# Supplementary material for: Site-specific programming of the host epithelial transcriptome by the gut microbiota
Source: Genome Biol. 2015 Mar 28;16(1):62. doi: 10.1186/s13059-015-0614-4 (PMC4404278; doi:10.1186/s13059-015-0614-4)
Supplement: Additional file 1: Table S1. — Microbially regulated genes in ileal and colonic tip and crypt fractions. Normalized intensities from both microarray hybridization experiments for all genes in all samples together with fold change and normal as well as FDR-corrected P-values for GF versus CR comparison. [file 13059_2015_614_MOESM1_ESM.xlsx]

## Sheet: Info
Table S1
Microbially regulated genes in ileal and colonic tip and crypt fractions
Normalized intensities from both microarray hybridization experiments for all genes in all samples together with fold change and normal as well as FDR-corrected p-values.
Sheet “CRvsGF” contains the data from GF versus CR experiment.
Sheet “Short_colonization” shows the data from short colonization of GF mice with a normal microbiota.

## Sheet: CRvsGF
Table S1
Gene expression profiles in ileal and colonic crypt and tip fractions: experiment 1 - conventionally-raised vs. germfree
Probe Set ID	Gene Symbol	Gene Description	Entrez gene ID	Ensemble gene ID	MGI gene ID	mRNA Accession	logFC_Ileum_Crypt	P.Value_Ileum_Crypt	adj.P.Val_Ileum_Crypt	logFC_Ileum_Tip	P.Value_Ileum_Tip	adj.P.Val_Ileum_Tip	logFC_Colon_Crypt	P.Value_Colon_Crypt	adj.P.Val_Colon_Crypt	logFC_Colon_Tip	P.Value_Colon_Tip	adj.P.Val_Colon_Tip	CR-Ileum-1-Crypt_FS284-2_130115	CR-Ileum-1-Tip_FS284-1_130115	CR-Ileum-2-Crypt_FS284-4_130115	CR-Ileum-2-Tip_FS284-3_130115	CR-Ileum-3-Crypt_FS284-6_130115	CR-Ileum-3-Tip_FS285-1_130115	CR-Ileum-4-Crypt_FS284-8_130118	CR-Ileum-4-Tip_FS285-2_130118	CR-Ileum-5-Crypt_FS286-7_130118	CR-Ileum-5-Tip_FS286-6_130118	CR-Colon-1-Crypt_FS286-11_130115	CR-Colon-1-Tip_FS286-10_130115	CR-Colon-2-Crypt_FS291-2_130115	CR-Colon-2-Tip_FS289-1_130115	CR-Colon-3-Crypt_FS289-8_130115	CR-Colon-3-Tip_FS289-7_130115	CR-Colon-4-Crypt_FS289-10_130118	CR-Colon-4-Tip_FS289-9_130118	CR-Colon-5-Crypt_FS291-6_130118	CR-Colon-5-Tip_FS291-5_130118	GF-Ileum-1-Crypt_FS292-4_130118	GF-Ileum-1-Tip_FS292-3_130118	GF-Ileum-2-Crypt_FS292-6_130118	GF-Ileum-2-Tip_FS292-5_130118	GF-Ileum-3-Crypt_FS292-8_130118	GF-Ileum-3-Tip_FS293-1_130118	GF-Ileum-4-Crypt_FS292-10_130115	GF-Ileum-4-Tip_FS293-3_130115	GF-Ileum-5-Crypt_FS292-12_130115	GF-Ileum-5-Tip_FS292-11_130115	GF-Colon-1-Crypt_FS292-1_130118
17210850	---	---	#N/A	#N/A	#N/A	ENSMUST00000082908	-0.0334408	0.47201	0.755229	-0.0399822	0.259966	0.574898	-0.0051914	0.975584	0.995165	0.0113546	0.806696	0.949137	5.66253	5.95229	5.79967	5.76557	5.74288	5.69247	5.78559	5.81007	5.73525	5.66516	5.73123	5.87404	5.79836	5.87444	5.73753	5.77701	5.63725	5.80045	5.82533	5.8082	5.71569	5.93305	5.78987	5.71986	5.78052	5.77791	5.82534	5.78314	5.78171	5.87152	5.80455
17210852	---	---	#N/A	#N/A	#N/A	ENSMUST00000161581	0.0738216	0.240177	0.559466	-0.0347462	0.577403	0.817568	0.0207622	0.782219	0.954469	0.0666766	0.289618	0.681453	5.79387	5.84294	5.81773	5.68396	5.66866	5.7815	5.84697	5.58828	5.66522	5.66782	5.68689	5.74852	5.72605	5.77033	5.63367	5.66099	5.57309	5.83116	5.83565	5.81353	5.70333	5.79151	5.63987	5.81546	5.73041	5.6181	5.75647	5.80044	5.59327	5.71273	5.60343
17210855	Lypla1	lysophospholipase 1	18777	ENSMUSG00000025903	MGI:1344588	NM_008866	0.04249	0.72177	0.894598	-0.004372	0.720912	0.892119	-0.174854	0.0171442	0.206312	-0.221801	0.0329955	0.238276	10.8973	11.7047	10.7569	11.2772	10.9477	11.3008	10.7576	11.2071	10.7069	11.3528	10.247	11.027	10.1934	10.9347	10.4714	10.7372	10.6718	11.0823	10.4352	10.4275	10.5303	11.3586	10.7757	11.384	10.9824	11.2235	10.5903	11.5529	10.9753	11.3455	10.7227
17210869	Tcea1	transcription elongation factor A (SII) 1	21399	ENSMUSG00000033813	MGI:1196624	NM_001159751	0.0170408	0.886426	0.962519	-0.101002	0.596028	0.826295	-0.009903	0.972078	0.994634	-0.18774	0.140099	0.497089	10.1191	9.2345	10.2498	9.02599	10.3019	8.68115	10.0042	9.15471	10.1094	9.14761	10.0748	9.17072	9.77243	9.51064	9.73344	8.91761	10.031	9.81715	9.99761	9.45742	10.0806	8.83429	10.0185	9.07777	10.3676	9.03501	9.954	9.48916	10.2785	9.31274	10.2137
17210883	---	---	#N/A	#N/A	#N/A	ENSMUST00000144339	-0.0379062	0.482527	0.760755	0.066038	0.728458	0.895685	-0.0722762	0.101533	0.499222	0.0933883	0.0381448	0.259494	6.06437	6.41105	6.05243	5.87838	6.04162	6.03803	5.90301	6.07859	6.03027	6.07214	5.94819	6.04749	6.02514	6.13788	5.94441	6.06568	5.97666	5.83594	6.04702	6.23426	6.08536	6.12506	6.03489	5.87918	6.09427	6.02438	6.01635	6.00382	6.05036	6.11555	6.17461
17210887	Atp6v1h	ATPase, H+ transporting, lysosomal V1 subunit H	108664	ENSMUSG00000033793	MGI:1914864	NM_133826	0.20707	0.174647	0.48143	0.290483	0.0656885	0.27196	0.0767866	0.624822	0.908088	-0.692556	0.000314933	0.00974842	7.98558	8.59264	8.48381	8.3879	7.95618	8.10393	8.14291	8.02755	7.5643	7.98338	8.10293	8.33921	8.2159	7.81039	7.90956	7.41435	8.14235	8.32343	7.85905	7.22829	7.79287	7.61844	7.51907	7.89386	7.79685	7.70636	7.76737	8.34221	8.22128	8.08211	7.87667
17210904	Oprk1	opioid receptor, kappa 1	18387	ENSMUSG00000025905	MGI:97439	NM_001204371	-0.0799904	0.442207	0.735998	-0.236533	0.0249558	0.148355	-0.0787246	0.166167	0.601509	0.00898257	0.89886	0.975173	6.51062	6.55225	6.41733	6.18014	6.58657	6.38966	6.27516	6.3748	6.54127	6.31044	6.32274	6.59324	6.61013	6.29425	6.39018	6.6258	6.37197	6.47387	6.32418	6.42473	6.31247	6.38448	6.53002	6.50026	6.56647	6.41934	6.50533	6.84595	6.81663	6.83992	6.48181
17210912	Rb1cc1	RB1-inducible coiled-coil 1	12421	ENSMUSG00000025907	MGI:1341850	ENSMUST00000027040	-0.0010746	0.625922	0.848082	-0.291819	0.0311899	0.170885	0.0538026	0.614135	0.903889	-0.103456	0.431324	0.7875	8.74034	9.25108	8.49274	9.37147	8.667	9.64252	8.3488	9.22501	8.20776	9.5121	8.84161	9.31609	8.43295	9.27872	8.22658	9.40031	8.82514	9.31262	8.48923	9.29512	8.30105	9.54334	8.49582	9.75686	8.30792	9.45859	8.31249	9.75278	9.04474	9.9497	8.51432
17210947	Fam150a	family with sequence similarity 150, member A	620393	ENSMUSG00000087247	MGI:3645495	NM_001195732	-0.0740302	0.214516	0.532326	-0.0740708	0.0715235	0.285838	-0.0790028	0.168138	0.605322	-0.0265735	0.673373	0.90833	6.51766	6.61447	6.5537	6.42521	6.5654	6.42453	6.56827	6.57444	6.43953	6.5368	6.49539	6.4046	6.37742	6.51081	6.40365	6.31967	6.32552	6.65068	6.43738	6.73295	6.59258	6.71827	6.47893	6.51225	6.63815	6.31103	6.63746	6.65992	6.66758	6.74434	6.34681
17210953	St18	suppression of tumorigenicity 18	240690	ENSMUSG00000033740	MGI:2446700	NR_045188	-0.0757434	0.0660074	0.292269	0.127663	0.0465295	0.218717	-0.0143004	0.394465	0.806844	-0.0210321	0.624708	0.889972	5.99501	6.05654	5.99784	6.0002	6.07289	6.29885	6.05008	6.0569	6.02694	6.07796	6.31333	6.00492	6.08722	6.31671	5.96473	5.90519	5.98145	6.04669	6.09095	5.91885	6.06833	6.02369	6.09574	5.85136	6.12304	6.0055	6.05638	5.94534	6.17798	6.02625	6.42533
17210984	Pcmtd1	protein-L-isoaspartate (D-aspartate) O-methyltransferase domain containing 1	319263	ENSMUSG00000051285	MGI:2441773	NM_183028	-0.207661	0.435491	0.731139	-0.349223	0.155465	0.44128	0.130935	0.389415	0.804045	-0.431115	0.00279588	0.0493148	9.1142	7.8471	8.92733	8.76398	8.38767	8.14237	8.96667	8.84918	9.13292	8.99181	9.66531	9.24034	9.44177	8.82602	9.46444	8.91175	9.29655	8.78235	9.30753	9.45466	8.68533	8.58149	9.04974	9.0187	9.17137	8.81852	9.0017	8.94072	9.65896	8.98112	9.41812
17210994	---	---	#N/A	#N/A	#N/A	ENSMUST00000104056	-0.0046498	0.930771	0.978799	0.0784054	0.19675	0.498609	-0.005404	0.730065	0.940952	0.0881657	0.110513	0.444064	5.93165	6.10343	5.99065	5.93678	5.94559	6.22257	5.94159	6.10053	5.87458	5.90171	5.88375	6.0038	5.83645	6.12365	5.92658	5.95132	5.98653	5.9507	5.91668	5.88755	5.9211	5.89936	5.86218	6.08338	6.00506	6.00645	5.90848	5.89976	6.01049	5.98403	5.89966
17210996	---	---	#N/A	#N/A	#N/A	ENSMUST00000102181	0.0023858	0.597601	0.83185	0.0262842	0.716168	0.889413	-0.0319296	0.622351	0.907155	-0.0884567	0.178844	0.556594	5.75709	6.20236	5.77397	5.75021	5.83909	5.69921	5.91829	5.80507	5.64374	5.85851	5.7503	5.73153	5.70575	5.88328	5.82	5.67792	5.7732	5.87748	5.67644	5.90453	5.71173	5.92296	5.81649	5.72538	5.66902	5.8924	5.67688	5.74906	6.04613	5.89412	5.82223
17210998	---	---	#N/A	#N/A	#N/A	ENSMUST00000083691 // ENSMUST00000083691	0.05586	0.272581	0.595052	-0.0259872	0.691384	0.878162	-0.0138562	0.621138	0.906516	-0.0354251	0.433354	0.789233	5.66238	5.64783	5.71412	5.73695	5.72647	5.6106	5.83724	5.56239	5.6791	5.74035	5.57932	5.68885	5.56435	5.61995	5.59508	5.80921	5.75664	5.67957	5.67353	5.66366	5.61813	5.65468	5.68335	5.64185	5.65271	5.63645	5.73449	5.69669	5.65133	5.7984	5.61575
17211000	Rrs1	RRS1 ribosome biogenesis regulator homolog (S. cerevisiae)	59014	ENSMUSG00000061024	MGI:1929721	NM_021511	0.058642	0.849144	0.949203	0.054461	0.538249	0.796446	-0.162379	0.158681	0.591828	0.0299938	0.740024	0.930932	7.39979	7.15817	7.15306	7.05233	7.30381	7.1527	7.75317	7.35646	7.35472	7.22356	7.24814	7.42023	7.2418	7.21476	7.0744	7.12831	7.35789	7.26636	7.08395	7.04972	7.2657	7.14756	7.38673	7.13429	7.5556	7.02448	7.46387	7.27527	6.99943	7.0893	7.21712
17211004	Adhfe1	alcohol dehydrogenase, iron containing, 1	76187	ENSMUSG00000025911	MGI:1923437	ENSMUST00000144177	-0.188938	0.00462633	0.061212	-0.0327716	0.473912	0.755827	-0.364151	2.80834e-08	5.49374e-06	0.125505	0.0461042	0.289569	6.13024	5.90318	6.05386	5.81084	6.03704	5.98038	6.3074	6.02653	6.03866	5.92547	6.11951	6.09607	6.20619	6.77628	6.44778	6.38284	6.27264	6.36181	6.24086	6.07402	6.19452	5.99338	6.208	5.96139	6.23536	6.01929	6.58282	5.8213	6.29119	6.01489	6.84919
17211023	3110035E14Rik	RIKEN cDNA 3110035E14 gene	76982	ENSMUSG00000067879	MGI:1924232	BC066997	0.0096824	0.861612	0.953843	-0.121418	0.0415619	0.203379	-0.0338736	0.635924	0.912419	0.034301	0.545754	0.855685	5.98358	5.80181	5.97152	5.90151	5.76953	5.86554	5.83627	5.76608	5.84648	5.77611	5.79276	5.79615	5.94075	5.85513	5.97062	5.85536	5.82804	5.85767	5.81716	6.05266	5.85305	5.95343	5.78307	6.13857	5.89105	5.798	5.93133	6.05289	5.90047	5.77525	6.15727
17211033	1700034P13Rik	RIKEN cDNA 1700034P13 gene	73331	#N/A	MGI:1920581	NR_040462	0.0053944	0.959304	0.988055	-0.153096	0.14184	0.419798	-0.0122324	0.825159	0.963657	-0.101764	0.184935	0.564195	6.75667	6.7159	6.70365	6.68346	6.87404	7.15375	6.61475	6.73958	6.59625	6.78882	6.65563	6.61146	6.60632	6.70445	6.66973	6.76775	6.83962	6.79611	6.54739	6.90881	6.56484	7.03566	6.81848	6.70196	6.66607	6.76527	6.83627	7.4691	6.63274	6.87501	6.71225
17211043	Sgk3	serum/glucocorticoid regulated kinase 3	170755	ENSMUSG00000025915	MGI:2182368	NM_133220	-0.080054	0.632045	0.851562	-0.0825428	0.357249	0.66696	-0.153148	0.608098	0.902264	-0.085687	0.608357	0.883427	6.67012	7.2538	6.53558	5.81875	6.3855	5.93646	6.18691	6.35236	6.34844	6.27039	6.21753	5.92288	6.59763	5.93977	6.19944	6.01991	6.8498	6.00547	6.60639	5.78446	6.80893	6.15076	6.6051	6.20437	6.7165	7.00722	6.2306	6.45912	6.1657	6.22299	7.22035
17211066	6030422M02Rik	RIKEN cDNA 6030422M02 gene	240697	ENSMUSG00000046101	MGI:3045334	NM_177722	-0.0949058	0.131773	0.419224	0.022943	0.99089	0.9975	0.0517876	0.508373	0.864928	0.045223	0.319019	0.705909	5.88057	5.90696	5.68867	5.71652	5.79877	5.62277	5.69365	5.73797	5.55471	5.64922	5.79275	5.84524	5.75663	5.8708	5.68828	5.76404	5.95121	5.81119	5.77452	5.72886	5.75331	5.65564	5.73697	5.79036	5.87985	5.68812	5.74487	5.63808	5.97589	5.74653	5.78352
17211087	---	---	#N/A	#N/A	#N/A	ENSMUST00000134692	0.0164554	0.394352	0.701754	-0.0539746	0.527125	0.789907	0.0047792	0.946732	0.990736	0.00565287	0.938757	0.98739	6.64354	6.62557	6.53709	6.53412	6.59681	6.62348	6.53521	6.89703	6.53847	6.70166	6.39088	6.31801	6.41174	6.60556	6.46873	6.52126	6.61128	6.77946	6.57436	6.74948	6.48655	6.57504	6.4242	6.66771	6.51262	6.80394	6.45218	6.97769	6.8933	6.62735	6.44777
17211090	Cspp1	centrosome and spindle pole associated protein 1	211660	ENSMUSG00000056763	MGI:2681832	NM_026493	-0.125152	0.51512	0.781577	-0.095299	0.799033	0.927176	-0.0236614	0.903642	0.98198	-0.623435	0.00862619	0.1062	7.84371	6.66494	7.92085	6.95899	7.81503	7.5141	8.00071	7.60274	8.24552	7.77685	7.94393	6.53638	7.91688	7.32847	7.71536	7.50249	7.65519	7.08468	7.15698	7.31173	7.49772	7.56616	7.66114	7.31653	8.30381	7.05397	8.37208	7.3798	8.61683	7.67767	7.5262
17211127	---	---	#N/A	#N/A	#N/A	ENSMUST00000157528	-0.351275	0.053484	0.261194	-0.0539472	0.56278	0.809894	-0.05111	0.548979	0.879044	-0.0404656	0.646585	0.898399	7.41621	7.30953	7.38669	7.34827	7.27049	7.64427	7.18926	7.55685	7.25594	7.70201	7.32045	7.56587	7.23643	7.2684	7.26145	7.25364	7.45084	7.29293	7.35824	7.72772	7.32409	7.71972	7.4672	7.4747	7.40123	7.54431	7.54771	7.44262	8.53473	7.64931	7.30586
17211129	---	---	#N/A	#N/A	#N/A	ENSMUST00000157960	-0.0349598	0.242329	0.562116	-0.0810014	0.48239	0.760946	0.0605612	0.0907287	0.476694	0.0488356	0.213009	0.600312	5.95536	5.92509	5.97528	6.03565	6.1806	6.15412	5.977	6.05925	5.96619	6.10378	6.04869	6.02849	5.93876	6.16724	6.06117	6.0542	5.96721	6.11311	6.08533	6.09124	6.02157	6.32661	6.02104	6.32095	6.04187	6.097	6.17232	5.91596	5.97244	6.02238	5.94876
17211131	Prex2	phosphatidylinositol-3,4,5-trisphosphate-dependent Rac exchange factor 2	109294	ENSMUSG00000048960	MGI:1923385	NM_029525	-0.172976	0.112867	0.385551	0.461517	0.104811	0.35443	0.0780636	0.399221	0.810058	0.0768976	0.424943	0.784251	5.98563	7.03384	6.17467	6.40265	6.1325	8.04781	6.25489	6.3374	6.40952	6.28648	6.45421	6.37223	6.31376	6.30282	6.28065	6.36767	6.22072	6.4782	6.27832	6.72926	6.23885	6.79183	6.66035	6.28247	6.22074	6.41825	6.39513	6.14939	6.30703	6.15865	6.27124
17211174	A830018L16Rik	RIKEN cDNA A830018L16 gene	320492	ENSMUSG00000057715	MGI:2444149	NM_001160369	0.0264226	0.689508	0.879972	-0.0836872	0.210427	0.517131	-0.006981	0.86437	0.972379	0.0824528	0.217183	0.604982	6.14005	5.95895	5.9877	5.96363	6.18265	6.14774	6.01903	6.13555	6.13659	6.07443	6.16707	6.0816	6.03743	6.1766	6.10571	6.09082	6.01806	5.98419	5.96242	6.2584	6.13259	6.21606	5.98774	6.23755	6.05414	6.1874	6.10432	6.04995	6.05512	6.00778	6.04936
17211194	4932411L15 // 4932411L15	uncharacterized protein 4932411L15 // uncharacterized protein 4932411L15	329096	ENSMUSG00000097171	MGI:4937278	NR_045297 // NR_045297	0.0057932	0.930474	0.978634	-0.0258242	0.768431	0.913263	0.000597	0.992826	0.998759	0.0357142	0.617216	0.886728	6.20527	6.3131	6.0578	5.99039	6.16738	6.14993	6.06346	6.09523	6.21434	6.25517	6.07689	6.45183	6.13069	6.24675	6.16409	6.15461	6.15155	6.42703	6.20281	6.13762	6.21368	6.17691	6.06515	6.26437	6.12328	6.18453	6.18314	6.07562	6.09402	6.23151	6.16578
17211198	Sulf1	sulfatase 1	240725	ENSMUSG00000016918	MGI:2138563	NM_001198565	-0.14981	0.0631913	0.28555	0.0317188	0.703367	0.883714	0.177368	0.318437	0.759665	0.0645276	0.440059	0.793845	6.25757	6.06124	6.21209	6.09906	6.0105	6.23988	6.12849	6.03516	6.77035	6.2924	6.85769	6.28339	6.70546	6.13847	7.58056	6.21377	6.44053	6.16743	6.71089	6.09497	6.26586	6.16107	6.6574	6.00272	6.22721	6.14715	6.26699	6.07521	6.71059	6.18299	6.76267
17211223	Xkr9	X Kell blood group precursor related family member 9 homolog	381246	ENSMUSG00000067813	MGI:2686466	NM_001011873	0.118785	0.455059	0.744389	0.393753	0.0398078	0.197904	0.10326	0.477977	0.851466	0.301506	0.0608521	0.333723	6.39794	8.88867	6.72943	8.74029	6.52227	8.33539	6.92889	8.12988	6.2992	8.02643	5.89771	7.16642	6.23184	7.45004	6.10047	6.69842	6.31993	6.89447	6.04715	6.35199	6.52498	7.56709	6.36541	8.22513	6.46153	8.0011	6.51249	7.97859	6.41941	8.37998	6.15621
17211230	---	---	#N/A	#N/A	#N/A	ENSMUST00000158733	-0.019485	0.997205	0.998897	0.031695	0.729639	0.896274	-0.0855286	0.0965089	0.4894	-0.11617	0.051873	0.308933	6.25251	6.1788	6.16907	6.29019	6.22856	6.64343	6.23911	6.24711	6.08824	6.27748	6.04369	6.17402	6.15934	6.42128	6.04644	6.10725	6.07563	6.14902	6.02151	6.30014	6.43265	6.27995	6.05637	6.30539	6.21174	6.23845	6.13668	6.27153	6.23747	6.38322	6.20489
17211232	Msc	musculin	17681	ENSMUSG00000025930	MGI:1333884	NM_010827	-0.150247	0.0211088	0.153966	0.0580212	0.757489	0.90818	-0.0391234	0.55375	0.881105	0.0250448	0.671349	0.907305	6.09315	6.60578	6.28817	6.3095	6.14011	6.2843	6.25419	6.22399	6.31173	6.21459	6.23184	6.24605	6.2614	6.22539	6.27099	6.30134	6.15825	6.08935	6.25474	6.41642	6.21246	6.18211	6.3934	6.30979	6.34138	6.33517	6.34673	6.23411	6.54462	6.28685	6.32142
17211235	Kcnb2	potassium voltage gated channel, Shab-related subfamily, member 2	98741	ENSMUSG00000092083	MGI:99632	NM_001098528	0.023531	0.778363	0.919833	-0.0315134	0.32608	0.640379	-0.0494796	0.352695	0.783262	0.209268	0.00218342	0.0414124	5.98926	5.82958	6.10522	5.98802	6.01992	5.91959	5.91043	5.8274	6.02741	6.19974	6.12387	6.22186	5.97455	6.3478	5.86867	6.0444	5.9331	6.09021	5.90685	6.12505	6.10018	5.92791	5.8349	6.01525	5.96423	6.08644	6.03741	5.86485	5.99785	6.02745	5.90869
17211241	---	---	#N/A	#N/A	#N/A	ENSMUST00000104189	-0.0272314	0.89107	0.964886	-0.003578	0.695392	0.880082	-0.0231764	0.627935	0.908971	0.0292603	0.402629	0.770475	5.75194	5.97068	5.81126	5.88383	5.5998	5.95737	5.8055	5.7592	5.77559	5.75995	5.76993	5.79779	5.71489	5.84276	5.72259	5.82325	5.77311	5.77425	5.78355	5.70166	5.80063	5.89269	5.79184	5.91586	5.73357	5.83627	5.78737	5.81958	5.76683	5.88452	5.75141
17211243	Terf1	telomeric repeat binding factor 1	21749	ENSMUSG00000025925	MGI:109634	NM_009352	0.378562	0.00760105	0.0836339	0.088315	0.320426	0.635046	0.0484936	0.585372	0.893717	0.0916667	0.486596	0.820676	8.70248	6.81244	8.72036	6.46884	8.57912	6.64711	8.27918	6.71464	8.62357	6.70014	8.36752	7.37058	8.4359	7.20327	7.99953	6.59131	8.15539	7.04865	8.07526	6.84344	8.07772	6.43961	7.74979	6.45433	8.62676	7.02597	8.42167	6.55915	8.13595	6.42252	7.60209
17211256	---	---	#N/A	#N/A	#N/A	ENSMUST00000158318	-0.01708	0.718521	0.89326	0.0653032	0.213092	0.52037	-0.0079624	0.517604	0.868466	-0.0190587	0.689611	0.913949	5.9116	5.73739	5.97982	5.94705	5.99271	5.87246	5.9993	6.0336	6.01619	6.18853	5.87964	5.89948	5.80433	5.81922	5.99438	5.95767	5.75637	5.87721	6.01569	5.9291	5.98353	5.83649	6.00788	5.92048	5.95081	6.00194	6.04217	5.90168	6.00064	5.79193	5.96766
17211258	Rdh10	retinol dehydrogenase 10 (all-trans)	98711	ENSMUSG00000025921	MGI:1924238	ENSMUST00000027053	-0.287931	0.0828363	0.329378	0.0477748	0.300886	0.61581	-0.255759	0.816419	0.961165	-0.165426	0.356648	0.737785	7.29172	8.74921	7.84079	8.408	7.60785	8.34585	7.76602	7.91134	8.37073	6.63499	8.44859	9.06294	8.31537	8.38424	8.16096	8.61913	8.47913	8.94994	7.37363	8.47353	8.06148	7.82872	7.97938	7.99023	8.331	8.22171	7.99179	8.68914	7.95311	7.08071	8.13344
17211268	---	---	#N/A	#N/A	#N/A	ENSMUST00000161626	-0.134818	0.909816	0.97202	0.0358594	0.461743	0.746972	0.0024974	0.958294	0.992547	0.0148631	0.779813	0.940038	6.13243	6.21273	6.0937	5.95577	6.05141	6.09995	5.87329	6.02893	6.09635	6.03964	6.0266	5.86648	6.09457	6.04038	6.07326	6.1021	6.00363	6.10644	5.98256	6.13001	5.99346	5.96056	6.02997	6.17724	6.66612	5.9982	6.25974	6.04457	5.972	5.97715	5.97455
17211275	D030040B21Rik	RIKEN cDNA D030040B21 gene	329101	ENSMUSG00000097744	MGI:4437728	NR_037998	0.0622456	0.041169	0.224398	0.002204	0.863297	0.95306	0.0305238	0.125401	0.542947	0.0195985	0.566035	0.865727	5.77161	5.71951	5.93055	5.68137	5.77178	5.77363	5.88857	5.77787	5.65815	5.75809	5.74681	5.79843	5.56827	5.74113	5.78336	5.72795	5.78834	5.76154	5.74314	5.76671	5.72672	5.75074	5.73405	5.81676	5.69671	5.68552	5.67437	5.72952	5.87758	5.71691	5.68107
17211280	Tmem70	transmembrane protein 70	70397	ENSMUSG00000025940	MGI:1915068	NM_027415	0.252734	0.191804	0.504342	-0.188466	0.797882	0.926596	0.306123	0.0773955	0.442628	0.351552	0.0309926	0.230302	9.43991	6.65173	9.56018	7.52794	9.44671	6.2613	9.25555	7.31078	9.36704	7.59059	9.0245	8.10553	8.74769	8.77346	9.17324	7.85726	9.04055	8.29888	9.11025	9.09264	9.31624	6.98189	9.21016	7.22266	8.61424	7.30611	9.48446	7.70208	9.18062	7.07194	9.04742
17211286	Ly96	lymphocyte antigen 96	17087	ENSMUSG00000025779	MGI:1341909	NM_016923	0.27798	0.0644818	0.288322	0.605229	0.00164603	0.0219603	-0.18711	0.172651	0.612074	-0.477687	0.00621043	0.0850578	7.8671	9.14602	8.04586	8.19645	8.01111	8.97241	7.80864	8.63592	7.3623	8.94828	7.70539	8.17898	7.7028	7.97051	7.36856	7.81714	7.45564	7.90695	7.79241	8.50238	7.1956	8.07319	7.39163	8.46647	7.39394	7.32952	7.89002	8.22988	7.83394	8.77389	7.94306
17211294	Gdap1	ganglioside-induced differentiation-associated-protein 1	14545	ENSMUSG00000025777	MGI:1338002	NM_010267	-0.0170928	0.736728	0.900904	0.0809004	0.147929	0.429453	-0.032052	0.579331	0.892075	-0.0210487	0.716085	0.923951	5.99155	6.03983	6.1096	5.98773	5.94593	6.27544	5.89855	5.8522	5.95254	6.1164	6.00575	5.95191	5.83107	5.86885	5.88345	5.93478	5.93401	5.88704	5.86931	6.00373	6.05674	5.85514	5.95298	5.91914	5.98102	5.86582	5.96823	6.1586	6.02468	6.06841	5.86235
17211303	---	---	#N/A	#N/A	#N/A	ENSMUST00000158909	-0.0562584	0.370727	0.682228	-0.0071656	0.885641	0.961862	0.0330954	0.544032	0.877576	-0.0690303	0.207457	0.594118	5.60256	5.73904	5.87741	5.65365	5.7466	5.85486	5.74182	5.8051	5.93544	5.83239	5.70723	5.85995	5.71235	5.74482	5.73458	5.70858	5.82623	5.71293	5.88575	5.64905	5.93955	5.72525	5.81182	5.67555	5.79503	5.77897	5.77312	5.93272	5.8656	5.80837	5.75522
17211305	Pi15	peptidase inhibitor 15	94227	ENSMUSG00000067780	MGI:1934659	NM_053191	0.0288464	0.518571	0.784125	0.0451146	0.530031	0.791529	-0.046011	0.630067	0.910022	0.116941	0.0670511	0.351118	6.03025	5.96577	6.32106	5.99575	6.12782	6.04084	6.04167	6.18864	5.9875	5.9865	6.44467	5.96218	6.12306	6.17817	6.26821	6.14246	5.95388	6.25698	5.93853	6.01654	6.02888	5.99393	5.92473	5.89608	6.01876	5.99147	6.04651	6.05018	6.34521	6.02027	5.94198
17211313	Crispld1	cysteine-rich secretory protein LCCL domain containing 1	83691	ENSMUSG00000025776	MGI:1934666	ENSMUST00000095075	-0.09109	0.165004	0.468752	-0.0932512	0.73609	0.899912	0.0075642	0.817712	0.961333	0.0615072	0.353929	0.735703	5.98574	6.20301	6.01985	6.26459	6.14752	6.02417	6.02322	6.16845	5.94862	6.17565	6.51823	6.19045	6.33892	6.14169	6.17181	6.21469	6.10214	6.23247	6.22783	6.16325	6.01	6.65782	6.09425	6.07779	6.05378	6.04414	6.1695	6.35239	6.25287	6.16998	6.22724
17211335	Tfap2d	transcription factor AP-2, delta	226896	ENSMUSG00000042596	MGI:2153466	NM_153154	0.0621538	0.76336	0.912588	-0.082756	0.168618	0.459646	0.0858814	0.125728	0.543502	0.198353	0.00177025	0.0358169	6.61159	6.01794	6.0669	6.19955	6.27327	6.19594	6.14813	6.08384	6.48168	6.18482	6.26066	6.42805	6.20595	6.32548	6.29149	6.17374	6.24716	6.30268	6.37428	6.21517	6.41467	6.1807	6.39641	6.35962	6.11587	6.2193	6.09059	6.25774	6.25324	6.07851	6.18708
17211347	Tfap2b	transcription factor AP-2 beta	21419	ENSMUSG00000025927	MGI:104672	NM_009334	-0.0009724	0.3394	0.655405	0.0564832	0.667	0.866118	-0.0059908	0.585394	0.893717	-0.0773893	0.0835748	0.391704	6.07189	6.07752	5.85352	5.92198	6.05831	5.93157	6.11843	6.1475	5.7908	5.87393	5.99209	6.02055	6.13417	6.12056	5.95637	5.96067	5.86776	6.04857	5.99888	5.94585	5.93971	5.92998	5.98198	5.91863	5.96567	6.00538	5.99885	6.02543	6.01161	5.79066	6.02423
17211361	4930486I03Rik // 4930486I03Rik	RIKEN cDNA 4930486I03 gene // RIKEN cDNA 4930486I03 gene	75028	#N/A	MGI:1922278	NR_045734 // NR_045734	0.0793958	0.0601617	0.278709	7e-05	0.296057	0.610586	-0.056818	0.279612	0.729865	0.0245521	0.643229	0.897131	5.97826	5.98685	5.90947	5.67636	5.62965	6.07578	5.88067	5.66413	5.8052	5.76595	5.7337	5.88499	5.69123	5.84853	5.81802	5.89012	5.74527	5.81706	5.73831	5.83781	5.70749	5.90912	5.82729	5.73592	5.80158	5.88572	5.72845	5.88955	5.74146	5.74842	5.86479
17211365	Mir206	microRNA 206	387202	ENSMUSG00000065559	MGI:2676881	NR_029593	0.0285366	0.515036	0.781484	-0.0713808	0.0676329	0.27691	0.0384488	0.258298	0.708252	-0.0216057	0.56348	0.864158	5.69947	5.5839	5.80954	5.64414	5.70836	5.8613	5.67417	5.68191	5.60316	5.69997	5.63364	5.63788	5.66255	5.65557	5.63572	5.6489	5.68459	5.70801	5.68923	5.63479	5.63377	5.79277	5.61637	5.68464	5.72275	5.71096	5.72743	5.9089	5.65171	5.73086	5.56557
17211367	Mir133b	microRNA 133b	723817	ENSMUSG00000065480	MGI:3618720	NR_029902	0.0534494	0.570901	0.815349	-0.0970478	0.326731	0.641096	0.0515716	0.913366	0.983677	0.154837	0.128086	0.476901	6.80842	6.84122	6.86765	6.5996	6.47247	6.6379	6.56807	6.52036	6.52552	6.59286	6.625	6.78271	6.75896	7.11613	6.79528	6.61888	7.18532	6.87862	6.46949	6.83516	6.61805	6.83654	6.82626	6.51995	6.44883	6.73792	6.40347	6.87462	6.67828	6.70814	6.85337
17211369	Il17a	interleukin 17A	16171	ENSMUSG00000025929	MGI:107364	NM_010552	-0.0535016	0.90488	0.970131	0.408045	0.000210757	0.0045891	-0.0110796	0.728439	0.940604	0.0362948	0.454492	0.80237	6.2217	7.34257	6.625	6.63996	6.45685	7.26869	6.23507	6.37694	6.51398	6.34492	6.37973	6.48021	6.32528	6.30259	6.32515	6.50828	6.33294	6.48782	6.47305	6.42574	6.39207	6.38777	6.61911	6.26789	6.48681	6.38216	6.39953	6.48411	6.42259	6.41091	6.36721
17211375	Paqr8	progestin and adipoQ receptor family member VIII	74229	ENSMUSG00000025931	MGI:1921479	ENSMUST00000068880	-0.0419634	0.837194	0.945143	-0.121489	0.292687	0.607456	0.0721498	0.724023	0.939131	0.432773	0.050536	0.304292	6.28519	7.32555	6.59334	7.28218	6.71669	7.81486	6.33952	8.39731	6.74986	8.18332	6.96133	8.98772	6.66684	9.3753	6.89809	9.54434	6.99417	9.67742	7.02823	8.73497	6.64718	8.20975	6.54348	8.24194	6.73661	7.552	6.62344	7.15457	6.3437	8.45239	6.64471
17211382	Efhc1	EF-hand domain (C-terminal) containing 1	71877	ENSMUSG00000041809	MGI:1919127	NM_027974	-0.0255908	0.651075	0.860858	-0.0915168	0.334861	0.64742	-0.0304078	0.707494	0.934736	0.319153	0.00123692	0.0278945	5.75151	5.77116	5.80307	5.71371	5.92908	5.79915	5.87169	5.9793	6.16009	5.90045	5.87873	6.48542	5.78864	6.68963	6.07459	6.55759	6.05233	6.29304	5.76574	6.41731	6.09703	5.82375	5.90059	5.94796	5.83068	6.13289	6.0262	5.86554	5.78889	5.85121	5.99305
17211396	Tmem14a	transmembrane protein 14A	75712	ENSMUSG00000025933	MGI:1922962	ENSMUST00000027065	-0.315449	0.00338168	0.0497173	0.0315238	0.408061	0.70833	-0.286889	0.0355986	0.306105	0.0603908	0.536342	0.850157	7.2694	6.66325	7.00532	6.48251	7.01794	6.57661	7.07436	6.62174	6.64596	7.4251	7.16883	6.71943	6.62723	6.76603	6.88143	6.6467	6.8842	6.59649	6.70866	6.75997	6.83509	6.93318	7.43162	6.56172	7.38771	6.62227	7.67526	6.82893	7.26054	6.66549	6.93012
17211405	Gsta3	glutathione S-transferase, alpha 3	14859	ENSMUSG00000025934	MGI:95856	NM_001077353	0.0319766	0.767011	0.914517	-0.0139394	0.741002	0.902121	0.539382	0.0015468	0.0437722	0.0707446	0.590484	0.875448	7.56424	6.11768	8.2491	6.18371	8.03292	6.74629	7.0349	6.3361	7.29093	6.3152	7.55553	6.44175	7.45056	6.43648	8.10767	6.53402	6.95619	6.44515	7.17903	6.48241	7.42821	6.3044	7.20779	6.57641	7.83209	6.26826	8.20543	6.3185	7.3387	6.30111	7.09476
17211416	Khdc1a	KH domain containing 1A	368204	ENSMUSG00000067750	MGI:2676610	NM_183322	-0.0903214	0.138627	0.430891	-0.122509	0.0694217	0.280717	-0.021897	0.287164	0.735592	-0.0489229	0.443051	0.795833	5.70602	5.71393	5.96649	5.71166	5.88206	5.69398	5.79579	5.77827	5.77084	5.73529	5.72293	6.00723	6.14865	5.75974	5.67338	5.80529	5.6722	5.70873	5.88967	5.88781	5.95996	5.77759	5.98677	5.85689	5.82374	6.00461	5.81175	5.79983	5.9906	5.80677	5.98215
17211423	Khdc1c // Khdc1c	KH domain containing 1C // KH domain containing 1C	433278	ENSMUSG00000041722	MGI:3583007	ENSMUST00000070223	0.0518592	0.646721	0.858904	-0.0388898	0.421284	0.718976	0.020095	0.924121	0.98577	0.0273111	0.589748	0.875061	5.69812	5.88999	5.82949	5.73941	5.73628	5.82714	5.76949	5.82412	6.02552	5.96757	5.83521	5.89502	5.72854	5.97625	5.96079	5.72705	5.72384	5.79978	5.76404	5.7747	5.78943	5.994	5.78471	5.82466	5.81528	5.88596	5.74207	5.87302	5.66811	5.86505	5.7732
17211429	Khdc1b	KH domain containing 1B	98582	ENSMUSG00000085079	MGI:2138477	NM_001113187	0.0376186	0.527368	0.789282	0.0297564	0.710434	0.886252	0.0061596	0.940149	0.989403	0.0164847	0.614658	0.885564	5.74258	5.90404	5.84431	5.75582	5.67888	5.6368	5.62807	5.64599	5.69142	5.73557	5.64947	5.70726	5.68293	5.73491	5.64495	5.74054	5.63907	5.72006	5.68409	5.79959	5.7591	5.67584	5.59069	5.58032	5.6763	5.69848	5.68539	5.8385	5.68569	5.7363	5.55572
17211435	Kcnq5	potassium voltage-gated channel, subfamily Q, member 5	226922	ENSMUSG00000028033	MGI:1924937	NM_001160139	-0.0695186	0.250503	0.572942	-0.0729296	0.249783	0.563641	0.0158646	0.79518	0.956986	0.21781	0.00146023	0.0311359	6.40611	6.52454	6.4112	6.39913	6.4853	6.62807	6.43912	6.51841	6.44522	6.40137	6.34352	6.51838	6.44918	6.59578	6.35136	6.51463	6.44947	6.84399	6.4799	6.69201	6.64415	6.4569	6.3402	6.70662	6.50866	6.61148	6.38305	6.53228	6.6585	6.5289	6.38325
17211439	---	---	#N/A	#N/A	#N/A	ENSMUST00000158928	-0.0190136	0.455151	0.744397	-0.0143328	0.721027	0.892119	-0.0296572	0.50321	0.861796	0.0285046	0.519842	0.84162	5.70836	5.80913	5.83212	5.64719	5.71841	5.91859	5.82589	5.84217	5.76208	5.69166	5.7339	5.73876	5.64333	5.74033	5.68062	5.82748	5.75247	5.75077	5.77942	5.85795	5.60838	5.83769	5.80998	5.91875	5.79628	5.69439	5.80578	5.84761	5.9215	5.68196	5.79781
17211441	Mir30a	microRNA 30a	387225	ENSMUSG00000065405	MGI:2676907	NR_029533	0.0681742	0.233295	0.552971	-0.000718	0.714899	0.888764	-0.0979672	0.382857	0.799922	-0.0253565	0.563266	0.864158	5.72719	5.86511	5.74411	5.83433	5.78675	5.81974	5.68227	5.75474	5.91802	5.69277	5.78041	5.68569	5.69868	5.7305	5.71701	5.91177	5.81626	5.74371	5.70135	5.84631	5.72033	5.90084	5.71381	5.67629	5.69433	5.71739	5.765	5.75858	5.624	5.91717	5.72147
17211443	Mir30c-2	microRNA 30c-2	723964	ENSMUSG00000065567	MGI:3619048	NR_029717	0.100556	0.0552422	0.266088	0.0654514	0.594939	0.825827	-0.0132954	0.795627	0.957086	0.0644732	0.225112	0.614017	6.06498	6.30162	5.94287	5.97274	5.92018	5.74328	5.81055	5.90524	5.9816	5.75983	5.88943	5.86503	5.80044	5.89194	5.8072	6.01024	5.83845	5.96994	5.97025	5.98616	5.86788	5.87361	5.75438	6.04513	5.7991	5.76154	5.88495	5.82481	5.9111	5.85037	5.92176
17211445	B3gat2	beta-1,3-glucuronyltransferase 2 (glucuronosyltransferase S)	280645	ENSMUSG00000026156	MGI:2389490	ENSMUST00000063663	0.131599	0.232058	0.551104	0.31971	0.00418961	0.0440112	0.158906	0.0566017	0.381826	0.142178	0.0939194	0.412549	7.35932	8.10888	7.23809	7.53556	7.26067	7.43923	7.14	7.91611	7.37669	7.58571	7.19808	7.62521	7.42801	7.66252	7.25815	7.56103	7.2241	7.21068	7.18419	7.43648	7.33251	7.32245	7.14027	7.25502	6.84526	7.6464	7.30401	7.32595	7.09472	7.43712	7.18955
17211458	Col9a1	collagen, type IX, alpha 1	12839	ENSMUSG00000026147	MGI:88465	NM_007740	-0.0791474	0.312483	0.632733	-0.0120444	0.785402	0.921586	-0.0657906	0.282052	0.73196	-0.0120812	0.834418	0.957759	5.8257	5.98656	5.96036	5.99348	5.88877	6.13226	5.87123	6.19564	5.94646	6.07461	5.91264	5.96323	5.85884	6.16641	5.7649	6.01139	5.94528	6.03153	6.00772	6.00716	5.88368	6.10037	6.18485	6.16198	5.82864	6.01387	6.02629	6.21611	5.96479	5.95046	5.89478
17211498	Lmbrd1	LMBR1 domain containing 1	68421	ENSMUSG00000073725	MGI:1915671	NM_026719	0.0290658	0.740468	0.902648	0.059596	0.69622	0.880269	-0.0175544	0.981471	0.995788	-0.109958	0.483787	0.819513	8.12174	10.2841	8.58507	10.4721	8.65469	10.4404	8.70171	10.5026	8.72289	10.7139	9.36841	10.4213	8.72486	10.5583	8.40526	9.94463	8.82848	9.93105	9.34089	10.403	8.62628	10.2485	8.30252	10.3478	8.69553	10.1532	8.21258	10.5946	8.80386	10.7711	9.19954
17211517	---	---	#N/A	#N/A	#N/A	ENSMUST00000122791 // ENSMUST00000122791	0.0413186	0.887376	0.962972	-0.127191	0.0753556	0.294893	0.0340302	0.580205	0.89236	-0.0367918	0.539904	0.852871	5.78474	5.77027	6.0839	5.90508	5.7999	5.8691	6.0415	5.8804	5.7511	5.96798	5.77863	5.8847	5.85745	5.7911	5.95731	5.69049	5.78255	6.0505	5.76952	5.74121	5.88042	5.82794	5.85222	5.93934	5.85638	6.23414	5.77015	6.00995	5.89537	6.01741	5.79381
17211519	---	---	#N/A	#N/A	#N/A	ENSMUST00000064487	0.0147218	0.598435	0.832288	-0.0672294	0.210662	0.517459	-0.0517256	0.509704	0.865396	0.0336855	0.607183	0.883192	6.11962	6.17746	5.96333	6.05813	6.18694	5.98616	6.25971	6.03333	6.30112	6.30685	6.0771	6.27715	6.20674	6.15978	6.13093	6.26756	6.3651	6.34531	6.07432	6.32335	6.08859	6.17507	6.29631	6.06282	6.18213	6.21976	6.11272	6.22189	6.07737	6.21853	6.44771
17211522	---	---	#N/A	#N/A	#N/A	ENSMUST00000157486	0.074884	0.0580523	0.273072	0.0737088	0.20659	0.51196	0.006542	0.997458	0.999278	-0.021137	0.552216	0.859091	5.7534	5.61086	5.65449	5.79685	5.63743	5.77703	5.76409	5.66266	5.61899	5.58981	5.63836	5.5876	5.6069	5.62547	5.65017	5.50938	5.6905	5.63799	5.76007	5.67089	5.67003	5.63671	5.56108	5.60896	5.62359	5.51867	5.54314	5.65255	5.65615	5.65178	5.68809
17211526	Gm5524	predicted gene 5524	433281	#N/A	MGI:3646041	AK050085	-0.0518302	0.803917	0.930492	-0.152653	0.241874	0.554534	-0.0136274	0.908536	0.982808	-0.154393	0.19843	0.583005	7.43607	7.51479	7.72998	7.29642	7.35271	7.81504	7.53431	7.82941	7.54376	7.53737	7.61237	7.36355	7.39414	7.66945	7.52475	7.65167	7.34133	7.40554	7.50172	7.63322	7.47737	7.81067	7.44193	7.74509	7.41007	7.99018	7.61025	7.69022	7.91636	7.52014	7.48264
17211529	---	---	#N/A	#N/A	#N/A	ENSMUST00000116975 // ENSMUST00000116975	0.0289358	0.463868	0.749725	-0.0289872	0.620927	0.840353	0.0178442	0.688256	0.929008	0.006206	0.875337	0.969068	5.61531	5.65033	5.67818	5.68198	5.63039	5.63729	5.5596	5.54577	5.5567	5.48757	5.69709	5.62797	5.54248	5.56189	5.63203	5.6033	5.58449	5.68148	5.60585	5.56565	5.56563	5.58765	5.63367	5.61308	5.50715	5.59773	5.53206	5.64238	5.65699	5.70703	5.56857
17211531	---	---	#N/A	#N/A	#N/A	ENSMUST00000103885 // ENSMUST00000103885	0.181671	3.2577e-05	0.00179028	0.03675	0.0541548	0.240198	0.0689796	0.0493962	0.35858	0.0734127	0.0597362	0.330964	5.98562	6.03624	6.19802	5.88399	6.10971	6.02081	6.01997	6.37786	6.02399	6.03892	6.00159	6.04043	5.95987	6.10102	5.93212	5.97722	5.95888	6.14163	6.00309	5.92817	5.85724	5.97155	5.89199	5.96571	5.85212	5.92343	5.86526	6.41707	5.96235	5.89632	5.91719
17211533	Lgsn	lengsin, lens protein with glutamine synthetase domain	266744	ENSMUSG00000050217	MGI:2672844	NM_153601	0.015427	0.708046	0.888041	-0.0449164	0.629138	0.844683	-0.0641374	0.416383	0.818679	-0.0514612	0.472088	0.811872	6.37275	5.91997	6.21715	6.13748	6.11625	6.17362	6.08442	6.08133	6.25637	6.18883	6.24337	6.10368	6.15721	6.2899	6.02946	6.14568	5.96385	6.06679	6.13437	6.24642	6.25463	6.2169	6.25232	6.32369	6.02888	6.13813	6.44665	6.07322	5.98734	5.97388	6.34311
17211541	4930521A18Rik	RIKEN cDNA 4930521A18 gene	74708	ENSMUSG00000026063	MGI:1921958	NM_029062	-0.024752	0.0162415	0.131416	-0.0918672	0.000661934	0.0109594	-0.001509	0.960829	0.992662	0.0339474	0.273412	0.667018	5.87586	5.93187	5.98309	5.90709	6.25327	6.04853	5.92084	5.94236	5.86024	5.87334	6.00419	5.95725	6.02163	6.00206	6.04448	6.01	5.98195	6.04051	6.03167	6.04091	6.04787	6.10726	5.99236	6.10339	5.91008	6.01239	5.99045	6.03167	6.0763	5.90782	6.03192
17211545	Gm4850 // Gm4850	THO complex 4 pseudogene // THO complex 4 pseudogene	226957	#N/A	MGI:3647946	NR_015347 // NR_015347	-0.0147808	0.674303	0.871678	0.0318124	0.428222	0.723785	-0.0474126	0.329789	0.767971	0.0449557	0.373119	0.749903	5.69269	5.83465	5.76117	5.73408	5.68518	5.85709	5.7474	5.85638	5.87355	5.66167	5.76532	5.72525	5.72852	5.93539	5.73102	5.79837	5.66482	5.76647	5.71303	5.85364	5.79451	5.82374	5.74859	5.74255	5.68185	5.73331	5.78576	5.78782	5.82318	5.69738	5.81618
17211548	Khdrbs2	KH domain containing, RNA binding, signal transduction associated 2	170771	ENSMUSG00000026058	MGI:2159649	NM_133235	0.016019	0.988955	0.995917	0.0789748	0.312951	0.628038	-0.0242268	0.754657	0.948912	8.57943e-05	0.999119	0.999896	6.44635	6.26848	6.10506	6.3882	6.18351	6.17918	6.10952	6.34179	6.26129	6.39685	6.06353	6.30942	6.25613	6.21472	6.22335	6.1313	6.16918	6.11668	6.2374	6.24875	6.32094	6.32365	6.13743	6.41229	6.26169	6.29905	6.2365	6.08428	6.06909	6.06034	6.17496
17211560	---	---	#N/A	#N/A	#N/A	ENSMUST00000158770	-0.0737352	0.106793	0.37627	-0.029738	0.229657	0.540899	-0.0668988	0.105281	0.508474	0.0631834	0.144813	0.504662	5.71539	6.04739	5.65559	5.7198	5.7099	5.69629	5.71296	5.71131	5.76223	5.65899	5.67725	5.72878	5.69549	5.82453	5.71948	5.82122	5.83582	5.98467	5.82295	5.84645	5.75343	5.74784	5.76053	5.66783	5.77804	5.7156	5.74548	5.95788	5.88727	5.89331	5.73618
17211562	---	---	#N/A	#N/A	#N/A	ENSMUST00000158125 // ENSMUST00000158125	0.091169	0.135904	0.426212	-0.0067818	0.624747	0.84262	-0.0859166	0.0329849	0.295014	-0.0556859	0.160633	0.529593	6.02609	5.98022	6.19879	5.90506	5.88912	6.01149	5.98331	5.94474	6.03045	5.96399	5.80476	5.85024	6.00921	5.87322	5.89898	5.93688	5.94833	5.82161	5.90863	6.02273	5.9239	5.96604	5.78833	5.9628	6.01007	6.00968	5.97732	5.81442	5.9723	6.08647	6.04172
17211564	---	---	#N/A	#N/A	#N/A	ENSMUST00000083289 // ENSMUST00000083289	0.0922512	0.164774	0.468532	0.0430264	0.189003	0.488731	0.0047832	0.818306	0.961333	-0.0800103	0.150015	0.513056	6.03054	6.08441	6.12108	5.93147	5.82746	6.09499	5.83472	6.135	5.94092	5.79494	5.7527	5.86297	5.86223	5.83603	5.8253	6.03929	5.80256	5.87038	6.0376	5.85395	5.90261	5.96958	5.80558	6.02823	5.93376	5.81739	5.89239	6.13595	5.75911	5.87452	5.85761
17211566	---	---	#N/A	#N/A	#N/A	ENSMUST00000083326 // ENSMUST00000083326	-0.0738372	0.216831	0.534972	0.0454486	0.396252	0.699414	-0.0540784	0.406808	0.813128	-0.14205	0.0242947	0.200501	6.29985	6.43521	6.31961	6.43536	6.1515	6.36461	6.29947	6.46073	6.37534	6.24247	6.33135	6.25925	6.32636	6.20634	6.39702	6.28147	6.13181	6.30116	6.11185	6.3585	6.43822	6.34156	6.2252	6.29277	6.23995	6.34536	6.42554	6.30255	6.48604	6.42889	6.32137
17211568	1700001G17Rik	RIKEN cDNA 1700001G17 gene	67503	ENSMUSG00000044744	MGI:1914753	NR_033199	-0.119252	0.545059	0.801112	0.0802206	0.487125	0.764153	-0.0553118	0.842638	0.968247	-0.169644	0.250808	0.643625	7.67975	7.61058	7.85745	7.61121	6.92163	7.08026	7.48834	7.72211	7.22857	7.3076	6.90489	7.54534	7.57733	7.57719	7.52961	7.65033	7.73032	6.90859	7.63434	7.31811	7.70611	7.50295	7.34962	7.64365	7.72154	7.37402	7.59742	7.15716	7.39731	7.25289	7.91398
17211572	Rab23	RAB23, member RAS oncogene family	19335	ENSMUSG00000004768	MGI:99833	NM_008999	-0.0483044	0.930439	0.978634	-0.388433	0.0150806	0.106929	0.135359	0.279694	0.729865	0.108262	0.489287	0.822277	6.39786	6.52163	6.83244	6.03617	6.77824	6.47495	6.52848	6.35851	7.05593	6.41358	6.71608	6.33027	7.20582	6.78371	6.85257	6.58366	6.81792	6.57455	7.1071	6.87342	6.74469	6.63929	6.52128	6.62251	7.243	6.86099	6.49322	6.55967	6.83228	7.06454	6.97173
17211587	Dst	dystonin	13518	ENSMUSG00000026131	MGI:104627	NM_134448	-0.304291	0.0262244	0.1742	-0.174769	0.372169	0.679713	0.0919748	0.554463	0.881474	-0.610293	0.000138827	0.0051308	6.44343	7.69001	6.66171	8.30504	6.79783	8.48613	7.22229	8.77033	6.99783	8.38821	7.43069	8.18054	7.50497	7.68163	7.23725	8.59919	7.05844	8.46094	7.28547	9.19036	7.04047	8.51034	7.0882	8.09008	7.1656	8.86577	7.09599	8.56718	7.25428	8.48017	7.38253
17211700	Imp4	IMP4, U3 small nucleolar ribonucleoprotein, homolog (yeast)	27993	ENSMUSG00000026127	MGI:106572	NM_178601	0.279487	0.142142	0.436571	-0.168559	0.563315	0.810132	0.180234	0.464608	0.845588	0.076005	0.689134	0.913785	9.71797	8.62084	9.6177	7.91812	9.97486	7.77248	9.74909	7.72138	9.68611	8.01928	9.20056	8.81801	9.27044	9.00928	8.9171	8.3963	8.82205	8.52332	9.19075	8.62697	9.21222	7.71526	9.05127	8.34035	9.90014	7.74169	9.35803	9.00233	9.82663	8.09528	9.06812
17211713	Ptpn18	protein tyrosine phosphatase, non-receptor type 18	19253	ENSMUSG00000026126	MGI:108410	NM_011206	0.199513	0.117031	0.39289	0.647891	0.00405185	0.0428853	0.0543062	0.847956	0.969215	0.256468	0.11298	0.448704	8.3348	8.14001	8.2343	6.88793	7.90532	6.86587	7.91448	7.34681	7.3846	6.75125	8.50559	7.80093	8.20768	7.71099	8.53546	7.37404	8.9095	7.87276	8.20136	7.68526	7.86393	6.45621	7.61889	6.55014	7.87925	6.29285	7.52665	6.7095	7.8872	6.74373	8.5603
17211731	Prss39	protease, serine, 39	21755	ENSMUSG00000026125	MGI:1270856	NM_009355	-0.117118	0.0135993	0.118882	0.0469946	0.138966	0.414783	-0.102087	0.0578301	0.38615	0.0711017	0.168279	0.540792	6.28793	6.00589	5.80525	6.00487	5.83259	6.2296	5.96006	6.15709	6.09631	6.15928	5.89814	6.05195	5.89616	6.20082	6.09861	6.06276	5.96515	6.1583	5.93147	6.10089	6.28311	6.31133	6.13765	6.03858	5.96114	6.03337	6.12943	5.95702	6.05642	5.98147	6.2027
17211739	Cfc1	cripto, FRL-1, cryptic family 1	12627	ENSMUSG00000026124	MGI:109448	NM_007685	-0.0137162	0.897205	0.96655	0.0463476	0.651359	0.857004	-0.004291	0.966651	0.993929	0.0444529	0.486638	0.820707	6.16636	6.33254	6.07402	6.08922	6.13313	6.20891	6.06611	6.24843	6.13317	6.36009	6.28118	6.25581	6.09739	6.03369	6.10142	6.466	6.14422	6.06423	6.10384	6.11549	6.09457	6.33405	6.2798	6.39788	6.10107	5.95836	6.034	6.38207	6.13192	5.93509	6.02973
17211748	Fam123c	family with sequence similarity 123, member C	211383	ENSMUSG00000045174	MGI:3026939	NM_213727	0.0275794	0.587263	0.82552	-0.0608634	0.528765	0.790903	-0.0553252	0.256508	0.707069	-0.159699	0.00543966	0.0778627	6.14769	5.98071	6.25411	6.1555	6.27934	6.24343	6.24861	6.22124	6.1809	6.18737	6.02961	5.93335	6.07917	6.21856	6.14016	6.08079	6.25932	6.2182	6.10822	6.19758	6.25542	6.22864	6.10285	6.1313	6.13965	6.16352	6.2464	6.20943	6.22843	6.35968	6.20635
17211752	Arhgef4	Rho guanine nucleotide exchange factor (GEF) 4	#N/A	#N/A	#N/A	ENSMUST00000159747	-0.0758188	0.23826	0.557523	0.0628394	0.575245	0.816438	-0.0088684	0.94848	0.990891	0.101081	0.156852	0.52357	6.26714	6.16219	6.41769	6.06316	6.46307	6.55121	6.24451	6.27342	6.35186	6.29812	6.34606	6.50096	6.50525	6.00271	6.62612	6.20817	6.22733	6.46823	6.52802	6.17803	6.38602	6.18173	6.35759	6.15221	6.27799	6.34684	6.5444	6.14457	6.55738	6.20855	6.39967
17211774	Plekhb2	pleckstrin homology domain containing, family B (evectins) member 2	226971	ENSMUSG00000026123	MGI:2385825	NM_145516	0.0703066	0.752848	0.907667	0.153766	0.193447	0.493922	-0.0863812	0.506275	0.86358	-0.0223963	0.874772	0.968994	9.32938	10.6517	9.04101	10.7382	9.10225	10.8645	9.06702	10.4799	8.98274	10.1365	8.74334	10.6044	9.12957	10.5067	8.78607	10.7381	9.10874	10.9446	8.92637	10.9756	8.61713	10.2394	9.14733	10.3363	8.87191	10.3495	9.15991	10.6041	9.37459	10.5725	9.25154
17211788	---	---	#N/A	#N/A	#N/A	ENSMUST00000082667 // ENSMUST00000082667	0.0460436	0.0657409	0.291701	0.103853	0.000559957	0.00961269	-0.0464722	0.0435158	0.337212	0.0272189	0.376201	0.752287	5.77434	5.55561	5.69994	5.70081	5.70517	5.82917	5.55752	5.85566	5.69858	5.76955	5.5696	5.76351	5.52475	5.66328	5.5063	5.67863	5.72115	5.68036	5.65689	5.71232	5.63587	5.56158	5.61305	5.65763	5.64319	5.63564	5.63808	5.70681	5.67515	5.62986	5.69111
17211790	Hs6st1	heparan sulfate 6-O-sulfotransferase 1	50785	ENSMUSG00000045216	MGI:1354958	NM_015818	0.153929	0.0103619	0.101469	0.0233818	0.641763	0.851177	-0.0805246	0.873076	0.974665	0.187529	0.0398926	0.266114	8.88572	8.17483	8.78969	8.15386	8.99602	8.02571	8.86033	8.06774	8.32022	7.94768	8.33786	8.29476	8.24156	8.66574	8.37383	8.56807	8.56475	8.68727	8.26424	8.7937	8.46565	7.76405	8.57908	7.90996	8.71896	8.12358	8.63751	8.07061	8.68112	8.38471	8.43432
17211795	Arid5a	AT rich interactive domain 5A (MRF1-like)	214855	ENSMUSG00000037447	MGI:2443039	NM_001172205	-0.114349	0.0297454	0.186087	-0.162613	0.00746687	0.0661404	-0.0543704	0.362623	0.787937	0.193962	0.00226858	0.0425716	6.28635	6.30066	6.1675	6.11723	6.27236	6.37825	6.16596	6.14768	6.21698	6.28308	6.41536	6.61484	6.3069	6.39609	6.31775	6.07332	6.22526	6.51076	6.27435	6.47101	6.30795	6.58051	6.3933	6.24521	6.38088	6.4482	6.18479	6.46183	6.41397	6.30422	6.33775
17211809	---	---	#N/A	#N/A	#N/A	ENSMUST00000140452	-0.0053974	0.93808	0.98121	0.0318512	0.560212	0.80865	0.0088074	0.788725	0.956023	-0.0686235	0.361146	0.741395	6.51118	6.12415	6.37376	6.27491	6.24098	6.1491	6.39602	6.35656	6.33771	6.5656	6.26264	6.4032	6.30135	6.40627	6.19834	6.38355	6.14432	6.12699	6.33927	6.39913	6.46959	6.5784	6.35565	6.16012	6.30881	6.20606	6.4791	6.24	6.27349	6.1265	6.2314
17211822	Cnnm4	cyclin M4	94220	ENSMUSG00000037408	MGI:2151060	NM_033570	0.0474362	0.451003	0.741721	-0.053572	0.632078	0.846208	-0.181892	0.144416	0.57289	-0.0520225	0.647376	0.89869	9.83153	10.7572	10.0951	10.5783	10.3519	10.8591	10.0788	10.6216	10.1469	11.0068	9.71808	11.5509	9.54429	11.5558	9.26976	11.3835	9.59777	11.1201	9.55783	11.6439	9.82781	10.6511	10.1872	10.8714	10.0068	10.8235	9.81593	10.8146	10.4294	10.9302	9.32866
17211832	Cnnm3	cyclin M3	94218	ENSMUSG00000001138	MGI:2151055	NM_001039551	0.015913	0.915767	0.973723	0.119161	0.520411	0.785731	0.1663	0.371094	0.792295	-0.0946697	0.611692	0.884308	7.79149	7.25048	7.78036	7.3285	7.97895	7.65055	8.30932	7.93219	8.56787	7.78356	7.90841	8.14458	7.7867	8.18426	8.4017	7.74125	7.85265	7.71815	8.13466	7.97987	8.33515	7.65654	8.0277	7.24533	8.06513	7.68077	7.60025	7.48754	8.32019	7.2793	7.6943
17211844	D430040D24Rik	RIKEN cDNA D430040D24 gene	319678	#N/A	MGI:2442526	AK052542	0.0389274	0.934213	0.980053	0.0024432	0.907553	0.970051	-0.034278	0.700095	0.932237	-0.0869025	0.331975	0.71778	6.69681	6.50158	6.21743	6.66742	6.228	6.4539	6.24962	6.66226	6.56094	6.47437	6.22157	6.48378	6.40243	6.61306	6.26893	6.51028	6.38295	6.36913	6.30081	6.3687	6.47099	6.59596	6.34687	6.77256	6.17372	6.5036	6.48375	6.43269	6.28283	6.4425	6.31839
17211848	---	---	#N/A	#N/A	#N/A	ENSMUST00000104746	-0.0529018	0.252772	0.57544	0.0936998	0.0989655	0.343641	-0.0128784	0.764495	0.951369	-0.0261496	0.55171	0.85892	5.80623	5.93304	5.65341	5.73723	5.64793	5.76763	5.64088	5.65333	5.69018	5.73311	5.70143	5.72146	5.63219	5.79987	5.60203	5.7008	5.6975	5.64929	5.6708	5.77834	5.67666	5.71804	5.637	5.63617	5.70051	5.64641	5.82463	5.72925	5.86434	5.62599	5.68916
17211850	Cox5b	cytochrome c oxidase, subunit Vb	12859	ENSMUSG00000061518	MGI:88475	NM_009942	0.011969	0.789703	0.925495	0.245057	0.0011859	0.0171852	-0.10304	0.145264	0.573742	0.0446306	0.465577	0.808218	9.605	9.49765	9.58884	9.2612	9.69856	9.34705	9.60255	9.24604	9.44821	9.26263	9.38741	9.72753	9.46057	9.6344	9.47467	9.65877	9.54955	9.91101	9.66916	9.80928	9.59462	8.82182	9.51481	9.14978	9.57413	9.01086	9.58189	9.30926	9.61788	9.09754	9.51484
17211857	4933424G06Rik	RIKEN cDNA 4933424G06 gene	71166	#N/A	MGI:1918416	NR_040290	-0.0205828	0.768811	0.915159	0.0449394	0.291847	0.606757	-0.0368032	0.599695	0.898835	-0.0378666	0.60095	0.880187	6.14605	6.39087	5.91739	6.13793	5.95972	6.00508	5.93305	6.38037	6.08882	6.23433	6.03146	6.37906	6.13	6.12632	5.95029	5.89526	6.03883	6.00993	5.94442	5.91243	6.05796	6.18484	5.90069	6.38584	6.11933	6.15576	6.01991	6.10017	6.05006	6.09727	6.09383
17211867	Zap70	zeta-chain (TCR) associated protein kinase	22637	ENSMUSG00000026117	MGI:99613	NM_009539	-0.144537	0.258543	0.581069	0.0754448	0.553804	0.805623	0.138189	0.219196	0.670582	-0.172245	0.00685936	0.0905086	6.21502	6.22701	6.15509	6.4776	6.34598	6.50829	6.31492	6.17477	6.33669	6.26213	6.34233	6.37889	6.27088	6.35072	6.53573	6.25661	6.79623	6.19372	6.3081	6.2678	6.83819	6.34576	6.31726	6.31104	6.32023	6.26506	6.31957	6.07151	6.29514	6.2792	6.24367
17211883	---	---	#N/A	#N/A	#N/A	ENSMUST00000093691 // ENSMUST00000093691	0.010609	0.733841	0.899747	-0.0366302	0.480918	0.760249	0.0647204	0.1857	0.629799	-0.0413105	0.394332	0.764555	5.57265	5.6635	5.7713	5.71397	5.64608	5.77987	5.71712	5.67292	5.79133	5.73522	5.77357	5.68382	5.69215	5.87628	5.80851	5.70504	5.7389	5.65856	5.75077	5.66871	5.71984	5.72937	5.74583	5.87479	5.67272	5.70568	5.58364	5.80408	5.72339	5.6347	5.75528
17211885	Vwa3b	von Willebrand factor A domain containing 3B	70853	#N/A	MGI:1918103	BC050813	-0.085982	0.440051	0.733976	-0.185093	0.00989541	0.0795749	-0.0271232	0.967342	0.993958	0.104941	0.13446	0.487249	6.76766	6.64593	6.4551	6.63558	6.61849	6.56323	6.65676	6.45954	6.48075	6.67269	6.68919	6.80688	6.50575	6.90144	6.60797	6.728	6.62083	6.97309	6.52633	6.65345	6.58819	6.78118	6.6923	6.74903	6.43738	6.74298	6.65559	6.76266	7.03521	6.86657	6.67652
17211927	Cnga3	cyclic nucleotide gated channel alpha 3	12790	ENSMUSG00000026114	MGI:1341818	NM_009918	-0.0105196	0.603658	0.835511	-0.0230238	0.247087	0.560831	-0.0165774	0.997003	0.999278	-0.0308831	0.575735	0.869078	6.08658	6.35227	5.95138	6.12211	6.24596	5.95542	6.04316	6.07483	6.04767	6.23329	6.11229	6.01489	6.12212	6.22243	6.05124	6.00713	6.04818	6.45012	6.01741	6.21769	6.05301	6.18815	6.14679	5.92746	6.0366	6.2378	6.11325	6.30415	6.07771	6.19548	6.05949
17211939	Inpp4a	inositol polyphosphate-4-phosphatase, type I	269180	ENSMUSG00000026113	MGI:1931123	NM_030266	-0.129502	0.571685	0.815962	-0.151116	0.217217	0.52592	0.060854	0.781935	0.954469	-0.202339	0.110275	0.443487	6.84882	6.84651	6.40071	6.72788	6.64607	6.91433	6.15429	7.28547	6.50961	7.08654	6.58429	6.35363	6.25879	6.45155	6.39431	6.35468	6.95111	6.31907	6.30331	6.53533	6.41096	6.9778	6.3777	6.78484	6.54639	7.16533	6.76591	7.20881	7.10605	7.47954	6.87801
17211973	Unc50	unc-50 homolog (C. elegans)	67387	ENSMUSG00000026111	MGI:1914637	NM_026123	-0.125658	0.292454	0.614306	-0.267192	0.0171864	0.117241	0.227195	0.0391232	0.320183	0.0118264	0.920439	0.981803	9.66451	9.78557	9.81181	9.41044	9.90423	9.36331	9.69777	9.14396	9.63217	10.0854	10.4566	10.1896	9.83046	9.91961	10.1043	9.95274	10.4532	10.2589	10.1884	10.0719	9.84384	9.5648	9.93794	9.97393	10.096	9.79486	9.71698	9.78814	9.74399	10.0029	9.96105
17211984	---	---	#N/A	#N/A	#N/A	ENSMUST00000160659	-0.234588	0.208274	0.52419	-0.0990522	0.270985	0.585791	-0.103139	0.782176	0.954469	0.050552	0.528142	0.846089	6.32012	6.15131	6.39154	6.12845	6.40666	6.2877	6.29159	6.37174	6.67211	6.0362	6.4339	6.33699	6.36673	6.26551	6.29884	6.475	6.60149	6.40806	6.38645	6.43808	6.5289	6.20346	6.43634	6.51172	7.41746	6.14293	6.33384	6.34901	6.53841	6.26355	6.32432
17211987	---	---	#N/A	#N/A	#N/A	AK039030	-0.137306	0.132351	0.42029	-0.169566	0.294782	0.609357	0.0413062	0.811356	0.959684	-0.129984	0.0354548	0.249039	6.276	6.70433	6.54237	6.77015	6.7069	6.59776	6.60903	6.68223	6.56293	6.37343	6.57639	6.57991	6.66289	6.61469	6.64746	6.53452	6.59062	6.54232	6.65311	6.48907	6.59737	6.81809	6.51169	6.59579	6.66613	6.76001	6.74383	7.24479	6.86475	6.55707	6.50239
17211990	Lipt1	lipoyltransferase 1	623661	ENSMUSG00000037216	MGI:3645211	ENSMUST00000041621	0.130661	0.12029	0.398562	-0.0138538	0.804204	0.928938	0.0462956	0.957558	0.992307	0.093508	0.100747	0.425751	6.32762	5.98402	6.06275	5.94545	6.02886	5.91095	6.58549	5.86947	6.2018	5.93493	6.26209	5.95038	6.10521	5.95655	6.48874	5.98037	6.0856	5.90822	6.02921	6.06863	6.247	6.0448	6.05903	5.8441	5.99485	5.97084	6.18439	5.90153	6.06793	5.95281	6.10206
17211998	Mrpl30	mitochondrial ribosomal protein L30	#N/A	#N/A	#N/A	NM_027098	0.226537	0.180404	0.490096	0.278914	0.545444	0.800579	0.166465	0.436681	0.829706	-0.116483	0.50401	0.831399	9.73725	8.97946	9.752	8.94377	9.49237	8.84293	9.31086	8.70011	9.54392	8.62866	9.39121	8.9799	8.99796	8.84567	9.26456	8.97914	9.59221	8.71014	9.06636	7.95996	9.52865	9.09906	9.18152	8.87742	9.24255	8.90832	9.15982	7.96609	9.59117	7.84947	9.24934
17212009	---	---	#N/A	#N/A	#N/A	ENSMUST00000129513	0.0491296	0.454229	0.744075	-0.0831952	0.0501863	0.229432	-0.0063762	0.872883	0.974578	0.0456376	0.379506	0.755024	5.70365	6.03202	5.73575	5.75641	5.76699	5.76505	5.93893	5.8412	5.82081	5.77168	5.80471	5.83235	5.76072	5.81759	5.85027	6.03127	5.82909	5.86779	5.81113	5.73166	5.82303	5.82003	5.69131	6.02905	5.74129	5.91576	5.75326	5.8354	5.71159	5.9821	5.73864
17212016	---	---	#N/A	#N/A	#N/A	ENSMUST00000158516 // ENSMUST00000158516	-0.0444528	0.392356	0.699571	-0.165009	0.0276235	0.157801	0.0081236	0.9304	0.986776	0.0581366	0.402593	0.770475	6.10562	6.14129	5.88174	6.03027	6.21141	5.87265	5.97581	6.1634	5.90592	6.07853	6.03679	6.23616	6.08501	6.16627	6.11585	6.03365	5.89883	6.14381	6.02512	6.26161	5.95533	6.19166	5.99953	6.14032	6.17247	6.20899	6.02941	6.3126	6.14602	6.25762	6.14381
17212018	Eif5b	eukaryotic translation initiation factor 5B	226982	ENSMUSG00000026083	MGI:2441772	NM_198303	0.244686	0.00947569	0.0961775	-0.111394	0.281868	0.596821	0.0182734	0.841507	0.967886	-0.184472	0.0999835	0.424167	9.60794	7.99808	9.66526	7.86223	9.57063	8.32011	9.34788	8.12536	9.47613	8.13744	8.97146	8.08526	9.05359	8.03797	8.95575	8.4684	9.16423	8.70985	9.21278	8.2786	9.27504	8.09026	8.99415	8.19149	9.3847	8.29	9.06039	8.16863	9.73011	8.25982	9.06345
17212045	Gm5099	predicted gene 5099	329123	#N/A	MGI:3644917	AK133094	-0.0354446	0.443031	0.736532	0.0733276	0.610809	0.833623	0.0601882	0.128728	0.548017	0.0683585	0.198565	0.58324	6.05877	6.26301	5.99379	6.13552	5.98527	6.06653	5.96585	5.97407	5.98158	6.09583	6.10198	6.02998	6.05641	6.09572	6.02288	6.07298	5.88117	6.04514	5.98156	5.89348	6.00985	5.77892	5.99555	5.97357	6.12471	6.13865	5.92574	6.11504	6.10664	6.16214	5.89467
17212049	---	---	#N/A	#N/A	#N/A	ENSMUST00000127620	-0.206237	3.00132e-05	0.00168872	0.060602	0.204656	0.509137	-0.0689448	0.129464	0.549154	0.157704	0.00196789	0.0385861	6.05039	6.11972	5.87816	5.91769	6.00064	6.13631	6.04264	6.1741	6.10182	6.1045	5.99724	6.16897	6.0065	6.21059	6.01183	6.04948	6.01284	6.03554	5.93522	6.14874	6.32332	6.09632	6.23332	6.0947	6.2091	6.02108	6.32939	6.07963	6.00971	5.85758	6.0538
17212057	---	---	#N/A	#N/A	#N/A	ENSMUST00000129696	-0.0811152	0.0357384	0.207112	0.0073446	0.780821	0.919076	-0.0324258	0.494894	0.857848	0.0127541	0.80449	0.948546	6.29602	6.17712	6.02221	6.12296	6.17954	6.26709	6.10131	6.46701	6.24585	6.15849	6.27318	6.3213	6.20588	6.17472	6.15505	6.21164	6.25726	6.23338	6.11749	6.29221	6.30672	6.12781	6.28553	6.19897	6.37689	6.22419	6.30488	6.23397	5.97649	6.37102	6.24198
17212061	---	---	#N/A	#N/A	#N/A	ENSMUST00000143261	-0.0510516	0.090583	0.345568	0.0643354	0.392808	0.697098	-0.0711708	0.311682	0.755815	0.173801	0.00931712	0.111405	6.17732	6.10319	6.28894	6.21363	6.17751	6.24777	6.19715	6.22185	6.49944	6.40185	6.25966	6.43349	6.38689	6.3852	6.39128	6.42208	6.33237	6.15659	6.28713	6.56374	6.47196	6.34291	6.41892	6.13851	6.04801	6.2552	6.41199	6.12827	6.24474	6.00171	6.56921
17212069	Nms	neuromedin S	433292	ENSMUSG00000067604	MGI:3583618	NM_001011684	-0.0518992	0.51433	0.781224	-0.124064	0.164486	0.453868	-0.0664434	0.404724	0.811829	0.140256	0.0853123	0.396106	6.074	5.94758	6.28562	6.23446	6.20601	6.25778	6.11377	6.04854	6.13011	6.3006	6.11236	6.20997	6.10567	6.2322	5.9265	6.21655	6.0818	6.49868	6.06425	6.50439	6.05659	6.2716	6.32794	6.30091	6.18135	6.19892	6.13819	6.18375	6.36492	6.45411	6.18222
17212080	Pdcl3	phosducin-like 3	68833	ENSMUSG00000026078	MGI:1916083	NM_026850	-0.124969	0.249453	0.571442	-0.260876	0.0404351	0.199812	-0.0577332	0.99969	0.999899	-0.500251	0.00138221	0.0300822	8.98216	9.76018	8.99373	9.68575	9.46919	9.72907	8.92083	9.50797	8.62144	10.2949	8.42118	8.24466	8.41322	9.11364	8.59535	9.17908	8.7801	9.06829	8.93796	8.79062	8.77827	10.0434	9.11648	10.1389	9.19401	9.90335	9.17993	9.80656	9.3435	10.3901	8.63996
17212087	Npas2	neuronal PAS domain protein 2	18143	ENSMUSG00000026077	MGI:109232	NM_008719	-0.0681648	0.817367	0.936013	-0.0957512	0.138819	0.414524	0.160635	0.205989	0.654806	0.610789	8.23e-06	0.000529471	8.00551	9.80924	7.50567	9.68539	7.8948	9.98427	8.0883	9.88535	7.89585	9.89467	8.61774	9.54689	8.19108	9.69336	8.13105	9.3074	8.05147	9.3105	8.1688	9.59017	7.78191	10.1404	7.71654	9.20218	8.01226	9.87764	7.99137	10.4359	8.22888	10.0815	8.02653
17212114	Rpl31	ribosomal protein L31	#N/A	#N/A	#N/A	NM_001252218	0.387072	0.0340256	0.201312	-0.091144	0.598481	0.827553	0.0562194	0.772965	0.952637	-0.0524015	0.769646	0.938747	8.82146	7.21607	8.43105	7.17685	8.58991	7.59427	8.38038	7.66978	8.25035	7.7017	7.70781	6.98785	8.17843	7.53461	7.94024	7.55292	7.65852	7.70361	8.37387	7.53611	8.53426	7.3309	8.04233	7.61734	8.62652	7.53622	7.78109	7.59787	7.55358	7.73205	8.15711
17212121	---	---	#N/A	#N/A	#N/A	ENSMUST00000083695 // ENSMUST00000083695	-0.0852352	0.203596	0.519151	0.0539514	0.689832	0.877452	-0.056254	0.385447	0.802169	0.140555	0.0373518	0.256793	5.74033	6.04275	5.90292	6.04866	6.16705	6.1581	5.89298	5.96105	6.02644	6.07431	5.94904	6.33005	6.03783	6.19584	6.13439	6.10447	6.06848	6.1647	5.95215	6.20973	6.16849	6.19927	6.1876	5.72553	5.96313	5.97516	5.95721	6.05953	5.87946	6.05563	6.14455
17212123	D1Bwg0212e	DNA segment, Chr 1, Brigham & Women's Genetics 0212 expressed	52846	ENSMUSG00000003135	MGI:106580	BC049091	0.155221	0.183971	0.494378	0.229131	0.338043	0.650605	0.411765	0.00456721	0.0917733	0.0110502	0.941617	0.987919	9.02575	9.06611	8.75652	8.00155	8.49756	8.42228	8.18075	7.9308	9.26953	8.45975	8.55291	8.07588	8.65368	8.14775	8.78378	7.54515	8.9458	8.38823	8.13138	8.29612	8.57411	7.85736	8.24007	8.25253	8.55691	7.99046	8.50202	8.41277	9.08089	8.22171	7.99917
17212138	Map4k4	mitogen-activated protein kinase kinase kinase kinase 4	26921	ENSMUSG00000026074	MGI:1349394	NM_001252200	-0.0281222	0.919838	0.97549	-0.198016	0.0312193	0.170968	0.410528	2.00655e-05	0.00157277	0.0463283	0.61882	0.887581	8.21118	7.76953	8.12788	8.0707	7.62181	8.64841	7.97344	7.99056	8.06053	8.63661	7.83615	7.08638	7.79482	7.28501	7.96285	7.46703	7.8516	7.37568	7.80858	7.61836	7.76574	8.34479	8.08165	8.30041	8.01695	8.29755	8.01803	8.2401	8.25306	8.92305	7.51855
17212174	Il1r2	interleukin 1 receptor, type II	16178	ENSMUSG00000026073	MGI:96546	NM_010555	-0.0653946	0.232218	0.551267	-0.184368	0.0383481	0.192876	-0.0204672	0.741962	0.945687	-0.0818788	0.198894	0.583605	5.93561	5.78283	6.20405	6.17219	6.06003	6.24877	5.92354	6.19904	6.02955	5.93016	5.99639	5.81829	6.09484	5.89398	6.05414	5.85758	5.96768	6.05933	6.11179	5.96315	6.11337	6.24055	6.1467	6.40956	6.06834	6.15991	6.02285	6.43121	6.12849	6.01359	6.06486
17212185	Il1r1	interleukin 1 receptor, type I	16177	ENSMUSG00000026072	MGI:96545	NM_008362	-0.302583	0.21234	0.529591	0.405632	0.0494892	0.227868	0.0790186	0.986514	0.997003	0.0400605	0.85544	0.963517	6.38259	7.2065	6.43634	6.93074	6.83141	7.02839	6.48706	6.59716	6.56601	7.08007	9.08108	6.27487	8.61907	6.45263	8.80326	7.31889	8.53739	7.44233	8.42101	6.98014	6.9032	6.0941	6.37126	7.15531	6.90126	6.57848	6.59086	6.96009	7.44974	6.02671	8.89471
17212199	Il1rl2	interleukin 1 receptor-like 2	107527	ENSMUSG00000070942	MGI:1913107	NM_133193	0.0220142	0.757884	0.910083	0.106927	0.039929	0.198331	0.0325914	0.816098	0.961145	-0.121745	0.0155817	0.155664	5.99761	6.20276	5.85571	6.07686	5.80924	6.0274	5.86001	6.02485	5.8545	6.10258	6.09541	5.90499	5.87094	5.87715	5.96269	5.86909	5.87713	5.84994	5.88298	5.89516	5.7305	5.94411	5.86916	6.0486	5.97484	5.92432	5.81325	6.03196	5.87926	5.95083	5.8142
17212211	Il1rl1	interleukin 1 receptor-like 1	17082	ENSMUSG00000026069	MGI:98427	ENSMUST00000097772	-0.105555	0.342186	0.658407	0.54924	4.34702e-07	2.54373e-05	-0.033055	0.706252	0.93444	-0.246096	0.0129512	0.137771	5.63807	7.46872	5.90342	7.21301	5.93378	7.55138	5.89539	6.87857	5.87031	6.63973	5.8938	6.64178	5.98708	6.37297	5.83234	6.09441	5.82364	5.94239	5.94002	6.57169	5.82616	6.34367	5.89878	6.59436	6.20038	6.95703	5.84199	6.74987	6.00144	6.36028	5.95564
17212229	Il18r1	interleukin 18 receptor 1	16182	ENSMUSG00000026070	MGI:105383	NM_008365	-0.0477756	0.864844	0.955018	-0.17372	0.0497518	0.228563	0.124019	0.181667	0.624368	-0.107441	0.245713	0.637286	5.87415	6.32536	6.16522	5.94362	6.12969	6.4656	6.3106	5.95296	6.27252	6.20646	6.29429	6.22688	6.10929	6.14353	6.43007	6.17476	6.1142	6.22796	6.28583	6.21697	6.0722	6.57114	6.44353	6.452	6.23325	6.17278	6.02477	6.11087	6.21731	6.4558	6.00333
17212252	Il18rap	interleukin 18 receptor accessory protein	16174	ENSMUSG00000026068	MGI:1338888	ENSMUST00000027237	-0.151188	0.144683	0.440553	0.106504	0.0655247	0.271516	0.106219	0.13673	0.561862	-0.0006384	0.99097	0.998511	5.80185	5.97795	5.82437	5.83431	5.84591	5.83786	5.74364	5.87723	6.00719	5.98306	6.05202	5.97362	6.00007	5.82561	6.22091	5.98575	5.88216	5.89038	5.96323	5.97229	5.93456	5.90758	5.95752	5.70902	6.40871	5.81894	5.86042	5.84454	5.81769	5.69782	5.92571
17212269	Slc9a4	solute carrier family 9 (sodium/hydrogen exchanger), member 4	110895	ENSMUSG00000026065	MGI:105074	NM_177084	-0.037648	0.566077	0.812834	-0.0589524	0.228758	0.540141	-0.0303878	0.611592	0.903195	-0.0360508	0.551862	0.859045	5.95192	5.95515	5.98647	5.88888	6.08575	6.21596	6.04863	6.03427	5.93297	6.05385	5.9348	6.08685	6.01415	6.20208	6.07582	6.10772	5.90598	5.95055	6.11771	5.95632	5.98494	6.07674	5.98169	6.12768	6.14274	6.1012	5.87498	6.06454	6.20965	6.07272	6.08373
17212284	---	---	#N/A	#N/A	#N/A	ENSMUST00000158340 // ENSMUST00000158340	0.0434392	0.386437	0.69528	-0.030507	0.333467	0.646249	-0.0355852	0.477222	0.851052	-0.058498	0.252303	0.645519	5.78847	5.83455	5.86172	5.6678	5.91186	6.05632	5.8563	5.75917	5.8202	5.83825	5.71507	5.89508	5.70047	5.79971	5.74385	5.87319	5.81435	5.75469	5.86013	5.99778	5.75629	5.81262	5.71029	5.94373	5.81721	5.84559	5.85034	5.91263	5.88722	5.79406	5.73994
17212286	Slc9a2	solute carrier family 9 (sodium/hydrogen exchanger), member 2	226999	ENSMUSG00000026062	MGI:105075	NM_001033289	0.0739128	0.00252179	0.0411297	0.054764	0.219993	0.529593	0.0096938	0.631389	0.910611	-0.0293	0.624885	0.889977	8.13313	11.1107	7.66228	11.033	8.17473	11.1483	8.12999	11.0555	7.77366	11.0706	7.7253	11.339	7.20538	11.4062	7.68723	11.3752	6.71182	11.4286	7.27073	11.4585	7.87916	10.9901	7.72258	10.806	8.57501	11.0681	7.4252	10.957	7.90227	11.3231	7.34084
17212301	Tmem182	transmembrane protein 182	381339	ENSMUSG00000079588	MGI:1923725	NM_001081198	-0.05569	0.034001	0.201312	-0.0574824	0.135903	0.41029	0.0373194	0.409704	0.814735	0.0437672	0.490621	0.8229	5.88	6.06429	6.0049	5.76735	6.33375	5.85015	6.04459	6.20017	5.91887	5.79177	6.0818	5.94079	5.91792	5.96611	6.33314	5.95862	6.14879	5.91229	6.10058	5.90481	6.24352	6.07221	6.06937	5.98692	6.26993	5.96535	6.12544	6.01841	5.7523	5.91825	6.00666
17212309	---	---	#N/A	#N/A	#N/A	ENSMUST00000066196	-0.0336202	0.501614	0.773325	-0.0879362	0.0290905	0.16303	0.0272484	0.500686	0.860981	0.0448981	0.377445	0.753434	6.70931	6.51863	6.55658	6.62923	6.59513	6.48035	6.54762	6.89593	6.61299	6.69783	6.62812	6.69731	6.68336	6.71142	6.69778	6.83035	6.72215	6.73539	6.70946	6.78102	6.71341	6.74746	6.65346	6.81431	6.6031	6.65626	6.66847	6.82864	6.55129	6.61498	6.62077
17212313	Pou3f3	POU domain, class 3, transcription factor 3	18993	ENSMUSG00000045515	MGI:102564	NM_008900	-0.146762	0.00385333	0.0541801	-0.0557618	0.21451	0.522375	-0.114844	0.0262318	0.26195	-0.0336594	0.512549	0.836396	6.0845	5.88634	6.09768	5.80866	5.83745	5.85508	5.92155	6.17616	5.8038	6.03051	5.91342	6.05152	5.9848	5.89903	5.92277	6.07134	5.8961	6.0914	5.95457	5.99725	6.16442	6.04664	6.04679	6.17746	6.14975	5.89303	6.04722	5.99401	6.07063	5.92441	6.14131
17212316	2900092D14Rik	RIKEN cDNA 2900092D14 gene	73100	#N/A	MGI:1920350	NR_027891	-0.0103742	0.789902	0.925495	0.0276766	0.360102	0.669688	-0.0195666	0.729306	0.94075	0.00351206	0.947888	0.989316	6.09506	6.2824	6.04499	5.94196	6.14063	6.19483	6.14301	6.33563	6.08862	6.48716	6.1453	6.07902	6.10009	6.29023	6.00913	6.14637	6.10508	6.1068	6.09031	6.4505	6.16328	6.23203	6.17867	6.20954	6.08666	6.20486	6.13965	6.28545	5.99591	6.17173	6.09901
17212318	Mrps9	mitochondrial ribosomal protein S9	69527	ENSMUSG00000060679	MGI:1916777	NM_023514	0.0141592	0.967822	0.989537	-0.190314	0.481051	0.760249	-0.338036	0.0538692	0.37221	-0.182793	0.320501	0.707106	8.87286	7.30322	8.91667	7.14187	9.06628	7.01099	8.72413	7.48694	8.81723	7.27754	8.84927	8.05702	8.14778	7.9059	8.21486	7.30945	8.5557	7.35395	8.42841	7.29381	8.59438	7.2983	8.45731	7.13655	9.21992	8.07167	9.01783	7.29659	9.03694	7.36903	8.95512
17212334	Gpr45	G protein-coupled receptor 45	93690	ENSMUSG00000041907	MGI:2135882	NM_053107	-0.0784282	0.220917	0.539727	0.0499294	0.494619	0.769348	0.0020444	0.844244	0.968743	0.0745975	0.312263	0.699977	5.80519	5.88806	5.7287	5.96943	5.98957	5.79032	6.06438	5.88013	5.6957	5.98836	5.97238	5.84753	5.96574	5.92307	5.79625	5.92091	5.76822	5.89836	5.85466	5.91093	5.85483	5.90577	5.97208	5.80602	5.90074	5.95173	5.92727	5.70341	6.02076	5.89973	5.80756
17212341	---	---	#N/A	#N/A	#N/A	ENSMUST00000158463	-0.0101546	0.804163	0.930553	0.042864	0.143926	0.423236	-0.0249028	0.460469	0.843072	-0.0585676	0.158518	0.526688	5.64088	5.64216	5.66252	5.66536	5.55336	5.64092	5.54396	5.49995	5.64228	5.56302	5.47764	5.55277	5.51016	5.5177	5.49601	5.609	5.64428	5.58152	5.45384	5.50842	5.62954	5.49496	5.60128	5.59868	5.56012	5.51422	5.68103	5.69942	5.6218	5.48981	5.55585
17212343	---	---	#N/A	#N/A	#N/A	ENSMUST00000039080	-0.0544838	0.333606	0.650768	0.0259174	0.776241	0.91692	-0.287407	0.00143442	0.0416788	0.0917208	0.279938	0.672961	6.17669	5.93351	6.04711	5.7797	5.78866	6.12209	6.09279	6.01944	5.82249	5.81782	5.88033	6.01314	5.696	5.96749	5.86506	5.83675	5.84349	5.84724	5.74111	6.16957	6.19966	5.90008	6.25096	6.03972	5.73464	5.85758	5.9067	5.89059	6.1082	5.855	6.05129
17212346	AI597479	expressed sequence AI597479	98404	ENSMUSG00000010290	MGI:2138299	NM_133818	-0.115617	0.944644	0.984174	-0.11858	0.547815	0.802069	-0.0988508	0.7511	0.94816	-0.263758	0.194484	0.578088	7.66347	6.97921	7.14836	6.85383	7.72304	6.402	7.45467	6.48407	6.45153	6.75103	7.34606	6.92029	8.19476	6.79672	7.36963	7.15124	7.58896	7.32735	7.17208	6.84801	7.08922	7.05347	7.74012	6.96901	7.62361	6.94588	7.22882	6.69223	7.33738	6.40246	8.46761
17212353	Rpl29 // Rpl29 // Rpl29	ribosomal protein L29 // ribosomal protein L29 // ribosomal protein L29	#N/A	#N/A	#N/A	NM_009082 // NM_009082	-0.021848	0.915653	0.973696	-0.0189054	0.493492	0.768908	0.003988	0.949916	0.990891	0.31002	0.000215597	0.00720376	12.07	10.4197	12.1631	9.76621	12.1576	10.4033	12.0098	10.1555	12.0334	10.006	11.9092	11.0627	11.903	11.1119	11.9237	11.0037	12.036	11.241	11.935	10.4277	11.968	10.0923	12.0469	10.0363	12.1454	9.97896	12.0255	10.5592	12.3574	10.1784	11.9369
17212355	Nck2	non-catalytic region of tyrosine kinase adaptor protein 2	17974	ENSMUSG00000066877	MGI:1306821	NM_010879	0.0663762	0.343914	0.660011	0.330863	0.0713403	0.285488	-0.0059656	0.461447	0.843408	0.384873	0.0066241	0.08848	8.86535	7.50057	8.77974	8.4254	8.92511	8.34069	8.73135	7.82721	8.78045	7.40299	9.22847	9.63406	8.65803	9.28206	8.51083	9.14643	8.2341	8.88713	8.30084	9.34032	8.72039	7.6724	8.48467	7.76272	9.2594	7.58744	8.6753	7.33686	8.61037	7.48312	8.72574
17212364	1500015O10Rik	RIKEN cDNA 1500015O10 gene	78896	ENSMUSG00000026051	MGI:1926146	NM_024283	-0.0431452	0.359932	0.673787	0.0828516	0.254197	0.568642	-0.128623	0.0981244	0.492407	0.0239165	0.764312	0.936628	6.0811	6.14376	6.03823	6.29414	6.06036	6.35191	6.23136	6.44997	6.45037	6.37028	6.31223	6.35249	6.49847	6.47978	6.31132	6.29603	6.31824	6.28246	6.25556	6.65388	6.31351	6.40854	6.23386	6.20301	6.18421	6.31449	6.27311	6.11232	6.07246	6.15743	6.53557
17212371	---	---	#N/A	#N/A	#N/A	ENSMUST00000158223	0.0523228	0.29286	0.614629	-0.0243582	0.687826	0.876308	0.0197112	0.709979	0.935395	0.0737728	0.17548	0.5516	5.69567	5.86316	5.8643	5.76747	5.77336	5.64796	5.7232	5.90681	5.6813	5.75411	5.82215	5.86657	5.7369	5.81027	5.80897	5.86111	5.74138	6.01428	5.706	5.804	5.58868	5.68517	5.85245	5.73352	5.70925	5.90857	5.56016	5.90404	5.76567	5.83001	5.6376
17212373	Tpp2	tripeptidyl peptidase II	22019	ENSMUSG00000041763	MGI:102724	NM_009418	0.296529	0.0049244	0.063532	0.366195	0.0205351	0.130985	0.121011	0.512964	0.866103	0.244839	0.0483434	0.297478	8.81474	7.67949	8.81405	7.91536	8.66958	7.78312	8.61436	7.8868	8.0955	8.30825	8.61808	8.18064	8.27094	8.2652	8.10245	8.02608	7.93561	8.12766	8.04687	8.10748	8.1894	7.14705	8.05233	7.75867	8.41817	7.45438	8.3408	7.57602	8.52489	7.80594	8.00379
17212406	Bivm	basic, immunoglobulin-like variable motif containing	246229	ENSMUSG00000041684	MGI:2179809	NM_144558	0.019232	0.792952	0.926228	0.0231526	0.430792	0.725821	-0.119276	0.239516	0.691446	-0.637609	2.09e-05	0.00113483	7.77937	7.56125	7.83913	7.2519	7.93319	6.69529	8.04696	7.47711	7.84694	7.50517	7.91432	7.25645	7.6448	7.05949	7.71162	7.95421	7.48357	7.03795	7.89238	7.0694	7.81252	7.4879	7.82815	7.14304	7.85428	6.80973	7.6685	7.72917	8.18598	7.20509	7.97165
17212423	Ercc5	excision repair cross-complementing rodent repair deficiency, complementation group 5	22592	ENSMUSG00000026048	MGI:103582	NM_011729	0.0414666	0.198933	0.512991	0.183177	0.273644	0.588777	0.232938	0.00303166	0.0695651	-0.194147	0.0289125	0.221246	7.02824	6.41144	7.018	7.05495	6.90821	6.51542	7.47339	6.21164	6.97066	6.46055	6.82658	6.43324	7.06147	6.75763	7.26188	6.98739	7.08229	6.6593	7.22705	6.62771	7.36814	6.3427	7.20812	6.09783	6.68886	6.39679	7.24329	6.40024	6.68276	6.50056	6.8983
17212442	Gulp1	GULP, engulfment adaptor PTB domain containing 1	70676	ENSMUSG00000056870	MGI:1920407	ENSMUST00000074525	0.0455724	0.652637	0.861716	0.12479	0.0513768	0.232818	-0.105454	0.908338	0.982806	0.0304814	0.663004	0.903413	6.18236	5.93666	6.28119	6.20357	6.0266	6.26957	6.2624	6.1748	6.20609	6.07151	6.82521	5.94919	6.83118	6.05234	7.08252	6.3126	6.33052	6.19319	6.74698	5.91508	6.16423	5.98911	6.14248	6.07735	6.22033	5.99571	6.27945	5.93009	5.92429	6.03991	6.58513
17212461	Col3a1	collagen, type III, alpha 1	12825	ENSMUSG00000026043	MGI:88453	NM_009930	-0.467061	0.0247421	0.168603	0.293701	0.840203	0.944958	0.0504804	0.805524	0.958808	-0.226752	0.309065	0.696943	8.25	8.57881	8.55436	7.2735	7.90257	7.43113	7.93868	7.82594	8.24906	7.62698	9.20549	6.7534	9.36947	7.04413	9.65342	7.63677	9.68878	8.54617	9.37936	7.78978	8.4466	6.79152	8.78185	7.89524	8.78358	8.00577	8.14199	7.81653	9.07596	6.7588	9.23733
17212514	---	---	#N/A	#N/A	#N/A	ENSMUST00000083321 // ENSMUST00000083321	-0.0040024	0.886217	0.962519	-0.112507	0.523476	0.787601	-0.0241794	0.827285	0.963972	-0.192736	0.0906611	0.407027	6.55019	6.15317	6.31976	6.10161	6.72023	6.65856	6.32423	6.62235	6.83884	6.52274	6.52518	6.63408	6.60448	6.61435	6.58026	6.35016	6.64928	6.3292	6.65946	6.6298	6.54994	6.80644	6.50002	6.47499	6.54713	6.54911	6.67858	6.27121	6.49758	6.51922	6.59736
17212516	---	---	#N/A	#N/A	#N/A	ENSMUST00000157139	-0.0723604	0.111552	0.383429	-0.0565886	0.136779	0.411716	0.0332374	0.539845	0.876415	-0.0178016	0.690367	0.914508	5.75727	5.80526	5.77934	5.96639	5.90196	5.76731	5.77396	5.77294	5.89591	5.82397	5.83381	5.85584	5.77049	5.86163	5.93722	5.79011	5.79815	5.78905	5.97426	5.8058	5.82861	5.87795	5.9677	5.94694	5.89878	5.90005	5.86915	5.80955	5.90599	5.88432	5.81373
17212518	Wdr75	WD repeat domain 75	73674	ENSMUSG00000025995	MGI:1920924	ENSMUST00000027139	0.361976	0.023558	0.164046	-0.235132	0.386531	0.69207	0.08802	0.151007	0.582096	-0.101741	0.483911	0.81964	8.60338	6.3989	8.32287	6.04582	8.73842	6.06884	8.24347	6.23865	8.58282	5.68992	8.26269	6.99812	7.65319	6.6541	7.9799	6.77782	8.40407	6.71058	8.06965	6.40191	8.01257	6.22325	7.64319	6.23583	8.5876	7.03975	8.17343	6.26696	8.26429	5.852	8.50672
17212546	---	---	#N/A	#N/A	#N/A	ENSMUST00000085632	0.112264	0.120157	0.398491	-0.0366592	0.564544	0.810756	-0.034204	0.580598	0.892455	0.126031	0.0944181	0.413232	6.38798	6.1809	6.50208	6.16445	6.51892	6.43206	6.32501	6.10606	6.57918	6.36739	6.43052	6.23279	6.28716	6.37754	6.48371	6.52964	6.2964	6.242	6.54657	6.45538	6.52772	6.36599	6.37961	6.29559	6.32766	6.36413	6.26707	6.23982	6.24979	6.16864	6.57678
17212548	Dnahc7b	dynein, axonemal, heavy chain 7B	#N/A	#N/A	#N/A	NM_001160386	0.044363	0.490752	0.766399	-0.0472074	0.827646	0.93914	0.188816	0.000112732	0.00613771	-0.0591116	0.227293	0.616706	6.56437	6.71633	6.59251	6.62372	6.53852	6.63011	6.68451	6.57373	6.54581	6.50214	6.60466	6.71211	6.70881	6.62357	6.67497	6.58195	6.58101	6.52979	6.70472	6.66476	6.60838	6.61417	6.55599	6.52434	6.40278	6.73102	6.57244	6.52685	6.56432	6.8857	6.66364
17212619	---	---	#N/A	#N/A	#N/A	GENSCAN00000004444	-0.0146968	0.773874	0.917714	0.0454118	0.377104	0.683827	0.0866864	0.0965906	0.4894	0.122911	0.0261843	0.209855	5.91719	5.7847	5.73405	5.93526	5.83351	5.78678	5.77145	5.80767	5.89358	5.88896	5.80251	5.89067	5.76537	5.7279	5.81815	5.82788	5.87391	6.00686	5.894	5.93946	5.79279	5.80071	5.85126	5.75652	5.84394	5.85575	5.92807	5.72651	5.8072	5.83682	5.75202
17212686	---	---	#N/A	#N/A	#N/A	ENSMUST00000175049	0.0661388	0.0642535	0.287806	0.0507982	0.276869	0.592454	0.0758818	0.0897738	0.474166	-0.0117683	0.79486	0.945125	5.85117	5.82805	5.61327	5.78597	5.85599	5.77267	5.7767	5.88197	5.7943	5.82572	5.71529	5.86431	5.8305	5.78531	5.8046	5.78838	5.71083	5.69672	5.75539	5.76451	5.78926	5.76739	5.64581	5.7627	5.70099	5.62984	5.66841	5.90397	5.75625	5.77649	5.68332
17212688	---	---	#N/A	#N/A	#N/A	ENSMUST00000056879	-0.108254	0.0189637	0.144327	-0.144229	0.000632506	0.010567	-0.0783036	0.182717	0.626438	-0.0771699	0.093724	0.412542	5.82256	5.8225	5.89525	5.94779	5.83083	5.8929	5.98251	5.88688	5.93657	6.05993	5.96094	6.04745	5.95574	5.96862	5.88713	5.92781	5.72598	6.0227	5.89902	5.86501	5.98413	6.05276	6.10794	5.91493	5.93749	6.11683	6.07908	6.17864	5.90036	6.06798	5.96568
17212694	---	---	#N/A	#N/A	#N/A	ENSMUST00000122582 // ENSMUST00000122582	-0.0857696	0.172926	0.478923	0.0638874	0.44426	0.736077	-0.0316574	0.608174	0.902264	-0.143875	0.0294712	0.223157	6.07854	6.15511	6.08754	6.40193	6.46302	6.18718	6.13482	6.52082	6.37288	6.31138	6.02947	6.27641	6.11115	6.23198	6.13412	6.10944	6.11242	6.14524	6.13131	6.24666	6.27163	6.29823	6.14334	6.29919	6.56484	6.12177	6.15746	6.28635	6.42838	6.25146	6.20844
17212696	Tmeff2	transmembrane protein with EGF-like and two follistatin-like domains 2	56363	ENSMUSG00000026109	MGI:1861735	NM_019790	0.022216	0.673416	0.871347	0.43033	4.01925e-08	3.22758e-06	0.0494542	0.51496	0.866917	-0.1455	0.0369468	0.254944	5.85429	6.82078	5.92573	6.6811	6.04617	6.67371	6.06844	7.07462	5.87985	6.43492	6.00024	6.08143	5.92508	6.22063	5.92776	5.91226	5.94169	6.0615	6.15268	5.87321	6.097	6.15172	5.93153	6.09171	5.90204	6.81402	5.83562	6.3758	5.8972	6.10023	5.93231
17212719	Sdpr	serum deprivation response	20324	ENSMUSG00000045954	MGI:99513	NM_138741	-0.155796	0.146643	0.442924	0.163016	0.0804437	0.306314	0.188717	0.479167	0.852006	0.0646216	0.513226	0.836906	7.22243	7.1044	6.9623	7.08503	6.76867	6.85867	6.8087	7.02717	7.25917	6.67474	7.5157	6.74135	7.65259	6.85924	7.97666	6.94393	8.41738	6.86601	7.086	6.81488	7.03551	6.63349	7.10701	6.93095	7.24583	6.83076	6.96676	6.79557	7.44515	6.74417	7.74153
17212724	Stat4	signal transducer and activator of transcription 4	20849	ENSMUSG00000062939	MGI:103062	NM_011487	-0.105405	0.00537732	0.0667923	0.0952562	0.743248	0.903086	0.128104	0.343299	0.778262	0.0822538	0.0299777	0.225438	5.80396	5.74201	5.74685	5.84402	5.75407	6.36414	5.80379	5.92429	5.79872	5.73845	6.04591	5.92136	5.92964	5.941	5.78894	5.89642	6.44651	5.81384	5.87373	5.91969	5.84688	5.89543	5.95144	5.83252	5.89541	5.83059	5.82056	5.74566	5.92014	5.83243	5.72514
17212750	Stat1	signal transducer and activator of transcription 1	20846	ENSMUSG00000026104	MGI:103063	NM_009283	0.92661	3.1353e-05	0.00174658	1.27695	4.35604e-07	2.54458e-05	0.54769	0.00873163	0.13703	0.741731	0.00108454	0.0252361	8.15002	9.54514	8.69971	9.66741	8.66487	10.2929	8.16359	9.73202	8.03087	9.36155	8.26958	9.17699	8.07892	8.67624	7.90393	8.80175	8.40525	8.67103	7.02413	7.62987	6.94792	8.32944	7.53949	8.38522	7.63603	8.38062	6.89745	8.65717	8.05512	8.46183	6.60876
17212778	Tmem194b	transmembrane protein 194B	227094	ENSMUSG00000043015	MGI:2444113	NM_001142647	0.187477	0.0616663	0.281837	-0.0207232	0.8219	0.936942	0.0007064	0.993876	0.998946	-0.138783	0.137838	0.493576	6.7078	6.73824	6.70331	6.47391	6.75838	6.79641	7.07099	6.60726	6.93738	6.54117	6.55451	6.56552	6.71297	6.60484	6.72557	6.55431	6.53112	6.64297	6.74039	6.44635	6.48875	6.4744	6.66687	6.65709	6.49045	6.53338	6.75129	6.75255	6.84312	6.8432	6.59987
17212792	Hibch	3-hydroxyisobutyryl-Coenzyme A hydrolase	227095	ENSMUSG00000041426	MGI:1923792	ENSMUST00000044478	-0.0014014	0.920086	0.97549	-0.204291	0.8527	0.949366	0.25622	0.062732	0.401907	0.0967444	0.486483	0.820569	7.86754	6.30405	7.8375	6.28701	8.09388	6.36634	7.85158	6.12469	7.4898	6.61862	8.2514	6.80473	7.71662	6.77584	7.96533	6.90517	7.72524	6.64195	7.7825	7.59624	8.03507	7.55296	7.60147	6.07363	7.88857	6.24853	7.93162	6.49593	7.69058	6.35113	7.30987
17212813	Mstn	myostatin	17700	ENSMUSG00000026100	MGI:95691	NM_010834	0.012217	0.394928	0.70227	-3.08e-05	0.190385	0.490383	0.0185212	0.543609	0.877576	0.0533523	0.120533	0.464078	5.75304	5.86822	6.04123	5.81256	5.84361	5.91337	5.78035	5.81855	5.78306	6.02943	5.91075	5.90746	5.88037	5.88993	5.89088	5.90161	5.88149	5.87143	5.86561	5.87601	5.88891	5.76102	5.83133	5.96297	5.75816	5.9167	5.85991	6.0066	5.80189	5.795	5.84741
17212819	---	---	#N/A	#N/A	#N/A	ENSMUST00000158709	0.0187894	0.299051	0.62047	-0.0113686	0.975563	0.993456	0.0330192	0.40733	0.813486	0.00595549	0.869078	0.967378	5.7497	5.72367	5.70495	5.69104	5.65105	5.70561	5.73951	5.70441	5.60647	5.63651	5.66143	5.67361	5.5987	5.68238	5.63977	5.69898	5.71243	5.72784	5.7598	5.70993	5.61743	5.75683	5.66317	5.88263	5.60733	5.56217	5.79822	5.66634	5.67157	5.6501	5.66018
17212821	Ormdl1	ORM1-like 1 (S. cerevisiae)	227102	ENSMUSG00000026097	MGI:2181669	ENSMUST00000027266	0.0487296	0.35471	0.668845	-0.581016	0.000961965	0.0146062	0.22882	0.213333	0.664257	0.100283	0.518125	0.840546	8.6897	8.14694	8.85648	7.76426	9.01166	8.00331	8.38878	8.27211	8.32775	8.73493	8.40747	7.91544	8.33429	8.67009	8.32822	8.23216	8.41076	8.39092	8.54139	8.37772	8.46096	7.93962	8.20822	8.77774	8.41599	8.12475	8.60923	9.41739	9.33633	9.56713	8.38483
17212828	Osgepl1	O-sialoglycoprotein endopeptidase-like 1	72085	ENSMUSG00000026096	MGI:1919335	NM_028091	-0.114141	0.305052	0.626622	-0.310355	0.0408789	0.201119	0.01367	0.925121	0.986035	-0.285436	0.0655695	0.346508	8.12758	6.33272	7.65785	6.54289	7.73226	6.36414	7.4155	6.23504	7.49099	6.69249	7.24909	6.81818	7.13899	6.87428	7.2198	6.41079	7.39153	7.26987	6.92653	6.7469	7.7781	7.05263	7.8041	6.53794	7.87376	6.47042	7.44876	7.07276	8.09016	6.58531	7.04176
17212840	Ccdc150	coiled-coil domain containing 150	78016	ENSMUSG00000025983	MGI:1925266	NM_030025	-0.003641	0.968366	0.989631	0.119917	0.137117	0.412146	-0.088115	0.389809	0.804109	0.00217098	0.975705	0.99541	6.22208	6.54587	6.44217	6.18273	6.29056	6.27304	6.23629	6.42885	6.19648	6.30986	6.21449	6.30351	6.14095	6.40986	6.13222	6.40647	6.16177	6.47534	6.06446	6.20135	6.26532	6.17439	6.37676	6.302	6.12268	6.0834	6.18881	6.33135	6.45222	6.24963	6.0851
17212872	---	---	#N/A	#N/A	#N/A	ENSMUST00000158620 // ENSMUST00000158620	-0.136923	0.751178	0.907011	0.251465	0.141245	0.419017	0.0382198	0.778264	0.953472	-0.000542421	0.99331	0.999096	5.69084	6.18139	5.83009	5.67173	5.96087	5.73457	5.6772	6.64057	5.81631	5.8128	5.71483	5.79403	6.13498	5.79596	5.63896	5.63311	5.77782	5.84631	5.68976	6.71047	6.56639	5.66062	5.70227	5.69255	5.75839	5.72354	5.76349	5.73816	5.86939	5.96886	5.81359
17212874	Coq10b	coenzyme Q10 homolog B (S. cerevisiae)	67876	ENSMUSG00000025981	MGI:1915126	NM_001039710	0.497165	0.0220611	0.15732	0.873683	0.00015506	0.00358824	-0.0399364	0.849454	0.96952	0.193606	0.360912	0.741182	6.83686	9.07194	7.14499	7.94058	7.54093	8.71876	6.60319	8.21585	7.28406	8.77142	6.86075	8.0618	6.60847	8.85774	7.14972	8.8346	6.75502	8.35408	6.67349	8.55271	6.49399	7.40638	6.27618	7.21243	6.94056	7.82542	6.7392	7.74338	6.47426	8.16252	7.07856
17212882	Hspe1	heat shock protein 1 (chaperonin 10)	15528	ENSMUSG00000073676	MGI:104680	NM_008303	0.017728	0.875914	0.959371	0.033706	0.681616	0.87353	-0.018526	0.864655	0.972379	0.212583	0.0640923	0.341761	10.7507	8.14237	10.7706	8.21773	11.0237	7.41479	10.7618	5.84055	10.6199	7.5842	10.4994	9.09507	10.4738	9.11073	10.6903	8.74247	10.4788	9.40586	10.5596	8.7417	10.6238	7.64434	10.8784	5.7534	10.7914	7.57496	10.6853	8.25948	10.8591	7.79893	10.4621
17212888	Mob4	MOB family member 4, phocein	19070	ENSMUSG00000025979	MGI:104899	NM_025283	0.280998	0.0838189	0.331398	0.11507	0.299139	0.614326	0.157806	0.107855	0.513616	0.108444	0.406928	0.773043	8.97089	8.84364	8.89629	9.34735	8.85183	8.86355	8.81297	8.47319	8.51002	8.9149	8.7661	8.88049	8.88629	8.86417	9.02813	9.18366	8.73869	8.97244	8.81783	8.6738	8.01463	8.87132	8.55294	9.20814	8.87322	8.52152	8.80966	8.53229	8.38656	8.73401	8.56419
17212900	Rftn2	raftlin family member 2	74013	ENSMUSG00000025978	MGI:1921263	ENSMUST00000141107	0.0757348	0.315463	0.635277	-0.066922	0.360117	0.669688	0.522623	5.05886e-08	9.4148e-06	-0.030266	0.698666	0.918189	5.87138	6.02424	5.82744	5.8675	5.96691	5.78826	5.84186	5.71079	5.89795	5.8868	6.71488	5.83132	7.71329	5.89771	6.53221	5.8516	7.00902	5.86132	6.98047	5.87123	5.93307	5.8318	5.67989	6.08117	5.80309	5.92754	5.89721	5.84811	5.71359	5.92357	5.96323
17212904	Mars2	methionine-tRNA synthetase 2 (mitochondrial)	212679	ENSMUSG00000046994	MGI:2444136	NM_175439	0.15526	0.19569	0.509234	-0.129234	0.290764	0.605892	-0.246052	0.079977	0.449735	0.100183	0.471474	0.811485	7.67379	6.56177	7.10024	6.16617	7.37908	5.83463	7.45432	6.04668	7.17466	6.20379	7.11599	7.42419	7.02606	6.71319	6.76349	6.22859	6.48758	6.75181	6.82224	6.51201	7.14777	6.615	7.0067	6.36678	7.60024	6.10526	7.26747	6.24244	6.98361	6.12972	6.99296
17212908	Plcl1	phospholipase C-like 1	227120	ENSMUSG00000038349	MGI:3036262	NM_001114663	-0.0078274	0.799499	0.92862	0.043953	0.161721	0.449853	0.0945866	0.292906	0.740564	0.0465669	0.445561	0.797138	6.56398	6.2885	6.40732	6.72155	6.35515	6.19563	6.60371	6.56582	6.66099	6.60332	6.69976	6.4024	6.60317	6.64729	6.58972	6.49505	6.66877	6.33534	6.55911	6.61533	6.55783	6.51406	6.58174	6.38459	6.58193	6.48222	6.56386	6.36723	6.34493	6.40696	6.61799
17212916	9130227L01Rik	RIKEN cDNA 9130227L01 gene	329159	#N/A	MGI:2445084	NR_045837	0.0034012	0.967105	0.989409	-0.0232478	0.783828	0.920508	-0.091333	0.255573	0.70636	0.142513	0.103562	0.431955	5.84284	6.12967	5.93003	6.01661	5.98077	5.86177	6.02377	5.92941	6.20619	5.98813	5.8889	6.21139	6.21628	6.44666	5.89252	6.10372	5.92462	6.02173	6.11725	6.30852	6.08211	6.18391	6.15689	5.9989	5.8773	5.96709	5.95049	5.86075	5.8998	6.03117	6.08613
17212923	9130024F11Rik	RIKEN cDNA 9130024F11 gene	329160	ENSMUSG00000087022	MGI:1926150	NR_024325	-0.287649	0.0804385	0.324278	-0.522209	0.0184748	0.122487	0.611689	0.00594623	0.108089	0.328907	0.147851	0.509497	7.64456	6.62876	7.47492	6.18048	7.44228	6.61743	7.9709	6.45979	7.84044	6.52591	9.22615	9.45618	9.65754	8.89541	8.82379	8.00096	9.42954	8.43789	9.18187	8.98685	7.10652	7.02939	8.29234	6.56802	8.06828	6.20797	8.02884	7.74787	8.31536	7.47015	8.62064
17212931	1700066M21Rik	RIKEN cDNA 1700066M21 gene	73467	ENSMUSG00000038323	MGI:1920717	NM_028546	0.29899	0.00204504	0.0353413	-0.0302182	0.59236	0.824373	0.139107	0.0847507	0.461652	-0.116357	0.179054	0.5568	7.25884	6.36912	7.18117	6.16957	6.94519	6.47535	7.08029	6.22443	7.24019	6.25555	6.97637	6.55935	6.99587	6.45803	7.31874	6.42031	6.68208	6.52459	6.89696	6.36794	6.8195	6.32115	6.42988	6.08001	7.09518	6.36715	7.34879	6.40279	6.51739	6.47402	6.85275
17212935	9430016H08Rik	RIKEN cDNA 9430016H08 gene	68115	ENSMUSG00000025971	MGI:1915365	BC071241	0.22658	0.164866	0.468636	-0.104404	0.34313	0.654385	0.222704	0.180513	0.622992	0.480983	0.00980734	0.115219	8.37365	8.21285	8.41243	6.89775	8.5415	7.40323	8.58729	7.25659	8.37661	7.55578	7.80005	7.31898	7.95362	8.60304	8.43345	7.92688	8.19093	8.26123	8.23708	7.52889	8.30767	7.34988	7.90784	7.71542	8.61192	7.69606	7.92452	7.24959	8.40664	7.83728	7.79434
17212945	---	---	#N/A	#N/A	#N/A	ENSMUST00000157728 // ENSMUST00000157728	-0.0416044	0.743772	0.904051	-0.115766	0.134236	0.407566	-0.136626	0.121428	0.537076	-0.0688506	0.370388	0.747597	6.04828	6.29319	5.93119	6.07732	6.19557	6.22707	6.39821	6.03212	5.85036	6.00688	6.03296	5.90424	5.94382	5.97342	6.11043	6.21574	6.04274	6.12553	6.12881	6.08081	6.01947	6.27731	6.04035	6.09986	6.18905	6.20342	5.92861	6.37891	6.45415	6.25592	5.9768
17212947	Spats2l	spermatogenesis associated, serine-rich 2-like	67198	ENSMUSG00000038305	MGI:1914448	NM_144882	0.376796	0.0119427	0.110032	0.390717	0.0523083	0.234951	0.654186	0.00551098	0.103073	0.0217575	0.905298	0.977259	7.71167	9.40581	8.11625	9.48672	7.80606	10.1128	8.05117	9.50023	7.82004	9.25622	8.18448	8.95202	7.42528	8.71958	7.51544	9.06264	7.53538	9.30411	7.11877	7.934	7.34763	9.32619	7.16349	9.11471	7.89488	9.43495	8.16852	9.09708	7.04669	8.83523	7.06416
17212968	---	---	#N/A	#N/A	#N/A	ENSMUST00000158551 // ENSMUST00000158551	-0.349192	0.00406759	0.0564147	-0.178615	0.122228	0.387252	-0.105379	0.570665	0.88919	0.0478419	0.632893	0.892386	6.06268	6.38038	6.21884	6.05837	6.25827	7.24556	6.20076	6.18154	6.2946	6.41734	6.21881	6.14524	6.15363	6.31501	6.08275	6.57534	6.12344	7.1596	6.27098	6.18239	6.40256	6.30988	6.57496	6.29064	6.29426	7.37913	6.53032	6.46763	6.979	6.72897	6.09143
17212970	Sgol2	shugoshin-like 2 (S. pombe)	68549	ENSMUSG00000026039	MGI:1098767	NM_199007	-0.0777282	0.201979	0.51661	-0.0597338	0.708015	0.885418	0.321772	0.0375272	0.314803	-0.044234	0.781419	0.940733	7.37761	5.95169	6.95934	6.24147	6.25038	5.99272	7.74887	6.50341	6.78271	6.18877	6.54541	6.14503	7.2506	6.2497	7.16931	6.41092	6.64351	6.16058	7.29394	6.52242	7.91876	6.56923	7.39122	6.11898	6.51026	6.22818	7.52188	6.10017	6.16543	6.16017	6.80832
17212982	Aox1	aldehyde oxidase 1	11761	ENSMUSG00000063558	MGI:88035	ENSMUST00000001027	0.0143938	0.833789	0.943738	-0.0259128	0.973454	0.99239	-0.049551	0.193992	0.640618	0.119095	0.0234183	0.196419	6.42238	6.37697	6.51626	6.36013	6.71577	6.43556	6.5526	6.31129	6.57885	6.4261	6.49045	6.59673	6.48475	6.49427	6.47593	6.42718	6.40148	6.67877	6.43005	6.37665	6.67362	6.36892	6.42364	6.31891	6.61916	6.61156	6.45409	6.38574	6.54339	6.35448	6.49422
17213021	Aox3	aldehyde oxidase 3	71724	ENSMUSG00000064294	MGI:1918974	NM_023617	-0.053874	0.691909	0.880877	-0.131301	0.0558194	0.244552	-0.037757	0.898936	0.98136	-0.011491	0.808048	0.949412	5.96801	6.14316	6.12569	6.149	6.18581	6.22783	6.0913	6.21601	6.04782	6.14526	6.20113	6.12175	6.16026	6.31295	6.10473	6.19003	6.1696	6.20236	5.88407	6.06203	6.11195	6.40015	6.05224	6.24647	6.07576	6.14224	6.09926	6.54401	6.34879	6.20488	6.12592
17213060	Aox4	aldehyde oxidase 4	71872	ENSMUSG00000038242	MGI:1919122	NM_023631	-0.0575432	0.408489	0.712553	-0.0831418	0.175209	0.468954	-0.0729726	0.302746	0.747764	0.0400172	0.585168	0.873167	5.95603	5.93106	5.78208	5.89994	5.83476	5.87506	5.99137	5.94921	5.8128	6.07141	5.99425	6.15765	5.87699	6.00936	5.99422	6.33704	5.8643	5.92378	5.96076	6.05165	6.06271	6.03529	5.8894	6.16521	5.85943	5.97422	5.95946	6.14064	5.89376	5.82704	6.00329
17213101	Aox3l1	aldehyde oxidase 3-like 1	213043	ENSMUSG00000079554	MGI:3529596	NM_001008419	0.0266476	0.888245	0.96353	-0.251375	0.000119764	0.0028866	-0.0490232	0.421345	0.821069	-0.0857877	0.18875	0.569942	6.11012	6.25414	6.10604	6.00219	6.39831	6.06016	6.21729	6.41003	6.16507	6.05998	6.13182	6.23996	6.20854	6.24414	6.23914	6.0449	6.17161	6.37504	6.2341	6.06115	6.16522	6.27557	6.07575	6.29025	6.2265	6.42199	6.27973	6.57632	6.11641	6.47925	6.21213
17213139	Bzw1	basic leucine zipper and W2 domains 1	66882	ENSMUSG00000051223	MGI:1914132	NM_025824	0.108062	0.169258	0.474467	-0.159521	0.0908703	0.328217	0.0613742	0.137221	0.562441	0.402873	1.17e-05	0.000708251	10.7277	9.41441	10.7241	9.60482	10.7157	9.80872	10.5124	9.80318	10.5697	9.77263	10.1472	10.2811	9.92889	10.1667	9.78218	10.2249	10.1854	10.3464	9.95735	10.34	10.4191	9.91744	10.4179	9.86965	10.5874	9.65148	10.5657	9.88169	10.7192	9.8811	9.83739
17213153	Nif3l1	Ngg1 interacting factor 3-like 1 (S. pombe)	65102	ENSMUSG00000026036	MGI:1929485	ENSMUST00000087521	0.137838	0.456574	0.745141	0.160619	0.552805	0.805113	0.256438	0.345207	0.779231	-0.220009	0.419301	0.780452	8.48869	7.25147	8.27197	7.72873	7.71345	7.38072	8.70205	7.30076	7.94647	7.13383	8.40954	7.33582	8.03945	7.38206	8.34963	6.87755	7.6174	7.53151	7.74806	7.14842	8.00561	7.35491	7.71635	6.6875	8.32108	7.14512	7.44062	7.48971	8.94979	7.31518	7.59508
17213166	Gm15834	predicted gene 15834	100504455	#N/A	MGI:3802168	AK053027	-0.0481998	0.408347	0.712522	-0.0593174	0.141596	0.419415	-0.065454	0.0423291	0.333002	0.0557065	0.356762	0.737838	6.17782	6.58117	6.45372	6.00352	6.31839	6.51758	6.41653	6.14293	6.65524	6.22396	6.59603	6.21934	6.24042	6.30198	6.08419	6.31308	6.05925	6.33297	6.14367	6.23622	6.36526	6.28236	6.35439	6.51308	6.30274	6.35651	6.1161	6.22392	7.12421	6.38987	6.24395
17213179	Ndufb3	NADH dehydrogenase (ubiquinone) 1 beta subcomplex 3	66495	ENSMUSG00000026032	MGI:1913745	ENSMUST00000027193	0.126657	0.427742	0.725597	-0.0936534	0.558017	0.807703	0.076853	0.602791	0.900049	0.00371128	0.979995	0.99622	8.9967	9.43321	9.17499	8.51813	9.39309	8.9684	9.27689	8.26143	8.7584	9.04967	9.28192	9.26523	9.26601	9.10778	9.30751	8.91307	9.31466	9.31056	9.15619	8.70501	8.60245	8.74734	8.93012	9.04761	9.08416	8.6855	9.13184	9.14671	9.21823	9.07194	9.10953
17213185	Cbx3 // Cbx3	chromobox 3 // chromobox 3	12417	ENSMUSG00000029836	MGI:108515	NM_007624 // NM_007624	-0.054058	0.601249	0.834096	-0.0126174	0.446367	0.737341	-0.168874	0.125977	0.543907	-0.092336	0.45386	0.802071	10.6052	8.49974	10.6293	7.8234	10.597	8.33658	10.3958	7.90089	10.7149	7.96389	10.2662	8.63697	10.165	8.16286	10.3615	8.4472	10.3248	9.03145	10.1972	8.20141	10.554	8.25942	10.6772	8.36915	10.8496	7.7375	10.3743	8.16765	10.7572	8.05387	10.3905
17213189	Gm20257	caspase 8 pseudogene	100504501	#N/A	MGI:5012442	NR_045007	-0.0301236	0.734822	0.90022	0.128415	0.270522	0.585241	0.131078	0.185124	0.629102	0.0147392	0.898632	0.975143	6.53168	6.46902	6.56283	6.04406	6.78438	6.30827	6.33969	6.19948	6.25981	6.45918	6.66484	5.83225	6.4056	6.0179	6.07871	5.90882	6.93616	5.79658	6.7508	5.97501	6.5866	6.13358	6.32595	6.1436	6.58315	6.02093	6.57274	6.36562	6.56057	6.1742	6.68594
17213192	Cflar	CASP8 and FADD-like apoptosis regulator	12633	ENSMUSG00000026031	MGI:1336166	NM_207653	-0.0558726	0.526353	0.788564	-0.408555	0.00256462	0.0306869	-0.106737	0.303755	0.747804	-0.345766	0.00640676	0.0867478	9.10665	9.37369	8.85442	9.60182	8.70551	9.85589	9.06883	9.71738	8.85027	9.95525	8.53728	9.06908	8.48902	8.76759	8.5925	9.12969	8.97838	9.2103	8.31741	8.98193	8.84504	9.92717	8.62658	10.1167	9.16906	10.1857	9.11728	10.1182	9.10709	10.1991	8.37944
17213213	Casp8	caspase 8	12370	ENSMUSG00000026029	MGI:1261423	NM_009812	0.244427	0.0334546	0.199406	0.562642	3.50605e-05	0.00105706	-0.0883914	0.449147	0.837115	0.231903	0.0623281	0.33737	9.33209	11.153	9.53137	11.0919	9.41464	11.4898	9.16186	10.8815	9.24614	11.2831	9.62603	9.97514	9.57293	10.1969	9.21627	10.3839	9.19068	10.0464	9.04162	10.1336	8.83228	10.4566	8.82936	10.5126	9.1721	10.663	9.19881	10.5148	9.4314	10.9391	9.23184
17213226	Stradb	STE20-related kinase adaptor beta	227154	ENSMUSG00000026027	MGI:2144047	ENSMUST00000027185	-0.0743452	0.608032	0.838117	0.0627144	0.295641	0.610234	0.0305858	0.796731	0.957338	0.396945	0.00340776	0.0561513	7.02202	6.61356	7.01429	7.21836	6.93277	7.09298	7.14632	6.64365	6.67662	7.12099	6.54019	7.87542	6.87655	7.78939	6.78083	7.5184	6.86424	7.69863	6.77802	7.62241	7.14975	7.26908	6.93275	6.67767	6.67909	6.8436	7.40167	6.96023	7.00049	6.62539	6.60471
17213244	---	---	#N/A	#N/A	#N/A	ENSMUST00000104428	-0.0340332	0.291053	0.613134	-0.0759796	0.0449888	0.213714	-0.116408	0.00436965	0.0892145	0.0312662	0.479317	0.816964	5.79712	5.65861	5.64296	5.85203	5.7396	5.72238	5.60269	5.70252	5.60117	5.66846	5.54122	5.65343	5.61128	5.62087	5.61994	5.6456	5.76178	5.74624	5.63529	5.68108	5.69127	5.76482	5.67011	5.84905	5.74506	5.69456	5.72323	5.90151	5.72403	5.77396	5.72738
17213246	Cdk15	cyclin-dependent kinase 15	271697	ENSMUSG00000026023	MGI:3583944	NM_001033373	0.0341908	0.547919	0.802662	-0.13625	0.0374518	0.190468	0.0390752	0.556746	0.882499	0.0108445	0.848748	0.961359	6.06818	5.88983	5.87487	5.99826	6.00501	5.85099	5.86515	5.8365	6.04284	5.95058	5.90705	6.13651	5.99593	6.04971	6.02027	5.92474	5.99229	6.05392	5.90224	5.98562	5.88342	6.01887	6.02906	6.24348	5.91793	6.08941	6.02032	5.98835	5.83436	5.86731	6.00474
17213265	Fzd7	frizzled homolog 7 (Drosophila)	14369	ENSMUSG00000041075	MGI:108570	NM_008057	0.145566	0.346132	0.66211	0.237097	0.450743	0.740417	-0.0052512	0.773035	0.952644	-0.0332075	0.791698	0.943985	6.768	6.64935	7.08706	6.73032	6.84951	8.17783	6.8452	7.12046	7.37121	7.08944	7.29699	6.82618	7.25639	6.83593	7.75085	7.08299	7.05483	6.83829	7.09101	6.4472	6.80692	7.33496	6.73238	6.74159	7.1232	6.81281	6.87137	6.85544	6.65929	6.83712	7.62887
17213270	Gm973	predicted gene 973	381260	ENSMUSG00000047361	MGI:2685819	NM_001013771	-0.062338	0.331809	0.64947	-0.0193448	0.885571	0.961839	0.149672	0.512414	0.866103	-0.0169453	0.800748	0.947188	5.85968	6.15707	5.89891	5.9314	5.97818	6.07788	5.76291	5.9349	5.98276	5.9356	5.94205	5.96091	5.88773	5.91851	6.63727	5.80433	6.01854	6.22238	5.91271	6.06488	5.99539	5.92907	5.94944	5.92904	5.8917	5.9736	5.89118	6.29185	6.06644	6.01002	5.85002
17213293	---	---	#N/A	#N/A	#N/A	ENSMUST00000158651 // ENSMUST00000158651	0.114682	0.0196547	0.147683	0.233647	9.11959e-06	0.000346328	-0.0165692	0.951178	0.991074	-0.0378412	0.43683	0.791792	5.95529	6.06465	6.05401	5.886	5.9389	6.12146	5.89279	6.06421	6.00554	6.00269	5.90725	5.93755	5.94694	5.91654	5.86391	6.00435	5.86063	5.80555	5.83605	5.84535	5.84505	5.73431	5.82309	5.74405	5.85889	5.86863	5.84229	5.91567	5.9038	5.70812	5.92234
17213295	Nop58	NOP58 ribonucleoprotein homolog (yeast)	55989	ENSMUSG00000026020	MGI:1933184	ENSMUST00000027174	-0.0575688	0.798707	0.928486	-0.546123	0.00201533	0.0256176	0.178579	0.285682	0.734587	-0.12312	0.476103	0.814861	9.83086	6.87756	10.0219	6.32811	10.0741	6.99612	9.58424	6.74762	9.45875	6.80656	9.5061	7.48473	9.15931	7.60543	9.4437	7.88329	9.40543	8.18648	9.31703	7.48867	9.61272	6.80281	9.6505	7.41957	9.95561	7.02433	9.76555	7.572	10.2733	7.66788	9.45234
17213313	Snord70	small nucleolar RNA, C/D box 70	100217459	#N/A	MGI:3819553	NR_028554	-0.128059	0.00136119	0.0269253	0.0102248	0.82218	0.93706	0.0546774	0.155131	0.58751	0.0171667	0.710552	0.922584	5.88071	5.96539	5.87746	5.92093	6.13197	5.92308	5.86847	5.79594	5.94644	5.78906	5.87491	5.833	5.93401	5.99908	5.77468	5.93372	5.81616	5.81545	5.88414	5.79539	5.90386	5.84336	6.08619	5.87159	6.1899	5.87591	6.02648	5.79595	6.1389	5.95647	5.75757
17213315	---	---	#N/A	#N/A	#N/A	ENSMUST00000104170	0.342442	0.000886582	0.019783	-0.0238802	0.291464	0.60645	0.0128172	0.913145	0.983627	-0.0668302	0.247859	0.640164	5.90844	5.65954	7.17087	5.80664	6.1137	5.75095	6.17209	5.74387	5.8378	5.66681	5.72528	5.66423	5.81069	5.71493	5.71736	5.63129	6.03126	5.78869	5.83636	5.6621	5.9387	5.61422	5.7258	5.62746	5.8606	5.60938	5.72965	5.67709	6.23595	6.21906	5.64464
17213317	---	---	#N/A	#N/A	#N/A	ENSMUST00000158887	0.0260068	0.406801	0.711055	0.057157	0.859891	0.951298	-0.0065548	0.825013	0.963657	-0.139107	0.0813262	0.385932	5.87282	6.18818	6.12693	5.71057	5.95229	5.89184	5.76881	5.75702	5.91645	5.68477	5.82181	5.9476	5.83574	5.83436	5.78275	5.80466	5.88939	5.80745	6.20115	5.72325	5.79298	5.7728	5.77259	5.74953	5.82472	5.70892	6.24348	5.95414	5.87349	5.76119	6.18705
17213319	Snord11	small nucleolar RNA, C/D box 11	100217421	#N/A	MGI:3819516	NR_028521	0.128244	0.377368	0.687226	-0.500683	0.000194745	0.00431604	-0.0191236	0.866352	0.972676	-0.164962	0.153948	0.518517	6.9598	6.99407	6.879	6.01081	7.34841	7.49664	6.68944	6.54529	6.70042	6.66925	6.70568	6.63941	6.56304	6.44802	6.66572	6.6644	6.45927	6.59961	6.41437	6.50501	7.29443	7.21059	6.36192	6.62892	6.86247	7.7677	6.5333	7.1387	6.88371	7.47356	6.52864
17213321	Bmpr2	bone morphogenic protein receptor, type II (serine/threonine kinase)	12168	ENSMUSG00000067336	MGI:1095407	NM_007561	0.132927	0.466784	0.751873	0.122019	0.470274	0.753132	-0.193661	0.344207	0.778945	-0.352296	0.0930688	0.411496	8.76486	8.39846	8.89363	8.73687	8.41051	9.12361	8.38701	9.28647	8.72079	9.21671	9.01574	8.67156	8.62983	8.91926	9.00101	9.21102	9.07828	8.2956	8.44453	9.04004	8.46214	8.60879	8.3576	8.85679	7.95421	9.19238	8.62966	8.40452	9.10856	9.08953	9.03404
17213336	Bmpr2	bone morphogenic protein receptor, type II (serine/threonine kinase)	12168	ENSMUSG00000067336	MGI:1095407	AK138535	0.0285596	0.879432	0.960403	-0.0307442	0.807988	0.930499	-0.03073	0.870351	0.974143	0.205223	0.282227	0.674917	9.96374	10.2488	9.85646	9.94909	10.033	10.1731	10.3075	10.0344	9.73276	10.3664	10.6277	10.288	10.3827	10.832	10.135	10.3053	10.661	10.8001	10.2546	10.2529	9.6309	10.4783	10.0328	9.71182	9.99268	9.84761	9.81587	10.5163	10.2783	10.3715	10.4918
17213338	Fam117b	family with sequence similarity 117, member B	72750	ENSMUSG00000041040	MGI:1920000	NM_001037725	-0.0322618	0.828098	0.940594	-0.395785	0.0453726	0.215067	-0.319458	0.0282038	0.271445	-0.0851447	0.575088	0.869005	9.00694	7.42276	9.13227	8.10136	8.96837	7.77387	9.38921	7.78439	9.12995	8.12865	9.49707	8.29023	8.97179	8.69328	8.85695	8.40695	9.43231	8.47652	9.0566	8.49705	9.07451	8.42473	8.98973	7.96912	9.1322	7.88176	9.12661	8.13648	9.465	8.77786	9.609
17213349	Carf	calcium response factor	241066	ENSMUSG00000026017	MGI:2182269	NM_139150	0.130174	0.677637	0.873748	-0.099229	0.341287	0.653204	-0.08488	0.974249	0.994876	-0.0556721	0.582257	0.871843	6.27053	6.04857	7.20399	5.92423	6.81524	6.01719	6.358	5.88911	6.17674	5.98779	6.22198	5.71851	6.37022	6.38729	6.44402	6.07796	6.28925	6.10713	6.26522	6.08654	6.40697	5.98258	6.46239	5.92797	6.24971	6.16189	6.96255	6.30504	6.09202	5.98556	6.46303
17213369	Nbeal1	neurobeachin like 1	269198	ENSMUSG00000073664	MGI:2444343	NM_173444	0.234225	0.0906025	0.345568	-0.0998184	0.844292	0.946116	-0.176667	0.103845	0.505859	-0.435203	0.00290877	0.0507369	8.32943	8.60515	7.96346	8.44045	8.05044	7.6823	7.80883	8.19317	7.70486	8.37569	7.91317	8.81157	7.7904	8.56696	7.62744	8.47005	8.5944	9.00117	7.37022	8.47284	7.22074	8.10735	7.60803	8.19771	7.91233	8.40433	8.3481	8.42372	7.5967	8.66275	7.57961
17213428	Cyp20a1	cytochrome P450, family 20, subfamily a, polypeptide 1	77951	ENSMUSG00000049439	MGI:1925201	ENSMUST00000060608	0.580515	2.04646e-09	6.04012e-07	0.0887434	0.323488	0.638397	0.0577044	0.228007	0.679068	-0.00562406	0.939842	0.98739	7.62421	6.5966	7.53367	6.58391	7.66187	6.67877	7.733	6.443	7.69543	6.42609	7.74803	6.44461	7.48848	6.66013	7.36394	6.34357	7.71722	6.55468	7.27836	6.47182	7.25801	6.41772	6.87303	6.23875	7.02878	6.53283	7.16504	6.51079	7.02074	6.58457	7.83063
17213446	Abi2	abl-interactor 2	329165	ENSMUSG00000026782	MGI:106913	NM_001198571	-0.167525	0.0545894	0.264173	0.0569442	0.419348	0.717253	0.205357	0.0353736	0.305313	0.00824039	0.934099	0.986129	6.57857	7.09467	6.82101	6.72326	6.73724	7.41687	7.03574	7.47775	6.54302	7.10143	6.92859	6.88768	7.05986	6.87743	6.87925	6.9196	6.8973	6.88066	7.15211	6.76817	6.84053	7.22957	6.88342	6.93289	7.02348	6.85268	6.6337	7.30962	7.17207	7.20451	6.74511
17213462	Cd28	CD28 antigen	12487	ENSMUSG00000026012	MGI:88327	NM_007642	0.103042	0.421295	0.720913	0.0390634	0.197533	0.499728	0.0488464	0.0324287	0.292133	0.0663951	0.152415	0.515666	6.11058	5.90176	5.99687	5.87184	6.57715	5.94537	5.80025	5.84065	6.00127	5.93746	6.18003	5.95343	6.30167	5.93586	6.22158	6.0116	6.03539	5.92197	5.95219	5.90188	5.86484	5.78114	5.90517	5.80297	6.00063	5.81578	6.12057	6.03074	6.07971	5.87114	6.04423
17213473	---	---	#N/A	#N/A	#N/A	ENSMUST00000130082 // ENSMUST00000130082	0.074076	0.391885	0.69925	-0.0223932	0.704102	0.884	-0.0533498	0.406132	0.813084	-0.0781408	0.226334	0.615457	5.9651	5.85651	6.01996	5.80992	5.90796	6.15272	6.15999	5.81572	6.03672	6.05181	5.90175	6.01447	5.82797	6.00052	5.9428	5.92599	5.85974	5.87456	5.86258	5.89987	6.05075	6.16332	5.90409	6.01674	6.06944	5.81071	5.74546	5.96587	5.94961	5.84201	5.82781
17213478	Ctla4	cytotoxic T-lymphocyte-associated protein 4	12477	ENSMUSG00000026011	MGI:88556	NM_009843	0.0619972	0.353117	0.66734	0.008845	0.759925	0.909494	0.03117	0.804414	0.958808	0.00714311	0.888997	0.972844	5.93574	5.89009	6.00083	6.00261	5.96178	6.23221	5.9823	5.85025	5.90844	5.84278	5.77423	6.18624	5.9432	5.90741	5.89414	5.78888	5.91374	5.99261	6.14387	5.97326	5.89035	5.88237	5.9724	5.91173	5.73327	5.93981	5.92352	6.12619	5.95957	5.91362	5.79866
17213490	Icos	inducible T cell co-stimulator	54167	ENSMUSG00000026009	MGI:1858745	NM_017480	-0.0271002	0.906171	0.970646	0.141552	0.101223	0.347516	-0.116493	0.0883815	0.47114	-0.0602528	0.382587	0.757314	6.62829	6.63631	6.17304	6.46537	6.57588	6.78557	6.88382	6.41553	6.68628	6.41753	6.45516	6.45082	6.57625	6.34393	6.58693	6.46079	6.3891	6.50868	6.505	6.53387	6.55239	6.42253	6.77529	6.34193	6.38149	6.48574	6.71105	6.39188	6.66259	6.37047	6.70909
17213499	---	---	102638129	#N/A	#N/A	AK135711	-0.0376074	0.52844	0.790065	0.0837414	0.133201	0.405668	0.0398074	0.470766	0.848253	-0.0158478	0.772781	0.939276	6.03168	6.01734	5.98454	5.96234	6.08669	6.13407	5.84173	6.13178	5.86766	6.08158	5.99471	6.11722	5.92813	6.07596	5.9627	5.93322	5.93936	5.92581	6.02116	6.07918	6.0343	5.952	6.02183	5.99379	5.93365	5.98161	5.8776	6.08436	6.13295	5.89663	5.81531
17213503	9530026F06Rik	RIKEN cDNA 9530026F06 gene	77341	ENSMUSG00000085447	MGI:1924591	NR_040483	-0.0794198	0.300267	0.62146	-0.118378	0.0091817	0.0757751	-0.020977	0.649035	0.917457	0.0191885	0.705395	0.921322	6.2529	6.50277	6.6711	6.3655	6.45024	6.59945	6.45343	6.46761	6.4778	6.39847	6.52713	6.51838	6.45641	6.44129	6.47254	6.39829	6.41982	6.51904	6.50104	6.68194	6.5277	6.58303	6.41463	6.34518	6.7473	6.5636	6.49174	6.6365	6.52118	6.79737	6.51066
17213509	---	---	#N/A	#N/A	#N/A	ENSMUST00000141758 // ENSMUST00000141758	-0.0124872	0.983279	0.994567	-0.0879182	0.47868	0.759044	-0.0020352	0.963217	0.993147	0.0200571	0.657966	0.901812	6.03595	6.14664	5.9236	6.06165	5.94623	6.07131	5.79375	6.24946	6.05504	5.94591	5.95777	6.01795	5.96624	6.0232	5.96322	6.19455	5.97714	5.98622	5.8909	6.00572	5.86002	6.22545	5.95349	6.57088	6.02686	5.94891	5.95861	6.07666	6.01802	6.09268	5.95569
17213513	---	---	#N/A	#N/A	#N/A	ENSMUST00000158921 // ENSMUST00000158921	0.0474548	0.580697	0.821149	0.0438746	0.284344	0.599149	-0.0091962	0.705517	0.934293	-0.0211837	0.599279	0.87937	5.8349	5.92183	5.69389	5.88544	5.75575	5.85106	5.74825	5.74409	5.93998	5.75458	5.82449	5.80129	5.93412	5.94915	5.81589	5.79868	5.77421	5.78948	5.662	5.79025	5.77946	5.70585	5.79923	5.84964	5.75433	5.80756	5.76959	5.81529	5.63289	5.75929	5.81085
17213515	Pard3b	par-3 partitioning defective 3 homolog B (C. elegans)	72823	ENSMUSG00000052062	MGI:1919301	NM_001081050	-0.303897	0.121992	0.40181	-0.194409	0.317552	0.632445	0.0636062	0.586401	0.894003	-0.162414	0.408854	0.774236	6.55266	6.0082	6.8049	6.42858	6.64434	6.13005	7.07367	6.47156	6.79721	6.63818	6.55216	6.36426	6.95603	6.74972	6.7561	6.24221	6.51418	6.62875	7.1636	6.27801	7.48039	6.23935	7.18194	6.51608	6.8667	6.82747	6.79975	6.31784	7.06349	6.74787	7.32151
17213548	Nrp2	neuropilin 2	18187	ENSMUSG00000025969	MGI:1100492	NM_001077406	-0.0781434	0.309715	0.630582	0.156832	0.0915453	0.329538	-0.365059	0.000912952	0.0306874	0.0396897	0.67294	0.90813	6.36978	6.5051	6.39669	6.55683	6.70463	6.60329	6.5461	6.45694	6.9497	6.52902	9.37822	6.53463	9.36192	6.48023	9.08884	6.55958	9.29449	6.65763	9.55805	6.6946	6.66429	6.42952	6.49002	6.32759	6.95073	6.34575	6.50105	6.48653	6.75153	6.27765	9.54929
17213570	---	---	#N/A	#N/A	#N/A	ENSMUST00000158328	-0.120832	0.100562	0.364988	-0.204272	0.00136622	0.0190305	-0.0409748	0.552752	0.880505	-0.00693537	0.902058	0.976122	6.76331	6.8799	6.48233	7.08895	6.95564	7.03224	6.85499	7.25022	6.70645	7.17441	6.93259	7.03049	6.8562	6.92604	6.89615	6.98601	6.76122	7.03692	6.78915	6.96659	6.90623	7.28678	6.88927	7.36193	6.89998	7.31423	6.84831	7.12455	6.82308	7.35958	6.87383
17213572	Ndufs1	NADH dehydrogenase (ubiquinone) Fe-S protein 1	#N/A	#N/A	#N/A	NM_001160038	-0.375256	0.0102842	0.100913	-0.113367	0.381601	0.688937	0.226549	0.0862956	0.465336	-0.169118	0.203814	0.589705	6.03291	6.26548	6.23944	6.05614	6.48021	6.03853	6.38131	6.24016	5.96944	6.31534	6.83578	6.59174	6.68051	6.13379	6.34057	6.16104	6.49342	6.04585	6.41533	6.41649	6.34449	6.30691	6.34942	6.16373	6.55046	6.43869	6.76787	6.41559	6.96736	6.15758	6.51789
17213578	Gm20342	predicted gene, 20342	100504668	#N/A	MGI:5012527	XR_104589	-0.931368	4.24888e-05	0.00217267	-0.491143	0.142709	0.421131	0.324347	0.195385	0.64262	-0.596199	0.0034979	0.0572719	6.1023	6.2624	6.69126	6.51425	6.65209	6.62082	6.94633	6.88934	6.89395	7.31029	7.08232	6.35661	7.37633	6.11648	7.41792	6.86177	6.87484	6.20273	7.2208	6.33826	7.18582	6.56353	7.95001	7.34855	7.40279	6.94878	7.51611	8.56713	7.88804	6.62483	6.93582
17213580	Eef1b2	eukaryotic translation elongation factor 1 beta 2	55949	ENSMUSG00000025967	MGI:1929520	NM_018796	-0.252624	0.00438229	0.059295	-0.176275	0.049538	0.227986	-0.027958	0.737855	0.944013	-0.167341	0.077782	0.376891	11.5615	9.74163	11.5581	9.22208	11.6068	9.62505	11.403	9.17951	11.3728	9.4152	11.6822	9.89568	11.5058	10.3341	11.6187	9.94669	11.7165	10.322	11.642	9.60877	11.7073	9.55132	11.6669	9.67311	11.762	9.58557	11.7363	10.0014	11.8929	9.25339	11.6853
17213591	---	---	#N/A	#N/A	#N/A	ENSMUST00000082678	-0.221098	0.000205986	0.00693083	-0.116084	0.0244882	0.146507	0.278358	1.10675e-05	0.000971539	-0.0812102	0.183141	0.561666	6.07597	5.96368	7.78364	5.83098	6.07151	5.95112	6.03555	6.14179	5.91516	5.90987	6.379	6.10072	6.2532	5.95623	6.11911	5.85578	6.25402	6.05589	6.32525	6.06524	6.35905	6.10001	6.98179	6.07637	6.18114	6.08227	6.09574	6.13199	7.3696	5.98721	6.24545
17213593	Snora41	small nucleolar RNA, H/ACA box 41	100217464	#N/A	MGI:3819505	NR_028558	0.0665378	0.794625	0.926605	-0.363081	0.423824	0.720988	0.308637	0.157983	0.59092	-0.443564	0.0623563	0.33737	6.51739	7.16943	7.27773	6.38242	7.5402	6.66886	6.67888	6.66593	6.15118	7.61613	6.54372	6.4955	6.52024	6.809	6.77659	6.45009	6.99116	6.71942	6.98265	8.44877	6.86483	6.57997	6.76049	6.54174	6.75797	7.00511	6.91502	8.01248	6.53439	8.17888	6.2678
17213595	---	---	#N/A	#N/A	#N/A	ENSMUST00000141027	-0.11085	0.0358903	0.207634	-0.182995	0.00636411	0.0590535	-0.093242	0.164925	0.599594	-0.0715432	0.256621	0.649456	6.27535	6.17304	6.30576	6.37172	6.54016	6.52125	6.22666	6.40028	6.32593	6.38756	6.40803	6.44923	6.32287	6.45726	6.34654	6.2965	6.38903	6.26716	6.36723	6.38154	6.70197	6.64478	6.5565	6.65758	6.39021	6.47828	6.44292	6.33785	6.13652	6.65035	6.39036
17213598	Zdbf2	zinc finger, DBF-type containing 2	73884	ENSMUSG00000027520	MGI:1921134	NM_028673	-0.0359226	0.617488	0.843595	-0.0123724	0.664102	0.864646	-0.043298	0.547537	0.878535	0.0252471	0.734159	0.929446	6.15624	6.5157	6.20866	6.13911	6.34675	6.14501	6.17222	6.47605	6.23239	6.28881	6.25374	6.29994	6.04754	6.07916	6.15177	6.52487	6.15065	6.23569	6.10262	6.30466	6.33816	6.22781	6.22058	6.26444	6.27125	6.44622	6.17041	6.45842	6.29546	6.22965	6.04607
17213608	Adam23	a disintegrin and metallopeptidase domain 23	23792	ENSMUSG00000025964	MGI:1345162	NM_011780	0.0526278	0.534173	0.794276	0.045024	0.801774	0.928077	0.0062686	0.182259	0.625444	-0.0295322	0.727036	0.927138	5.82698	6.08406	5.86593	5.83169	5.76222	5.79402	5.97502	5.78553	5.87774	6.21714	6.4396	5.90612	6.24041	5.91494	6.44905	6.06242	7.03394	6.06653	6.72298	5.87648	5.80878	5.86101	5.79143	5.99511	5.82738	5.8493	5.76953	5.79156	5.84763	5.99034	6.19993
17213645	Fastkd2	FAST kinase domains 2	75619	ENSMUSG00000025962	MGI:1922869	ENSMUST00000027103	0.0013956	0.672424	0.870998	0.0668022	0.695216	0.880065	0.413745	0.131792	0.55294	0.0160588	0.924885	0.983302	8.28219	6.06854	8.56248	6.12919	8.70298	6.21478	8.31838	6.36774	7.7457	6.59087	7.87326	6.46658	7.11608	6.77473	8.44087	6.26914	7.44729	6.67985	7.27862	6.21573	7.96917	6.24247	8.78105	6.39159	8.19503	5.98031	8.47658	6.23559	8.18292	6.18715	7.33504
17213663	Gm13749	predicted gene 13749	433315	ENSMUSG00000044689	MGI:3649721	NR_027824	-0.291839	0.098417	0.360095	-0.121683	0.257239	0.571611	-0.487603	0.000359759	0.015381	0.0666471	0.540512	0.853257	6.67403	6.53672	5.98838	6.41896	6.4077	6.77404	6.33593	6.48665	6.30499	6.69941	6.21698	6.35693	6.25087	6.1714	6.43929	6.74338	6.1235	6.46449	6.4445	6.59382	6.50583	6.80048	6.50811	6.65841	6.58993	6.8445	7.23228	6.64393	6.33408	6.57686	7.30991
17213666	Klf7 // Klf7	Kruppel-like factor 7 (ubiquitous) // Kruppel-like factor 7 (ubiquitous)	93691	ENSMUSG00000025959	MGI:1935151	ENSMUST00000114086 // ENSMUST00000114086	-0.322515	0.00555893	0.0680645	0.0414422	0.46065	0.746137	-0.132354	0.548877	0.879044	-0.0270218	0.789806	0.943755	6.53956	7.3692	6.61808	6.33139	6.57784	6.40629	6.49716	6.50371	6.44079	6.76053	7.02969	7.06624	6.68674	6.64264	6.94992	6.45706	6.73977	6.32405	7.23819	6.41543	6.77657	6.61209	7.01927	6.73885	6.31907	6.49269	6.73893	6.71106	7.43215	6.60922	6.86515
17213669	---	---	#N/A	#N/A	#N/A	ENSMUST00000149820	-0.164797	0.505106	0.775688	-0.0749824	0.17486	0.468594	0.0342734	0.490473	0.855924	0.0135738	0.838893	0.958506	6.11972	6.37522	6.2046	6.01949	6.10521	6.11341	6.09156	5.91871	5.99506	6.15461	5.97914	6.17079	6.08957	6.06012	5.96679	6.1187	6.17885	6.16966	6.14838	6.14226	5.97403	6.06375	5.9498	6.2329	6.15239	6.1765	6.32574	6.15908	6.93817	6.32411	6.0277
17213674	---	---	#N/A	#N/A	#N/A	ENSMUST00000175487 // ENSMUST00000175487	-0.285277	0.0203358	0.151041	-0.444016	0.00020202	0.00444919	-0.081759	0.27083	0.720293	0.154999	0.13273	0.484715	6.84809	6.68824	6.62508	6.61971	6.96693	6.65205	6.81562	6.46898	6.95527	6.8952	6.99811	7.16163	6.91582	7.16422	6.79344	6.6421	6.73832	7.19576	6.97222	6.93039	6.86829	6.83743	7.14578	7.13328	7.03758	6.99916	7.07064	7.49041	7.51509	7.084	6.97924
17213676	Creb1	cAMP responsive element binding protein 1	12912	ENSMUSG00000025958	MGI:88494	NM_133828	-0.154854	0.365122	0.67803	-0.187499	0.341842	0.653425	0.344692	0.232993	0.684016	-0.178912	0.380129	0.755342	8.97777	8.94106	9.22515	8.82767	9.22766	8.19205	9.16797	8.26878	9.22451	8.82356	9.20879	8.67289	8.85506	8.29031	8.9018	8.38968	8.85564	8.45178	8.49648	9.09089	9.02749	8.87758	8.67788	8.94717	9.39586	8.63164	9.62226	8.55161	9.87384	8.9826	8.87723
17213687	Ccnyl1	cyclin Y-like 1	227210	ENSMUSG00000070871	MGI:2138614	ENSMUST00000114077	0.101397	0.64612	0.858714	-0.694992	0.00314138	0.0357235	0.137493	0.563248	0.885589	0.080181	0.716385	0.923951	7.08895	8.32923	7.63521	8.33667	7.73158	8.45148	7.55138	9.09928	7.59531	9.11166	8.07665	8.31908	7.07602	8.01536	7.07157	8.57926	8.00317	8.26914	7.55803	7.75384	7.33776	9.14032	7.56211	9.11841	7.43625	9.1001	7.13698	9.60818	7.62234	9.83627	7.25634
17213702	Pikfyve	phosphoinositide kinase, FYVE finger containing	18711	ENSMUSG00000025949	MGI:1335106	NM_011086	0.233037	0.11282	0.385504	-0.294467	0.0313691	0.171399	0.0724452	0.584053	0.893134	0.045341	0.733015	0.929393	6.97485	6.5072	7.17873	6.52266	6.83434	6.83357	6.76509	6.53122	6.88619	6.973	7.07324	6.99752	6.95256	6.56517	6.75582	6.59732	6.85655	6.52978	6.59604	6.71284	6.79508	6.92426	6.3386	6.49502	6.56713	6.78329	6.94938	7.41143	6.82382	7.22597	6.64423
17213747	Pth2r	parathyroid hormone 2 receptor	213527	ENSMUSG00000025946	MGI:2180917	NM_139270	-0.0309364	0.814326	0.934595	-0.0542322	0.648967	0.85557	0.0190536	0.676166	0.926043	-0.00253395	0.967801	0.993641	5.95443	6.07656	6.05532	6.00273	5.96039	6.0314	5.91102	6.11636	5.99757	6.00313	5.90371	6.011	5.97344	5.92633	6.09546	6.20071	5.82123	5.90981	6.09759	5.99869	6.09912	6.04049	5.89995	6.04774	5.91079	5.73954	6.2006	6.53222	5.92297	6.14135	5.91779
17213765	Crygf	crystallin, gamma F	12969	ENSMUSG00000025945	MGI:88526	NM_027010	-0.000935	0.908455	0.971392	-0.0062558	0.434576	0.728233	-0.0028328	0.929018	0.986525	-0.0193192	0.604075	0.881902	5.69389	5.62254	5.596	5.73657	5.68347	5.65285	5.5745	5.68156	5.66112	5.59905	5.65432	5.60048	5.58689	5.62097	5.68568	5.65507	5.6945	5.65397	5.63263	5.61662	5.57008	5.75215	5.68928	5.66071	5.58685	5.50387	5.63229	5.74656	5.73514	5.66056	5.74975
17213770	Mtap2	microtubule-associated protein 2	#N/A	#N/A	#N/A	ENSMUST00000114018	-0.0719678	0.433938	0.729939	0.0748126	0.139793	0.416524	0.0634084	0.216123	0.666443	-0.05525	0.424335	0.784065	6.97762	6.83405	7.04625	7.07136	7.14216	6.95052	7.05094	7.05003	6.74978	7.02137	7.05406	6.82918	7.16911	6.87935	7.10733	6.89571	6.82159	6.88607	7.09281	7.0488	7.25443	7.17734	7.32647	6.78808	6.94728	7.02203	7.06091	6.75306	6.73751	6.81276	6.98177
17213804	---	---	#N/A	#N/A	#N/A	ENSMUST00000158225	0.138356	0.00987814	0.0986553	0.143069	0.00839968	0.0714152	0.021466	0.677529	0.926388	-0.0253142	0.624033	0.889904	6.13661	5.9407	6.07155	5.77783	5.94585	5.785	5.72015	5.80057	5.77623	5.9328	5.71853	5.71924	5.82017	5.70756	5.87811	5.78441	5.76995	5.79716	5.70293	5.80621	5.78991	5.65745	5.77529	5.68921	5.72569	5.74407	5.8795	5.64161	5.78823	5.78922	5.69052
17213806	---	---	#N/A	#N/A	#N/A	ENSMUST00000083760 // ENSMUST00000083760	0.0120868	0.820977	0.937384	-0.0422726	0.272428	0.587401	0.0087772	0.84828	0.969215	-0.00170239	0.963752	0.992573	5.64513	5.58915	5.67792	5.64473	5.61559	5.62305	5.7164	5.60284	5.79869	5.52093	5.62208	5.6792	5.61225	5.62808	5.68433	5.72327	5.6419	5.6329	5.67631	5.69458	5.63648	5.58178	5.68614	5.59599	5.77313	5.66715	5.62589	5.69523	5.67166	5.65191	5.68046
17213808	Unc80	unc-80 homolog (C. elegans)	329178	ENSMUSG00000055567	MGI:2652882	ENSMUST00000061620	0.0320758	0.143905	0.439343	-0.0793392	0.0925572	0.331389	0.0042362	0.826282	0.963859	-0.0343354	0.545113	0.855227	6.604	6.67002	6.56085	6.4183	6.57025	6.46889	6.5418	6.45711	6.64192	6.54268	6.51946	6.61008	6.57646	6.58344	6.54158	6.72935	6.861	6.68469	6.57236	7.08201	6.46828	6.61223	6.53054	6.68016	6.44402	6.66587	6.85566	6.51022	6.45993	6.48522	6.50922
17213880	Rpe	ribulose-5-phosphate-3-epimerase	66646	ENSMUSG00000026005	MGI:1913896	ENSMUST00000027157	0.321661	0.187364	0.498552	0.216046	0.372564	0.679868	0.389749	0.112224	0.521401	-0.111757	0.643209	0.897131	8.39857	8.07561	8.42738	7.56821	8.60235	8.15026	8.02174	7.22033	7.9297	7.67874	8.10311	7.84901	7.6453	7.6692	7.50005	7.41636	8.23686	8.06849	8.11689	7.79782	8.00443	7.61152	7.93068	7.80762	7.84616	7.41801	7.6473	7.38133	8.34287	7.39444	7.40754
17213890	---	---	#N/A	#N/A	#N/A	ENSMUST00000158893 // ENSMUST00000158893	-0.156707	0.826279	0.939739	-0.653973	0.0555956	0.24392	0.172214	0.493565	0.857636	0.0157341	0.954967	0.990444	5.93337	6.05528	6.67401	7.06588	6.44963	6.05082	6.69162	6.12241	5.8926	5.87229	6.16015	5.99733	6.74573	6.34694	6.25886	6.41843	6.05466	7.71211	6.45613	7.10316	7.8895	5.95857	6.06796	7.08671	6.18243	6.41768	6.07513	8.39976	6.20974	6.57381	6.10197
17213892	---	---	#N/A	#N/A	#N/A	ENSMUST00000104140	0.0376824	0.0850087	0.334094	-0.0544362	0.00204728	0.025902	0.0141388	0.953006	0.991368	0.0650715	0.033339	0.239665	5.93446	5.83202	5.89264	5.79699	5.77177	6.10356	5.918	5.83247	5.88037	5.79874	5.84977	5.86932	5.90708	5.86332	5.81539	5.98201	5.86629	5.89265	5.88631	5.95171	5.83112	5.92825	5.82665	5.93312	5.84085	5.93785	5.89525	5.82697	5.81496	6.00976	5.94953
17213894	Cps1	carbamoyl-phosphate synthetase 1	227231	ENSMUSG00000025991	MGI:891996	ENSMUST00000027144	-0.09233	0.581609	0.821794	-0.188619	0.0572443	0.248465	0.346857	0.0183701	0.214938	0.0558308	0.738626	0.930445	11.4351	8.36433	11.629	6.15608	11.6765	6.95811	11.5112	6.5043	11.4697	7.09146	5.95944	6.06514	6.97616	6.30232	8.88303	6.35675	7.56013	6.01334	6.31741	6.4314	11.5086	7.16552	11.6409	6.95817	11.5135	7.05724	11.5488	7.47482	11.9714	7.36164	6.13779
17213937	---	---	#N/A	#N/A	#N/A	BC108272	0.179046	0.0213299	0.154707	-0.100703	0.0987966	0.343366	-0.001185	0.983049	0.996301	-0.00229058	0.967414	0.993577	6.24323	5.92097	6.17261	5.92234	5.83742	5.87759	5.98355	5.78068	5.85587	5.81426	5.94663	5.77078	5.84572	5.88383	5.89754	5.97543	5.97804	5.85658	5.90614	5.86099	5.73367	5.97823	5.93486	5.91229	5.83079	5.89965	5.78819	6.10296	5.90995	5.92622	5.92654
17213943	---	---	#N/A	#N/A	#N/A	ENSMUST00000104557	0.0732286	0.077789	0.318576	0.0489176	0.0875008	0.321167	0.0039894	0.910054	0.982808	-0.0368272	0.20612	0.592176	5.64192	5.72315	5.74718	5.73395	5.67885	5.78052	5.86045	5.69393	5.64328	5.61788	5.59476	5.65145	5.62034	5.60576	5.58524	5.76288	5.68288	5.58732	5.55336	5.6222	5.57503	5.67029	5.62366	5.58327	5.62568	5.62462	5.64174	5.7284	5.73944	5.69827	5.60687
17213945	---	---	#N/A	#N/A	#N/A	ENSMUST00000147834	-0.0261168	0.697634	0.883682	0.0306568	0.650727	0.856612	-0.0696172	0.315839	0.758518	-0.016289	0.808408	0.949412	6.30106	6.31133	6.2912	6.3237	6.28306	6.51284	6.36439	6.58022	6.20606	6.39947	6.38953	6.36933	6.25317	6.23586	6.22705	6.30812	6.27162	6.4248	6.24994	6.18625	6.34819	6.4227	6.25193	6.30201	6.3491	6.4195	6.24233	6.54998	6.38481	6.28007	6.37678
17213948	---	---	#N/A	#N/A	#N/A	ENSMUST00000124160 // ENSMUST00000124160	-0.102692	0.0517766	0.255969	0.0578562	0.860576	0.951649	0.037023	0.458462	0.842299	-0.0123022	0.808753	0.949541	5.74444	5.9408	5.77112	5.74768	5.67078	6.09872	5.66089	5.85789	5.66389	5.78419	5.71559	5.81615	5.85836	5.86735	5.79343	5.84147	5.72991	5.70078	5.69055	5.89526	5.72222	5.92932	5.76067	5.63166	5.91145	5.89409	5.90975	5.82849	5.72048	5.85643	5.65798
17213953	Spag16	sperm associated antigen 16	66722	ENSMUSG00000053153	MGI:1913972	NM_029160	-0.0151124	0.973678	0.991506	-0.071794	0.255144	0.569529	0.0410938	0.495279	0.858028	-0.0559118	0.371455	0.748433	5.65637	5.86116	5.94656	6.07543	6.09506	5.97477	5.82727	5.92401	6.15873	5.87936	5.96441	5.76039	6.03533	6.15367	5.95907	5.94229	6.07598	5.91841	5.88046	5.86106	5.8541	6.03586	5.8693	5.96761	5.98193	5.94433	6.02987	6.15572	6.02435	5.97017	6.03637
17213976	---	---	#N/A	#N/A	#N/A	ENSMUST00000102000 // ENSMUST00000102000	0.15521	0.536794	0.795974	-0.170615	0.242626	0.555421	0.324937	0.150958	0.582096	-0.176655	0.226679	0.615781	6.13639	6.20249	6.28453	6.10709	6.54011	6.13441	7.25662	6.42249	6.69729	6.5761	6.72987	6.32608	6.6004	6.1696	6.42372	6.23449	6.02371	6.00197	7.70896	6.47157	6.37523	6.42192	6.26113	6.33003	6.80123	6.67361	6.57555	6.53241	6.12575	6.33768	6.15932
17213978	Vwc2l	von Willebrand factor C domain-containing protein 2-like	320460	ENSMUSG00000045648	MGI:2444069	NM_177164	0.0752568	0.206733	0.522225	0.011245	0.549965	0.803538	0.0027682	0.9623	0.993058	-0.0124635	0.834559	0.957759	6.62869	6.24716	6.49628	6.40714	6.29996	6.59144	6.2932	6.54685	6.5313	6.55148	6.45708	6.39133	6.39286	6.29848	6.32701	6.41033	6.4336	6.44721	6.33752	6.5681	6.438	6.34747	6.31034	6.49162	6.31858	6.53533	6.42322	6.51374	6.38302	6.39969	6.30601
17213990	Atic	5-aminoimidazole-4-carboxamide ribonucleotide formyltransferase/IMP cyclohydrolase	108147	ENSMUSG00000026192	MGI:1351352	ENSMUST00000027384	0.180584	0.0185187	0.14226	-0.167606	0.019886	0.128551	0.607306	5.954e-07	8.07799e-05	0.143453	0.134304	0.487111	10.0157	6.73865	10.3447	7.12617	10.3082	6.96793	10.3314	7.46369	10.391	6.83574	9.82113	7.59306	9.79302	7.80944	9.8835	7.17696	10.0849	8.15554	9.79401	7.57615	10.0247	7.21378	10.0198	7.42606	10.1918	6.99297	10.1101	7.33611	10.1417	7.00129	9.49334
17214009	Apol7d	apolipoprotein L 7d	100042814	ENSMUSG00000073652	MGI:3723449	NR_040308	-0.118825	0.00684935	0.0777793	0.0356494	0.942475	0.982266	0.027456	0.966824	0.993929	-0.0304942	0.574281	0.868704	6.61976	6.87641	6.6226	6.77171	6.9422	7.10281	6.66451	6.8237	6.62138	6.76058	6.9002	6.74353	7.04524	6.90167	6.79823	6.88206	6.72077	6.96832	6.69368	6.70484	6.72252	6.75526	6.87478	6.79847	6.77044	6.83955	6.8217	6.82356	6.87513	6.94013	6.83007
17214018	Gm8883	predicted gene 8883	667931	#N/A	MGI:3649116	NR_027658	-0.178508	0.0594527	0.277141	-0.0783066	0.604232	0.830616	-0.125672	0.35156	0.782707	-0.0635649	0.538951	0.852042	6.49809	6.54917	6.9469	6.36603	6.59807	6.92507	6.52877	6.90441	6.37749	6.67495	6.43475	6.54765	6.51824	6.59765	6.80643	6.68536	6.48123	6.82828	6.58008	6.81924	6.54974	6.59705	6.71286	6.81729	6.8356	6.63533	6.72003	6.92152	7.02363	6.83997	6.64818
17214023	Gm5528	predicted gene 5528	433319	ENSMUSG00000041453	MGI:3643453	XM_910525	-0.183473	0.216085	0.533858	-0.130894	0.463591	0.748342	-0.0188048	0.841605	0.967886	-0.0853553	0.378152	0.753594	6.10361	6.56568	6.52126	6.38047	6.67197	6.76797	6.26411	6.33012	6.4368	6.4389	6.43234	6.32439	6.45773	6.50596	6.56229	6.28513	6.54227	5.98037	6.71603	6.45206	6.47733	6.39819	6.60032	6.51232	6.38418	6.42216	6.46445	7.13121	6.98883	6.67372	6.54075
17214025	---	---	#N/A	#N/A	#N/A	ENSMUST00000101806 // ENSMUST00000101806	0.378578	0.0305386	0.189179	0.000854	0.996881	0.999159	0.317803	0.288608	0.737057	0.0524076	0.813417	0.951543	8.19254	6.57057	8.56878	6.11756	8.1771	5.88065	6.97806	6.1228	8.26556	5.8548	7.49128	6.75585	7.91997	6.58642	8.20367	6.19234	7.39067	6.4826	7.35859	7.18409	7.76315	5.87724	7.37811	6.21097	8.2701	6.06813	7.02737	6.07558	7.85041	6.3102	7.16352
17214027	B930094L07Rik	RIKEN cDNA B930094L07 gene	#N/A	#N/A	#N/A	AK044410	-0.108052	0.419346	0.719848	-0.0031816	0.7668	0.91249	0.158304	0.0658948	0.411424	0.0544394	0.551749	0.85892	6.53697	6.08672	6.14035	5.9712	6.31541	6.02236	6.20659	6.14041	6.02832	5.97813	6.26104	5.98942	6.50704	5.90881	6.42073	6.09938	6.20015	6.0073	6.19529	6.26806	6.25066	5.96179	6.48978	5.90739	6.76887	6.04315	6.13375	6.35959	6.12482	5.9428	6.40977
17214039	---	---	#N/A	#N/A	#N/A	ENSMUST00000082922 // ENSMUST00000082922	0.339907	0.0196343	0.147683	-0.0706296	0.632085	0.846208	0.29212	0.223148	0.674324	0.142797	0.499116	0.82908	8.39866	6.58875	8.48817	6.194	8.30088	5.74606	6.87932	5.86368	8.25227	5.84647	7.47194	6.9278	7.88906	6.57669	8.14214	6.00281	7.52896	6.53433	7.36787	7.33913	7.20996	5.9983	7.52126	5.98979	8.15376	6.08904	7.82208	6.12938	7.91272	6.3856	7.17645
17214041	---	---	#N/A	#N/A	#N/A	ENSMUST00000082922 // ENSMUST00000082922	0.339907	0.0196343	0.147683	-0.0706296	0.632085	0.846208	0.29212	0.223148	0.674324	0.142797	0.499116	0.82908	8.39866	6.58875	8.48817	6.194	8.30088	5.74606	6.87932	5.86368	8.25227	5.84647	7.47194	6.9278	7.88906	6.57669	8.14214	6.00281	7.52896	6.53433	7.36787	7.33913	7.20996	5.9983	7.52126	5.98979	8.15376	6.08904	7.82208	6.12938	7.91272	6.3856	7.17645
17214043	---	---	#N/A	#N/A	#N/A	ENSMUST00000082922 // ENSMUST00000082922	0.339907	0.0196343	0.147683	-0.0706296	0.632085	0.846208	0.29212	0.223148	0.674324	0.142797	0.499116	0.82908	8.39866	6.58875	8.48817	6.194	8.30088	5.74606	6.87932	5.86368	8.25227	5.84647	7.47194	6.9278	7.88906	6.57669	8.14214	6.00281	7.52896	6.53433	7.36787	7.33913	7.20996	5.9983	7.52126	5.98979	8.15376	6.08904	7.82208	6.12938	7.91272	6.3856	7.17645
17214045	Tmem169	transmembrane protein 169	271711	ENSMUSG00000026188	MGI:2442781	ENSMUST00000027380	0.0181088	0.82635	0.939739	-0.0438714	0.457469	0.744812	-0.116151	0.165166	0.59983	-0.0411082	0.61898	0.887646	6.12824	6.52834	5.99145	6.12788	6.21086	6.06585	6.01226	6.19806	6.15198	6.15247	6.16623	6.25421	6.19257	6.07521	6.17514	6.19533	5.95897	6.26915	5.9551	6.20158	6.20206	6.40211	6.11658	6.13699	6.1283	6.12906	5.96714	6.49126	5.99015	6.13254	6.27
17214053	Xrcc5	X-ray repair complementing defective repair in Chinese hamster cells 5	22596	ENSMUSG00000026187	MGI:104517	NM_009533	0.376186	0.00159579	0.0301819	-0.0316142	0.801911	0.928086	-0.0397784	0.583391	0.892933	-0.133529	0.32117	0.707803	7.92207	6.54673	7.60103	6.69114	7.21042	6.51194	8.16521	6.81519	7.94827	6.42398	7.99277	7.44257	8.04061	6.66151	8.1396	6.65036	7.57486	6.56296	7.76	6.42097	7.69649	6.65611	8.06533	6.55685	7.17339	6.65382	7.23362	6.6695	6.79725	6.61078	8.15705
17214075	Smarcal1	SWI/SNF related matrix associated, actin dependent regulator of chromatin, subfamily a-like 1	54380	ENSMUSG00000039354	MGI:1859183	NM_018817	-0.181073	0.42471	0.723158	-0.0543376	0.961049	0.988529	0.291054	0.202703	0.650962	-0.0642928	0.775953	0.93931	6.63605	6.11394	7.1249	6.65976	7.0743	6.12895	7.2776	6.47804	6.58236	6.34256	7.26054	6.1472	6.8426	6.64158	6.50239	6.71405	7.2701	6.24067	7.04462	6.09985	6.90612	6.07386	6.94258	6.06999	6.88377	7.15591	7.2685	6.59704	7.59959	6.09815	6.98418
17214100	Rpl37a	ribosomal protein L37a	19981	ENSMUSG00000046330	MGI:98068	NM_009084	0.103596	0.499643	0.772037	0.109783	0.49012	0.766338	0.132089	0.536849	0.875164	0.18233	0.259027	0.652022	10.6387	8.29194	10.1944	8.34408	10.4424	8.307	10.5207	8.58366	10.1732	7.80286	9.99505	8.98342	10.1252	9.21972	10.3983	8.87858	10.3015	9.49293	10.1278	8.98775	10.0637	7.58391	10.4205	8.63786	10.4585	8.07205	10.2561	8.22077	10.2526	8.26604	9.87664
17214106	Igfbp2	insulin-like growth factor binding protein 2	16008	ENSMUSG00000039323	MGI:96437	NM_008342	0.0278142	0.777586	0.919423	0.00695	0.896321	0.96605	-0.0452796	0.66543	0.922704	0.00273196	0.969831	0.994238	6.30776	6.21843	6.43856	6.37655	6.48789	6.44691	6.23009	6.46788	6.62881	6.27203	6.41876	6.32101	6.28726	6.45957	6.35791	6.3965	6.39142	6.38911	6.30714	6.37874	6.44617	6.45581	6.39005	6.32008	6.50063	6.2649	6.36731	6.53369	6.24988	6.17257	6.27556
17214115	1700027A15Rik	RIKEN cDNA 1700027A15 gene	69449	#N/A	MGI:1916699	NR_038001	0.0361548	0.871615	0.958124	0.0097632	0.917757	0.973238	0.0265628	0.724604	0.939238	-0.0915253	0.231686	0.621608	6.04707	5.71189	5.897	6.05244	5.77215	5.87295	5.81252	5.96888	6.14514	5.76369	5.80017	5.90515	5.95516	5.87198	5.96242	5.88969	6.00903	5.75269	6.00383	5.78291	6.04611	5.89598	5.82606	6.03504	5.85682	5.92184	6.10006	5.74037	5.66406	5.72779	5.91417
17214120	D530049I02Rik // D530049I02Rik	RIKEN cDNA D530049I02 gene // RIKEN cDNA D530049I02 gene	78718	#N/A	MGI:1925968	NR_040605 // NR_040605	0.0121898	0.995552	0.998371	-0.0369282	0.970712	0.991383	-0.0083016	0.808568	0.959131	0.0142954	0.837602	0.958337	6.27334	6.28291	6.17647	6.06942	6.08138	6.32314	6.12377	6.35435	6.25466	6.2787	6.1495	6.40367	6.24098	6.44058	6.22515	6.40571	6.39688	6.19318	6.36446	6.4079	6.2918	6.29343	6.19029	6.1346	5.98007	6.52865	6.25165	6.17474	6.13486	6.36175	6.10845
17214124	---	---	#N/A	#N/A	#N/A	ENSMUST00000158041	0.03018	0.445101	0.73803	0.0478638	0.169823	0.461404	0.01256	0.889428	0.979657	-0.0807605	0.0623418	0.33737	5.81782	5.7484	5.73851	5.88782	5.77341	5.90585	5.75261	5.73853	5.75532	5.8815	5.70356	5.87186	5.6897	5.67168	5.77273	5.56989	5.79038	5.74541	5.71753	5.71036	5.68691	5.80873	5.66117	5.74554	5.79653	5.72546	5.75653	5.80847	5.78564	5.83458	5.74998
17214126	Rufy4	RUN and FYVE domain containing 4	435626	ENSMUSG00000061815	MGI:3588214	NM_001170641	-0.284947	0.00700123	0.0788652	-0.0774298	0.382557	0.68948	-0.0492316	0.577502	0.891381	-0.0714005	0.430286	0.78689	6.08815	6.46426	5.9949	6.33299	6.38301	6.68252	6.21797	6.65074	6.36391	6.3449	6.16355	6.1557	6.32105	6.4489	6.40159	6.28836	6.33478	6.63102	6.29065	6.42377	6.39644	6.64903	6.43185	6.44691	6.57922	6.60589	6.29664	6.57827	6.76854	6.58246	6.32778
17214142	Cxcr2	chemokine (C-X-C motif) receptor 2	12765	ENSMUSG00000026180	MGI:105303	NM_009909	-0.060151	0.662087	0.866479	-0.144408	0.0106043	0.0834628	-0.0178714	0.794724	0.956986	-0.087064	0.237057	0.627968	6.29102	6.39086	6.42287	6.43557	6.33384	6.63612	6.38647	6.3206	6.4544	6.33967	6.31832	6.50316	6.31407	6.2791	6.4364	6.19144	6.48215	6.53527	6.49179	6.71235	6.36512	6.75238	6.34332	6.46427	6.29954	6.60264	6.48091	6.73761	6.70047	6.28797	6.39717
17214147	---	---	#N/A	#N/A	#N/A	ENSMUST00000101821 // ENSMUST00000101821	-0.013421	0.655759	0.863101	0.0018226	0.937799	0.98103	-0.0410446	0.336938	0.772456	0.0117354	0.775528	0.93931	5.71964	5.74631	5.65488	5.66273	5.59205	5.58104	5.58819	5.65458	5.54022	5.51186	5.61097	5.67213	5.56544	5.68524	5.6299	5.67947	5.4993	5.54573	5.60581	5.58121	5.65607	5.56044	5.57916	5.68133	5.61749	5.65083	5.62632	5.6563	5.68306	5.5985	5.609
17214149	Arpc2	actin related protein 2/3 complex, subunit 2	76709	ENSMUSG00000006304	MGI:1923959	NM_029711	-0.004794	0.666783	0.868812	-0.0709	0.170299	0.462154	-0.003882	0.539842	0.876415	-0.099638	0.0531938	0.312795	10.7961	11.7596	11	11.6871	11.1928	11.7312	10.9452	11.6014	10.9228	11.762	10.9217	11.4322	10.7114	11.4493	10.7542	11.5356	10.6858	11.5905	10.6665	11.4835	10.7932	11.7528	10.8146	11.7694	11.0391	11.6769	11.025	11.8424	11.2089	11.8543	10.7499
17214162	Gpbar1	G protein-coupled bile acid receptor 1	227289	ENSMUSG00000064272	MGI:2653863	ENSMUST00000077985	-0.119933	0.284319	0.606665	-0.0014608	0.938421	0.981115	0.0550448	0.937831	0.988444	0.059714	0.658037	0.901834	7.25157	6.70166	6.27398	6.31023	6.36771	6.65326	6.71327	6.65005	6.38997	6.42231	6.70116	6.80605	7.31331	6.56595	6.7546	6.33287	6.34602	6.85609	6.5388	6.44761	6.44135	6.71186	7.12657	6.81839	6.402	6.5344	7.06162	6.21958	6.56463	6.46058	6.57609
17214166	Pnkd	paroxysmal nonkinesiogenic dyskinesia	56695	ENSMUSG00000026179	MGI:1930773	NM_001039509	0.164452	0.177879	0.486469	0.110263	0.759834	0.909439	0.229965	0.110247	0.518472	0.153248	0.231875	0.621764	8.56017	7.89311	8.51124	7.65933	8.50852	7.60722	8.46447	7.81188	8.18012	7.71258	8.55308	8.15423	8.20557	8.66675	8.30432	8.58596	8.87772	8.26252	8.54383	8.18217	8.14541	7.8877	8.34885	7.07566	8.39945	7.68571	8.09448	7.5428	8.41407	7.94094	8.17286
17214184	Gm216	predicted gene 216	241112	ENSMUSG00000073650	MGI:2685062	BC150857	-0.180732	0.0202437	0.150528	0.0179428	0.699275	0.881616	-0.09306	0.184894	0.629102	0.0528714	0.447361	0.798458	5.84466	6.09404	6.10629	5.86975	5.94397	5.87041	5.85366	6.04573	5.90146	5.93097	6.00441	5.98064	6.05576	5.96287	5.87948	5.81491	5.94131	5.90939	5.8785	6.09201	6.0031	5.83721	6.00145	6.12792	6.32097	5.94203	6.05422	5.82582	6.17396	5.98819	5.96785
17214197	Slc11a1	solute carrier family 11 (proton-coupled divalent metal ion transporters), member 1	18173	ENSMUSG00000026177	MGI:1345275	NM_013612	-0.11498	0.260395	0.582858	-0.144552	0.123802	0.390145	-0.0536014	0.382252	0.799356	0.00241203	0.977337	0.995577	5.99645	6.31861	6.39234	6.04725	6.25031	6.54441	6.295	6.41804	6.29935	6.17882	6.26802	6.41866	6.33005	6.1599	6.27529	6.21786	6.22916	6.48877	6.5701	6.45357	6.40167	6.27357	6.23017	6.64232	6.29484	6.37005	6.34169	6.53284	6.53998	6.4111	6.16923
17214220	Ctdsp1	CTD (carboxy-terminal domain, RNA polymerase II, polypeptide A) small phosphatase 1	227292	ENSMUSG00000026176	MGI:2654470	ENSMUST00000027367	0.339471	0.000154748	0.00569673	-0.0024288	0.618447	0.838878	-0.379691	0.00125142	0.0378315	-0.0649802	0.510264	0.835142	8.2027	9.26077	8.34708	9.22411	8.40034	9.18841	8.42404	9.20254	8.49025	9.35056	7.73358	8.44039	7.60705	8.57911	7.2393	8.30082	7.99402	8.2888	8.26353	8.3274	7.69308	9.29673	7.70376	9.07947	8.67748	8.77999	8.083	9.58004	8.00975	9.5023	8.12354
17214232	Mir26b	microRNA 26b	387219	#N/A	MGI:2676901	NR_029743	-0.0535792	0.178747	0.488006	-0.155016	0.0503332	0.22985	-0.0387502	0.568477	0.887928	0.0295014	0.602121	0.880851	5.8523	6.17957	5.9562	5.84922	6.0801	6.08737	6.15613	6.06363	5.95945	6.16338	5.92867	6.05332	6.01597	6.09191	5.99611	6.31812	5.80826	5.94282	6.07446	6.0902	5.8845	6.41309	6.1402	6.11972	6.02867	6.33498	6.12504	6.19366	6.09366	6.0568	6.01014
17214234	Vil1	villin 1	22349	ENSMUSG00000026175	MGI:98930	NM_009509	-0.202456	0.227853	0.547195	0.036736	0.739468	0.901383	-0.181081	0.335744	0.771955	-0.202999	0.0813394	0.385932	9.13798	11.7999	9.40732	11.8212	9.61711	12.0694	9.34485	11.7512	9.30536	11.8719	8.87195	10.3878	8.62464	10.393	8.39101	10.7861	9.07677	10.5675	8.73617	10.8116	9.05379	11.7048	9.40511	11.7117	9.4876	11.8388	9.61749	11.8834	10.2609	11.9911	8.71258
17214257	Rqcd1	rcd1 (required for cell differentiation) homolog 1 (S. pombe)	58184	ENSMUSG00000026174	MGI:1928902	NM_021383	0.372247	0.0234223	0.163419	0.080474	0.773372	0.915729	0.506734	0.00152512	0.0433045	0.48384	0.00657567	0.0880779	9.3414	9.05278	9.66182	8.2738	8.95579	8.13084	9.23745	7.9202	9.16953	8.11569	8.42273	8.98026	8.49523	8.60659	8.37023	7.92235	8.76771	8.60547	8.63588	9.15156	8.43159	8.84792	9.01032	8.13382	9.46766	7.92794	8.92828	8.08054	8.6669	8.10071	7.72095
17214269	Plcd4	phospholipase C, delta 4	#N/A	#N/A	#N/A	ENSMUST00000113749	-0.0654026	0.856393	0.95184	0.068237	0.306376	0.621827	0.0095672	0.987579	0.997405	0.188876	0.00912685	0.110149	7.31293	6.79924	7.16721	6.94626	6.78784	7.00112	6.99518	7.09226	7.21452	6.94939	6.9208	7.1113	6.90706	7.04276	7.02042	7.1221	6.92487	7.01342	7.17906	7.14602	7.32719	6.98017	7.46145	6.8272	7.00519	6.94768	7.12793	6.78347	6.88292	6.90858	7.06847
17214293	Bcs1l	BCS1-like (yeast)	66821	ENSMUSG00000026172	MGI:1914071	ENSMUST00000027358	0.389414	5.07946e-06	0.000427183	-0.0582584	0.419177	0.717033	0.0525528	0.889274	0.97963	-0.107515	0.168247	0.54074	7.69109	6.36286	7.67446	6.35493	7.44424	6.44617	7.38819	6.43251	7.50308	6.4536	6.99356	7.60779	6.94448	6.57858	7.13215	6.42612	7.34032	6.57149	6.98477	6.43703	7.17594	6.55272	7.49119	6.36983	6.96662	6.40665	7.2399	6.47805	6.88034	6.53411	7.0187
17214307	Stk36	serine/threonine kinase 36 (fused homolog, Drosophila)	269209	ENSMUSG00000033276	MGI:1920831	NM_175031	-0.144978	0.0603561	0.279225	-0.163795	0.157928	0.444038	-0.119356	0.183375	0.62756	-0.0818531	0.375236	0.751567	6.68892	7.16489	6.45692	6.34568	7.00771	7.0505	6.556	6.66847	6.72383	6.77729	6.83617	6.772	6.7567	6.63338	6.7523	6.81887	6.70678	7.05947	6.55876	6.70432	6.88845	7.15266	6.77299	6.75906	6.93807	6.86395	6.75348	7.19168	6.80528	6.85846	6.78833
17214341	Ttll4	tubulin tyrosine ligase-like family, member 4	67534	ENSMUSG00000033257	MGI:1914784	ENSMUST00000042125	0.0805626	0.368004	0.680343	-0.359836	0.0947512	0.335872	0.0568356	0.980221	0.995658	-0.0870669	0.621522	0.889061	7.68986	6.08419	6.77538	5.91974	7.54309	5.98169	7.39027	6.31631	6.66362	6.2489	7.48077	6.23627	6.42699	6.29119	6.54632	6.205	6.87813	6.66881	7.43519	6.55593	7.58424	6.40969	6.87628	7.07997	6.92489	6.22349	7.37365	6.3777	6.90034	6.25916	7.10469
17214368	Cyp27a1	cytochrome P450, family 27, subfamily a, polypeptide 1	104086	ENSMUSG00000026170	MGI:88594	NM_024264	-0.411758	0.183281	0.493494	-1.46046	2.73618e-05	0.000860414	-0.147125	0.650903	0.918277	-0.842264	0.00898338	0.109008	6.4495	7.57754	6.59567	6.47918	6.48023	6.74231	6.55084	6.30478	6.32341	7.26179	6.17923	6.83469	6.94305	7.51457	6.64816	6.64506	6.70102	7.57766	6.43164	6.25833	6.51422	7.71543	6.82139	7.92395	7.23314	8.32348	6.57263	8.81532	7.31705	8.88973	7.43083
17214380	Wnt6	wingless-related MMTV integration site 6	22420	ENSMUSG00000033227	MGI:98960	NM_009526	0.0988494	0.103654	0.37105	0.0946886	0.362919	0.671605	-0.051323	0.494295	0.857783	-0.122006	0.150018	0.513056	6.72924	7.3034	6.70972	6.43258	6.63304	6.88209	6.31876	6.4069	6.61193	6.74938	6.56498	6.60326	6.76141	6.51553	6.62228	6.7457	6.49453	6.32222	6.43698	6.59668	6.38937	6.64141	6.71478	6.55749	6.49942	6.63021	6.42812	6.87831	6.47676	6.59348	6.51672
17214387	Wnt10a	wingless related MMTV integration site 10a	22409	ENSMUSG00000026167	MGI:108071	ENSMUST00000006718	-0.0484134	0.488406	0.764736	-0.112194	0.158245	0.444685	-0.0033484	0.967118	0.993929	0.0730834	0.382466	0.757314	6.52029	6.79663	6.59768	6.21714	6.47346	6.64558	6.36118	6.34027	6.37016	6.46394	6.5117	6.54113	6.29392	6.44176	6.35945	6.22324	6.29377	6.45123	6.48135	6.44759	6.42739	6.66493	6.19792	6.52375	6.61921	6.51088	6.52468	6.62355	6.79563	6.70144	6.42041
17214395	---	---	#N/A	#N/A	#N/A	ENSMUST00000159627	0.104188	0.131628	0.419044	0.0157978	0.697245	0.88077	0.0256622	0.706013	0.934398	0.105539	0.128707	0.478145	6.14214	5.93469	6.04087	6.39797	5.87108	5.96751	5.9414	5.95046	6.0766	6.15663	6.07405	6.1348	5.9335	6.04879	6.07811	6.02962	6.06442	5.95897	5.98817	6.09956	5.99656	6.18835	5.90503	6.15266	5.84134	6.01121	6.03153	6.03844	5.77669	5.93761	6.01918
17214400	Cdk5r2	cyclin-dependent kinase 5, regulatory subunit 2 (p39)	12570	ENSMUSG00000090071	MGI:1330828	NM_009872	-0.0179574	0.926774	0.977488	-0.0007708	0.156307	0.442199	-0.0342204	0.642933	0.915246	0.0607089	0.425595	0.784677	6.56954	6.8947	6.97171	6.61555	6.83078	7.4256	6.66017	6.89216	6.89023	6.79576	6.83346	6.90876	6.80679	6.85975	6.87926	6.7337	6.69922	7.04287	6.87375	6.76489	6.67219	6.89571	6.78597	6.56078	6.78025	7.06941	6.80729	7.03718	6.96651	7.06455	6.77707
17214405	---	---	#N/A	#N/A	#N/A	ENSMUST00000160540	0.0090242	0.904403	0.969895	0.0413652	0.617913	0.838581	-0.181694	0.0840473	0.459902	0.129899	0.0917959	0.408985	5.83375	5.79454	5.9047	5.84707	6.02203	6.13145	5.97412	6.11539	5.94338	5.90044	5.89466	5.84883	5.86125	5.8528	5.94355	6.05008	5.9728	6.14914	6.00517	6.06321	5.86987	5.92216	5.93477	5.78982	6.02804	5.89888	5.90875	5.91697	5.89143	6.05424	6.53549
17214409	Fam134a	family with sequence similarity 134, member A	227298	ENSMUSG00000049339	MGI:2388278	NM_170755	0.133058	0.435131	0.730777	-0.495188	0.00911607	0.0754374	0.246984	0.114451	0.526659	-0.454132	0.0272461	0.214328	8.64111	9.58201	8.49055	9.01889	8.85317	9.11249	8.70362	9.32239	8.13312	9.56297	8.58501	8.42951	8.86586	8.55633	8.93327	8.82972	8.98895	9.8224	8.04513	8.65113	8.0253	9.73381	8.24653	10.1574	8.31377	9.33352	8.86629	9.78712	8.7044	10.0628	8.23681
17214421	Zfand2b	zinc finger, AN1 type domain 2B	68818	ENSMUSG00000026197	MGI:1916068	NM_026846	0.373391	0.00384001	0.0541285	0.016306	0.525978	0.789262	0.27801	0.0272833	0.267276	-0.238218	0.075708	0.371664	8.45861	8.41513	8.31169	8.76109	8.22492	8.74532	8.26085	8.43604	7.81367	8.18269	8.09804	7.80708	7.8662	7.99632	7.86251	7.89686	7.65527	7.87325	7.84513	7.66164	7.65469	8.47827	7.94554	8.17167	7.69432	8.64695	7.96897	9.00061	7.93927	8.16124	7.35523
17214433	Ankzf1	ankyrin repeat and zinc finger domain containing 1	52231	ENSMUSG00000026199	MGI:1098746	NR_051998	0.215233	0.23967	0.558971	0.221902	0.0402326	0.199199	0.178696	0.187817	0.632994	-0.500835	0.000702833	0.018149	8.23757	8.61548	8.04952	7.637	8.04079	7.70743	7.92068	8.33418	8.10258	8.40186	7.91088	7.33502	7.80216	7.50168	7.5624	7.37021	8.03155	7.76615	7.53265	7.50854	7.92201	8.15176	7.89511	8.10146	8.08082	7.81793	8.02179	7.78955	7.35526	7.72574	7.87797
17214449	Stk16	serine/threonine kinase 16	20872	ENSMUSG00000026201	MGI:1313271	NM_011494	0.179572	0.229727	0.549108	0.0160856	0.886773	0.962371	0.126771	0.259292	0.709078	0.458225	0.0047765	0.0713971	8.47327	7.93387	8.7713	8.24149	8.61239	8.41273	8.21114	7.95618	8.05611	8.42157	8.13209	8.22455	7.69367	8.4197	8.17214	7.90173	8.24208	8.17948	8.29114	8.13767	8.28763	8.05457	8.0922	8.24311	8.52431	7.91528	8.2424	8.5342	8.07981	8.13825	8.05468
17214462	Dnajb2	DnaJ (Hsp40) homolog, subfamily B, member 2	56812	ENSMUSG00000026203	MGI:1928739	NM_001159883	0.0139942	0.957231	0.98748	-0.284863	0.000141779	0.0033383	-0.0249244	0.92911	0.986525	0.13929	0.0299896	0.225438	6.34206	6.49196	6.26493	6.39947	6.28554	6.51959	6.17009	6.42617	6.55721	6.5229	6.58032	6.51561	6.2126	6.74299	6.38051	6.26307	6.44318	6.52669	6.36161	6.66911	6.26089	6.76509	6.25747	7.19439	6.22462	6.85508	6.33829	6.5778	6.46859	6.39206	6.32002
17214476	Des	desmin	13346	ENSMUSG00000026208	MGI:94885	ENSMUST00000027409	-0.192273	0.394132	0.701548	0.282275	0.465743	0.749622	0.582636	0.110153	0.518472	0.232429	0.533809	0.848706	7.65316	8.75823	8.72376	8.34862	7.95717	7.59905	8.45925	7.45483	8.93241	7.3253	9.00902	6.8085	7.96413	7.54943	8.78983	8.1023	9.64258	10.7566	8.62879	6.91367	8.23402	7.37325	9.02839	7.92313	8.79908	7.78781	7.27131	7.77313	9.35432	7.21733	7.96772
17214487	Speg	SPEG complex locus	11790	ENSMUSG00000026207	MGI:109282	NM_007463	0.0568774	0.433894	0.729939	-0.233133	0.0554077	0.243619	-0.156072	0.0409857	0.327098	-0.090059	0.272528	0.666204	6.37219	6.75678	6.37534	6.3386	6.43748	6.43193	6.31697	6.63333	6.61948	6.62108	6.26744	6.52023	6.16779	6.37127	6.20347	6.2724	6.49298	6.70856	6.26362	6.44304	6.20878	6.52102	6.38504	7.10772	6.23507	6.58484	6.58761	7.02424	6.42057	6.70956	6.52801
17214543	Gmppa	GDP-mannose pyrophosphorylase A	69080	ENSMUSG00000033021	MGI:1916330	ENSMUST00000113584	0.112978	0.325453	0.644185	0.406936	8.56136e-05	0.00218894	0.104312	0.488605	0.854961	0.0131025	0.894103	0.973809	9.33682	9.12565	9.41764	9.44828	9.26595	9.44562	9.05874	8.56085	9.16559	8.7309	9.35376	8.2294	9.36693	8.65614	9.61879	8.73138	9.81434	8.69231	9.13551	8.59109	9.145	8.68498	8.8093	8.65433	9.48874	8.75122	8.74489	8.63664	9.49191	8.54944	9.58174
17214564	Accn4	amiloride-sensitive cation channel 4, pituitary	241118	ENSMUSG00000033007	MGI:2652846	NM_183022	0.0650716	0.350786	0.665551	-0.0208884	0.801457	0.927991	-0.0573944	0.499255	0.86015	-0.0231408	0.784714	0.941633	7.00011	6.35981	6.69024	6.57992	6.67685	6.76203	6.80097	6.78423	6.83106	6.58662	6.49108	6.55803	6.70172	6.50564	6.71718	6.6341	6.61249	6.82056	6.61481	6.85371	7.00081	6.91619	6.80621	6.61565	6.56583	6.46802	6.59375	6.48964	6.70726	6.68755	6.74139
17214578	Tmem198	transmembrane protein 198	319998	ENSMUSG00000051703	MGI:2443133	ENSMUST00000050899	0.024555	0.594879	0.830397	-0.0018278	0.773007	0.915642	-0.0686966	0.234838	0.686499	0.0551792	0.370564	0.747817	5.87528	5.89201	6.05784	5.93127	6.00003	6.11946	5.89184	6.05843	5.91947	6.07739	5.94567	6.07423	5.87056	6.06203	6.01462	6.19508	5.80074	5.8795	5.97927	5.84188	5.80897	5.87585	5.86432	6.2095	6.06349	5.97202	5.95987	6.02753	5.92505	6.00281	5.94445
17214588	Inha	inhibin alpha	16322	ENSMUSG00000032968	MGI:96569	NM_010564	-0.118758	0.0174993	0.137381	-0.129081	0.0725463	0.288066	-0.180508	0.0100597	0.150292	0.0780044	0.218746	0.606871	6.21537	6.00103	5.95821	6.0724	6.03583	6.02984	6.00646	6.0469	6.00921	6.11148	6.06561	6.11927	6.20736	6.36809	6.10974	6.18508	5.82811	6.00128	6.04091	6.35804	6.18398	6.14561	6.26117	6.03756	6.00544	6.20994	6.11745	6.39573	6.25083	6.11821	6.15903
17214593	Stk11ip	serine/threonine kinase 11 interacting protein	71728	ENSMUSG00000026213	MGI:1918978	ENSMUST00000113553	0.0675196	0.622955	0.84654	-0.127798	0.289543	0.604471	0.231597	0.0381956	0.316934	0.0875934	0.372517	0.749313	6.66111	6.42541	6.72963	6.68183	6.7076	6.52515	6.81346	6.62654	6.62143	6.47165	6.77527	6.51794	6.94464	6.62162	6.84946	6.565	6.83409	6.8752	6.60941	6.77646	6.8778	6.86129	6.79145	6.57788	6.345	6.52307	6.60386	6.38815	6.57753	7.01917	6.80092
17214622	Slc4a3	solute carrier family 4 (anion exchanger), member 3	20536	ENSMUSG00000006576	MGI:109350	ENSMUST00000124341	-0.100262	0.196978	0.5107	0.115818	0.175161	0.46892	-0.0151602	0.854962	0.970445	0.0108023	0.896902	0.974782	6.13271	6.47744	6.06419	6.13792	6.23897	6.31244	6.16754	6.29689	6.01547	6.2169	6.24501	6.07581	6.34726	6.08292	6.31033	6.27192	6.14665	6.23684	6.14967	6.31579	6.39397	6.10667	6.13495	6.35684	6.3214	6.11654	6.00952	6.15009	6.26034	6.13235	6.33613
17214650	---	---	#N/A	#N/A	#N/A	ENSMUST00000120832	0.0269854	0.456366	0.745071	-0.0157934	0.691442	0.878162	0.075809	0.0551003	0.376648	-0.0190148	0.641307	0.896439	5.79071	5.88088	5.84346	5.94107	5.93483	5.9242	5.95793	5.82087	5.87549	5.8997	5.8275	5.84753	5.92795	5.83846	6.0267	5.90091	5.83985	5.85388	6.0059	5.85088	5.8146	5.85073	5.742	5.94668	5.85542	5.91157	5.88746	5.95422	5.96801	5.88249	5.86138
17214656	Gm17751	predicted gene, 17751	620079	#N/A	MGI:5009832	NR_038012	-0.149754	0.00996312	0.0990923	-0.032444	0.78589	0.921808	-0.0234844	0.819442	0.961963	0.0792452	0.193995	0.577489	6.66789	6.86837	6.53075	6.70283	6.70229	6.88183	6.60939	6.85441	6.56253	6.90554	6.70961	6.81491	6.83	6.83747	6.73306	6.70743	6.64427	7.07513	6.58469	6.99101	6.73937	6.86843	6.6208	6.81064	6.82756	6.77714	6.83971	7.0389	6.79417	6.88008	6.63828
17214663	---	---	#N/A	#N/A	#N/A	ENSMUST00000158701 // ENSMUST00000158701	-0.0178946	0.840579	0.945981	-0.210221	0.00599317	0.0564391	-0.0286788	0.726592	0.939715	-0.0152382	0.850274	0.962009	6.27627	6.3684	6.20826	6.01639	6.3171	6.09726	6.32304	6.16155	6.21888	6.26185	6.20898	6.02994	6.20726	6.1281	6.32997	6.14514	5.99686	6.36386	6.096	6.16052	6.14856	6.33726	6.43563	6.12399	6.13573	6.43139	6.25289	6.60878	6.46021	6.45514	6.14169
17214665	Sgpp2	sphingosine-1-phosphate phosphotase 2	433323	ENSMUSG00000032908	MGI:3589109	NM_001004173	-0.220809	0.250579	0.572968	-0.322024	0.0390607	0.195402	-0.262148	0.174218	0.615082	-0.285112	0.140416	0.497742	10.3933	9.61862	10.3679	9.2253	10.339	10.4371	9.97449	9.14753	9.89302	9.77144	9.56531	10.5784	9.41151	10.1019	9.43408	10.0287	9.48153	10.3591	9.55761	10.6711	10.0614	9.82095	10.3597	10.1755	10.5565	9.56013	10.3133	10.3224	10.7808	9.93115	9.7272
17214672	Mogat1	monoacylglycerol O-acyltransferase 1	#N/A	#N/A	#N/A	ENSMUST00000113524	-0.0346138	0.975245	0.992081	-0.077749	0.100869	0.346888	-0.0028362	0.968703	0.994164	0.0801056	0.281072	0.673794	6.05481	6.09075	5.79155	5.80355	6.00282	6.32416	6.04024	5.97031	6.11078	5.91484	5.97088	5.94267	5.99688	6.29578	5.9719	5.94604	6.0856	6.12151	5.99469	6.05441	6.05001	5.85638	5.92021	6.26392	5.96185	6.04349	6.26283	6.21917	5.97837	6.1094	6.01283
17214685	Acsl3	acyl-CoA synthetase long-chain family member 3	#N/A	#N/A	#N/A	NM_028817	0.643916	1.38684e-06	0.000144468	-0.417852	0.000125903	0.00301084	0.145923	0.26725	0.716564	0.374129	0.0022813	0.0427627	8.56583	8.56098	8.3936	8.85548	8.46656	8.41618	8.31687	8.33376	8.46476	8.92535	9.22811	10.677	9.40872	10.7765	9.12214	11.1273	9.17952	10.9004	9.14139	11.2777	7.57071	9.087	7.88865	9.31983	7.65943	9.7321	8.08648	8.0187	7.78277	9.0234	9.07478
17214711	Kcne4	potassium voltage-gated channel, Isk-related subfamily, gene 4	57814	ENSMUSG00000047330	MGI:1891125	NM_021342	-0.10966	0.219226	0.537631	-0.0827216	0.171725	0.464099	-0.11913	0.0365804	0.310971	-0.032276	0.533078	0.848513	6.00276	5.96563	5.93167	5.98044	5.86602	5.80934	5.97082	6.00317	6.00185	6.05299	6.0171	6.13143	6.44413	5.95731	6.20557	5.91083	6.09474	6.0511	5.96302	6.01998	5.95025	6.06567	6.12847	6.0063	6.33849	6.01625	5.92071	6.10814	5.98349	6.02881	6.18211
17214719	LOC100862182	uncharacterized LOC100862182	#N/A	#N/A	#N/A	XR_140442	0.574993	0.0430153	0.230101	0.144238	0.314531	0.629904	-0.004502	0.985318	0.996737	0.577025	0.0231789	0.195366	8.99554	7.31662	8.70678	5.82222	9.29833	8.5128	9.1116	7.80386	8.79776	7.32168	8.48637	9.86552	8.96949	9.60687	9.06452	9.90433	8.69743	9.68129	8.7745	10.3343	7.6489	6.96339	8.88305	6.26203	8.54735	6.96311	8.17584	7.68151	8.7799	8.18596	8.40266
17214722	Mrpl44	mitochondrial ribosomal protein L44	#N/A	#N/A	#N/A	NM_001081210	0.295169	0.0225929	0.159636	-0.0870464	0.146232	0.427583	0.0056674	0.859943	0.972032	0.0806201	0.477528	0.815645	8.81926	7.18423	8.81381	7.43528	8.87339	7.32802	8.66757	7.98038	8.68179	7.35874	8.66142	7.75876	8.45009	8.56862	8.18207	8.1949	8.69407	8.07513	8.02292	7.71205	8.55868	7.35583	8.09084	7.71301	8.57449	7.48914	8.5788	7.49558	8.57716	7.66832	8.74718
17214729	LOC100862198	uncharacterized LOC100862198	#N/A	#N/A	#N/A	XR_140444	-0.352293	0.0772617	0.317671	-0.0581568	0.725751	0.89427	-0.0371582	0.215749	0.666295	-0.342466	0.0669124	0.350637	7.37802	6.05684	8.10192	5.98089	7.39311	6.03147	6.83385	6.02428	6.05676	6.03127	7.68683	6.07675	9.16158	6.11039	9.43821	6.37204	8.5693	6.72949	8.55442	6.16978	6.49694	6.08075	7.59406	6.24804	7.55748	6.05631	8.37584	6.05766	7.50079	5.97277	9.182
17214731	1700016L21Rik	RIKEN cDNA 1700016L21 gene	72208	#N/A	MGI:1919458	NR_040460	0.0034234	0.845444	0.94778	0.0066302	0.953548	0.985582	0.0678808	0.370899	0.792295	0.0182983	0.713183	0.923378	5.99336	6.10927	6.07258	6.10145	5.90978	5.97419	5.94633	6.20653	6.02921	5.96803	5.9817	6.00579	6.12481	6.15784	6.00087	6.18164	6.13521	6.19274	6.28515	6.14005	5.99473	6.10886	6.1631	5.99505	5.92957	6.02616	6.01723	6.04714	5.82952	6.14911	6.0316
17214735	9430031J16Rik	RIKEN cDNA 9430031J16 gene	241134	ENSMUSG00000054976	MGI:2443135	NM_172849	-0.0365032	0.579708	0.820728	-0.0015642	0.517973	0.783926	-0.041457	0.569744	0.888536	-0.0591137	0.429403	0.786372	6.92188	6.79308	6.69739	6.64248	6.70511	6.74808	6.56051	7.14542	6.93403	6.67973	6.61906	6.65895	6.77614	6.84231	6.73638	6.98508	6.85836	6.93196	6.68286	6.62269	6.88644	6.90275	6.86508	6.69862	6.58042	6.91996	6.88601	6.7841	6.7835	6.71118	6.71835
17214753	Irs1 // Irs1	insulin receptor substrate 1 // insulin receptor substrate 1	16367	ENSMUSG00000055980	MGI:99454	NM_010570 // NM_010570	-0.0610526	0.440042	0.733976	0.0015646	0.985301	0.996014	-0.0746098	0.758011	0.949899	0.0425966	0.616608	0.886613	5.92279	5.94108	6.31814	5.84734	6.14231	5.93184	6.03045	5.96225	5.9003	5.86687	6.05773	5.83827	6.16492	5.91412	6.37586	6.10892	6.3911	6.05546	6.14988	5.82743	5.99888	5.84636	6.07855	5.91933	6.15629	5.84153	6.35207	6.00139	6.03346	5.93295	6.03126
17214757	Gm19537 // Gm19537	predicted gene, 19537 // predicted gene, 19537	100503073	#N/A	MGI:5011722	XR_141940 // XR_141940	0.0049406	0.796374	0.927279	0.0191668	0.948779	0.984596	-0.120568	0.0801115	0.450139	0.103018	0.155425	0.521082	5.99516	5.9984	6.15933	5.98129	6.36744	6.25663	6.01324	6.13697	6.13436	6.06389	6.16387	6.42806	5.9646	5.98325	6.0559	6.39382	5.97168	6.15063	6.05389	6.09511	6.20162	6.09956	6.04349	6.13193	6.0056	6.16904	6.22539	6.04741	6.16873	5.8934	6.22346
17214759	Rhbdd1	rhomboid domain containing 1	76867	ENSMUSG00000026142	MGI:1924117	ENSMUST00000027322	0.418452	0.0688166	0.298409	-0.319977	0.178643	0.474001	-0.223116	0.445226	0.835195	-0.125591	0.586826	0.874251	7.0246	7.46969	7.36868	7.26252	7.69533	7.13713	7.4134	6.71838	7.0015	7.80539	7.61261	7.46955	7.10339	7.44698	7.03563	8.42638	6.47193	7.21618	7.55488	7.13432	6.89292	7.76982	6.66506	8.07182	6.92478	7.46511	6.66854	7.27327	7.25994	7.41299	7.3773
17214771	Col4a3	collagen, type IV, alpha 3	12828	ENSMUSG00000079465	MGI:104688	NM_007734	-0.0276998	0.573797	0.817069	0.125582	0.0182375	0.121488	0.018949	0.686767	0.928998	-0.100708	0.0421742	0.27506	6.80709	6.92153	6.73256	6.75095	6.79886	6.83042	6.63713	6.74867	6.70188	6.8666	6.53437	6.75606	6.73291	6.75975	6.64391	6.75511	6.61659	6.80884	6.62731	6.77934	6.72888	6.8019	6.80892	6.96458	6.75702	6.70088	6.76817	6.5563	6.75304	6.46659	6.62793
17214823	---	---	#N/A	#N/A	#N/A	ENSMUST00000083121 // ENSMUST00000083121	-0.0029242	0.682575	0.875883	0.0300364	0.478379	0.758841	-0.006286	0.890872	0.979996	-0.0097908	0.830814	0.956739	5.79803	5.57382	5.84907	5.87179	5.69178	6.21804	5.71418	5.85191	5.74267	5.81426	5.78527	5.85628	5.82386	5.77992	5.87051	5.74807	5.72309	5.78833	5.81667	5.87014	5.76685	5.74925	5.83325	5.95338	5.6044	5.73463	5.86338	5.75785	5.74248	5.98452	5.81509
17214825	Mff	mitochondrial fission factor	75734	ENSMUSG00000026150	MGI:1922984	NM_029409	-0.067353	0.617263	0.843585	0.0889088	0.991142	0.9975	-0.0175418	0.89601	0.981029	-0.0788117	0.643079	0.897095	9.31961	9.79102	9.43368	9.35226	9.09816	8.8808	9.13186	8.87015	9.00652	9.23304	8.91515	9.30094	9.04948	8.97713	9.62129	9.66922	9.26419	9.65677	8.90625	9.60425	9.21167	9.11755	9.66134	9.08934	8.81631	8.4569	9.16305	9.70501	9.47421	9.31393	8.73465
17214841	Agfg1	ArfGAP with FG repeats 1	15463	ENSMUSG00000026159	MGI:1333754	NM_010472	0.251453	0.0442867	0.233567	0.355827	0.0040249	0.0427076	0.344052	0.0235905	0.24712	0.16783	0.187713	0.568087	9.09792	9.58426	9.07866	10.0797	9.21992	10.4142	9.35148	10.0618	9.22677	9.89383	8.78496	9.83149	9.17904	9.47467	8.76302	9.62916	8.75297	9.49682	8.53136	9.55663	8.87669	9.42208	8.98426	9.41777	8.80218	9.51867	9.14875	10.0474	8.90561	9.84878	8.69991
17214857	Ccl20	chemokine (C-C motif) ligand 20	20297	ENSMUSG00000026166	MGI:1329031	NM_016960	-0.275866	0.0501156	0.250929	0.0693622	0.497441	0.771223	-0.157864	0.127457	0.54611	0.432931	0.000415984	0.0121393	6.53153	6.54047	6.22847	6.28768	6.5455	6.70286	7.02862	6.47504	6.9194	6.39837	6.4899	7.1329	6.23372	6.41511	6.61503	7.43284	6.64815	6.99698	6.36972	6.47856	6.93597	6.50688	6.73592	6.43913	6.90927	6.37714	7.45395	6.30319	6.59773	6.43125	6.55075
17214865	Wdr69	WD repeat domain 69	71227	ENSMUSG00000053161	MGI:1923089	NR_027636	-0.0556502	0.499723	0.772037	0.0094682	0.811577	0.932168	-0.0778702	0.123126	0.539149	0.0286798	0.575334	0.869018	5.8724	5.82181	5.87556	5.90689	6.00293	5.97619	5.95438	5.87381	5.99521	5.77435	5.96888	5.83272	5.8854	5.88335	5.92434	6.05343	5.92357	5.9743	5.84781	5.9356	5.93416	5.85527	6.05787	5.97666	5.88434	5.76995	5.92069	5.89945	6.18166	5.80437	5.96568
17214881	---	---	#N/A	#N/A	#N/A	ENSMUST00000104548	0.0037618	0.726902	0.896459	-0.0150124	0.932702	0.978828	0.069636	0.515968	0.867518	-0.0398755	0.458808	0.805044	5.86122	5.74455	5.66203	5.85082	5.79731	5.78249	5.79137	5.70463	5.84303	5.78995	5.70696	5.64031	5.70373	6.06537	5.7544	5.63229	6.04303	5.71964	5.77945	5.78363	5.7362	5.65405	5.73617	5.8116	5.79946	5.96683	5.92944	5.85247	5.73488	5.66255	5.70615
17214883	Fbxo36	F-box protein 36	66153	ENSMUSG00000073633	MGI:1289192	NM_025386	-0.31766	0.305767	0.627226	-0.12507	0.436662	0.729766	0.367371	0.0910758	0.477623	1.02996	3.67e-06	0.000277921	7.12946	6.95739	6.92451	6.5226	7.38783	6.49547	7.00772	6.61395	6.76391	7.07118	7.39194	7.46609	7.46933	8.27606	8.01355	8.01573	7.27092	8.36062	7.28717	8.45273	6.76862	6.81515	6.57811	7.06691	7.80034	6.89501	8.40446	7.12662	7.25021	6.38226	7.1796
17214892	---	---	#N/A	#N/A	#N/A	ENSMUST00000093501 // ENSMUST00000093501	0.0554728	0.259985	0.582436	-0.0480902	0.156007	0.441962	0.109909	0.281122	0.730926	-0.020895	0.585593	0.873419	5.87938	5.82118	5.77257	5.68807	5.67782	5.73087	5.68068	5.66639	5.79666	5.66965	5.75378	5.69394	6.20486	5.6844	5.73843	5.73625	5.83007	5.72077	5.80018	5.7711	5.71472	5.74088	5.68882	5.80354	5.73327	5.79298	5.74139	5.75575	5.65154	5.72346	5.74262
17214899	Gm7609	predicted pseudogene 7609	665378	ENSMUSG00000062783	MGI:3644536	NM_001081746	0.058712	0.240425	0.559678	-0.0601058	0.73597	0.899901	-0.046505	0.477974	0.851466	-0.0028882	0.965425	0.993064	6.48834	6.54645	6.45354	6.40386	6.53549	6.53315	6.28401	6.17615	6.51042	6.64324	6.59538	6.47579	6.36189	6.32928	6.37293	6.561	6.62601	6.67099	6.5007	6.49629	6.32551	6.52531	6.58468	6.67149	6.32258	6.45223	6.28179	6.57289	6.46369	6.38147	6.44039
17214904	C130026I21Rik	RIKEN cDNA C130026I21 gene	620078	ENSMUSG00000052477	MGI:3612702	NM_175219	0.045105	0.592917	0.829233	-0.0414622	0.996441	0.999113	0.131153	0.383158	0.800305	0.168758	0.0886742	0.403138	6.47266	6.0204	6.20419	6.15368	6.22831	6.39541	6.34034	6.42452	6.46942	6.35503	7.09403	6.22032	6.79551	6.47067	6.39481	6.47527	6.49032	6.53282	6.60821	6.56747	6.29446	6.23141	6.22239	6.25846	6.23648	6.35294	6.52373	6.65093	6.21233	6.06261	6.543
17214907	Csprs // Csprs	component of Sp100-rs // component of Sp100-rs	114564	ENSMUSG00000062783	MGI:1891441	BC071209 // BC071209	-0.05913	0.32605	0.644798	-0.0934066	0.417054	0.715467	-0.0856044	0.136175	0.560553	-0.0140519	0.810286	0.950186	6.01458	6.25289	6.11684	5.95687	6.21269	6.13807	6.15675	6.07648	6.22699	6.12031	6.04958	6.17982	6.10712	6.11094	6.18607	6.16357	5.94238	6.29213	6.04722	6.25145	6.23824	6.16566	6.12212	6.15546	6.24343	6.16057	6.29831	5.98463	6.12142	6.54533	6.08374
17214910	Gm2427	predicted gene 2427	100039794	ENSMUSG00000070031	MGI:3780593	XM_001473524	-0.0788254	0.195904	0.509593	-0.0414454	0.226432	0.53763	0.135587	0.0810017	0.452059	-0.208384	0.00187121	0.0371448	6.09757	6.18059	6.43528	6.14872	6.27917	6.09253	6.63433	6.18021	6.30804	6.30431	6.57155	6.24556	6.6099	6.21532	6.80744	6.51562	6.4756	6.35435	6.71344	6.25438	6.23065	6.29343	6.37112	5.97524	6.64144	6.19564	6.51388	6.35018	6.39144	6.29909	6.57502
17214921	---	---	#N/A	#N/A	#N/A	ENSMUST00000162784	0.220388	0.0636568	0.286716	-0.0156682	0.868536	0.955243	0.798844	1.4753e-15	9.36595e-13	0.0354824	0.44751	0.798504	5.9906	5.85632	6.71969	6.00402	5.93821	5.85344	5.83941	5.82315	5.7462	5.90217	6.87581	5.93712	7.56112	5.95719	7.3618	5.91168	5.92034	5.87849	6.03932	5.95886	5.84288	5.83367	5.84596	6.05052	5.84718	5.96043	5.82428	5.86104	5.77188	5.81179	6.09434
17214924	Sp140	Sp140 nuclear body protein	#N/A	#N/A	#N/A	NM_001013817	-0.0827384	0.0797434	0.322918	0.0068238	0.832792	0.941259	0.0111698	0.774553	0.953068	0.00192004	0.967544	0.99359	5.98141	5.91293	5.98604	5.8819	5.87102	6.00454	5.90889	5.89225	5.88015	5.86577	6.11849	5.85399	6.01649	5.73918	5.98546	5.90214	6.28793	5.9453	5.81651	5.9817	5.98162	6.00992	5.92755	5.87463	6.09579	5.90167	5.95676	5.87008	6.07948	5.86697	5.91299
17214948	Sp100	nuclear antigen Sp100	20684	ENSMUSG00000026222	MGI:109561	ENSMUST00000066427	0.400273	0.0683064	0.2974	0.123938	0.432793	0.72722	0.104142	0.68273	0.928283	-0.197231	0.325396	0.712012	7.29269	9.0426	7.62467	9.57829	7.00455	9.73409	7.42529	9.34707	7.4085	9.1713	7.27116	9.25366	7.21763	9.15735	7.96805	8.74307	7.68412	8.98514	7.12631	7.97612	7.09884	9.05043	7.11468	8.90738	6.82494	9.23378	6.35776	9.75261	7.35811	9.30946	7.23764
17214979	Sp100	nuclear antigen Sp100	20684	ENSMUSG00000026222	MGI:109561	ENSMUST00000145440	0.0400094	0.33882	0.654863	-0.191668	0.19395	0.494651	0.0270242	0.521486	0.869688	0.0226955	0.613623	0.885109	5.69512	5.72682	5.7176	5.6408	5.64525	5.74004	5.64407	5.59278	5.68216	5.68123	5.63168	5.63109	5.69587	5.78702	5.65999	5.58749	5.75212	6.00007	5.61235	5.71428	5.59521	5.80188	5.67423	5.70819	5.64082	5.68923	5.65734	6.48505	5.61656	5.65565	5.63308
17214981	---	---	#N/A	#N/A	#N/A	ENSMUST00000175191 // ENSMUST00000175191	-0.105934	0.132883	0.4209	-0.029208	0.434141	0.72805	-0.0094074	0.871728	0.974501	-0.0153056	0.799844	0.946918	6.0085	6.05122	5.82927	5.89059	5.8066	6.21486	5.94054	6.06064	5.98083	6.16671	6.10176	6.07831	6.06525	6.06818	6.03995	6.19405	5.90881	6.0609	6.02204	6.08789	5.88414	5.83647	5.90533	6.16746	6.10817	6.0782	5.99087	6.27304	6.20691	6.17489	6.03209
17214983	Cab39	calcium binding protein 39	12283	ENSMUSG00000036707	MGI:107438	NM_133781	0.275096	0.000642513	0.0157964	-0.034076	0.755541	0.907595	0.125685	0.434685	0.828895	-0.032868	0.742301	0.931342	9.24263	10.6332	9.38809	10.4922	9.47822	10.4151	8.84041	10.5037	8.7454	10.4018	8.97948	10.5183	8.94082	10.2193	9.07666	10.5741	9.0003	10.3691	8.82022	10.2318	8.51327	10.4297	8.52125	10.442	9.23507	10.559	8.77531	10.4352	9.27438	10.7505	8.98395
17214998	Itm2c	integral membrane protein 2C	64294	ENSMUSG00000026223	MGI:1927594	ENSMUST00000027425	-0.139146	0.0751459	0.314007	-0.193315	0.475661	0.75686	0.288925	0.0845562	0.461272	0.306169	0.0297966	0.22492	8.71145	8.32123	8.86473	8.51262	8.40669	8.04622	8.63122	8.37435	8.64698	7.82493	9.10725	8.37191	9.30075	8.8661	9.21145	8.21538	9.26341	9.18705	9.10528	8.63587	8.84668	8.96303	8.90728	8.25512	8.93445	8.14964	8.10977	8.48765	9.15861	8.19048	8.87601
17215008	4933407L21Rik	RIKEN cDNA 4933407L21 gene	71141	ENSMUSG00000026224	MGI:1918391	NR_037692	-0.210108	3.75469e-05	0.00199265	-0.086128	0.0290913	0.16303	-0.0780642	0.0380863	0.316339	-0.00736713	0.86663	0.966576	6.35069	6.32705	6.25605	6.38904	6.37905	6.35938	6.19941	6.39329	6.37869	6.53826	6.38235	6.25912	6.37738	6.55374	6.304	6.38981	6.33474	6.40757	6.31849	6.35836	6.75425	6.59284	6.35176	6.50947	6.26207	6.44504	6.55123	6.44563	6.69511	6.44468	6.44104
17215016	Spata3	spermatogenesis associated 3	70060	ENSMUSG00000026226	MGI:1917310	NM_027029	-0.004862	0.641332	0.856295	0.0144118	0.668548	0.866924	-0.0381216	0.709548	0.935395	0.0865686	0.124943	0.470978	5.90561	5.95755	6.16132	5.80058	5.96056	5.96745	5.90278	6.01724	5.96855	5.93215	5.9866	5.78655	5.8343	5.9528	5.97846	6.02966	5.74836	6.42838	5.96625	6.02307	6.0563	5.87282	5.95602	5.86717	5.92168	5.95128	5.98201	6.00999	6.00713	5.90165	5.95992
17215029	2810459M11Rik	RIKEN cDNA 2810459M11 gene	72792	ENSMUSG00000026227	MGI:1920042	NM_001144992	-0.0948458	0.560342	0.80942	-0.0783242	0.630323	0.845498	0.175517	0.504765	0.862736	-0.118626	0.473589	0.81296	7.05804	6.42834	7.11078	6.60533	7.20672	6.62557	6.88965	6.27598	7.25064	6.22311	7.43486	7.23799	6.93924	6.81707	7.08896	6.67507	7.74032	6.97878	7.19308	7.51222	7.03536	6.76331	6.99101	6.64148	7.22073	6.38359	7.26933	6.29987	7.47363	6.46172	7.16166
17215035	Psmd1	proteasome (prosome, macropain) 26S subunit, non-ATPase, 1	70247	ENSMUSG00000026229	MGI:1917497	NM_027357	0.479141	0.000254815	0.00812678	-0.0148282	0.887718	0.96304	0.312723	0.0189449	0.219202	-0.0890934	0.459971	0.805573	10.02	9.28805	10.1963	9.10655	10.185	8.84084	9.99984	8.67869	10.2072	8.98632	9.7828	9.28877	9.44329	9.47913	9.39496	9.38559	9.54752	8.99192	9.4916	9.16177	9.575	8.74033	9.51321	8.93462	9.83756	9.09168	9.46003	9.24387	9.82691	8.96407	9.39344
17215065	---	---	#N/A	#N/A	#N/A	ENSMUST00000104086	0.00838	0.977893	0.992759	-0.239997	0.0219713	0.136565	-0.098047	0.37361	0.793542	-0.0835423	0.338633	0.723129	5.90278	5.75183	6.19623	5.93923	5.98809	5.7836	5.97206	5.98683	5.8875	5.96095	5.99845	5.97037	6.23834	5.80466	5.84369	5.77817	5.92823	5.85966	5.94215	5.96368	5.99912	6.11059	6.06367	6.04365	5.83896	6.01373	6.06131	6.01922	5.9417	6.43523	5.94792
17215067	Armc9	armadillo repeat containing 9	#N/A	#N/A	#N/A	NM_030184	-0.0200976	0.814893	0.934805	-0.0404286	0.745486	0.903476	0.0429448	0.642462	0.914995	-0.0556748	0.551375	0.858655	6.40913	5.99112	6.22481	5.84521	6.20071	6.12813	6.29901	5.99989	6.30716	6.00081	6.54211	5.95777	6.52607	6.01119	6.35595	6.10805	6.41699	6.12499	6.32497	6.0073	6.48717	6.27288	6.07173	6.13007	5.99612	5.86479	6.65248	6.05196	6.3338	5.84762	6.37098
17215097	B3gnt7	UDP-GlcNAc:betaGal beta-1,3-N-acetylglucosaminyltransferase 7	227327	ENSMUSG00000079445	MGI:2384394	NM_145222	0.228204	0.238243	0.557523	2.54905	8.68098e-15	3.79336e-12	0.229796	0.861503	0.972106	0.59373	0.00350273	0.0573232	6.86716	8.85154	7.3205	9.48739	6.77248	10.4214	6.84435	8.85873	6.6358	7.33861	10.4477	7.59069	8.05551	6.79237	6.81231	6.37266	8.85777	6.91398	8.68525	6.778	6.70857	6.61276	6.65096	6.64234	6.64611	6.41373	6.89827	6.12779	6.39536	6.41583	9.2772
17215101	Gm5258	predicted gene 5258	383538	ENSMUSG00000091806	MGI:3647794	XM_357111	-0.127215	0.215602	0.533409	0.0026488	0.933389	0.979109	-0.0855506	0.189501	0.63472	0.102028	0.238663	0.62976	7.87685	8.32857	8.18086	8.16374	8.06361	8.24019	8.02876	8.465	8.2048	8.1168	7.97646	8.33138	8.28872	8.50424	7.90553	8.3574	7.91883	8.35616	8.01111	8.13171	8.26525	8.16855	8.09934	8.23409	8.00533	8.08348	8.44394	8.47979	8.17708	8.33515	8.24686
17215105	C130036L24Rik	RIKEN cDNA C130036L24 gene	319336	ENSMUSG00000073627	MGI:2441877	NR_015507	0.0035796	0.825877	0.939705	-0.0200094	0.910861	0.971241	0.138923	0.367486	0.790182	0.0568536	0.572032	0.867477	6.57393	6.17605	6.20608	5.97221	6.09494	6.21208	6.53503	6.29427	6.3219	6.05608	6.28195	6.22877	6.02	6.2844	6.13629	6.26744	6.32719	6.02825	6.70211	6.14861	6.48157	6.1367	6.60369	6.13209	6.19694	6.15654	6.28694	6.41378	6.14485	5.97162	6.02116
17215111	1700019O17Rik	RIKEN cDNA 1700019O17 gene	71863	ENSMUSG00000036574	MGI:1919113	NM_027966	0.0538632	0.775208	0.918172	-0.0381996	0.63205	0.846208	0.0381954	0.521196	0.869358	0.0735214	0.257826	0.650988	5.89942	5.9005	6.3298	5.97116	5.89763	5.75484	6.05331	5.94733	6.05687	6.00771	5.96567	6.40565	5.99308	6.0721	5.92457	5.97916	5.98933	6.04313	6.09837	6.2179	6.05436	5.92948	6.15024	6.01918	5.9298	6.04801	5.98584	5.93195	5.84748	5.84391	5.92081
17215113	---	---	#N/A	#N/A	#N/A	ENSMUST00000086964	0.0364798	0.923385	0.976555	-0.0093082	0.642192	0.851641	-0.0950942	0.0712636	0.426656	0.146121	0.0145225	0.148432	6.03782	5.95942	6.05202	5.98699	6.27252	5.94876	5.98085	5.92962	6.11128	6.16376	6.15669	6.25046	6.02026	6.01392	6.14151	6.20642	6.2043	6.26653	6.11004	6.17191	5.9682	5.95467	6.05909	6.05991	6.23837	5.98659	6.21619	5.98598	5.79024	6.04795	6.13736
17215115	Ptma	prothymosin alpha	19231	ENSMUSG00000026238	MGI:97803	NM_008972	0.028052	0.820948	0.937384	0.436777	0.000559143	0.00960362	-0.035046	0.657977	0.920775	-0.0523396	0.68472	0.91221	10.7302	7.13791	10.8224	7.57818	10.6811	7.71684	10.9512	7.18682	10.9341	7.03966	10.0461	8.05051	10.0184	7.84438	10.5913	7.48416	10.3367	8.18402	10.204	7.90067	10.852	7.5193	10.8498	7.01893	10.7422	6.86517	10.5291	6.53815	11.0057	6.53399	10.2796
17215123	Cops7b	COP9 (constitutive photomorphogenic) homolog, subunit 7b (Arabidopsis thaliana)	26895	ENSMUSG00000026240	MGI:1349388	ENSMUST00000121534	0.154631	0.0556568	0.267031	0.218043	0.00423363	0.0443177	0.21029	0.00103058	0.033151	0.219495	0.0104333	0.119935	6.55659	6.16492	7.16525	6.73184	6.82702	7.08237	6.73368	6.6521	7.19176	6.77001	6.53487	6.54726	7.12002	6.62304	6.94164	6.86198	6.84226	6.74284	6.88088	6.72083	6.64902	6.48062	6.60434	6.53307	7.1015	6.38236	6.81553	6.41824	6.53077	6.49674	6.876
17215137	Dis3l2	DIS3 mitotic control homolog (S. cerevisiae)-like 2	208718	ENSMUSG00000053333	MGI:2442555	NM_001172157	-0.204828	0.154579	0.453336	-0.186734	0.131424	0.403423	0.168838	0.123028	0.53886	-0.0636094	0.634804	0.892937	7.55522	6.93775	7.33702	7.15329	7.67937	6.64693	7.24174	6.61317	7.01363	6.81086	7.27594	6.61104	7.08078	6.64864	7.10255	7.0108	7.46992	6.85027	6.90436	6.60226	7.40118	7.13202	7.58292	7.1722	7.51873	6.78549	7.48424	7.05581	7.86404	6.95015	7.45061
17215166	Akp3	alkaline phosphatase 3, intestine, not Mn requiring	11648	ENSMUSG00000036500	MGI:87984	NM_007432	0.0266578	0.814576	0.934598	-0.107281	0.30985	0.624863	0.0044862	0.956522	0.99228	0.0445454	0.589063	0.874907	6.75661	6.62575	6.49444	6.42949	6.51436	6.40984	6.62121	6.57485	6.36598	6.57924	6.43842	6.64378	6.33491	6.6609	6.46187	6.36722	6.56903	6.5848	6.439	6.38626	6.60649	6.48252	6.3901	6.41297	6.60105	6.65564	6.45779	6.9113	6.56387	6.69315	6.40287
17215178	Prss56	protease, serine 56	69453	ENSMUSG00000036480	MGI:1916703	NM_027084	-0.061316	0.342549	0.658831	0.0999012	0.0404753	0.199922	0.0135618	0.500795	0.860981	0.107291	0.0786425	0.378239	6.26474	6.43264	6.26891	6.20664	6.16037	6.55728	6.16525	6.58999	6.29196	6.41371	6.33971	6.49679	6.44016	6.42485	6.21478	6.39678	6.5316	6.21724	6.47241	6.35876	6.26527	6.27566	6.43333	6.43871	6.26451	6.33854	6.31161	6.25159	6.18309	6.39625	6.33692
17215192	Chrnd	cholinergic receptor, nicotinic, delta polypeptide	11447	ENSMUSG00000026251	MGI:87893	NM_021600	-0.0162752	0.919289	0.975413	0.0371784	0.732994	0.898328	0.0440186	0.325097	0.764492	0.113105	0.0797659	0.381667	6.06558	6.01954	5.75878	6.27433	5.99023	5.96464	5.98503	6.06455	6.09925	6.08579	6.12655	5.99816	5.83305	6.08967	6.02451	6.22537	6.16092	6.01977	6.04615	5.9514	6.07102	6.12938	5.94727	6.00189	5.92659	5.96959	5.95417	5.95449	6.0812	6.16761	6.04027
17215208	Chrng	cholinergic receptor, nicotinic, gamma polypeptide	11449	ENSMUSG00000026253	MGI:87895	NM_009604	-0.128412	0.0310916	0.19125	-0.130488	0.0716756	0.286041	0.0765314	0.270833	0.720293	0.129626	0.0688453	0.354575	5.85215	6.34381	6.03153	6.07125	6.28181	6.31204	6.01625	6.04909	6.17709	5.97096	6.19889	6.27063	6.23449	6.17299	6.06349	6.23843	6.08791	6.17509	6.29206	6.1552	6.34038	6.14677	6.27469	6.44038	5.89933	6.12358	6.23306	6.45065	6.25344	6.2382	6.12139
17215222	Eif4e2	eukaryotic translation initiation factor 4E member 2	26987	ENSMUSG00000026254	MGI:1914440	NM_001039169	0.106817	0.516825	0.782999	0.154099	0.394798	0.698558	-0.013866	0.886118	0.978991	0.381094	0.0253668	0.205816	9.65721	9.37638	10.0137	9.13555	9.9169	9.05752	9.81663	9.68573	9.70443	9.12977	9.67298	9.46501	9.53478	9.45515	9.4738	9.61121	9.37032	10.0611	9.65504	9.94584	9.41106	8.93415	9.57311	9.16557	10.0381	8.82885	9.60039	9.4188	9.95211	9.26709	9.41914
17215238	---	---	#N/A	#N/A	#N/A	ENSMUST00000157693 // ENSMUST00000157693	-0.0770184	0.239565	0.558971	-0.0094624	0.830614	0.940429	-0.0050198	0.762165	0.951032	-0.000768271	0.990202	0.998495	6.24965	6.00985	5.92165	6.10381	5.91971	5.92509	6.01232	6.03684	6.05983	6.05418	5.78186	6.00821	6.01274	6.09966	6.08848	6.02837	6.03852	5.93966	6.12247	6.07302	6.13542	6.17532	6.07391	6.23182	6.03643	5.93868	5.97612	5.8755	6.32637	5.95577	6.00035
17215240	Efhd1	EF hand domain containing 1	98363	ENSMUSG00000026255	MGI:1921607	NM_028889	-0.0781606	0.554325	0.806302	-0.161078	0.030163	0.167204	0.0425938	0.535075	0.87434	0.0417002	0.586272	0.873918	6.07977	6.06297	6.0278	5.98571	5.9834	6.06607	6.00115	6.11386	6.05994	6.13111	6.17282	6.36332	6.21692	6.31263	5.98642	6.07528	6.03524	6.13513	5.97531	6.82798	5.97212	6.08313	6.00442	6.15832	6.14368	6.20842	6.39892	6.40219	6.02372	6.31304	6.01775
17215251	Gigyf2	GRB10 interacting GYF protein 2	227331	ENSMUSG00000048000	MGI:2138584	NM_146112	-0.196151	0.0962083	0.356315	-0.43929	0.000157882	0.00364352	-0.051341	0.447916	0.836165	-0.171369	0.140538	0.497909	8.70399	8.42489	8.9869	8.28443	9.13419	8.35637	9.11734	8.88156	8.89467	8.49933	8.8978	8.53368	8.63008	8.49511	8.79938	8.4351	8.81901	8.80294	9.0017	8.92322	9.19262	8.64853	9.00362	8.95822	9.23124	8.90757	9.08766	8.98105	9.3027	9.14765	9.00439
17215291	3110079O15Rik	RIKEN cDNA 3110079O15 gene	73234	ENSMUSG00000026258	MGI:1920484	BC115669	-0.0580692	0.461157	0.747823	-0.204089	0.034709	0.181909	-0.0281372	0.810152	0.959628	0.0212088	0.763209	0.936576	6.45507	6.43977	6.48425	6.60691	6.3114	6.49914	6.74729	6.59681	6.55087	6.52198	6.3661	6.49644	6.52196	6.40968	6.4939	6.47	6.29377	6.64647	6.58361	6.67754	6.74017	7.06787	6.38893	6.64595	6.52648	6.58533	6.75539	6.71389	6.42826	6.672	6.39541
17215296	A530079E22Rik // A530079E22Rik	RIKEN cDNA A530079E22 gene // RIKEN cDNA A530079E22 gene	319977	#N/A	MGI:2443097	AK080193 // AK080193	-0.188427	0.155062	0.453903	-0.485829	3.92106e-05	0.0011573	-0.0302982	0.911509	0.983196	-0.177492	0.147204	0.508623	6.45681	6.32999	6.62945	6.21514	6.32786	6.3212	6.40398	6.51279	6.54217	6.39589	6.33312	6.5585	6.53877	6.33597	6.18496	6.40799	6.35618	6.54091	6.38316	6.48364	6.41609	7.1328	6.71418	6.23138	6.33804	7.03789	6.81247	7.00305	7.02163	6.79903	6.58461
17215298	Neu2	neuraminidase 2	23956	ENSMUSG00000079434	MGI:1344417	NM_001160163	0.0896614	7.93538e-05	0.00347511	-0.0483642	0.235179	0.546672	0.0324394	0.405361	0.812524	0.0164652	0.702961	0.919924	6.39333	5.8394	6.44475	5.90299	6.18238	5.90879	6.40129	5.92204	6.16412	5.98071	6.08441	5.92937	6.32202	5.84777	5.92917	5.93783	6.08288	5.97115	6.07523	6.06291	6.61589	5.97138	6.10159	5.97817	6.07909	5.87167	6.13365	5.99386	6.20733	5.98067	6.24214
17215309	Inpp5d	inositol polyphosphate-5-phosphatase D	16331	ENSMUSG00000026288	MGI:107357	NM_010566	-0.240679	0.00540524	0.0668886	0.37319	0.0121253	0.0918874	0.313207	0.00264682	0.0636125	-0.202375	0.0399176	0.266172	6.21146	6.16425	6.12554	6.24623	6.02008	6.28061	6.5355	6.81563	6.0827	6.90045	6.55148	5.94558	6.43324	6.10718	6.55196	6.05356	6.27994	6.48259	6.84867	6.01998	6.26741	6.14133	5.98176	6.07383	6.87302	6.1773	6.62393	6.01723	6.43256	6.13153	6.35143
17215345	Atg16l1	autophagy related 16-like 1 (S. cerevisiae)	77040	ENSMUSG00000026289	MGI:1924290	NM_001205391	0.23624	0.0674797	0.295714	0.110541	0.362009	0.670881	-0.0156802	0.921027	0.985324	0.116213	0.371787	0.748651	7.69558	7.05643	7.7074	7.04872	7.50137	7.13433	7.75169	6.77639	7.55094	7.26893	7.56466	7.20323	7.26466	7.66319	7.45358	7.08391	7.00089	7.32791	7.1555	6.75898	7.60196	7.18831	7.12085	6.72226	7.55417	6.92699	7.20613	6.89635	7.54267	6.99818	7.15847
17215370	---	---	#N/A	#N/A	#N/A	ENSMUST00000157343	0.0418706	0.688444	0.879336	-0.297511	0.359108	0.668858	-0.105299	0.836495	0.96657	-0.293312	0.170587	0.544881	6.57923	5.73042	6.24823	5.99953	5.95864	5.70655	6.22896	5.8293	6.17707	5.72961	6.32376	5.77457	5.96936	6.16902	6.05031	6.51471	6.00373	5.73311	6.00961	6.47522	5.85341	5.69859	6.82545	6.95156	5.96686	5.85727	6.48916	6.25851	5.8479	5.71703	6.2036
17215372	Scarna6	small Cajal body-specific RNA 6	100217415	#N/A	MGI:3819487	NR_028519	-0.422495	0.248887	0.570733	0.157523	0.915401	0.9724	-0.43481	0.456964	0.841665	-0.0470456	0.897188	0.974782	7.44746	6.44274	6.72349	8.4461	6.99644	6.70861	6.2635	6.26784	6.86318	6.43869	7.27979	7.32481	7.1655	6.63752	6.38913	6.91687	6.76314	7.44869	6.36288	7.4887	7.16317	6.19895	6.61783	6.97789	8.03641	6.96789	7.73192	7.15554	6.85721	6.21611	6.30767
17215374	---	---	#N/A	#N/A	#N/A	ENSMUST00000097661	-0.29995	0.537798	0.796478	-0.242429	0.0432866	0.208215	0.159867	0.360446	0.786006	0.0364361	0.754177	0.934405	6.0708	5.88153	5.82072	5.76976	5.81683	5.93421	6.30579	5.79442	6.45751	5.9018	6.6032	6.11732	6.18765	5.99518	5.90918	5.96783	5.97567	5.78567	6.06371	5.934	5.95056	5.96691	6.92768	5.97751	7.10579	6.27115	6.03728	5.91607	5.95009	6.36223	6.03709
17215376	Sag	retinal S-antigen	20215	ENSMUSG00000056055	MGI:98227	NM_009118	-0.0404546	0.591009	0.827996	0.0067356	0.781799	0.919479	0.0337582	0.623035	0.907317	0.010332	0.892471	0.973581	6.04164	5.99123	5.92814	6.39122	6.06858	6.04587	6.11399	6.02508	6.02498	6.11113	6.04085	5.87652	5.94934	6.20037	6.09835	6.17638	5.98976	5.92795	6.17949	6.23474	6.20266	6.31494	6.04526	6.10402	6.06836	5.9002	6.07557	5.99655	5.98774	6.21514	6.19164
17215395	Dgkd	diacylglycerol kinase, delta	227333	ENSMUSG00000070738	MGI:2138334	NM_177646	0.070743	0.0800521	0.323623	0.344125	0.00371569	0.0403036	-0.0432634	0.779683	0.953594	-0.0891124	0.475484	0.814345	8.34718	9.88882	8.1365	9.68922	8.43569	9.99469	8.23503	9.78757	8.25561	9.57004	8.49651	8.91179	8.53967	8.92819	8.14314	8.9302	8.00047	9.03005	8.33671	8.7256	7.94815	9.38348	7.69126	9.17522	8.43206	9.90737	7.86501	9.51694	9.11982	9.22671	8.33374
17215427	---	---	#N/A	#N/A	#N/A	ENSMUST00000103887 // ENSMUST00000103887	-0.26001	0.125772	0.408243	-0.74754	5.08288e-05	0.00144029	0.029965	0.859754	0.971917	-0.13007	0.461608	0.806657	6.3062	6.93353	6.72543	6.95788	6.81566	7.5307	6.27593	8.16748	7.01838	7.37839	6.87283	6.98318	6.98386	7.36879	6.83584	8.09645	6.69107	7.63341	6.97131	7.59178	6.69673	7.9781	7.21783	7.81829	6.8387	8.64359	6.63663	8.35623	7.05176	7.90945	6.66512
17215429	Ugt1a10	UDP glycosyltransferase 1 family, polypeptide A10	#N/A	#N/A	#N/A	NM_201641	-0.021098	0.588976	0.826511	-0.610489	0.000137179	0.00323905	-0.162101	0.343196	0.778262	0.212136	0.229504	0.618961	9.52336	8.28492	9.43908	8.60056	9.34962	9.27634	9.58072	8.44856	9.773	7.90189	9.76913	12.0238	9.83014	12.0779	10.0868	11.7908	9.32794	11.6877	9.51281	11.2184	9.28137	8.91315	9.68838	9.26814	9.95816	8.21357	9.95889	9.63878	8.88448	9.53107	9.97156
17215462	Heatr7b1	HEAT repeat containing 7B1	100040766	ENSMUSG00000079429	MGI:3705228	NM_001177364	0.0103058	0.282333	0.604693	-0.0091132	0.66518	0.865236	-0.0133264	0.943588	0.990261	0.018367	0.773835	0.93931	6.22264	6.08586	6.01094	5.94524	6.09386	6.09623	5.98953	6.34244	6.16566	6.10367	6.07859	6.03105	5.9996	6.14824	6.04576	6.085	6.10088	5.97038	6.054	6.1725	6.46759	6.06236	6.06758	6.01292	5.96809	6.19197	5.98235	6.11179	5.9455	6.23998	6.27544
17215507	Trpm8	transient receptor potential cation channel, subfamily M, member 8	171382	ENSMUSG00000036251	MGI:2181435	ENSMUST00000113114	-0.140376	0.061858	0.282255	0.032674	0.638505	0.849791	-0.0946296	0.17392	0.614521	0.00649235	0.925837	0.983573	6.00295	6.21301	6.07801	6.05494	6.1336	6.06938	6.03498	6.27479	6.13401	6.16729	6.11169	6.17961	5.98616	6.2144	6.1194	6.03121	5.88244	6.01683	6.06841	6.11606	6.28488	6.1014	6.16172	6.20183	6.10741	6.18095	6.14244	5.98073	6.38898	6.15113	5.93064
17215539	Spp2	secreted phosphoprotein 2	75396	ENSMUSG00000026295	MGI:1922646	ENSMUST00000027518	-0.0377816	0.321481	0.640317	-0.0702314	0.190886	0.490997	-0.0664768	0.299783	0.745753	0.0383602	0.557053	0.860765	6.19918	6.48043	6.3267	6.06199	6.6298	6.15462	6.05119	6.27444	6.07285	6.24176	6.06693	6.13647	6.2419	6.34136	6.1707	6.11611	6.26445	6.26825	6.23027	6.26882	6.25362	6.27479	6.27395	6.34738	6.21866	6.21615	6.1926	6.43512	6.52981	6.29095	6.1127
17215550	Gm19589	predicted gene, 19589	100503197	#N/A	MGI:5011774	NR_037971	-0.0189198	0.915674	0.973696	-0.139326	0.0390733	0.195407	0.0283976	0.670554	0.92464	0.0248178	0.719938	0.925177	6.31059	6.10615	6.11212	6.11738	6.33841	6.3039	6.25862	6.28026	6.24134	6.21898	6.29869	6.15536	6.15259	6.23785	6.12946	6.31216	6.12063	6.42287	6.13011	6.12806	6.21541	6.51062	6.15832	6.36159	6.20278	6.16233	6.32006	6.38537	6.4591	6.30339	6.03505
17215557	2410088K16Rik	RIKEN cDNA 2410088K16 gene	78650	ENSMUSG00000097398	MGI:1925900	NR_040493	-0.162012	0.0173399	0.136508	-0.138357	0.00672543	0.0614977	-0.0081394	0.933124	0.987435	0.148301	0.039149	0.263554	6.29878	6.81346	6.18853	6.31619	6.28642	6.37817	6.19914	6.48284	6.16918	6.27543	6.35282	6.7078	6.26426	6.54716	6.32447	6.6474	6.45324	6.88814	6.31703	6.47884	6.39724	6.4768	6.44169	6.5549	6.41458	6.65362	6.3027	6.57387	6.3959	6.69869	6.266
17215561	1700067G17Rik // 1700067G17Rik	RIKEN cDNA 1700067G17 gene // RIKEN cDNA 1700067G17 gene	73475	#N/A	MGI:1920725	NR_040471 // NR_040471	0.238804	0.533933	0.794276	-0.033751	0.485567	0.763309	-0.0818252	0.0905343	0.476342	0.0470313	0.354035	0.735774	5.79977	5.87733	6.28614	6.00087	5.92413	5.93322	7.3847	5.94838	5.97299	5.94137	5.90162	6.04998	5.86655	6.00973	5.93185	5.92775	6.04982	6.06939	5.9701	6.02244	5.87769	5.99997	6.00634	5.98418	5.95848	5.94591	6.42629	5.93874	5.9049	6.00113	5.9381
17215565	Sh3bp4	SH3-domain binding protein 4	98402	ENSMUSG00000036206	MGI:2138297	ENSMUST00000066279	0.405904	0.000819799	0.0187517	-0.102217	0.464844	0.749042	0.248017	0.00935159	0.143604	0.21423	0.0608287	0.333723	7.15289	6.6528	7.59038	6.83783	7.44193	6.47533	7.28728	6.49262	7.26269	6.75408	7.2856	6.55536	7.00481	6.78006	6.96033	6.83671	7.12798	6.84045	7.40352	6.82088	6.90043	6.93407	7.01751	7.06328	6.74561	6.6378	6.94844	6.58707	7.09364	6.50152	6.54349
17215576	Agap1	ArfGAP with GTPase domain, ankyrin repeat and PH domain 1	347722	ENSMUSG00000055013	MGI:2653690	NM_178119	-0.12538	0.686495	0.878303	-0.443415	0.00097828	0.0148138	0.326975	0.0686727	0.419962	-0.0080848	0.956166	0.990795	8.75294	9.82024	9.06778	8.99538	9.17293	9.0524	9.03353	8.9493	9.06229	9.09917	8.8859	8.50952	9.37659	9.38853	9.06111	9.09508	9.00993	8.89031	9.35586	8.56989	8.66171	9.63324	8.76863	9.50722	9.23634	9.29473	9.23058	9.88997	9.81911	9.80841	8.81157
17215597	---	---	#N/A	#N/A	#N/A	ENSMUST00000157746 // ENSMUST00000157746	-0.635725	5.74518e-05	0.00274585	-0.531413	1.40912e-06	6.87139e-05	-0.0499574	0.892253	0.98014	0.0486615	0.692324	0.915049	6.52207	6.51818	6.63736	6.51626	6.44179	6.55968	6.45377	7.80576	6.48267	6.72108	6.7523	6.53721	6.58043	7.38531	6.42733	6.60671	6.50611	6.53196	6.66537	6.52742	7.84939	6.48349	6.88702	7.30787	6.99009	7.91376	7.34081	7.83126	6.64898	7.24162	6.51166
17215599	---	---	#N/A	#N/A	#N/A	ENSMUST00000158150	-0.355376	0.00433261	0.0589543	-0.0725026	0.270499	0.585241	-0.0203228	0.815259	0.961132	-0.17842	0.122665	0.467473	5.98227	6.31965	5.86263	6.20622	6.13815	6.51797	6.10568	6.37605	6.57338	6.92426	6.53387	6.48954	6.15297	5.95658	6.56122	6.24029	6.15557	6.34163	6.09409	6.2568	6.24087	6.46086	6.39528	6.67034	6.24082	6.52762	6.93513	6.51617	6.6269	6.53167	6.53589
17215601	Gbx2 // Gbx2	gastrulation brain homeobox 2 // gastrulation brain homeobox 2	14472	ENSMUSG00000034486	MGI:95668	ENSMUST00000036954 // ENSMUST00000036954	-0.146237	0.143012	0.437846	0.0188808	0.849878	0.948421	0.0146466	0.883256	0.977917	-0.0415113	0.680048	0.911077	7.09497	7.47059	6.97268	7.09219	6.92263	7.37238	7.14555	7.0778	7.17925	7.30108	6.92135	7.37845	7.07593	7.07133	7.11798	7.38489	7.25107	7.51285	7.24064	7.24723	7.24997	7.13902	6.98351	7.41903	7.21197	7.17225	7.27547	7.39689	7.32536	7.09246	7.18597
17215605	Cxcr7	chemokine (C-X-C motif) receptor 7	12778	ENSMUSG00000044337	MGI:109562	ENSMUST00000065587	-0.152214	0.254564	0.576993	-0.0569154	0.238288	0.550092	-0.0864574	0.623699	0.907642	-0.212461	0.0597354	0.330964	7.03885	7.54353	7.20011	6.68555	7.06047	6.97954	6.97227	6.88837	6.81291	6.87639	8.70953	6.65287	8.73775	6.54228	8.54664	6.69572	8.89395	6.80455	7.32078	7.11337	7.32014	7.19179	7.50629	7.31402	6.92622	6.97551	6.95729	6.98248	7.13574	6.79415	8.247
17215612	Cops8	COP9 (constitutive photomorphogenic) homolog, subunit 8 (Arabidopsis thaliana)	108679	ENSMUSG00000034432	MGI:1915363	NM_133805	0.0851964	0.693528	0.881536	0.171112	0.116655	0.376396	-0.0178886	0.35242	0.783008	0.607895	2.45e-06	0.000195017	7.54172	7.01023	7.5459	6.73602	7.80341	7.31458	7.48356	6.88859	7.49409	7.35904	7.04228	7.42489	7.32682	7.66631	7.44587	7.48203	7.62972	7.89873	7.26355	7.413	7.10842	6.89344	7.4489	6.92746	7.67379	6.81866	7.47983	6.91586	7.73176	6.89747	6.80218
17215623	---	---	#N/A	#N/A	#N/A	ENSMUST00000070048	0.0020924	0.810236	0.933124	0.0076864	0.581157	0.8191	-0.011666	0.756406	0.949266	-0.00948916	0.855888	0.963517	5.89766	6.07734	5.87859	6.10312	6.082	6.0326	5.85536	5.85531	5.90447	6.13725	5.98726	6.04858	5.89431	6.04515	5.96659	5.94284	6.03366	6.04275	5.71055	6.04636	5.8625	6.05992	5.90704	6.20476	5.86458	6.00849	6.00114	6.03002	5.97234	5.86399	6.03515
17215629	Mlph	melanophilin	171531	ENSMUSG00000026303	MGI:2176380	NM_053015	0.222678	0.0868862	0.338207	-0.364714	0.00816475	0.0700993	-0.0678618	0.785786	0.955248	-0.322663	0.042056	0.274662	8.44692	6.12761	8.43808	6.61066	8.70646	7.23459	8.79847	6.58338	8.40243	6.68921	7.8673	8.08464	8.44596	7.9706	8.12019	7.68915	8.55767	8.69713	8.27008	9.00071	8.17939	6.9948	8.37051	7.19736	8.17631	7.20689	8.1997	6.57238	8.75305	7.0976	8.25925
17215647	Prlh	prolactin releasing hormone	623503	ENSMUSG00000090550	MGI:3644668	NM_001101647	-0.361128	0.000263003	0.00827808	-0.481882	1.83624e-06	8.66537e-05	-0.0411958	0.699236	0.932111	-0.164455	0.0651738	0.345394	6.40133	7.02241	6.60516	6.84547	6.67121	7.2657	6.49825	7.04699	6.63953	7.50243	6.85082	7.16472	6.727	7.05435	7.00145	7.2896	6.97652	6.62667	6.62178	7.17514	7.0941	7.8134	6.88131	7.45692	6.74902	7.74276	6.73265	7.4319	7.16403	7.64743	6.82291
17215650	Lrrfip1	leucine rich repeat (in FLII) interacting protein 1	16978	ENSMUSG00000026305	MGI:1342770	NM_008515	0.135694	0.0342974	0.20231	0.510414	9.6235e-06	0.00036179	0.0633028	0.733703	0.94247	0.0416922	0.719276	0.925134	7.90046	9.16199	7.98369	9.85675	8.03147	10.0039	7.97439	9.78327	7.29833	9.78606	8.76736	9.41817	7.84887	8.92821	8.12284	9.37227	8.64642	9.21732	7.96136	9.34898	7.46055	9.13188	7.70659	9.18719	8.12823	9.2513	7.42413	9.13964	7.79036	9.32986	7.93389
17215681	Rbm44	RNA binding motif protein 44	329207	ENSMUSG00000070732	MGI:2685663	NM_001033408	0.023907	0.547583	0.802501	0.0940164	0.0415943	0.203478	-0.0558536	0.197498	0.644418	0.133915	0.00388082	0.0614561	5.91663	6.19449	6.00677	5.89858	6.07389	6.09516	6.03965	6.12489	6.01265	6.01424	5.91258	6.21604	5.91854	6.04664	5.87104	6.25054	5.97684	6.10562	6.02694	6.09538	6.00174	6.06547	6.07183	5.96206	5.98	5.94012	5.92263	5.84352	5.95385	6.04612	6.02722
17215697	Ramp1	receptor (calcitonin) activity modifying protein 1	51801	ENSMUSG00000034353	MGI:1858418	NM_001168392	-0.52839	4.30699e-05	0.00219239	-0.145056	0.306917	0.62236	0.236842	0.331526	0.76927	-0.0271308	0.797488	0.946334	7.88356	6.85957	7.03096	6.85519	7.23198	7.00758	7.57106	7.09255	7.55061	6.94622	8.67089	6.76924	7.49628	6.5701	8.26211	6.7135	7.06873	7.67545	7.11333	6.8605	7.65894	7.03763	8.02605	7.46878	8.34826	6.9604	7.93792	7.15902	7.93895	6.86055	7.0285
17215705	Ube2f	ubiquitin-conjugating enzyme E2F (putative)	67921	ENSMUSG00000034343	MGI:1915171	ENSMUST00000171112	0.0243068	0.791581	0.925542	0.0365168	0.964955	0.990207	-0.037426	0.684299	0.928786	0.27307	0.00956638	0.113791	7.32646	8.03415	7.4021	7.23527	7.39426	7.54443	7.18146	7.68768	7.26583	7.61503	7.21951	7.68703	7.33718	7.6955	7.0944	8.18574	7.22114	7.48179	7.34554	7.51138	7.36834	7.2532	7.32824	7.82802	7.43357	7.82808	7.16779	7.58685	7.15063	7.43781	7.20455
17215720	Scly	selenocysteine lyase	50880	ENSMUSG00000026307	MGI:1355310	NM_016717	0.196651	0.0181667	0.140875	0.476017	2.92758e-05	0.000909556	0.016328	0.859458	0.971784	-0.0590586	0.5719	0.867463	8.39877	8.10014	8.06916	7.61198	8.48084	8.47486	7.99976	7.94862	7.95597	7.97564	7.69172	6.95329	7.58858	7.22119	7.49195	7.43802	7.80496	7.93746	7.51948	7.44498	7.81954	7.79412	7.76365	7.44957	7.81661	7.41205	7.9893	7.63326	8.53215	7.44215	7.59773
17215738	Espnl	espin-like	227357	ENSMUSG00000049515	MGI:2685402	NM_001033292	-0.0304102	0.747346	0.905553	0.23623	0.00435495	0.0451978	-0.0577224	0.465451	0.845733	-0.0752998	0.364485	0.743759	6.72542	7.27925	6.82399	6.86188	6.90955	7.21408	6.61787	6.87568	6.95101	7.06112	6.89466	6.84137	6.85121	6.94312	6.77541	6.94312	6.67427	7.20296	6.69637	7.02079	6.82429	6.76126	6.75239	6.71843	6.83344	7.05631	6.85062	6.80245	6.91913	6.77239	6.87999
17215750	Klhl30	kelch-like 30 (Drosophila)	70788	ENSMUSG00000026308	MGI:1918038	NM_027551	-0.0498422	0.454637	0.744275	-0.111448	0.0854847	0.317158	0.0244962	0.485474	0.854251	-0.155503	0.0273876	0.214855	6.13798	6.04799	6.2256	5.92934	6.36107	6.08363	5.90516	6.11748	6.05708	6.06361	6.1069	6.21092	6.17306	5.97974	5.9972	5.93872	6.16642	6.12386	6.06436	6.23841	6.16281	6.18307	6.16056	6.15433	6.0411	6.21617	6.25973	6.04257	6.31191	6.20315	6.0809
17215762	Fam132b	family with sequence similarity 132, member B	227358	ENSMUSG00000047443	MGI:3606476	NM_173395	0.086189	0.513198	0.780632	0.0367448	0.697627	0.881088	0.182213	0.159911	0.593142	-0.002824	0.976153	0.995493	7.11183	6.65526	7.08295	6.47562	7.1493	6.41774	7.3399	6.46036	7.60588	6.4041	6.88686	6.34041	6.87091	6.57814	7.59001	6.44024	7.60754	6.4928	6.73764	6.63751	7.27425	6.46257	7.43243	6.39508	7.10213	6.44362	7.0271	6.63436	7.023	6.29373	6.691
17215773	Traf3ip1	TRAF3 interacting protein 1	74019	ENSMUSG00000034292	MGI:1921269	NM_028718	0.160489	0.293104	0.614919	-0.099128	0.393697	0.697946	0.0362572	0.76937	0.951865	-0.175492	0.141268	0.498613	6.8247	6.43375	6.99807	6.3913	7.3888	6.3576	7.00011	6.24981	6.86562	6.47841	6.85541	6.37444	6.74501	6.20546	6.51626	6.40658	6.46376	6.4445	6.97005	6.38171	6.83852	6.32472	6.99569	6.42469	6.58661	6.3823	6.75021	6.67576	7.10384	6.59904	6.65648
17215788	Asb1	ankyrin repeat and SOCS box-containing 1	65247	ENSMUSG00000026311	MGI:1929735	NM_001039126	0.112149	0.10987	0.380583	-0.048458	0.562783	0.809894	-0.0378646	0.583134	0.892888	0.151013	0.0338438	0.241925	5.97105	6.05241	5.90609	6.03764	6.10651	5.89556	5.97273	5.85655	6.06621	5.8623	6.06438	6.07824	6.11074	6.14688	6.00126	6.09554	5.89965	5.95143	5.8768	6.02326	5.99988	6.07399	5.95467	6.20848	5.81983	5.98566	5.77746	5.88675	5.91	5.79187	6.0807
17215799	Twist2	twist homolog 2 (Drosophila)	13345	ENSMUSG00000007805	MGI:104685	NM_007855	-0.0824548	0.160974	0.462556	0.0700558	0.171221	0.463458	-0.0780812	0.360094	0.786006	0.0212501	0.689465	0.913933	5.87317	6.04366	5.95389	5.98006	5.96216	5.83166	5.74831	5.94362	5.88384	6.12326	6.11658	5.8982	5.83331	6.09618	6.03221	5.97285	5.99887	6.11145	6.10625	6.03438	5.97372	5.87499	5.92843	5.98897	6.0335	6.01328	5.9553	5.86101	5.94272	5.83373	6.06189
17215807	Olfr1413	olfactory receptor 1413	259039	ENSMUSG00000058904	MGI:3031247	NM_147037	0.107238	0.059777	0.27773	0.0300088	0.345	0.655998	-0.0883058	0.1181	0.532026	-0.0847145	0.149199	0.511575	5.91731	6.06851	6.02803	6.04541	5.8952	5.91237	6.0603	5.75134	5.92735	6.03994	5.7923	5.923	5.92214	5.8143	5.90046	6.10401	5.79005	5.82616	5.77104	5.85209	5.84545	6.01198	5.80048	5.83429	5.84103	5.94708	5.92878	6.00735	5.87625	5.86682	5.86496
17215811	Olfr1412	olfactory receptor 1412	258274	ENSMUSG00000046300	MGI:3031246	NM_146277	-0.125989	0.221653	0.540288	-0.189783	0.0126578	0.0944137	-0.0426146	0.558701	0.883809	-0.0258033	0.727258	0.927153	6.40734	6.49817	6.49053	6.38776	6.38687	6.60288	6.48847	6.35997	6.59514	6.57571	6.37988	6.59849	6.57991	6.62045	6.49454	6.37076	6.41512	6.49356	6.57879	6.60163	6.56799	6.60113	6.51957	6.58472	6.45573	6.64741	6.56628	6.79539	6.88873	6.74476	6.53604
17215813	Olfr1411	olfactory receptor 1411	258483	ENSMUSG00000062497	MGI:3031245	NM_146490	0.128037	0.488184	0.76466	0.0473104	0.293261	0.608008	0.0072968	0.642479	0.914995	0.0577277	0.463493	0.807411	6.71359	6.89519	6.66182	6.76011	6.45195	6.54796	6.59903	6.96969	6.71298	6.71172	6.62083	6.75022	6.70012	6.80965	6.7203	6.72637	6.37625	6.52239	6.79743	6.8703	6.74123	7.06049	6.67461	6.63366	6.71316	6.86119	6.78471	6.61046	5.58546	6.48231	6.79208
17215815	Olfr1410	olfactory receptor 1410	258484	ENSMUSG00000063583	MGI:3031244	NM_146491	-0.0631636	0.194135	0.506872	0.0048684	0.681036	0.873197	-0.0048928	0.913244	0.98364	0.132168	0.00545339	0.0779152	6.50784	6.46094	6.27422	6.45264	6.38981	6.58009	6.53128	6.32558	6.34178	6.60603	6.47382	6.56329	6.44646	6.50533	6.50819	6.50029	6.44146	6.62485	6.43712	6.53411	6.44552	6.38401	6.53375	6.58295	6.53401	6.55618	6.44469	6.49115	6.40279	6.38664	6.43786
17215817	Olfr12	olfactory receptor 12	257890	ENSMUSG00000061616	MGI:107863	NM_206896	-0.104552	0.014441	0.122794	-0.0782364	0.0425976	0.206349	-0.0195052	0.752277	0.948398	-0.105462	0.0391909	0.263576	5.98433	5.94865	6.01296	6.03802	6.23629	6.06412	6.05167	5.99364	5.98697	6.2555	6.17929	6.0083	6.05229	6.04141	6.17009	6.00922	6.10138	5.90795	6.12077	6.21487	6.21671	5.99126	6.17548	6.12947	6.18626	6.09328	6.11292	6.27451	6.10361	6.2026	6.03637
17215820	Gpc1	glypican 1	14733	ENSMUSG00000034220	MGI:1194891	NM_016696	0.232968	0.027361	0.178199	0.120644	0.181579	0.477834	0.0399534	0.622808	0.907316	0.0948225	0.300659	0.691353	6.72983	6.37263	6.33979	6.26284	6.84733	6.48703	6.52125	6.35705	6.30587	6.29242	6.42338	6.56234	6.26883	6.26452	6.3514	6.75533	6.65614	6.40862	6.49505	6.40947	6.47745	6.16142	6.21508	6.29709	6.39123	6.09853	6.12563	6.20561	6.36984	6.4061	6.21061
17215832	Mir149	microRNA 149	387167	#N/A	MGI:2676834	NR_029559	-0.0594016	0.363654	0.676875	-0.0493868	0.472433	0.755188	-0.268653	8.55455e-06	0.000784292	0.0986224	0.0802973	0.382686	6.27325	6.54483	6.11344	6.32374	6.25563	6.33953	6.33183	6.42494	6.33123	6.20474	6.4044	6.34414	6.1464	6.44308	6.25621	6.38606	6.05056	6.31154	6.09027	6.42221	6.39782	6.44132	6.35057	6.58042	6.2731	6.32718	6.22924	6.34041	6.35166	6.39539	6.40516
17215834	Dusp28	dual specificity phosphatase 28	67446	ENSMUSG00000047067	MGI:1914696	NM_175118	0.217784	0.0177388	0.13874	0.114938	0.313475	0.628651	-0.217874	0.023837	0.248675	0.299753	0.00555843	0.0789466	6.88804	6.54823	7.4105	6.73423	7.33881	6.59511	7.47354	6.96972	7.16164	6.68134	7.11032	6.82068	6.96036	7.12597	7.00346	7.22318	6.91986	7.00807	7.13334	6.90043	6.82053	6.57024	6.94779	6.55847	7.12515	6.3739	7.09523	6.80676	7.19491	6.64457	7.37146
17215839	Rnpepl1	arginyl aminopeptidase (aminopeptidase B)-like 1	108657	ENSMUSG00000026269	MGI:1914170	NM_181405	0.197362	0.0770704	0.317352	-0.162802	0.26284	0.577459	0.0467348	0.721626	0.93854	-0.166597	0.222069	0.610795	8.43664	9.28866	8.72555	9.29922	8.67732	8.8529	8.80439	8.99753	8.68165	9.47873	8.59807	9.04657	8.2949	9.27164	8.26691	8.50962	8.30405	8.80506	8.2579	8.66121	8.17591	9.23177	8.19165	9.28172	8.82262	9.08759	8.32283	9.49107	8.82573	9.6389	8.41268
17215853	Capn10	calpain 10	#N/A	#N/A	#N/A	ENSMUST00000027488	-0.182399	0.255286	0.577581	-0.196915	0.0861473	0.318297	-0.108504	0.379265	0.7971	-0.387414	0.0051348	0.0750524	7.5674	7.71692	7.28509	8.17883	7.48426	8.03083	7.68712	7.97486	7.56844	8.13164	7.80534	7.0069	7.56125	7.621	7.37332	7.5877	7.51239	7.71663	7.30876	7.64803	7.47487	7.78962	7.48051	8.0276	7.86495	8.44529	7.57259	8.36988	8.11138	8.38526	7.64983
17215873	Gpr35	G protein-coupled receptor 35	64095	ENSMUSG00000026271	MGI:1929509	NM_022320	-0.647059	7.52323e-12	4.36438e-09	-0.0931532	0.518994	0.784688	-0.242836	0.0103203	0.152502	-0.108806	0.255404	0.648404	6.42566	6.44259	6.60251	6.30943	6.93221	6.34101	6.50713	6.229	6.70859	6.30427	6.66361	6.20475	6.59227	6.39703	6.6195	6.73131	6.39532	6.43582	6.44816	6.4153	7.84656	6.29971	7.6626	6.2457	6.55406	6.37939	6.53205	6.74585	7.81613	6.42143	6.85687
17215879	Aqp12	aquaporin 12	208760	ENSMUSG00000045091	MGI:2664636	NM_177587	0.0449816	0.746798	0.9053	0.0568612	0.664361	0.864816	0.086239	0.317061	0.758633	0.273969	0.0567675	0.322876	6.21727	6.15522	5.83072	6.25987	6.06606	6.04527	6.41024	6.18038	6.05099	6.30857	6.64648	6.69864	6.61113	6.91285	6.12528	6.17859	6.10226	6.05598	6.33974	6.61858	6.27206	6.15764	6.14536	6.09796	6.04083	6.32169	6.02738	5.99198	5.86474	6.09574	6.75941
17215885	Agxt	alanine-glyoxylate aminotransferase	11611	ENSMUSG00000026272	MGI:1329033	ENSMUST00000027491	-0.0361544	0.604579	0.836102	-0.0392504	0.933773	0.979204	0.0212748	0.705099	0.934144	0.135005	0.0668128	0.350273	6.16935	6.2893	6.2711	5.9114	6.25855	6.32744	6.29555	6.27269	6.38965	6.21062	6.16504	6.30272	6.36958	6.20857	6.42593	6.48522	6.35298	6.2281	6.14795	6.29324	6.33619	6.15115	6.44395	6.40897	6.28827	6.29849	6.24201	6.0664	6.25457	6.28268	6.17398
17215899	E030010N08Rik	RIKEN cDNA E030010N08 gene	381284	ENSMUSG00000084989	MGI:3045962	AK086911	-0.0865384	0.188781	0.500387	0.111744	0.385444	0.691166	0.0614162	0.248553	0.700073	-0.09436	0.161305	0.530695	6.08126	6.81714	6.16914	6.2348	6.22333	6.11779	6.0819	6.27642	6.16782	6.10005	6.25856	6.02086	6.22292	6.11699	6.3232	6.37476	6.2937	6.07349	6.33671	6.3019	6.31946	6.01892	6.30473	6.10345	6.28625	6.25091	6.12512	6.50289	6.12059	6.1113	6.12547
17215932	Sned1	sushi, nidogen and EGF-like domains 1	208777	ENSMUSG00000047793	MGI:3045960	ENSMUST00000062202	-0.196428	0.00433183	0.0589543	-0.12887	0.104286	0.353471	-0.0912542	0.588622	0.894465	-0.260477	0.0012238	0.0276915	6.24016	6.26368	5.992	6.18422	6.49327	6.13801	6.21078	6.20576	6.17462	6.308	6.4059	6.33972	6.45118	6.37336	6.59233	6.1805	6.35612	6.4727	6.17899	6.5742	6.38388	6.29943	6.46856	6.43189	6.53348	6.54029	6.53588	6.17955	6.17116	6.29287	6.52264
17215968	Ppp1r7	protein phosphatase 1, regulatory (inhibitor) subunit 7	66385	ENSMUSG00000026275	MGI:1913635	ENSMUST00000027494	-0.456457	0.00603966	0.07202	-0.166578	0.320328	0.635046	0.200101	0.215196	0.665627	-0.234779	0.163412	0.533558	8.87057	8.17372	9.18557	8.85473	9.09096	8.82564	9.44849	8.40752	8.7016	8.47204	9.04882	8.41285	8.67986	8.06362	8.5858	8.34698	9.06149	8.38719	8.93182	8.86501	9.32808	8.46484	9.23369	8.77062	9.82873	8.68572	9.37288	8.5895	9.81609	9.05586	8.70549
17215982	---	---	#N/A	#N/A	#N/A	ENSMUST00000082455 // ENSMUST00000082455	0.117342	0.00729777	0.0811998	0.105485	0.0302992	0.167429	0.098109	0.0372136	0.313759	0.0118432	0.809939	0.949974	6.11491	6.01704	6.0621	6.05195	6.07545	5.94144	5.95235	5.94242	6.13847	6.0989	6.02979	5.95069	6.18592	5.97876	5.96557	5.89915	6.00526	5.81002	6.20101	6.04459	5.92919	5.85293	5.85405	5.88547	5.93809	5.96079	6.10752	5.92471	5.92771	5.90042	5.93119
17215984	Ano7	anoctamin 7	404545	ENSMUSG00000034107	MGI:3052714	NM_207031	0.21886	0.53715	0.796293	-0.0175412	0.748355	0.904299	-0.234216	0.0359421	0.308091	-0.248371	0.0878233	0.401034	7.51982	7.09218	7.91504	7.54323	7.93967	7.27244	7.94616	7.43499	7.99384	7.0399	8.93254	6.74117	8.30341	7.11214	8.06955	7.06698	7.91831	6.79546	8.13482	6.87937	7.82136	7.55893	8.04237	7.43306	7.55553	7.37646	8.00716	7.2341	6.79381	6.8679	8.32208
17216010	---	---	#N/A	#N/A	#N/A	ENSMUST00000096427	-0.059788	0.491704	0.767015	-0.0383474	0.641632	0.851164	0.16865	0.0378941	0.315651	0.301125	0.00179043	0.0361167	10.6709	7.90215	10.884	8.80425	10.8373	8.96486	10.6427	8.86174	10.5228	9.00581	10.9361	9.83397	10.8766	9.96501	10.8763	9.84453	10.8744	10.282	10.8762	9.2077	10.7125	8.71079	10.6775	8.81628	10.8383	8.2446	10.6977	9.00461	10.9307	8.95428	10.8037
17216012	Sept2	septin 2	18000	ENSMUSG00000026276	MGI:97298	ENSMUST00000027495	-0.104673	0.194307	0.507126	0.158452	0.513732	0.781267	0.304739	0.0137395	0.181673	0.213103	0.0847099	0.39466	8.78518	8.05117	8.82013	8.31153	9.31148	7.61113	8.8494	8.271	8.55589	8.17992	8.79218	8.275	8.82826	8.20688	8.81186	8.5869	8.63848	8.43689	8.76985	8.05724	8.6234	8.23373	8.98142	7.38816	9.0748	8.23692	8.89505	8.20836	9.27077	7.56532	8.60033
17216031	Farp2	FERM, RhoGEF and pleckstrin domain protein 2	227377	ENSMUSG00000034066	MGI:2385126	NM_145519	-0.043391	0.723877	0.89486	0.101167	0.486572	0.763747	0.123703	0.150667	0.581851	-0.0381727	0.800785	0.947199	8.2709	9.05683	8.69113	8.91065	8.57926	9.2608	8.7145	8.90117	8.44927	9.02599	8.68201	8.79297	8.32149	9.34039	9.0381	8.85768	8.69555	8.97223	8.19916	8.47155	8.8329	8.96179	8.23599	8.70056	8.80113	8.99061	8.62612	8.99161	8.42587	9.00503	8.53275
17216061	---	---	#N/A	#N/A	#N/A	ENSMUST00000175543	-0.0367464	0.661925	0.866453	-0.339373	2.28058e-05	0.000739805	0.0524362	0.43604	0.829522	-0.00178127	0.979933	0.99622	5.78754	5.85696	5.93098	5.89373	6.10149	5.8612	5.95776	6.13896	6.17037	5.92303	5.94653	6.28031	5.86342	5.96366	5.94966	5.99683	6.14346	5.90336	6.10156	6.50915	6.10836	6.02791	6.00646	6.14207	5.9985	6.55846	5.97542	6.3313	6.04312	6.31101	6.01855
17216063	Bok	BCL2-related ovarian killer protein	51800	ENSMUSG00000026278	MGI:1858494	NM_016778	0.524126	0.0449539	0.235749	-0.930264	0.00107152	0.0159387	0.469703	0.0726225	0.430445	0.460799	0.0854762	0.396194	7.90826	9.22288	8.37627	8.37973	7.65778	8.85487	7.94773	8.11014	8.20737	9.14799	7.7279	8.59394	8.38681	8.03228	8.31477	8.36582	7.43225	8.82306	8.04355	7.78026	7.22525	9.78565	8.07408	10.0291	7.57771	9.51863	7.01489	9.29518	7.58486	9.73836	7.33148
17216070	Atg4b	autophagy related 4B, cysteine peptidase	66615	ENSMUSG00000026280	MGI:1913865	ENSMUST00000027502	0.167919	0.531462	0.792506	-0.178408	0.457117	0.744716	0.272439	0.258679	0.708656	0.0806995	0.737954	0.930204	7.98533	8.14531	8.30223	7.51343	7.3649	7.34453	7.18973	7.33273	7.71348	8.11614	7.89114	7.62672	7.61024	7.53087	7.34906	8.03207	7.9157	7.09745	7.43826	7.82059	7.37154	7.7187	7.39869	8.19105	7.82887	7.75352	7.18763	7.89856	7.92936	7.78236	7.87773
17216087	Ing5	inhibitor of growth family, member 5	66262	ENSMUSG00000026283	MGI:1922816	NM_025454	0.160766	0.390909	0.698731	0.248724	0.309613	0.624516	0.108494	0.967557	0.994014	0.196899	0.325948	0.712429	8.02643	6.39678	7.7526	7.20054	7.79032	7.02576	7.67863	6.72763	7.10587	7.80012	7.22019	7.0202	7.50748	7.09565	7.95437	7.11614	7.19304	6.96346	6.51884	6.97393	6.97673	6.74414	7.31397	6.86697	7.91628	6.82236	7.47654	6.88878	7.86651	6.58496	6.05121
17216096	D2hgdh	D-2-hydroxyglutarate dehydrogenase	98314	ENSMUSG00000073609	MGI:2138209	ENSMUST00000112881	-0.0589288	0.427583	0.725585	-0.211425	0.0751979	0.294481	0.0942794	0.280748	0.730776	-0.00712761	0.940602	0.987519	7.70288	7.12272	7.57816	7.30167	7.23297	7.35642	7.34011	7.42454	7.30872	7.07862	7.34006	7.4082	7.3602	7.41284	7.30125	7.41715	7.31709	7.25298	7.22433	7.11059	7.6982	7.25818	7.32817	7.28798	7.34503	7.41453	7.49716	7.82294	7.58891	7.55746	7.02935
17216113	Gal3st2	galactose-3-O-sulfotransferase 2	381334	ENSMUSG00000094651	MGI:2685834	NM_199366	-0.281678	0.00134112	0.0266092	-0.35267	0.00440817	0.0454556	-0.237517	0.0857967	0.464189	0.02298	0.855072	0.963517	8.31411	11.8085	8.02259	11.971	8.22711	11.4912	8.98397	11.6288	8.13749	11.8487	7.24958	10.4034	7.41019	10.0541	7.95074	10.739	7.28338	10.0115	6.59444	9.85422	8.20078	12.1934	8.37851	12.0773	8.91062	12.0463	8.80073	11.8292	8.80303	12.3653	7.42561
17216120	Gm9994	predicted gene 9994	100041596	ENSMUSG00000093805	MGI:3711964	ENSMUST00000069881	-0.47291	0.0101036	0.100015	-0.629884	9.65908e-05	0.00242356	-0.21973	0.000718032	0.0260341	-0.0127653	0.930792	0.985009	7.99482	10.6558	7.80891	10.3509	7.87589	10.3981	8.43128	10.5832	7.05949	10.699	8.54812	8.96589	6.65734	9.30016	7.27696	9.20015	6.35107	8.96722	8.48387	8.71137	8.15504	10.9855	8.37401	11.4136	8.30505	11.2552	8.34254	10.862	8.3583	11.3201	6.86528
17216127	Gm7889	predicted gene 7889	666009	#N/A	MGI:3648247	XM_980899	-0.255264	0.00801091	0.0865263	-0.24711	0.0321977	0.173689	0.443614	0.00168588	0.0461215	-0.040121	0.559777	0.862045	6.03578	6.13669	6.1216	6.04881	6.0242	6.08692	6.13783	6.33185	6.13299	5.90448	7.33975	6.2247	6.00434	5.94434	6.29329	6.12587	6.62626	5.99275	6.0736	6.0227	6.49976	6.24949	6.12755	6.16558	6.26188	6.07998	6.1755	6.34189	6.66403	6.90737	6.13039
17216133	Gm6086	predicted gene 6086	619597	ENSMUSG00000073608	MGI:3646771	NM_001039219	-0.0655594	0.383017	0.69179	-0.0423804	0.381294	0.688667	-0.0620804	0.408503	0.81379	0.116782	0.158027	0.526	6.26836	6.33066	6.13235	6.33449	6.20569	6.46823	6.29436	6.18736	6.05279	6.24277	6.17828	6.54062	6.25379	6.71779	6.29369	7.23327	6.05215	6.35878	6.18187	6.82653	6.22052	6.49735	6.31843	6.48495	6.3089	6.45224	6.16803	6.09584	6.26547	6.24504	6.3007
17216144	Neu4	sialidase 4	241159	ENSMUSG00000034000	MGI:2661364	NM_173772	-0.0462398	0.404166	0.70886	0.0140396	0.902369	0.968739	-0.0072568	0.862844	0.972106	0.0564586	0.485454	0.820289	6.26444	6.65281	6.31782	6.46809	6.59863	6.97131	6.42613	6.28182	6.21294	6.57956	6.49736	6.20252	6.34996	6.32641	6.56473	6.47408	6.47262	6.70379	6.27845	6.6551	6.32842	6.64767	6.43543	6.59782	6.45269	6.45315	6.36964	6.55945	6.46497	6.62532	6.29497
17216153	4930440C22Rik	RIKEN cDNA 4930440C22 gene	74689	#N/A	MGI:1921939	NR_040473	0.0828338	0.0843308	0.332654	0.112185	0.00981429	0.0792468	-0.053338	0.221134	0.672749	-0.0111945	0.821129	0.953984	5.88588	6.00178	5.96194	6.03577	5.94104	6.09371	5.86101	6.1369	5.92802	5.85484	5.83328	5.85997	5.80387	6.00113	5.83276	6.03578	6.0008	5.86631	5.94943	6.04127	5.81104	5.88868	5.84734	5.90087	5.89436	5.88685	5.77745	5.92419	5.83352	5.96148	5.85977
17216158	Fam174a	family with sequence similarity 174, member A	67698	ENSMUSG00000051185	MGI:1914948	NM_026321	0.410984	0.00109847	0.0230498	0.405991	3.85177e-05	0.00114186	0.044907	0.673284	0.925857	-0.258942	0.0254915	0.206272	7.358	8.13465	7.37282	6.35641	7.50652	8.15311	7.30225	7.37389	7.28199	7.7196	7.90102	7.97649	7.62338	7.93031	7.86496	7.79389	7.91088	7.95505	7.53331	8.02507	6.98488	6.97285	6.98961	7.51303	7.3446	7.43773	6.52319	7.01282	6.92437	6.77128	7.64393
17216165	---	---	#N/A	#N/A	#N/A	ENSMUST00000082527 // ENSMUST00000082527	0.0607982	0.144543	0.440366	-0.0062532	0.499266	0.772252	-0.0159634	0.954358	0.991793	0.0217123	0.528712	0.846236	5.79928	5.62841	5.66696	5.73789	5.64457	5.5968	5.6811	5.68696	5.65599	5.63408	5.60173	5.64899	5.62455	5.52988	5.60612	5.62605	5.65839	5.69604	5.60736	5.56331	5.6927	5.66297	5.59404	5.8617	5.63419	5.60222	5.58259	5.57336	5.64039	5.61516	5.57167
17216167	---	---	#N/A	#N/A	#N/A	ENSMUST00000104067	0.0406566	0.343126	0.659376	0.0207076	0.623926	0.842246	0.0080648	0.825252	0.963657	0.0216775	0.563324	0.864158	5.57363	5.56973	5.71232	5.72116	5.52904	5.62428	5.65557	5.62599	5.66496	5.66394	5.61149	5.73066	5.58658	5.62113	5.59159	5.62523	5.63824	5.76263	5.5873	5.59626	5.48252	5.58883	5.54839	5.64906	5.61708	5.58862	5.66479	5.61959	5.61946	5.65546	5.53606
17216169	---	---	329217	#N/A	MGI:3643517	BC037518	-0.0009256	0.78608	0.9237	-0.106539	0.0994064	0.34432	-0.195496	0.000614226	0.0229661	-0.135634	0.00715592	0.0932635	6.021	6.08084	5.97626	5.98583	6.24885	5.87455	6.07041	6.10622	5.9467	5.92372	5.85665	5.91525	6.07888	5.94527	6.08164	5.9323	6.01486	5.83974	6.29699	5.94602	6.02378	6.03735	6.15456	6.08178	5.8922	6.04182	5.96394	6.28268	6.23337	6.06023	6.274
17216172	Gm7133	predicted gene 7133	634331	#N/A	MGI:3643070	XM_909031	0.001705	0.902406	0.968741	0.0678726	0.125797	0.394301	0.0602114	0.149752	0.580486	-0.0335815	0.303999	0.693562	5.83812	5.99256	5.89245	5.85745	5.83516	5.87666	5.84586	5.84627	5.80892	5.76912	5.96358	5.76008	5.92094	5.85329	5.86222	5.89455	5.91486	5.82924	5.90193	5.8155	5.88309	5.73331	5.85905	5.86143	5.82866	5.73475	5.76308	5.82652	5.87809	5.84668	5.87615
17216186	Gm7135	predicted gene 7135	634346	#N/A	MGI:3647710	XM_001474984	-0.0099208	0.99761	0.999035	0.0264012	0.913541	0.971779	0.0167734	0.709272	0.935395	0.0198745	0.659773	0.902414	5.99607	6.08487	5.9703	5.87471	6.0225	5.84964	5.81835	5.75461	5.8585	5.96438	5.89075	5.8685	5.83754	5.90356	5.78269	5.94524	5.84931	5.79974	5.82129	5.95701	5.84304	5.90007	6.05412	5.9781	5.89539	5.88637	5.97278	5.74181	5.95	5.88985	5.90508
17216201	Gin1	gypsy retrotransposon integrase 1	252876	ENSMUSG00000026333	MGI:2182036	NM_026250	0.0878702	0.510031	0.778892	-0.0300652	0.836646	0.943006	0.313207	0.15198	0.582956	-0.0665088	0.648703	0.899283	6.86239	6.52625	6.56889	6.16152	6.37766	6.21715	6.54722	6.2516	6.09226	6.63094	6.32785	6.26026	7.05235	6.14398	6.4637	6.09332	7.24935	6.273	6.38651	6.4783	6.72823	6.32711	6.14116	6.60171	6.36001	6.35282	6.43314	6.54985	6.34655	6.1063	6.43417
17216215	---	---	#N/A	#N/A	#N/A	ENSMUST00000158544 // ENSMUST00000158544	-0.224016	0.00196346	0.0344984	-0.162396	0.114992	0.373072	-0.0891452	0.142627	0.570065	0.0037634	0.95735	0.991106	5.92027	5.95635	6.03522	5.94556	5.89929	5.93842	5.9875	6.16012	5.99402	6.10114	6.08579	6.17183	6.06934	6.07498	5.9535	5.95268	5.90031	5.98425	6.05968	6.02092	6.37667	6.24597	6.24315	6.01601	6.14772	6.13173	6.21178	5.99669	5.97705	6.52316	6.19009
17216217	---	---	#N/A	#N/A	#N/A	ENSMUST00000083987 // ENSMUST00000083987	0.0403286	0.384257	0.693249	-0.130567	0.095066	0.336442	-0.0163366	0.668313	0.924113	-0.0614036	0.164321	0.534814	5.65839	5.55217	5.64069	5.64568	5.51491	5.70496	5.88333	5.62527	5.68519	5.58722	5.69963	5.66859	5.65593	5.73722	5.6619	5.63234	5.70044	5.64137	5.63315	5.87085	5.63124	5.66495	5.55548	5.57739	5.61892	5.65059	5.77373	6.09652	5.60149	5.77867	5.69629
17216219	1810006J02Rik	RIKEN cDNA 1810006J02 gene	69030	#N/A	MGI:1916280	NR_040439	0.0543418	0.410736	0.714768	0.111687	0.496843	0.770737	0.0191512	0.619268	0.905817	-0.234725	0.00130482	0.0289636	6.13225	5.95539	5.98706	6.08031	5.89416	5.80164	5.91857	6.0318	5.89111	6.5776	5.76475	5.9798	5.90679	5.94535	6.03794	5.97392	5.94314	6.16492	5.88467	5.98191	5.86841	5.84771	5.8328	6.05241	6.0488	5.92655	5.94203	6.0501	5.85941	6.01154	5.91153
17216223	Slco6d1	solute carrier organic anion transporter family, member 6d1	70866	ENSMUSG00000026336	MGI:1918116	NM_027584	-0.0261796	0.638582	0.855099	-0.0946538	0.0715061	0.285838	-0.107165	0.0286015	0.273518	-0.163659	0.00369625	0.0592971	6.06121	5.96667	5.85001	5.80617	5.99904	5.93857	5.77376	5.81796	5.9135	5.90083	5.91465	5.90981	6.03386	5.79018	5.85051	5.85074	5.79862	5.84806	5.83338	5.87089	5.9954	5.92852	5.97627	6.0098	5.87287	5.9818	5.93546	6.05827	5.94842	5.92506	6.04737
17216240	---	---	#N/A	#N/A	#N/A	ENSMUST00000103860 // ENSMUST00000103860	-0.0105414	0.836319	0.944945	-0.13548	0.0122001	0.0922468	0.0099604	0.845218	0.968842	-0.185817	0.00091499	0.0222608	6.71352	6.75527	6.74978	6.65329	6.83342	6.89425	6.8759	6.9881	6.68397	6.83662	6.71309	6.69837	6.78529	6.89168	6.81037	6.6833	6.61906	6.76216	6.6664	6.85771	6.75374	6.94889	6.73836	6.81813	6.79823	6.99244	6.84348	7.07234	6.77548	6.97314	6.6701
17216242	---	---	#N/A	#N/A	#N/A	ENSMUST00000157179 // ENSMUST00000157179	-0.0306712	0.305681	0.62715	0.0056134	0.415774	0.714335	-0.0511064	0.130204	0.550301	0.0500462	0.152171	0.515166	5.75013	5.99591	5.81181	5.7109	5.79325	5.80933	5.71684	5.80716	5.81066	5.68927	5.76386	5.83352	5.68845	5.76134	5.72205	5.77602	5.67885	5.79786	5.70686	5.8165	5.80416	5.69391	5.82205	5.86264	5.8091	5.8229	5.88372	5.78337	5.71703	5.82169	5.73355
17216244	Gm20253	predicted gene, 20253	100504494	#N/A	MGI:5012438	XR_106078	-0.0294596	0.573942	0.817069	0.100373	0.157849	0.443967	0.002952	0.966948	0.993929	0.057453	0.422162	0.782713	6.95787	7.2439	6.92761	7.13776	7.20022	7.14171	7.05586	7.00664	7.03072	6.93302	7.10357	6.94362	6.96596	7.08621	6.95233	7.09054	7.1644	7.02734	7.21849	6.91462	7.03996	6.88001	7.16446	6.93337	7.01064	6.95828	6.88033	7.10878	7.22422	7.08071	6.98858
17216246	Cntnap5b	contactin associated protein-like 5B	241175	ENSMUSG00000067028	MGI:3664583	NM_172851	-0.0234562	0.928852	0.977947	0.0910044	0.267458	0.581888	0.0408384	0.478679	0.851725	-0.0674743	0.271416	0.665136	6.00136	6.14879	5.96657	5.9786	6.04644	6.32532	6.07073	5.85419	5.72065	5.97047	5.98609	5.89356	5.94292	5.83381	6.03653	5.89927	5.84392	6.07473	6.06752	6.15689	5.94651	5.89417	6.05022	5.83974	5.87087	6.09826	6.04805	6.05361	6.00737	5.93654	5.90398
17216272	---	---	#N/A	#N/A	#N/A	ENSMUST00000103851 // ENSMUST00000103851	-0.445218	0.045276	0.2367	0.168638	0.192834	0.493139	0.649587	0.0175143	0.209196	-0.308918	0.16788	0.540225	8.3541	7.38864	8.28003	8.41185	7.95423	8.36118	8.08813	8.72392	8.49667	8.92199	8.10785	7.99864	9.06212	8.20299	8.32742	8.31394	7.86039	7.4409	9.34453	8.26598	8.44815	8.43368	9.06391	7.90145	8.67187	8.58871	8.87777	8.31435	8.33756	7.7262	7.9832
17216274	Gm20268	predicted gene, 20268	100504525	#N/A	MGI:5012453	NR_037989	-0.0515104	0.373761	0.684367	0.0340094	0.851016	0.948503	0.0863638	0.0975926	0.490837	-0.0519527	0.31617	0.703267	5.96914	6.39791	5.98379	6.05311	6.04883	6.03765	6.04955	6.07857	6.06124	6.01806	6.093	5.98906	6.11501	6.14888	6.16494	6.18089	6.05129	6.07732	6.09352	6.05359	6.14049	6.12983	5.99475	6.03005	6.20027	6.12709	6.01132	6.02323	6.02326	6.10505	6.09083
17216278	---	---	#N/A	#N/A	#N/A	ENSMUST00000157536	0.0361692	0.498615	0.771556	0.101994	0.146625	0.427916	0.0357002	0.555635	0.882027	0.0656831	0.261071	0.653881	5.96295	6.11872	5.78444	5.86982	5.79743	6.01213	6.03259	5.82597	6.00222	5.86059	5.84321	5.7553	5.84921	5.84992	5.91393	5.93734	6.04227	5.92279	5.91966	5.96275	5.90125	5.88779	5.93499	5.91962	5.98217	5.82132	5.8208	5.74034	5.75957	5.8082	6.00069
17216280	Cdh20	cadherin 20	23836	ENSMUSG00000050840	MGI:1346069	ENSMUST00000062528	-0.0050848	0.318976	0.638347	-0.282803	5.18359e-08	4.03732e-06	-0.022345	0.463156	0.844393	0.113695	0.00810914	0.101771	5.92996	6.34072	5.99246	5.95844	6.2152	6.20862	6.05599	6.09475	6.02545	6.03398	5.9767	6.03982	5.96958	6.16865	6.01615	6.21324	5.9902	6.19646	6.03741	6.1776	5.89839	6.38689	6.06669	6.41012	6.00839	6.22773	6.14721	6.43018	6.1238	6.59561	6.01261
17216296	Rnf152	ring finger protein 152	320311	ENSMUSG00000047496	MGI:2443787	NM_178779	-0.0385646	0.746646	0.905217	0.0335266	0.850939	0.948503	0.0446536	0.708422	0.935077	0.174279	0.150136	0.513056	6.97455	7.03996	7.06189	7.22086	7.09816	7.6099	6.94763	7.84882	6.7564	7.10256	7.00281	7.0038	6.82309	6.96435	6.88614	7.15076	6.89833	7.31534	7.15197	7.28366	6.94456	7.09872	6.85236	7.59162	7.18477	6.99584	6.99118	7.27781	7.05859	7.6905	6.84758
17216301	---	---	#N/A	#N/A	#N/A	ENSMUST00000103811	-0.10036	0.485774	0.763093	-1.23198	5.11819e-12	1.09689e-09	0.192794	0.184649	0.629041	-0.0363066	0.804591	0.948633	8.55997	7.65306	8.59987	7.57043	8.45349	7.89823	8.57002	9.27041	8.59872	7.50753	8.88214	8.17645	9.00668	7.87617	8.86687	7.9626	8.45916	8.31058	8.54459	8.69437	8.80218	9.41955	8.69348	8.51225	8.82037	9.41196	8.55654	9.2186	8.41131	9.49722	8.7952
17216303	2310035C23Rik	RIKEN cDNA 2310035C23 gene	227446	ENSMUSG00000026319	MGI:1922832	NM_173187	0.104945	0.414104	0.71671	0.201113	0.160057	0.447246	0.0726098	0.457916	0.842083	0.0585028	0.451424	0.800774	8.51626	9.57287	8.63003	9.00766	8.86734	8.94684	8.57763	8.92094	8.74337	8.94984	8.62956	9.44414	8.43703	9.25291	8.41157	9.3366	8.48856	9.39336	8.16387	9.42371	8.43054	8.78483	8.27541	8.80353	8.75244	9.10276	8.65052	8.59826	8.70098	9.10321	8.3269
17216339	Tnfrsf11a	tumor necrosis factor receptor superfamily, member 11a	21934	ENSMUSG00000026321	MGI:1314891	NM_009399	0.0407978	0.797532	0.9278	0.120933	0.539554	0.797293	0.148311	0.416481	0.818679	0.334829	0.0778004	0.376926	7.09088	7.29887	7.2971	8.24082	6.74951	7.7955	7.5775	7.72192	7.85302	7.76264	7.73935	7.60952	7.34005	7.52242	7.61669	7.57634	7.1848	6.9955	7.29877	7.06592	7.66603	7.69799	7.16177	7.61893	7.07298	7.23276	7.13275	7.86235	7.3305	7.80307	7.33477
17216351	---	---	#N/A	#N/A	#N/A	ENSMUST00000158581 // ENSMUST00000158581	0.034001	0.496803	0.770196	0.0489386	0.332838	0.645959	0.0626412	0.244592	0.696732	0.102021	0.0253511	0.205792	5.87637	5.78285	5.81299	5.9087	5.75505	5.78525	5.70221	5.6525	5.71841	5.72287	5.82549	5.71536	5.72625	6.34774	5.73306	5.88681	5.883	5.77018	5.76806	5.76392	5.75287	5.68454	5.74904	5.75211	5.76404	5.72449	5.66698	5.72778	5.76209	5.71855	5.7368
17216353	Zcchc2	zinc finger, CCHC domain containing 2	227449	ENSMUSG00000038866	MGI:2444114	NM_001122675	0.389295	0.0823867	0.328405	-0.0153104	0.647363	0.854792	0.334765	0.123712	0.539889	0.371013	0.0526947	0.311548	7.63944	7.40765	7.71525	6.89904	7.86034	6.90823	7.59087	7.95989	7.96042	7.27229	8.98412	7.8589	8.19323	8.10941	7.87972	8.33366	8.3765	7.62702	8.38936	7.13388	7.71642	7.30866	7.38123	7.52111	7.66151	7.30563	7.33819	7.33533	6.72249	7.05294	8.02901
17216373	Phlpp1	PH domain and leucine rich repeat protein phosphatase 1	98432	ENSMUSG00000044340	MGI:2138327	ENSMUST00000061047	0.208164	0.293821	0.615573	-0.0792872	0.694372	0.879584	-0.192507	0.279386	0.729716	0.320614	0.123439	0.468563	8.43317	6.92997	8.3219	6.4893	8.43285	7.20873	8.12391	7.32786	8.16966	6.69561	8.28279	8.73854	8.35575	8.0648	8.09863	8.02221	8.3483	8.39686	8.0121	8.44692	7.82402	7.16631	7.87882	6.75207	8.53281	6.71446	7.3382	7.21617	8.86681	7.1989	8.90987
17216395	Bcl2	B cell leukemia/lymphoma 2	12043	ENSMUSG00000057329	MGI:88138	NM_009741	-0.131353	0.181143	0.490736	-0.163938	0.00490178	0.0489408	0.0938304	0.396959	0.808846	0.0889052	0.176862	0.553365	6.14282	5.83241	6.05758	5.81097	6.07194	5.83272	6.07348	6.1548	6.01886	5.91759	6.34498	6.11956	6.16208	6.07679	6.23517	5.78451	6.22497	6.04018	6.46232	5.80484	6.15044	6.03286	6.08829	6.00017	6.17097	6.10972	6.10165	6.12721	6.51008	6.09821	6.28794
17216402	Serpinb5	serine (or cysteine) peptidase inhibitor, clade B, member 5	20724	ENSMUSG00000067006	MGI:109579	ENSMUST00000112730	0.344607	0.0410432	0.224185	0.178749	0.270571	0.585268	0.242406	0.142394	0.569981	-0.225726	0.162545	0.532803	7.01066	8.47744	6.96764	8.21824	7.45666	7.89322	7.04332	8.5701	7.17745	8.56462	8.59881	9.48858	8.3481	9.70867	7.57114	9.08034	7.88514	9.66903	8.29969	9.73412	6.8933	8.29769	6.79317	8.53453	7.18353	8.07539	6.70891	7.70895	6.35379	8.2133	7.4155
17216412	Serpinb12	serine (or cysteine) peptidase inhibitor, clade B (ovalbumin), member 12	71869	ENSMUSG00000059956	MGI:1919119	NM_027971	-0.075338	0.218542	0.536854	-0.0060958	0.806264	0.929806	-0.0167806	0.921684	0.985444	-0.0095678	0.877458	0.969447	6.39074	6.35704	6.50041	6.4332	6.25974	6.46268	6.36317	6.63586	6.56385	6.5072	6.5756	6.79428	6.55867	6.39677	6.58604	6.39838	6.359	6.46112	6.53765	6.59093	6.45093	6.57616	6.58643	6.48792	6.55316	6.35476	6.51423	6.50492	6.34985	6.50271	6.64265
17216425	Serpinb13	serine (or cysteine) peptidase inhibitor, clade B (ovalbumin), member 13	241196	ENSMUSG00000048775	MGI:3042250	NM_172852	0.0095618	0.844555	0.947476	-0.0236144	0.702889	0.883422	-0.0389338	0.610295	0.902547	0.0666771	0.204136	0.589705	5.74878	5.72799	5.66487	5.774	5.79984	5.77914	5.77736	5.72478	5.75232	5.68482	5.79141	5.93092	5.73899	5.68705	5.78844	5.76618	5.8132	5.79804	5.84366	5.91193	5.78469	5.72868	5.666	5.72279	5.82378	5.88043	5.75538	5.75809	5.66551	5.71879	5.91309
17216436	Serpinb11	serine (or cysteine) peptidase inhibitor, clade B (ovalbumin), member 11	66957	ENSMUSG00000026327	MGI:1914207	ENSMUST00000027566	0.0773476	0.162792	0.46525	-0.0451638	0.534021	0.79428	0.0131406	0.632217	0.910708	0.112027	0.0611202	0.334664	6.06073	5.7367	5.93785	5.93004	5.86536	5.95823	6.00298	5.86854	5.86695	5.96667	5.90373	6.2594	5.96425	5.72072	5.88321	6.09034	5.82569	5.93127	5.96463	6.00592	5.95347	6.03694	5.83461	5.9226	5.90965	5.91306	5.8728	5.88816	5.7766	5.92523	5.858
17216447	Serpinb7	serine (or cysteine) peptidase inhibitor, clade B, member 7	116872	ENSMUSG00000067001	MGI:2151053	NM_027548	0.0234668	0.661656	0.866356	0.093956	0.100042	0.345483	0.0029788	0.938569	0.988532	0.00885419	0.826377	0.955699	5.89068	6.10006	5.82557	5.87626	5.8981	5.87891	5.95076	5.90357	6.03627	5.90262	5.84769	5.86671	5.82396	5.95151	5.74385	5.786	5.86559	5.89035	5.77322	6.00705	5.8449	5.82708	5.93394	5.8543	5.98736	5.71053	5.90759	5.83577	5.81025	5.96397	5.81869
17216458	Serpinb2	serine (or cysteine) peptidase inhibitor, clade B, member 2	18788	ENSMUSG00000062345	MGI:97609	NM_011111	0.0581894	0.519201	0.784628	-0.0009408	0.991304	0.9975	-0.06571	0.467054	0.846255	0.0287718	0.753989	0.934386	6.16593	6.04689	6.18774	6.02559	6.32577	6.34584	6.14285	6.27878	6.15816	6.06277	6.00227	6.09697	6.23255	6.20264	6.03052	6.22824	6.21744	6.20049	6.21944	6.27439	5.99167	6.11888	6.22885	6.14263	6.13601	6.04436	6.08657	6.28303	6.24641	6.17569	6.1989
17216469	Serpinb10	serine (or cysteine) peptidase inhibitor, clade B (ovalbumin), member 10	#N/A	#N/A	#N/A	NM_198028	-0.0261578	0.471099	0.754551	0.0279122	0.824294	0.937881	0.005229	0.604293	0.900883	-0.0327527	0.494727	0.82574	5.69776	6.01428	5.77713	5.74634	5.84627	5.74258	5.82595	5.89041	5.84845	5.85731	5.83182	5.7692	5.80876	5.73345	5.73202	5.75673	5.84227	5.73927	5.81075	5.88244	5.87643	5.90027	5.89386	5.83205	5.69102	5.76744	6.00642	5.83533	5.65862	5.77628	5.73229
17216478	Serpinb8	serine (or cysteine) peptidase inhibitor, clade B, member 8	20725	ENSMUSG00000026315	MGI:894657	NM_011459	0.030606	0.709248	0.888631	-0.0085558	0.959442	0.988013	0.0406618	0.620607	0.906397	-0.0435	0.596525	0.87847	6.08704	6.15404	5.8686	6.13557	5.81329	6.16275	6.10988	5.91288	6.04944	5.97132	6.20704	5.88548	5.92693	5.91267	6.08178	6.03657	6.03673	5.96185	6.01663	6.07832	6.05913	6.00211	5.83612	6.30272	5.83286	5.95134	5.93379	5.95447	6.11331	6.1687	5.91918
17216490	---	---	#N/A	#N/A	#N/A	ENSMUST00000153774 // ENSMUST00000153774	-0.0648086	0.299892	0.621296	-0.0752122	0.0938557	0.334141	-0.0034256	0.755439	0.948973	-0.139595	0.0270012	0.212816	5.90307	6.17391	6.10619	5.99728	6.1236	5.90484	5.96786	5.98313	5.79395	5.93399	6.10703	5.96908	6.02747	6.0895	5.90718	5.97149	5.96852	5.95039	6.0764	5.92028	6.1388	6.16842	5.85875	5.86427	6.057	6.22064	6.03528	6.08056	6.12887	6.03532	5.88088
17216494	---	---	#N/A	#N/A	#N/A	ENSMUST00000104049	0.0699414	0.0507218	0.252766	0.0193732	0.580467	0.818686	0.0328028	0.132358	0.553749	0.0178356	0.6168	0.886673	5.64489	5.63742	5.72769	5.6911	5.79605	5.65289	5.7508	5.73039	5.69259	5.70896	5.74701	5.63602	5.53424	5.75365	5.63929	5.64444	5.68141	5.70341	5.76004	5.70291	5.6729	5.6746	5.69588	5.64342	5.61783	5.70066	5.61053	5.66623	5.66517	5.63899	5.60415
17216496	---	---	#N/A	#N/A	#N/A	ENSMUST00000122792 // ENSMUST00000122792	-0.0532492	0.476506	0.757632	0.068914	0.347963	0.658692	-0.0275474	0.698333	0.932111	0.0196107	0.784022	0.941409	5.90988	6.19012	5.86713	6.31069	6.0389	6.11771	6.11226	5.96139	6.05844	6.00412	5.94255	5.96832	5.98013	6.03034	6.0808	6.18009	5.93599	6.13945	5.93743	6.02398	6.21072	6.24173	6.09362	6.13412	5.97395	6.00279	5.94571	5.95963	6.02885	5.90118	6.00882
17216498	Cdh7	cadherin 7, type 2	241201	ENSMUSG00000026312	MGI:2442792	ENSMUST00000112701	-0.0960516	0.429562	0.72657	0.0388704	0.38284	0.689657	-0.106287	0.190841	0.636079	0.118535	0.151741	0.514964	6.02201	6.58533	6.29183	6.50431	6.6243	6.7355	6.49163	6.44034	6.47287	6.4856	6.35852	6.25405	6.25797	6.59342	6.39345	6.39332	6.30145	6.55252	6.50238	6.61358	6.48285	6.43785	6.66048	6.48344	6.26474	6.39185	6.39585	6.83213	6.57899	6.41145	6.32627
17216525	---	---	#N/A	#N/A	#N/A	ENSMUST00000158066	-0.190951	0.0279505	0.18013	0.0167594	0.873939	0.957114	-0.0941226	0.100051	0.496816	-0.0810434	0.238843	0.62976	6.23903	6.33213	6.09869	6.25405	6.46723	6.30123	6.11698	6.23659	6.32751	6.32317	6.31684	6.14999	6.07008	6.24632	6.13109	6.11086	6.46737	6.38456	6.1367	6.26218	6.43964	6.31852	6.31972	6.10558	6.42878	6.29593	6.22457	6.27834	6.7915	6.365	6.19502
17216527	Cntnap5a	contactin associated protein-like 5A	636808	ENSMUSG00000070695	MGI:3643623	NM_001077425	-0.0230564	0.784659	0.923216	-0.063225	0.301562	0.616357	0.0565456	0.424793	0.823424	-0.0492058	0.48003	0.817128	5.99396	5.85423	5.79211	6.01647	5.99822	5.80843	5.85328	6.17535	5.97282	5.89378	5.89253	6.05386	6.17039	6.12116	5.90673	6.08974	6.14406	6.06057	5.98597	5.9019	6.10821	6.03473	5.96887	6.19294	5.84985	6.02194	5.95516	5.90843	5.84358	5.90635	6.00806
17216554	---	---	#N/A	#N/A	#N/A	ENSMUST00000083931 // ENSMUST00000083931	-0.0954254	0.247653	0.56949	-0.083122	0.377227	0.684013	0.0286394	0.751428	0.948265	-0.111551	0.252043	0.645154	6.01966	6.64203	6.03523	5.89818	6.06276	6.32461	6.20823	5.89156	6.39871	6.23351	6.21423	6.07836	6.03395	6.43354	6.4165	6.0795	6.44934	6.1318	6.09974	6.24126	6.18643	6.21493	6.17932	6.52994	6.3535	6.2219	6.08738	6.08652	6.39509	6.3522	6.18607
17216556	Gm7145 // Gm7145	predicted gene 7145 // predicted gene 7145	#N/A	#N/A	#N/A	XM_003689328 // XM_003689328	0.12445	0.0147743	0.124348	0.0684226	0.301575	0.616357	0.0878044	0.0997841	0.496002	0.0289092	0.588862	0.874799	5.95193	5.92111	5.97054	5.81701	6.07009	6.05726	5.80448	5.89758	5.66921	5.79677	5.81525	5.89149	5.88963	5.73329	5.74824	5.94138	5.77049	5.97447	5.81456	5.77126	5.73236	5.78082	5.84923	5.87279	5.72343	5.76419	5.77755	5.82425	5.76143	5.90557	5.65576
17216563	Mki67ip	Mki67 (FHA domain) interacting nucleolar phosphoprotein	67949	ENSMUSG00000026377	MGI:1915199	NM_026472	0.267048	0.249295	0.571353	-0.0862116	0.563265	0.810111	0.120513	0.37831	0.796326	0.111342	0.456105	0.803318	8.08861	6.06686	8.35069	6.11223	8.28102	5.94784	8.42366	6.11926	8.1784	6.26938	7.93981	6.40194	7.49067	6.23199	7.5201	6.45988	7.98297	6.53282	7.871	6.43406	7.26978	6.0133	7.58941	6.43501	8.1792	6.31821	8.29689	5.98454	8.65185	6.19556	8.08787
17216574	Clasp1	CLIP associating protein 1	76707	ENSMUSG00000064302	MGI:1923957	NM_001081276	0.0047692	0.878506	0.960226	-0.0089152	0.870006	0.955515	-0.168883	0.487557	0.854831	0.28391	0.259687	0.652505	7.9902	7.93772	8.21117	7.9518	7.89407	8.67532	7.58989	7.51706	7.58584	7.98428	7.6268	7.93556	7.92173	7.3835	7.13101	8.83258	7.44547	7.97248	7.3596	8.38288	7.66272	7.75651	7.53118	7.42664	7.84733	7.84284	7.69446	8.20048	8.51164	8.8843	7.97309
17216620	Tfcp2l1	transcription factor CP2-like 1	81879	ENSMUSG00000026380	MGI:2444691	NM_023755	-0.342795	0.00905091	0.0932157	0.270489	0.0632842	0.265734	-0.312928	0.019502	0.222058	-0.0710255	0.584694	0.873045	7.94818	8.35854	7.74514	8.12905	8.04708	8.79356	7.56364	8.12715	7.72171	8.35499	8.58776	9.84256	8.42239	9.82282	8.55118	9.53866	8.63046	10.0831	8.4801	10.0053	7.57184	7.84804	8.09881	7.89949	8.31888	8.02665	8.11608	8.17766	8.63414	8.459	8.89894
17216638	Tmem185b	transmembrane protein 185B	226351	ENSMUSG00000098923	MGI:1917634	NM_146103	0.102649	0.559158	0.808682	-0.211903	0.100351	0.346017	0.0748654	0.474326	0.849762	-0.191251	0.0981418	0.420338	7.28571	6.72678	7.35065	6.92522	7.34419	6.96475	7.74258	7.03268	7.11144	6.91942	7.08933	6.92297	7.41179	7.02407	6.94651	7.06768	7.24721	7.06826	7.33465	6.79903	7.39462	7.11592	7.01535	6.96181	7.32618	6.97674	7.12211	7.11519	7.46307	7.45871	7.16802
17216640	---	---	#N/A	#N/A	#N/A	ENSMUST00000122556 // ENSMUST00000122556	-0.0509438	0.250801	0.573136	0.0595688	0.307	0.622416	-0.122671	0.139867	0.566182	0.00140816	0.980151	0.99622	5.82095	5.75303	5.79303	5.86962	5.94532	5.88779	5.84628	5.83528	6.01872	6.00026	5.86396	5.76678	5.75688	5.96581	5.87336	5.79737	5.86275	5.83305	5.79794	6.07424	5.74588	5.81745	5.85357	5.84974	6.53143	5.76789	5.73955	5.85432	5.80858	5.75873	5.92945
17216642	Sctr	secretin receptor	319229	ENSMUSG00000026387	MGI:2441720	NM_001012322	-0.130272	0.0769607	0.317113	-0.202235	0.0146365	0.104559	-0.102662	0.200639	0.648751	-0.0570003	0.476335	0.814931	6.32661	6.23446	6.3864	6.30698	6.64036	6.36148	6.30525	6.35957	6.38414	6.42386	6.56622	6.44592	6.2983	6.37289	6.46669	6.42578	6.38636	6.61204	6.41816	6.4251	6.63984	6.68061	6.43912	6.37272	6.43922	6.54801	6.52875	6.6491	6.64719	6.44708	6.4914
17216659	3110009E18Rik	RIKEN cDNA 3110009E18 gene	73103	ENSMUSG00000026388	MGI:1920353	NM_028439	-0.325622	0.0906054	0.345568	0.0668906	0.558181	0.80778	-0.122158	0.24038	0.692593	-0.174292	0.269678	0.663071	6.30685	7.3868	6.94128	6.52206	6.92818	6.04436	7.29352	6.01432	6.44228	6.08936	6.11616	5.9455	6.32672	6.65457	7.02814	6.14528	6.53623	6.1017	6.17874	6.18836	7.05814	6.40719	6.86096	6.52619	7.66988	6.23982	6.88683	6.28376	7.06439	6.26548	6.5531
17216671	C1ql2	complement component 1, q subcomponent-like 2	226359	ENSMUSG00000036907	MGI:3032521	NM_207233	-0.046649	0.362744	0.67597	-0.011952	0.922112	0.974756	-0.0121202	0.823582	0.963358	-0.134892	0.0299256	0.225309	6.57818	6.68639	6.61708	6.48521	6.796	6.71863	6.68648	6.65069	6.65096	6.58542	6.76976	6.6441	6.65636	6.48314	6.63565	6.65671	6.56668	6.92369	6.64757	6.6888	6.64161	6.68841	6.79383	6.63581	6.64647	6.6869	6.75512	6.57589	6.7249	6.59908	6.55845
17216676	En1	engrailed 1	13798	ENSMUSG00000058665	MGI:95389	ENSMUST00000079721	0.014155	0.882458	0.961201	0.0929852	0.0272353	0.156407	-0.0393442	0.311519	0.755654	0.107913	0.0562199	0.321706	7.0208	7.27295	7.12243	7.04121	7.10287	7.33583	7.10987	7.20773	7.03358	6.98503	6.97647	7.10459	7.17657	7.19317	7.04651	7.21063	7.11736	7.18375	7.04237	7.09713	7.0149	6.99954	7.04189	7.10768	7.17906	6.96978	6.92953	7.26163	7.15339	7.03919	7.19797
17216683	B230209K01Rik	RIKEN cDNA B230209K01 gene	98452	ENSMUSG00000097881	MGI:2685664	NR_038008	-0.121804	0.182355	0.492432	-0.149929	0.0970092	0.34022	-0.0078634	0.73139	0.941686	-0.0767187	0.389607	0.762476	6.44553	6.37129	6.3652	6.29488	6.39844	6.2967	6.2376	6.31771	6.3324	6.76633	6.46837	6.68889	6.52397	6.26217	6.58034	6.5142	6.55879	6.2515	6.48646	6.41328	6.56376	6.498	6.70812	6.90693	6.2617	6.60989	6.55087	6.37656	6.30374	6.40517	6.59743
17216690	Ccdc93	coiled-coil domain containing 93	70829	ENSMUSG00000026339	MGI:1918079	NM_001025156	0.075128	0.364653	0.677834	0.0788408	0.238928	0.550668	0.0098934	0.918563	0.985206	-0.01181	0.8958	0.974546	6.65266	6.78238	6.49448	7.27867	6.55389	6.72752	6.79578	6.59969	6.60204	6.69327	6.51657	6.71376	6.40241	6.99335	6.36193	6.41676	6.48532	6.44199	6.66953	6.85018	6.60827	7.41726	6.56706	6.67584	6.63019	6.73269	6.40689	6.50078	6.51079	6.36076	6.39
17216718	Ddx18 // Ddx18	DEAD (Asp-Glu-Ala-Asp) box polypeptide 18 // DEAD (Asp-Glu-Ala-Asp) box polypeptide 18	66942	ENSMUSG00000001674	MGI:1914192	ENSMUST00000148809 // ENSMUST00000148809	0.458766	0.0893019	0.343517	0.119137	0.741184	0.902265	-0.19453	0.463539	0.844755	-0.327636	0.228927	0.618194	10.1703	7.9824	10.6887	6.93554	10.1306	7.01013	9.81366	7.31967	10.0953	7.1509	9.79413	8.47432	9.40682	8.50535	9.12189	7.42387	9.41863	8.29864	9.65758	7.20831	9.88118	7.10066	9.18292	6.72516	9.57515	6.89282	9.71089	7.54434	10.2545	7.53997	10.1417
17216721	---	---	#N/A	#N/A	#N/A	ENSMUST00000158649 // ENSMUST00000158649	-0.125789	0.0158309	0.12957	0.0753594	0.128754	0.399317	-0.0932838	0.0619919	0.399893	0.134693	0.0127567	0.136348	5.84477	6.23118	5.93221	6.11001	6.05408	6.14321	5.99389	6.10058	6.12902	6.14115	6.01497	6.06822	6.09759	6.27327	5.92418	6.18767	6.04035	6.13314	5.91043	6.0603	6.12951	6.08446	5.99702	6.10759	6.1953	6.01042	6.18405	6.09496	6.07703	6.05192	6.05042
17216723	---	---	#N/A	#N/A	#N/A	ENSMUST00000158565	-0.060198	0.0316105	0.192821	0.00889	0.858982	0.950962	0.0771622	0.0649068	0.408692	0.0202339	0.632964	0.892386	5.67378	5.69588	5.59771	5.80847	5.58145	5.67669	5.67228	5.65749	5.84281	5.73477	5.6256	5.64465	5.68889	5.6657	5.7366	5.66001	5.77154	5.70076	5.65242	5.84086	5.60034	5.66998	5.76102	5.79342	5.79426	5.64886	5.79067	5.67381	5.72274	5.74278	5.55129
17216727	Slc35f5	solute carrier family 35, member F5	74150	ENSMUSG00000026342	MGI:1921400	NM_028787	-0.161262	0.119348	0.396975	-0.335544	0.00342539	0.0380879	-0.0402564	0.47138	0.848429	0.0890646	0.362522	0.74251	8.31599	10.3681	7.97305	10.4286	8.14038	10.2184	8.63885	9.92455	8.19873	10.3306	8.1224	11.1932	8.22197	11.2255	8.11757	11.0262	8.60873	11.1405	8.61429	11.0227	8.00965	10.5214	8.0584	10.476	8.67733	10.3706	8.39158	10.7668	8.93635	10.8132	7.99927
17216745	Gpr39	G protein-coupled receptor 39	#N/A	#N/A	#N/A	NM_027677	0.411291	0.00603773	0.07202	-0.120613	0.990263	0.997467	0.137465	0.515451	0.867125	0.340738	0.0265964	0.211208	7.04441	6.59569	6.82362	7.25063	7.25369	7.35689	7.16979	7.43037	7.18874	7.34897	6.80338	7.39511	7.44867	7.71621	6.9848	8.12339	6.88431	7.40597	6.71858	8.20789	6.64189	7.30127	6.79793	7.01058	6.53302	7.80873	6.91811	7.43413	6.53285	7.03091	6.87842
17216753	Mgat5	mannoside acetylglucosaminyltransferase 5	107895	ENSMUSG00000036155	MGI:894701	NM_145128	-0.040467	0.699326	0.883821	-0.427769	0.0034474	0.0382441	0.252992	0.0766963	0.440844	0.335168	0.0178206	0.169142	7.99488	7.68049	8.11729	7.56646	8.23126	7.64522	7.98962	7.98695	7.9142	8.13558	9.02267	8.57483	8.62028	8.19423	8.6362	7.51791	8.66795	7.98984	8.59929	8.16058	8.05265	8.13556	7.9261	7.78411	7.7831	8.07065	7.96166	8.75864	8.72607	8.40457	8.07638
17216775	---	---	#N/A	#N/A	#N/A	ENSMUST00000175405	-0.251617	0.0123774	0.112776	-0.13108	0.0612503	0.25959	0.2962	0.000481371	0.019236	-0.113576	0.15298	0.516538	5.92106	5.79074	5.75864	6.07271	5.99972	6.16094	5.92936	5.93261	5.92476	5.83917	5.82495	5.8303	6.29258	5.95339	6.56455	6.05787	6.20552	5.94485	6.25953	5.7965	5.88363	5.86421	6.1148	6.1078	6.53972	6.03318	5.98521	6.20204	6.26826	6.24432	5.94114
17216777	---	---	#N/A	#N/A	#N/A	ENSMUST00000083753	-0.62501	0.000240588	0.00773908	-0.0717756	0.57278	0.815186	-0.0240208	0.927782	0.986488	0.0774739	0.607914	0.883427	6.67421	7.43762	7.16678	7.08544	7.11508	7.69651	6.87819	7.23136	7.12829	6.99472	7.25844	7.03407	7.22062	7.00878	7.19633	7.52464	7.39801	7.52136	7.11554	7.40223	7.43364	7.31823	7.93987	7.31362	7.15219	7.08202	8.09539	7.71843	7.46652	7.37223	7.00803
17216779	Acmsd	amino carboxymuconate semialdehyde decarboxylase	266645	ENSMUSG00000026348	MGI:2386323	NM_001033041	-0.067878	0.494632	0.76869	0.0580416	0.406892	0.707551	-0.016023	0.709497	0.935395	-0.01502	0.835344	0.957956	5.84063	5.99015	6.06106	6.2107	6.23877	5.98321	5.90041	6.21514	6.25401	6.09258	6.0138	6.04569	5.85632	6.09647	6.23176	6.08413	6.09681	6.13848	5.94281	5.97073	6.17504	6.05298	5.91344	6.02179	5.98679	6.11347	6.38245	6.02225	6.17654	5.9911	6.01995
17216792	Ccnt2	cyclin T2	72949	ENSMUSG00000026349	MGI:1920199	ENSMUST00000027587	-0.522943	0.029811	0.186438	-0.784413	0.00362187	0.0395538	-0.180078	0.460536	0.843072	-0.0203916	0.930101	0.984629	7.65729	7.64732	7.89187	7.49388	8.01112	7.61359	7.46635	7.0092	7.75391	7.10419	7.85394	7.82477	8.02638	8.08791	7.68295	7.81237	8.05109	8.19405	7.95404	8.50481	7.7929	7.76705	8.55775	7.72773	8.24026	8.27266	8.01989	8.1504	8.78444	8.87242	8.47753
17216809	Rab3gap1	RAB3 GTPase activating protein subunit 1	226407	ENSMUSG00000036104	MGI:2445001	NM_178690	0.115838	0.521947	0.786146	-0.185218	0.363803	0.672444	-0.183323	0.307321	0.751038	-0.14141	0.510515	0.835269	7.76335	7.22092	6.95456	7.05106	7.558	7.50286	6.89863	7.23255	7.46793	7.15891	7.51582	7.80296	7.1825	7.09928	6.72423	6.91424	8.20451	8.1014	7.3479	7.63926	6.79743	7.20302	7.05595	7.11344	7.71771	7.24247	7.16826	7.80045	7.32393	7.73301	7.64552
17216834	Rpl28	ribosomal protein L28	19943	ENSMUSG00000030432	MGI:101839	NM_009081	-0.073632	0.0348764	0.204049	0.138294	6.35385e-05	0.00172132	0.027158	0.89999	0.981604	0.205305	2.61e-05	0.00135862	12.7382	12.4702	12.7535	12.4309	12.7266	12.3931	12.6918	12.3224	12.6851	12.4288	12.7615	12.163	12.746	12.1142	12.7357	12.1175	12.7346	12.2225	12.6889	11.8401	12.6705	12.2555	12.7421	12.2339	12.8151	12.2046	12.8285	12.3748	12.9071	12.2851	12.7388
17216836	R3hdm1	R3H domain 1 (binds single-stranded nucleic acids)	226412	ENSMUSG00000056211	MGI:2448514	NM_181750	0.105832	0.155273	0.45434	-0.397058	0.00655413	0.0603522	-0.163218	0.257317	0.707543	0.134799	0.336682	0.721826	8.95873	8.12399	9.15498	7.72935	9.14805	8.06556	8.89532	7.59852	8.68408	8.37223	9.18745	8.53001	8.85448	8.6466	8.85951	8.4736	8.83942	8.74597	8.37868	8.40943	8.62617	8.29207	8.63492	8.07969	8.80111	8.30768	8.69806	8.53031	9.55175	8.66518	9.07081
17216868	Mir128-1	microRNA 128-1	387147	#N/A	MGI:2676813	NR_029543	0.0055122	0.855357	0.951569	-0.110733	0.0379311	0.19192	0.0312354	0.444008	0.834765	-0.0208125	0.692754	0.915267	5.88388	5.88355	5.88281	5.81998	5.98088	5.89536	6.10471	5.91304	5.88197	5.77595	5.96896	5.80333	5.8464	6.02922	6.09159	5.90194	5.94464	5.84937	5.80108	5.89699	5.88071	5.94221	5.85705	5.95449	5.9697	5.99395	6.0087	5.85884	5.99053	6.09204	5.8029
17216870	Ubxn4	UBX domain protein 4	67812	ENSMUSG00000026353	MGI:1915062	NM_026390	0.0498974	0.415388	0.717328	-0.21177	0.248369	0.562373	0.0474802	0.6877	0.929008	-0.519371	0.000103251	0.00412109	9.13879	8.82971	9.2067	9.15329	9.25935	9.39463	8.7751	8.5331	8.79921	9.21172	8.8671	8.55519	8.77762	8.36216	8.83243	8.857	8.87541	8.81209	8.75479	8.7982	8.69142	9.02335	8.91346	9.59495	8.69523	9.06923	9.41738	9.23268	9.21217	9.26108	8.78248
17216886	---	---	#N/A	#N/A	#N/A	ENSMUST00000157571	-0.133746	0.0989514	0.361265	0.054673	0.680627	0.873092	-0.105311	0.190573	0.635815	-0.0944782	0.243558	0.634926	6.13106	6.4148	6.40176	6.23625	6.3708	6.26074	6.18878	6.46608	6.32369	6.57903	6.16327	6.21022	6.19064	6.18369	6.18619	6.17335	6.08718	6.39816	6.2666	6.38076	6.37376	6.36061	6.39828	6.09975	6.3759	6.44358	6.53325	6.45038	6.40362	6.32921	6.27481
17216888	Thsd7b	thrombospondin, type I, domain containing 7B	210417	ENSMUSG00000042581	MGI:2443925	NM_172485	0.0208652	0.787338	0.924577	-0.0936028	0.283942	0.598835	-0.0478654	0.524336	0.870519	-0.0361748	0.649731	0.899762	6.20187	6.06222	5.95393	6.17379	6.23911	5.86109	5.98861	6.09402	6.34962	6.14302	6.17327	6.0884	5.91123	5.94224	6.18773	6.20815	5.99314	6.53718	6.02264	6.11942	6.08701	6.17126	6.29879	6.07364	6.13372	6.24756	5.96715	6.22013	6.14215	6.08956	5.94643
17216926	---	---	#N/A	#N/A	#N/A	ENSMUST00000143266	-0.0116694	0.894121	0.96553	-0.867795	0.00786073	0.0684321	-0.0670106	0.437203	0.829887	-0.0331248	0.709506	0.922583	6.08263	6.62255	6.23049	7.47196	6.27065	7.47991	6.17116	7.81213	6.3097	7.22308	6.21837	6.54551	6.21591	6.4199	6.17107	6.16723	6.14122	6.42017	6.22498	6.19328	6.40643	7.58641	6.13235	6.65057	6.27753	9.76995	6.05902	7.65322	6.24765	9.28845	6.42357
17216931	---	---	102640300	ENSMUSG00000085526	#N/A	AK082696	0.0292698	0.551168	0.804492	0.0093548	0.872912	0.956737	0.0361722	0.461998	0.843677	0.042741	0.408409	0.774236	6.23292	6.14806	6.10243	6.19675	6.08577	6.29529	6.21648	6.15702	6.12635	6.12556	6.14606	6.38982	6.07616	6.17436	6.24462	6.16321	6.1388	6.14741	6.16829	6.2549	6.02856	6.2857	6.11267	6.13999	6.11562	6.26425	6.17663	6.16964	6.18413	6.01632	6.16357
17216937	Yod1	YOD1 OTU deubiquitinating enzyme 1 homologue (S. cerevisiae)	226418	ENSMUSG00000046404	MGI:2442596	NM_178691	-0.149244	0.337758	0.654103	0.0625022	0.363911	0.672444	-0.259482	0.340214	0.775336	-0.395938	0.0233319	0.196115	6.99638	7.81131	6.88223	7.33621	7.20313	7.80068	7.24161	7.94175	7.24312	7.12992	7.23691	6.81643	6.91881	7.08769	6.91983	7.33211	6.93609	6.98363	6.91962	6.59882	7.25963	6.84405	7.09727	8.05728	7.11723	7.18358	7.41743	7.44179	7.42112	8.18065	7.78249
17216942	AA986860	expressed sequence AA986860	212439	ENSMUSG00000042510	MGI:2138143	NM_177604	-0.278506	0.0333617	0.199214	-0.18495	0.11222	0.368737	0.212185	0.162024	0.596709	0.153495	0.261672	0.65413	8.1291	10.7912	8.0877	10.5919	8.41135	10.5599	8.48085	11.0777	8.46134	10.5126	8.07194	8.77942	7.83545	9.32881	8.16658	9.31156	7.8025	9.02346	7.94907	8.92718	8.25996	10.8695	8.678	10.8329	8.47297	11.1613	8.64238	10.7096	8.90957	10.8848	8.05409
17216949	Fcamr	Fc receptor, IgA, IgM, high affinity	64435	ENSMUSG00000026415	MGI:1927803	NM_001170632	0.0913204	0.3658	0.67858	-0.0635532	0.459667	0.74571	-0.041439	0.979927	0.995658	0.0253728	0.768903	0.93853	6.42027	6.02663	6.09972	5.8782	6.153	6.18498	6.20422	6.04715	6.05681	5.96196	6.30939	5.96286	6.2814	6.13891	6.01943	6.00053	6.01846	6.08739	6.31222	5.92012	6.03917	5.98287	6.0089	6.18533	6.05129	6.02136	6.17837	6.26109	6.19968	5.96604	6.57036
17216960	Pigr	polymeric immunoglobulin receptor	18703	ENSMUSG00000026417	MGI:103080	NM_011082	0.015328	0.545308	0.801285	4.15314	3.57141e-31	3.00418e-27	-0.069452	0.462532	0.843944	0.425026	0.000340122	0.0103473	11.5764	11.6445	11.7514	11.6481	11.734	11.8994	11.6167	11.6164	11.6449	11.1267	11.9467	10.4456	11.691	9.86602	11.6115	9.94993	11.8339	10.7659	11.7287	10.524	11.4733	7.16682	11.5579	6.93567	11.5712	6.91567	11.6184	8.67068	12.026	7.48055	11.8521
17216976	Faim3	Fas apoptotic inhibitory molecule 3	69169	ENSMUSG00000042474	MGI:1916419	ENSMUST00000038829	-0.0731814	0.170125	0.475571	0.0762632	0.773118	0.915664	-0.0065178	0.929606	0.986525	-0.00733606	0.92713	0.983919	6.12753	6.33524	6.30092	6.32043	6.2363	6.19463	6.20169	6.7294	6.34812	6.34343	6.15314	6.23576	6.29632	6.19787	5.99227	6.31069	6.21384	6.58947	6.33852	6.18137	6.46838	6.10899	6.27501	6.37153	6.51594	6.41323	6.32451	6.29017	5.99662	6.35789	6.38551
17216990	Il10	interleukin 10	16153	ENSMUSG00000016529	MGI:96537	NM_010548	0.011712	0.86584	0.955109	-0.094264	0.0736955	0.290559	0.0477516	0.339276	0.774205	-0.0327664	0.523718	0.84316	6.16439	6.37303	6.00405	6.06679	6.12491	6.03529	6.23623	6.10312	6.04697	6.21503	6.09888	6.09472	6.1727	5.93337	6.03173	6.07984	6.07678	6.18962	6.10943	6.05602	6.08713	6.23975	6.05141	6.20593	6.11494	6.198	6.17773	6.45806	6.08677	6.16285	6.00051
17216998	Eif2d	eukaryotic translation initiation factor 2D	16865	ENSMUSG00000026427	MGI:109342	NM_001136070	0.446041	0.03789	0.214627	-0.206212	0.178818	0.474279	0.159202	0.327568	0.766088	-0.127185	0.455748	0.80321	8.41381	6.88758	8.21947	7.21748	8.60666	7.12246	8.36047	6.55012	8.35639	7.7591	8.41375	7.5102	8.06233	7.55413	7.70046	7.58981	8.24148	7.80425	7.86745	7.62422	7.58017	6.70326	8.33368	7.53053	7.08675	7.26193	8.03862	7.18751	8.68737	7.88456	8.32645
17217022	Fam72a	family with sequence similarity 72, member A	108900	ENSMUSG00000055184	MGI:1919669	BC090647	-0.327481	1.42962e-06	0.000148465	-0.100033	0.721087	0.892119	0.225015	0.0126794	0.173142	0.0335646	0.518137	0.840546	6.5907	5.74574	6.2519	5.82238	6.2188	5.79147	6.0195	5.8428	6.29725	5.73689	6.01761	5.83392	5.99771	5.77548	6.43028	5.92113	6.54958	5.81363	6.08376	5.84363	6.33512	5.76924	7.04119	5.75527	6.65486	5.83505	6.28602	6.31717	6.69837	5.76272	5.89334
17217030	Avpr1b	arginine vasopressin receptor 1B	26361	ENSMUSG00000026432	MGI:1347010	NM_011924	-0.077953	0.292979	0.614807	-0.0250278	0.664469	0.864846	-0.147696	0.102472	0.502094	-0.0915534	0.261993	0.654486	6.02273	6.30636	5.906	5.88048	6.1822	6.162	5.90439	5.76297	6.00711	5.98851	6.06955	5.85553	6.09525	5.96472	6.00458	5.99828	5.85478	6.1287	5.9057	5.9792	6.08333	5.96926	6.09003	5.95498	6.03413	6.02773	6.13604	6.1494	6.06867	6.12409	6.42807
17217035	Ctse	cathepsin E	13034	ENSMUSG00000004552	MGI:107361	NM_007799	0.0575334	0.316027	0.6357	-0.04516	0.494323	0.769245	0.393256	2.91943e-06	0.000312834	0.221634	0.00803589	0.101305	6.11353	6.21952	6.17881	6.05466	6.14159	6.04657	6.09793	6.03623	6.23347	5.84959	7.39165	7.81132	6.90469	6.9948	6.34344	6.47092	6.84021	6.81878	6.87335	7.12229	6.03431	6.18956	6.1533	6.04708	6.01361	6.04929	6.14908	6.0362	6.12737	6.11024	6.78907
17217048	5430435G22Rik	RIKEN cDNA 5430435G22 gene	226421	ENSMUSG00000052688	MGI:2442295	ENSMUST00000064679	-0.0168932	0.922941	0.976445	-6.48e-05	0.663645	0.864386	0.0676284	0.264019	0.714072	-0.058949	0.345561	0.729109	6.20422	6.17816	6.25192	5.89074	6.21479	6.30397	6.04205	6.03146	6.02628	5.90303	6.17999	6.11733	6.1249	5.98097	6.00497	5.99927	6.41115	5.9854	6.4216	5.89579	6.16361	6.02764	6.37015	6.09857	5.9914	6.01884	6.14887	6.19548	6.1497	5.96716	6.12729
17217058	Slc26a9	solute carrier family 26, member 9	320718	ENSMUSG00000042268	MGI:2444594	ENSMUST00000049027	-0.0951262	0.442792	0.736426	-0.177246	0.0284583	0.160714	-0.131331	0.107313	0.512614	-0.0546256	0.490343	0.82278	6.5787	6.93396	6.90116	6.64677	6.88842	6.84812	6.65758	6.6414	7.04089	6.98135	6.7797	6.79159	6.81411	6.6518	6.84237	6.87416	6.73491	6.66209	6.79055	6.75868	6.64712	6.98902	6.86509	6.90573	7.00323	6.81088	6.77525	7.15288	7.25169	7.07934	6.84069
17217083	Pm20d1	peptidase M20 domain containing 1	212933	ENSMUSG00000042251	MGI:2442939	NM_178079	-0.221622	0.181482	0.491021	0.661967	0.00924991	0.0760958	0.2586	0.401256	0.8106	-0.407636	0.0684728	0.354433	6.33062	9.66493	6.62001	9.77039	6.27542	9.79123	6.61731	9.46657	7.35184	9.97385	6.3839	7.3149	6.45881	8.08948	6.40713	7.9429	7.50789	7.12733	6.72326	7.38201	6.29686	9.16828	6.95945	9.12549	6.69667	8.36644	7.16381	9.61179	7.18651	9.08512	6.97163
17217101	Slc41a1	solute carrier family 41, member 1	98396	ENSMUSG00000013275	MGI:2444823	NM_173865	0.594672	0.000435197	0.0119829	-0.104837	0.572905	0.815186	-0.307974	0.0785495	0.445926	-0.0763965	0.643304	0.897138	7.37023	6.2201	8.44106	6.41843	8.34671	6.65768	8.43476	6.95508	7.63858	6.87002	8.04148	6.52517	7.3662	6.69984	7.73416	6.70571	7.66565	6.46606	7.70223	6.80152	7.79061	6.63076	7.65196	6.92141	7.57143	6.72819	7.31048	6.76311	6.93351	6.60204	7.75499
17217116	Rab7l1	RAB7, member RAS oncogene family-like 1	226422	ENSMUSG00000026433	MGI:2385107	ENSMUST00000112386	0.24452	0.0152063	0.126583	0.123856	0.286733	0.601441	0.208251	0.0650266	0.409035	-0.23569	0.0482397	0.297166	6.83686	6.42523	7.41097	6.63324	7.51954	6.54893	7.3555	6.5677	6.87968	6.61746	7.59459	6.42994	7.37355	6.81929	7.16505	6.65944	6.95751	6.95946	7.18158	6.62621	6.71169	6.40302	6.90301	6.27865	6.91366	6.51007	7.02579	6.57703	7.22579	6.40453	7.19341
17217127	Nucks1	nuclear casein kinase and cyclin-dependent kinase substrate 1	98415	ENSMUSG00000026434	MGI:1934811	NM_175294	-0.0104832	0.567521	0.813469	0.596531	1.09467e-08	1.03753e-06	0.0573544	0.642479	0.914995	0.267044	0.00114733	0.026369	9.99883	7.91987	10.1486	7.36088	10.1506	7.56006	10.0169	7.17561	9.97275	7.26471	9.57455	8.0249	9.45678	7.92703	9.51925	8.25538	9.52605	7.94159	9.54177	7.16996	9.97901	6.76207	10.0178	6.80096	10.0571	6.49899	9.80381	6.90843	10.4823	7.32802	9.55346
17217136	Slc45a3	solute carrier family 45, member 3	212980	ENSMUSG00000026435	MGI:1922082	NM_145977	0.0480056	0.288768	0.611015	0.008828	0.592559	0.824373	0.015573	0.950612	0.990905	0.628989	2.04e-08	3.24409e-06	6.21384	6.0522	6.1654	6.2366	6.26341	6.1147	6.2688	6.28457	5.88435	6.18644	6.32229	8.12565	6.17523	7.31168	6.53124	7.61301	6.22909	6.52093	6.23556	7.31827	6.16466	6.08769	6.20808	6.14699	6.04938	6.07476	6.11659	6.44068	6.01708	6.08025	6.17706
17217145	Elk4	ELK4, member of ETS oncogene family	13714	ENSMUSG00000026436	MGI:102853	NM_007923	-0.0590516	0.648167	0.859092	-0.233829	0.0200136	0.129101	0.189362	0.112556	0.521864	0.223826	0.0704846	0.358687	8.76044	8.58043	8.53785	8.60903	8.67961	8.8895	8.53116	9.24014	8.71957	9.36717	8.75533	8.73318	8.4916	8.98118	8.73226	8.70487	8.51751	8.83203	8.53398	8.91989	8.71309	9.03341	8.54971	8.81152	8.4639	9.39061	8.81674	9.41634	8.98044	9.20355	8.28013
17217155	Mfsd4 // Mfsd4	major facilitator superfamily domain containing 4 // major facilitator superfamily domain containing 4	213006	ENSMUSG00000059149	MGI:2442786	NM_172510 // NM_172510	0.525982	0.000888671	0.0198152	0.485728	0.00133449	0.0187223	0.149019	0.171261	0.609674	-0.0897379	0.558973	0.861723	7.84303	7.60112	8.01135	7.8395	7.71119	7.28473	7.95713	7.86616	7.91394	7.99479	9.64273	7.83855	9.28352	8.27088	8.43836	7.46597	9.14457	7.68117	9.17222	8.03664	7.15859	7.25734	7.68776	7.0446	7.251	7.43933	7.55758	7.37986	7.1518	7.03653	9.02501
17217158	---	---	#N/A	#N/A	#N/A	ENSMUST00000158154 // ENSMUST00000158154	0.0687738	0.405581	0.709849	-0.181916	0.987637	0.996568	0.0128398	0.876006	0.975677	-0.0228786	0.786124	0.942265	6.02083	5.91834	5.85334	5.74388	5.6938	6.04189	5.90986	5.69776	5.74711	5.82379	5.8391	5.61261	5.77406	5.82593	5.77328	5.65065	5.64987	5.76533	5.55566	6.07662	5.90679	5.92757	5.68827	5.72541	5.66371	6.95686	5.70161	5.71174	5.92069	5.81366	5.7231
17217160	Lemd1	LEM domain containing 1	213409	ENSMUSG00000079330	MGI:1922403	NM_001033250	0.0370032	0.0605067	0.279307	-0.073043	0.0652119	0.270624	-0.0728602	0.0155066	0.194828	-0.00124196	0.975596	0.99541	6.09183	6.64174	6.39231	6.31878	6.33379	6.37697	6.41448	6.3857	6.38083	6.39202	6.31088	6.60929	6.26664	6.29839	6.28186	6.52813	6.46759	6.49578	6.36033	6.56919	6.3214	6.43174	6.25847	6.38264	6.30327	6.42653	6.23992	6.70344	6.30517	6.53609	6.27992
17217169	Mir135b	microRNA 135b	723818	ENSMUSG00000065435	MGI:3618732	NR_029777	-0.282088	0.0044252	0.0596055	-0.699761	4.76801e-07	2.73215e-05	-0.3009	0.00229505	0.0578439	0.0778722	0.428099	0.786034	6.60764	6.98703	6.45175	6.83199	6.59521	6.68295	6.41429	6.83707	6.39041	6.71902	6.44345	6.70443	6.40123	7.05771	6.24167	6.61289	6.31208	6.73422	6.29718	6.68146	6.63834	7.36402	6.59894	6.8027	6.90474	7.37045	6.9731	8.0879	6.75461	7.93179	6.78764
17217171	---	---	638532	#N/A	MGI:3646637	ENSMUST00000167128	-0.0109278	0.66035	0.865657	-0.166569	0.0287424	0.161864	-0.0616146	0.758364	0.950044	0.048982	0.530438	0.846885	7.38025	7.18432	7.25139	7.15392	7.50991	7.37622	7.37334	7.35137	7.43718	7.31599	7.24792	7.36174	7.22194	7.82452	7.39294	7.53672	7.10719	7.43272	7.44714	7.24724	7.46546	7.44247	7.43335	7.42199	7.1562	7.39067	7.51825	7.48719	7.43345	7.47233	7.63757
17217174	Klhdc8a	kelch domain containing 8A	213417	ENSMUSG00000042115	MGI:2442630	NM_144810	-0.102083	0.395434	0.70249	-0.0963546	0.162168	0.45065	0.121794	0.0842985	0.460753	0.036163	0.686014	0.912699	6.29813	6.21596	6.2668	6.04599	6.37753	6.31909	6.4742	6.57678	6.44235	6.18878	7.03704	6.34037	6.63512	6.62436	6.9683	6.18877	6.90552	6.43141	6.51035	6.27297	6.394	6.46755	6.50864	6.45036	6.39126	6.2203	6.30844	6.46468	6.7671	6.22549	6.72227
17217182	Nuak2	NUAK family, SNF1-like kinase, 2	74137	ENSMUSG00000009772	MGI:1921387	NM_001195025	0.120106	0.579444	0.820637	0.343644	0.0697835	0.281607	0.0243126	0.787405	0.955748	0.194054	0.400625	0.769833	7.0677	8.95244	6.51692	10.1404	6.96854	10.0264	7.38553	9.32323	6.62453	9.70565	6.75549	7.9384	6.74154	8.23012	6.95037	9.07171	6.84096	8.2427	6.58567	8.94085	6.90807	9.42705	6.63471	9.01574	6.62816	9.19192	6.9645	9.32267	6.82726	9.47254	7.34302
17217193	Tmcc2	transmembrane and coiled-coil domains 2	68875	ENSMUSG00000042066	MGI:1916125	NM_178874	-0.0763538	0.15464	0.453435	-0.0347506	0.327212	0.641466	-0.0610984	0.272348	0.722052	-0.262401	0.000457011	0.013108	6.86484	6.74893	6.57982	6.86011	6.65031	7.42669	6.55776	7.18419	6.54601	7.00326	6.74005	6.74653	6.71324	6.63642	6.62999	6.75866	6.54437	6.75387	6.63853	6.61038	6.67145	6.93918	6.62316	7.12514	6.75316	7.04027	6.71365	7.0553	6.81909	7.23704	6.84594
17217197	Dstyk	dual serine/threonine and tyrosine protein kinase	213452	ENSMUSG00000042046	MGI:1925064	NM_172516	-0.122573	0.0332331	0.198967	-0.0970556	0.208232	0.514075	-0.129001	0.0202554	0.225479	0.0702996	0.415843	0.778668	6.03004	6.00376	5.91823	5.97358	6.52525	6.0863	5.81135	6.06985	6.01008	6.22023	6.24695	6.27343	6.33612	5.91595	6.26604	6.3365	6.06236	5.99671	6.36081	6.79504	6.20944	6.21513	6.0968	6.1267	6.45414	6.06678	6.19668	6.32744	5.95077	6.10295	6.02213
17217216	Rbbp5	retinoblastoma binding protein 5	213464	ENSMUSG00000026439	MGI:1918367	NM_172517	0.0893138	0.60183	0.834457	-0.430524	0.0170441	0.116596	-0.0798752	0.482344	0.852844	-0.153016	0.34819	0.731216	8.17005	7.00002	8.13334	6.63303	8.13689	7.47162	8.2231	7.32891	7.94473	7.68816	7.77884	7.2063	7.57335	7.74455	7.57586	7.46217	7.78086	8.01877	7.43268	7.85171	8.2108	7.18754	7.6616	7.63763	8.26192	7.98184	7.79017	7.76637	8.23707	7.70098	7.75456
17217232	Tmem81	transmembrane protein 81	74626	ENSMUSG00000048174	MGI:1921876	NM_029025	-0.100783	0.912314	0.972489	0.0918496	0.395391	0.698861	0.0554784	0.420112	0.820352	0.048673	0.477662	0.815749	6.49981	6.18333	6.54798	6.44482	6.54161	6.6111	6.54773	6.32837	6.5237	6.18345	6.40574	6.32805	6.34827	6.54438	6.42832	6.39919	6.34729	6.35998	6.74967	6.06569	6.46958	6.45584	6.49611	6.05552	6.65441	6.15978	6.20582	6.26474	7.33884	6.35593	6.36947
17217237	Gm10538	predicted gene 10538	100038653	#N/A	MGI:3642693	NR_045892	-0.159972	0.0373943	0.212714	-0.08422	0.290001	0.605127	-0.110329	0.168134	0.605322	-0.0287408	0.716073	0.923951	5.96482	6.16787	5.98105	6.26261	6.35935	6.18909	6.30603	6.36044	6.15144	6.14074	6.32893	6.21072	6.08269	6.241	6.31358	6.17971	6.31462	6.11278	6.21293	6.33614	6.48388	6.45635	6.44081	6.39101	6.31147	6.21023	6.21203	6.32236	6.11434	6.1619	6.27497
17217241	Lrrn2	leucine rich repeat protein 2, neuronal	16980	ENSMUSG00000026443	MGI:106037	NM_010732	-0.0062332	0.841752	0.946457	-0.0326244	0.69037	0.877779	-0.171126	0.0413493	0.328519	0.0334326	0.683128	0.911792	6.46197	6.55612	6.65717	6.49819	6.70881	6.63076	6.70267	6.3896	6.74973	6.7076	6.70122	6.57024	6.5676	6.76276	6.51593	6.46921	6.60795	6.45881	6.77274	6.7009	6.57563	6.55849	6.63867	6.50225	6.8187	6.47365	6.39966	6.65058	6.87885	6.76044	6.81368
17217247	Pik3c2b	phosphoinositide-3-kinase, class 2, beta polypeptide	240752	ENSMUSG00000026447	MGI:2685045	NM_001099276	-0.111712	0.809509	0.93292	-0.767033	8.4171e-07	4.46e-05	0.076425	0.748926	0.947798	-0.401897	0.0030573	0.052404	8.9118	8.48926	9.05926	8.9291	9.42886	8.99855	9.38707	8.99033	8.69367	8.93478	8.74319	10.2118	8.25391	9.87064	8.42678	9.47	8.84228	9.8371	8.32254	9.68072	8.84038	9.73811	9.23999	9.79532	8.93602	9.30227	9.27725	9.72015	9.74558	9.62133	8.08573
17217283	Ppp1r15b	protein phosphatase 1, regulatory (inhibitor) subunit 15b	108954	ENSMUSG00000046062	MGI:2444211	NM_133819	0.292924	0.0142175	0.121539	0.20025	0.0484995	0.22493	-0.0176072	0.272832	0.722606	0.217579	0.0357829	0.250056	9.19555	10.5743	9.40406	10.4321	9.38878	10.67	9.32158	10.3408	9.69661	10.4857	9.26894	9.89535	8.78644	10.102	8.95438	10.3837	9.63124	10.0129	8.7613	10.0501	9.00745	10.2743	8.98415	10.3931	9.43925	10.3061	8.64809	10.1467	9.46303	10.3815	8.86114
17217291	Plekha6	pleckstrin homology domain containing, family A member 6	240753	ENSMUSG00000041757	MGI:2388662	NM_182930	-0.279677	0.125189	0.407335	-0.207629	0.16461	0.454037	-0.0593056	0.776768	0.95332	0.191258	0.201127	0.586168	8.27282	8.2236	8.71522	8.33567	8.51656	8.67192	8.27494	8.47203	8.33722	8.75095	8.63195	8.58797	8.56611	9.17981	8.24075	8.35101	8.35202	8.74663	8.30966	9.06905	8.25297	8.67176	8.29743	9.07661	8.93699	8.60195	8.69722	8.323	9.33054	8.81899	8.41015
17217321	Golt1a	golgi transport 1 homolog A (S. cerevisiae)	68338	ENSMUSG00000041717	MGI:1915588	NM_026680	0.0205072	0.814855	0.934805	-0.314181	0.0179191	0.120176	-0.180518	0.477066	0.851052	0.0545221	0.705088	0.921197	8.93378	9.9095	8.92324	10.1348	9.05713	9.83871	8.73628	9.87161	8.47199	10.0998	8.06284	9.36311	8.00192	9.40315	8.24489	9.12231	8.5741	8.99046	8.32535	8.86158	8.47269	10.2476	8.82488	9.85696	8.92787	10.2337	8.66146	10.5985	9.13298	10.4886	8.16728
17217329	Kiss1	KiSS-1 metastasis-suppressor	280287	ENSMUSG00000091251	MGI:2663985	ENSMUST00000007433	0.137194	0.0666139	0.293717	-0.0893326	0.12889	0.399526	-0.0957822	0.694281	0.930541	-0.0949506	0.3608	0.741138	6.45285	7.22598	6.51313	6.57715	6.55116	6.4911	6.3677	6.6949	6.47511	6.80107	6.34007	6.25312	6.31468	6.63046	6.43227	6.21535	6.32952	6.38108	5.95176	6.62791	6.05935	6.55873	6.13966	6.91514	6.39381	7.02885	6.2697	6.65477	6.81148	7.07936	6.24569
17217335	Ren1	renin 1 structural	#N/A	#N/A	#N/A	NM_031192	0.054487	0.394174	0.701585	0.13978	0.00285511	0.0331605	-0.01279	0.795009	0.956986	-0.00534337	0.914761	0.980042	6.19929	6.22427	6.12283	6.22174	6.10436	6.10761	6.07169	5.96913	6.30776	6.2558	6.029	6.13868	6.06168	6.02528	6.1452	6.10782	6.03839	6.0792	6.07659	5.92377	6.05686	6.07694	6.12753	5.93316	6.03886	6.07449	6.17941	6.04423	6.13085	5.95084	6.03034
17217350	Etnk2	ethanolamine kinase 2	214253	ENSMUSG00000070644	MGI:2443760	NM_175443	0.0044292	0.960132	0.988237	0.0809758	0.363659	0.672273	0.0088632	0.925722	0.986126	-0.098717	0.269487	0.662934	5.74777	5.87632	5.9638	6.09952	5.99077	6.14539	5.75075	5.89479	5.82108	5.93944	6.16538	5.82993	5.85871	5.95311	6.03101	6.02932	5.75434	5.93615	5.71944	5.92397	5.81227	5.89069	5.86143	6.00938	5.78567	5.88022	5.88323	5.91543	5.90943	5.85486	5.94561
17217364	---	---	#N/A	#N/A	#N/A	ENSMUST00000082880	0.108818	0.271104	0.593367	-0.0884852	0.449683	0.739515	-0.0194548	0.923698	0.985751	-0.0387494	0.649143	0.899478	6.15078	5.57542	5.83557	5.61691	5.83558	5.62784	6.11437	5.7295	5.68632	5.63892	6.08874	5.56994	5.57544	5.66245	6.05409	5.62692	5.6247	5.75148	5.58642	5.65358	6.0078	5.81096	5.77542	5.57947	5.83938	5.60279	5.58058	5.99918	5.87535	5.63861	5.68479
17217366	---	---	#N/A	#N/A	#N/A	AK132893	0.255377	0.617247	0.843585	-0.220645	0.119338	0.381145	0.0077724	0.0679083	0.418051	-0.000946278	0.991297	0.998511	6.2774	5.99444	7.64057	6.06427	6.11317	6.31034	6.15369	6.20138	6.25625	6.45832	6.25272	6.45613	6.79251	6.30702	6.08438	6.15147	6.38982	5.9231	6.34192	6.20579	6.17659	6.35519	6.26815	7.00718	6.54426	6.21607	6.12793	6.43285	6.04727	6.1207	6.08448
17217369	Prelp	proline arginine-rich end leucine-rich repeat	116847	ENSMUSG00000041577	MGI:2151110	NM_054077	0.104492	0.210902	0.52764	-0.110022	0.0525349	0.235497	-0.0657482	0.692229	0.930058	0.108088	0.0783192	0.377899	6.42015	6.62744	6.67172	6.21097	6.42557	6.35932	6.36761	6.41127	6.6784	6.42183	6.24258	6.55394	6.54287	6.53347	6.36092	6.73774	6.42195	6.37589	6.64682	6.67277	6.43182	6.45676	6.40193	6.62067	6.43963	6.49999	6.37416	6.5407	6.39345	6.46283	6.99253
17217373	Fmod	fibromodulin	14264	ENSMUSG00000041559	MGI:1328364	ENSMUST00000048183	0.13323	0.0462724	0.239579	-0.122942	0.131782	0.403982	-0.0762008	0.234242	0.68591	0.0799294	0.238432	0.62948	6.25911	6.22605	6.49819	6.02266	6.33323	6.32286	6.24349	6.5159	6.46062	6.35919	6.17946	6.47357	6.27436	6.39514	6.2259	6.48395	6.1836	6.30294	6.28426	6.35783	6.18481	6.3664	6.29942	6.38274	6.37158	6.27013	6.19341	6.57301	6.07928	6.46908	6.30187
17217380	Gm8618	predicted gene 8618	667414	ENSMUSG00000049517	MGI:3647540	ENSMUST00000097570	-0.081912	0.23088	0.549821	0.0200774	0.0335313	0.178291	0.004176	0.956265	0.992277	-0.129451	0.154296	0.51916	10.7585	10.2002	10.9863	9.32928	10.8566	9.41211	10.635	9.26302	10.6519	9.55869	10.8865	9.83662	10.8455	9.77714	10.8536	9.8832	10.8809	10.2678	10.9967	9.46611	10.8162	9.26701	10.8493	9.68551	10.8665	9.74369	10.9181	9.75684	10.8476	9.20991	10.816
17217383	Chit1	chitinase 1 (chitotriosidase)	71884	ENSMUSG00000026450	MGI:1919134	ENSMUST00000159963	-0.009678	0.897015	0.966506	-0.0115212	0.247352	0.561118	-0.0270358	0.596396	0.896967	0.0944097	0.0836788	0.391918	5.99925	5.85088	5.9081	6.20413	5.88057	5.90828	6.00758	5.97471	6.00498	5.9706	5.89774	6.01039	5.94586	6.15806	5.88301	6.16848	5.88066	5.97283	5.89214	5.95794	6.02917	6.07557	5.89971	6.1202	6.11912	6.06359	5.97242	5.78331	5.82843	5.92355	5.97537
17217399	Chi3l1	chitinase 3-like 1	12654	ENSMUSG00000064246	MGI:1340899	NM_007695	-0.042975	0.122508	0.402701	0.0260416	0.970674	0.991383	-0.0206186	0.235921	0.687994	0.0976307	0.0506206	0.304475	6.06994	5.89426	5.91416	5.91749	5.94062	5.95205	5.95232	5.93298	5.85261	6.05995	5.96225	5.98379	5.94408	5.85289	6.07519	5.92461	5.79877	6.28538	5.99237	6.19552	5.97505	5.97786	6.0329	5.88162	6.0178	6.03519	6.1338	5.75974	5.78496	5.97213	6.09608
17217415	Mybph	myosin binding protein H	#N/A	#N/A	#N/A	NM_016749	-0.0663472	0.338915	0.654921	-0.209454	0.00206347	0.0260426	-0.079403	0.18531	0.629102	0.115752	0.0685935	0.354433	6.4809	6.62769	6.29323	6.30787	6.31212	6.81198	6.24968	6.52177	6.51434	6.54235	6.57819	6.58343	6.54935	6.47047	6.45256	6.87193	6.42182	6.75717	6.47005	6.7819	6.61203	6.82584	6.48699	6.80747	6.36424	6.76137	6.39421	6.75005	6.32453	6.7142	6.5397
17217428	Myog	myogenin	17928	ENSMUSG00000026459	MGI:97276	NM_031189	-0.110091	0.00542258	0.06698	0.165789	0.000954656	0.014539	-0.0512702	0.846887	0.969136	0.132128	0.0150098	0.15148	6.2071	6.58448	6.10274	6.46569	6.09048	6.36915	6.44011	6.54056	6.40295	6.27834	6.09894	6.32738	6.47396	6.40845	6.42537	6.30658	6.1082	6.32363	6.41166	6.44388	6.36932	6.49018	6.37098	6.29236	6.18591	6.26884	6.39379	6.13982	6.47385	6.21809	6.46495
17217434	4933406M09Rik	RIKEN cDNA 4933406M09 gene	240755	ENSMUSG00000050526	MGI:3045320	NM_173771	-0.10675	0.11587	0.390728	0.0592926	0.332159	0.645199	-0.031307	0.532298	0.87368	-0.0661028	0.305454	0.694072	6.22174	6.23406	6.31272	6.46149	6.16494	6.37185	6.18747	6.66521	6.10075	6.40776	6.27083	6.32172	6.39632	6.1862	6.24529	6.1028	6.1236	6.48371	6.37	6.26245	6.34346	6.38814	6.2716	6.20567	6.21984	6.4083	6.46386	6.25248	6.22261	6.5893	6.12255
17217440	Cyb5r1	cytochrome b5 reductase 1	72017	ENSMUSG00000026456	MGI:1919267	ENSMUST00000027726	0.297513	0.00165956	0.0311082	-0.0481994	0.715516	0.889032	-0.0210776	0.434648	0.828895	-0.0400176	0.770536	0.938947	8.51949	7.1816	8.93026	6.91759	8.44521	7.08995	8.50292	6.84791	7.57574	7.02088	7.47309	7.22739	7.26215	7.09914	8.07521	7.4316	8.01818	7.10158	7.20656	7.03782	7.59847	7.33979	7.87854	7.06285	7.98359	7.17929	8.06951	6.95879	8.95593	6.75822	7.68775
17217455	Adipor1	adiponectin receptor 1	72674	ENSMUSG00000026457	MGI:1919924	ENSMUST00000112237	0.0102908	0.593413	0.829469	0.0727236	0.546132	0.800859	0.0101938	0.952473	0.991273	-0.103784	0.333563	0.719122	9.31092	10.3476	9.58623	10.013	9.40831	9.91249	9.53753	10.0382	9.22638	10.1181	9.52773	9.88506	9.38119	10.1172	9.33028	10.0945	9.61486	10.2673	9.30576	10.1996	9.26298	10.0298	9.23495	9.86602	9.46009	9.9076	9.23212	10.1577	9.82776	10.1046	9.46403
17217469	Klhl12	kelch-like 12 (Drosophila)	240756	ENSMUSG00000026455	MGI:2385619	NM_153128	0.0500442	0.947705	0.985194	-0.0417974	0.811142	0.932025	0.082802	0.409986	0.8149	-0.0780226	0.192996	0.576107	6.34675	5.7358	5.72163	5.99844	6.32293	6.01551	7.13685	6.06624	6.28312	6.00911	6.14511	5.99612	6.54974	6.00303	6.17981	5.90076	6.17344	5.86487	6.22173	5.95286	6.34229	5.94822	6.15612	5.99079	6.43134	6.0608	6.41883	5.9824	6.21249	6.05188	6.24402
17217487	Rabif	RAB interacting factor	98710	ENSMUSG00000042229	MGI:2138605	ENSMUST00000047978	0.298733	0.292595	0.614348	-0.379496	0.105484	0.355514	0.165747	0.557065	0.882798	-0.138314	0.633943	0.892593	7.63576	6.80475	7.37074	6.86	8.26966	7.58493	8.01537	6.93729	7.22749	8.29929	7.45783	7.60427	7.58192	7.78719	7.69084	7.73946	7.69766	8.32037	7.87573	7.34608	7.51964	8.0753	7.08694	7.981	7.09745	7.14886	7.318	7.82257	8.00333	7.35603	7.74343
17217495	---	---	#N/A	#N/A	#N/A	ENSMUST00000104014	-0.113434	0.239658	0.558971	0.0300612	0.451468	0.740706	-0.149427	0.188545	0.633269	0.0119427	0.912304	0.979158	5.87022	5.84485	5.63904	5.95509	6.39702	6.90673	5.75388	5.93056	5.97706	6.07839	5.78421	6.03524	6.03404	5.85885	6.06304	6.13503	5.91547	5.82872	5.7633	5.85615	5.88656	6.25397	5.929	6.03778	5.99483	6.41767	6.43261	5.97837	5.9614	5.87753	5.87232
17217497	LOC100503055	60S ribosomal protein L29-like	100503055	ENSMUSG00000074516	#N/A	XM_003086155	0.071383	0.349463	0.665143	-0.0263794	0.714807	0.888764	-0.0472426	0.913328	0.983677	0.0728932	0.315724	0.70325	6.06666	5.78968	5.7304	5.8864	6.33327	6.00634	5.97906	5.92968	6.05401	6.00776	6.06212	6.01338	5.95382	5.98668	6.25456	5.9424	6.44527	6.01817	6.10222	5.9776	5.9693	6.04243	5.88074	5.97286	5.94281	5.87406	6.03223	6.03403	5.9814	5.82838	6.13744
17217500	Kdm5b	lysine (K)-specific demethylase 5B	75605	ENSMUSG00000042207	MGI:1922855	NM_152895	-0.165347	0.270145	0.592034	-0.128755	0.382421	0.689345	0.281143	0.102268	0.50143	0.178834	0.223312	0.611814	8.05067	8.83169	8.23203	8.44202	8.25078	9.02079	8.24678	8.43714	8.3875	8.73481	8.41484	8.89329	9.0085	8.65451	8.55458	8.53681	8.87683	8.53874	8.60197	8.84215	7.85936	8.50688	8.43971	8.72493	8.39787	8.77258	8.36114	8.94495	8.9364	9.16088	7.95107
17217536	Syt2	synaptotagmin II	20980	ENSMUSG00000026452	MGI:99666	NM_009307	-0.227166	0.173225	0.479324	-0.0530486	0.399773	0.702005	-0.03154	0.612832	0.903343	-0.0846264	0.200342	0.585149	6.55477	6.36877	6.58278	6.34762	6.88178	6.5843	6.81431	6.7436	6.82418	6.58562	6.36975	6.63872	6.59758	6.42271	6.52608	6.67978	6.47021	6.61278	6.48819	6.52013	6.61999	6.64215	6.79184	6.51185	6.78471	6.49791	7.629	6.72637	6.96811	6.51687	6.51381
17217552	Ube2t	ubiquitin-conjugating enzyme E2T (putative)	67196	ENSMUSG00000026429	MGI:1914446	NM_026024	0.407846	0.000689998	0.0167144	0.0172882	0.868449	0.955243	0.0852996	0.5471	0.878306	0.0127488	0.90278	0.976208	7.74279	6.08273	7.36848	6.1853	7.00818	6.27759	7.33391	6.22048	7.01903	6.41929	7.01077	6.10424	7.186	6.43544	6.80392	6.36214	6.64804	6.07475	6.72762	6.13777	7.15058	6.16084	6.66119	6.32807	7.33676	6.19547	6.74686	6.29712	6.53775	6.11745	6.89102
17217562	Gm10535	predicted gene 10535	100038590	#N/A	MGI:3642442	AK134881	0.0148938	0.4242	0.722889	-0.150188	0.00169934	0.0225109	-0.0178528	0.6949	0.93071	0.0323919	0.522192	0.842417	6.14345	6.38658	6.28725	6.233	6.3451	6.26133	6.33537	6.46213	6.25145	6.34654	6.32612	6.483	6.27841	6.40401	6.30064	6.3864	6.26532	6.33059	6.23254	6.61301	6.42596	6.49038	6.19691	6.44174	6.30831	6.52392	6.22485	6.45703	6.13213	6.52745	6.30024
17217566	Ptpn7	protein tyrosine phosphatase, non-receptor type 7	320139	ENSMUSG00000031506	MGI:2156893	NM_177081	0.013781	0.948074	0.985194	0.0811998	0.438913	0.731594	0.246546	3.11414e-05	0.00219667	0.0983159	0.0590591	0.329013	6.23649	6.19243	6.0555	6.20381	6.32439	6.3625	6.2437	6.25834	6.46696	6.91549	6.63033	6.30157	6.39213	6.45703	6.57367	6.29887	6.40441	6.41829	6.46481	6.16202	6.26978	6.23298	6.35229	6.2281	6.25242	6.20983	6.09885	6.67638	6.2848	6.17929	6.14036
17217580	Arl8a	ADP-ribosylation factor-like 8A	68724	ENSMUSG00000026426	MGI:1915974	NM_026823	-0.0524342	0.668553	0.869736	0.047327	0.93831	0.981115	0.0613738	0.672499	0.925425	-0.111907	0.453423	0.801986	8.12852	9.27784	8.47764	9.48656	7.92382	9.88097	7.93322	9.69314	8.1261	9.71687	8.60981	8.62024	8.46089	8.94074	8.30011	9.22197	8.22899	9.24551	8.23821	8.88032	7.98532	9.74313	8.11083	9.3013	8.60257	9.08713	7.73463	9.76719	8.41813	9.92	8.28195
17217590	---	---	#N/A	#N/A	#N/A	AK164855	-0.210749	0.456417	0.74509	-0.404984	0.0990017	0.343697	-0.0807962	0.678091	0.92664	-0.153972	0.585654	0.873449	7.51238	6.40806	7.02748	6.68978	6.3822	6.40294	6.55746	7.89138	7.12528	7.38886	6.69535	6.78451	6.54994	6.58811	6.95356	7.05902	7.73071	6.67121	6.61387	6.63207	6.81703	6.94296	6.97265	7.39796	6.89073	6.92703	7.7279	7.74184	7.25023	7.79615	7.32786
17217592	---	---	#N/A	#N/A	#N/A	AK133325	0.072904	0.414152	0.71671	0.578206	4.094e-07	2.42093e-05	-0.395734	0.000105898	0.00580316	0.264658	0.00867163	0.106643	10.4174	10.812	10.2757	11.031	10.3253	11.1337	10.4827	10.8096	10.5604	10.647	9.54406	10.7686	9.70867	10.7819	9.99742	11.0775	9.53393	11.0265	9.87038	11.196	10.1092	10.2351	10.3141	10.2347	10.3231	10.3778	10.3659	10.0725	10.5845	10.622	10.0918
17217596	Lmod1	leiomodin 1 (smooth muscle)	93689	ENSMUSG00000048096	MGI:2135671	NM_053106	-0.195619	0.343555	0.659718	-0.0765744	0.507923	0.777216	-0.196888	0.410186	0.815019	0.0161016	0.897488	0.974782	6.00011	5.97663	6.16321	5.98282	6.47196	6.01799	6.2521	6.33136	6.56307	5.85164	6.70517	5.97415	6.62666	6.02879	6.09509	6.09409	6.18064	6.30462	6.51711	6.17418	5.98959	5.99156	6.42926	5.99941	7.17429	6.0828	6.21701	6.30443	6.61839	6.16511	6.73961
17217602	Nav1	neuron navigator 1	215690	ENSMUSG00000009418	MGI:2183683	NM_173437	-0.246746	0.000421519	0.0116731	-0.0477304	0.454272	0.742418	-0.0030746	0.496994	0.858904	0.0197502	0.770316	0.938947	6.03481	6.45506	6.24942	6.00852	6.31356	6.24099	6.09016	6.30994	6.08077	6.081	6.43724	6.10225	6.32691	6.30322	6.24978	6.21727	6.35898	6.54952	6.40498	6.32322	6.27805	6.19412	6.41608	6.14586	6.50899	6.29196	6.32991	6.27871	6.46943	6.4235	6.31187
17217610	Csrp1	cysteine and glycine-rich protein 1	13007	ENSMUSG00000026421	MGI:88549	ENSMUST00000097561	-0.0776416	0.657406	0.863816	0.93177	0.000487902	0.00862661	0.0716578	0.776451	0.95332	1.05363	0.00046688	0.0133467	9.2263	8.48945	9.29778	8.01065	9.47596	7.90378	9.41656	7.29813	9.51355	6.83298	9.50134	6.75668	9.79051	7.90271	10.0357	7.64439	10.4124	8.70888	9.61443	7.89327	8.8088	6.45365	9.81815	6.75858	9.87034	7.2725	9.23601	6.34127	9.58506	7.05014	9.54088
17217619	Phlda3	pleckstrin homology-like domain, family A, member 3	27280	ENSMUSG00000041801	MGI:1351485	NM_013750	-0.128251	0.353589	0.667907	-0.0657372	0.550858	0.804065	-0.409677	0.347842	0.780579	0.049823	0.650855	0.899814	6.67469	6.64119	6.74452	6.51661	6.9706	6.70529	6.83847	6.67564	6.97356	6.67262	6.67386	6.65053	6.95914	6.65726	7.66625	6.73363	7.22088	6.90659	6.85899	6.72529	7.2277	6.64747	7.27551	6.7432	6.78186	6.86123	6.87148	6.53088	6.68654	6.75727	6.93211
17217625	Tnni1	troponin I, skeletal, slow 1	21952	ENSMUSG00000026418	MGI:105073	NM_021467	0.0164856	0.330168	0.648003	-0.0430286	0.745514	0.903476	-0.016384	0.901581	0.981877	1.26478	1.99e-09	4.2038e-07	6.29164	6.36355	6.10748	6.01846	6.38407	6.15306	6.59956	6.25572	7.50596	6.22741	6.14821	8.35687	6.50369	7.79286	6.65416	8.53646	6.20217	8.18468	6.39777	6.53603	6.33162	6.1956	6.66155	6.20851	6.57338	6.3367	6.46018	6.18082	6.77955	6.31173	6.51264
17217639	Lad1	ladinin	16763	ENSMUSG00000041782	MGI:109343	NM_133664	-0.071416	0.740521	0.902666	-0.997282	1.08534e-09	1.39917e-07	-0.246971	0.117558	0.530649	0.0110674	0.913331	0.979371	10.3897	7.27798	10.2873	8.02914	10.4901	8.19123	10.2541	8.03095	10.2893	8.91672	9.54789	10.4904	9.15142	10.3338	9.71191	10.2653	8.79319	10.4522	9.18647	10.3496	10.0918	8.71239	10.4734	8.90332	10.3834	8.99038	10.2731	9.64527	10.8459	9.18107	9.41645
17217651	Tnnt2	troponin T2, cardiac	21956	ENSMUSG00000026414	MGI:104597	NM_001130174	-0.182736	0.121703	0.401386	0.0269904	0.628337	0.84431	0.0094068	0.541775	0.876877	-0.0191	0.790983	0.943963	6.35103	6.51328	6.49296	6.29197	6.40781	6.39871	6.2258	6.38729	6.38803	6.43038	6.58209	6.44355	6.45098	6.33272	6.53808	6.20076	6.57691	6.46627	6.38393	6.78262	6.3468	6.26456	6.52073	6.41063	6.46163	6.27935	6.46664	6.5393	6.98351	6.39283	6.33358
17217666	Tmem9	transmembrane protein 9	66241	ENSMUSG00000026411	MGI:1913491	NM_001160145	0.353291	0.0321476	0.195318	-0.0229702	0.856028	0.950488	-0.315333	0.00670138	0.116684	0.492268	0.000400931	0.0117921	7.06056	6.20242	7.61013	6.12552	7.11268	6.2941	7.06815	6.18636	7.85489	6.36503	7.31676	6.54551	6.5877	6.71852	6.80176	6.78097	6.43975	6.48314	6.83793	6.92796	6.46425	6.22932	7.05563	6.05284	7.61146	6.2443	6.77414	6.25596	7.03447	6.50587	7.50504
17217678	Cacna1s	calcium channel, voltage-dependent, L type, alpha 1S subunit	12292	ENSMUSG00000026407	MGI:88294	ENSMUST00000112068	-0.0723164	0.585028	0.824031	-0.0247244	0.523491	0.787601	0.0290406	0.73892	0.944252	0.0088286	0.90191	0.976056	6.39536	6.19095	6.39367	6.0253	6.35325	6.07214	6.16805	6.42001	6.13174	6.18745	6.42921	6.20466	6.32759	6.29168	6.4013	6.28593	6.34531	6.08927	6.35076	6.05959	6.37914	6.15919	6.25995	6.30492	6.25634	6.18569	6.27176	6.24972	6.63645	6.11994	6.31484
17217728	Kif21b	kinesin family member 21B	16565	ENSMUSG00000041642	MGI:109234	NM_001039472	-0.296541	0.0386759	0.217253	-0.19896	0.116587	0.376361	0.21055	0.223209	0.674324	-0.182789	0.226721	0.615846	7.12349	8.21036	7.44523	8.21697	7.41653	8.41456	7.07261	8.91515	7.0227	8.48395	7.1007	7.8663	7.33234	8.14865	7.25849	8.67309	6.91787	8.37124	7.64544	8.76885	7.06193	8.50166	7.35857	8.7906	7.58708	8.54208	7.65555	8.7256	7.90014	8.67582	7.34092
17217768	---	---	#N/A	#N/A	#N/A	AK016925	-0.105776	0.545816	0.801472	-0.207061	0.214097	0.521707	0.0593798	0.44251	0.833332	-0.00266911	0.984609	0.997376	7.08731	7.08459	8.21351	8.29671	7.81792	7.70621	7.71027	8.08817	7.58367	8.13789	7.13114	8.07721	7.53934	8.45634	7.19616	8.5073	7.48424	8.45919	7.15806	8.56844	7.64488	8.15846	7.86602	8.07113	7.88912	8.2468	7.67942	7.32956	7.86212	8.54292	7.03226
17217771	Gm3878	predicted gene 3878	100042513	#N/A	MGI:3782051	XR_141915	-0.0497374	0.0873428	0.339263	-0.048594	0.358424	0.668139	-0.142939	0.0313347	0.287202	-0.1447	0.0242108	0.200054	6.8597	7.29077	7.03036	7.14126	7.11337	7.21686	7.15649	7.0937	7.05239	7.25407	7.01437	6.94697	6.94041	7.10065	6.91481	7.01562	6.86652	7.0563	7.00334	7.3376	7.23046	7.21451	7.28501	7.2592	6.83541	7.09201	7.2509	7.31509	6.85922	7.35883	7.05208
17217774	Gpr25 // Gpr25	G protein-coupled receptor 25 // G protein-coupled receptor 25	383563	ENSMUSG00000052759	MGI:2686146	NM_001101516 // NM_001101516	0.0503408	0.570237	0.815209	-0.0216202	0.805465	0.929533	0.115721	0.195904	0.64352	-0.0134039	0.890008	0.972844	7.07934	6.6564	6.96521	7.26536	6.7591	7.07766	6.76084	7.09839	6.8811	6.91257	7.09614	7.13431	7.05895	7.50142	6.84913	7.05387	6.80319	6.79848	6.9955	6.93789	6.80787	7.06041	6.74892	7.09799	6.91552	6.84165	6.91334	7.28228	6.80824	6.83616	6.77832
17217777	Ddx59	DEAD (Asp-Glu-Ala-Asp) box polypeptide 59	67997	ENSMUSG00000026404	MGI:1915247	NM_026500	-0.0143516	0.46783	0.752545	-0.0087232	0.919646	0.974033	-0.0959024	0.639704	0.913664	-0.0609917	0.484197	0.819712	7.082	6.11037	7.01506	6.36244	6.57338	6.31635	6.35594	6.14517	7.15296	6.12471	6.55431	6.36681	6.46688	6.33714	6.38623	6.28724	6.21758	6.29181	6.45456	6.06951	7.19024	6.15838	6.59354	6.20533	7.18804	6.21667	6.88008	6.31176	6.39919	6.21052	6.55485
17217789	Kif14	kinesin family member 14	381293	ENSMUSG00000041498	MGI:1098226	NM_001081258	0.376571	0.000339292	0.00996173	-0.0529764	0.489936	0.766169	0.200915	0.0838165	0.459406	0.049775	0.536335	0.850157	6.79774	5.81677	6.75073	5.84738	7.36202	5.84917	7.1205	5.73604	6.9305	5.8498	6.1419	5.7664	6.53871	6.14235	6.89858	5.70737	6.25427	5.88219	6.33524	5.86598	6.56601	5.91344	6.58703	5.7929	6.69017	5.93039	6.32949	5.83863	6.90594	5.8887	6.34851
17217821	Zfp281	zinc finger protein 281	226442	ENSMUSG00000041483	MGI:3029290	NM_001160251	0.13161	0.264644	0.586863	-0.0526576	0.790776	0.92331	-0.142949	0.390892	0.804878	0.0595503	0.624777	0.889972	6.54777	6.44262	7.05294	6.00978	6.86468	6.38398	6.39298	6.21633	6.50143	6.53575	6.58706	6.25989	6.46472	6.21746	6.77352	6.05112	6.42406	6.52843	6.07228	6.32965	6.37681	6.17345	6.4761	6.31243	6.31759	6.13842	6.57557	6.92419	6.95568	6.30324	6.59746
17217825	Gm19705	predicted gene, 19705	100503460	ENSMUSG00000097113	MGI:5011890	NR_045324	-0.0741528	0.100203	0.364258	-0.0700998	0.173638	0.466945	0.0996146	0.0235383	0.24688	0.190332	0.000660246	0.0173422	5.98632	6.24544	5.94398	6.04956	5.96879	6.00561	5.88229	6.21666	6.05362	6.17533	6.22452	6.18076	6.23628	5.97249	5.98728	6.39475	6.70278	6.29639	5.94778	6.19018	5.96673	6.21056	6.0802	6.42191	6.0648	6.23561	6.06761	6.21141	6.02642	5.96361	6.04236
17217830	Gm16880	predicted gene, 16880	100503474	#N/A	MGI:4439804	NR_037986	-0.0647288	0.276769	0.599668	-0.055283	0.425937	0.72239	-0.0516754	0.776583	0.95332	0.024385	0.688276	0.913622	5.92153	6.21563	6.14469	5.94619	5.9785	6.14288	6.01578	6.18714	6.12205	6.09053	6.17619	6.2407	5.93019	6.24019	6.09553	6.22588	6.11617	5.96037	6.10176	6.298	6.08103	6.06839	6.19294	6.02904	6.08851	6.28916	6.12156	6.18979	6.02215	6.2824	6.04423
17217836	---	---	#N/A	#N/A	#N/A	ENSMUST00000175171 // ENSMUST00000175171	0.0621486	0.398653	0.705299	0.031249	0.565948	0.811454	-0.120935	0.0321135	0.290776	0.0450564	0.427638	0.786034	6.75171	6.54614	6.51672	6.45579	6.52394	6.63876	6.55983	6.58439	6.37643	6.47261	6.4109	6.51119	6.37468	6.42528	6.27288	6.5598	6.36211	6.61586	6.3092	6.41777	6.42236	6.54985	6.52867	6.63145	6.50698	6.43477	6.44377	6.43276	6.51609	6.49262	6.51486
17217838	---	---	#N/A	#N/A	#N/A	ENSMUST00000158090	0.0080126	0.476161	0.757521	-0.0099262	0.695918	0.88017	0.021597	0.531426	0.873598	0.00840763	0.773281	0.939276	5.59989	5.68207	5.63251	5.65332	5.51937	5.66015	5.66177	5.67505	5.59277	5.52101	5.59904	5.6572	5.55134	5.58847	5.54738	5.63956	5.64182	5.53466	5.58824	5.66527	5.56286	5.61545	5.58717	5.62129	5.58026	5.63179	5.56962	5.659	5.66634	5.71371	5.60655
17217840	---	---	#N/A	#N/A	#N/A	ENSMUST00000054333	-0.103056	0.318925	0.638347	0.0263454	0.832712	0.941249	-0.0598226	0.386563	0.802874	-0.114426	0.114345	0.451887	6.02066	6.12174	5.86512	5.79978	5.70678	5.98685	5.79479	5.91838	5.85512	5.82165	5.98243	5.76562	5.93854	5.79262	5.91383	5.82409	5.90218	5.83332	5.75584	6.13987	6.19877	5.97469	5.79834	5.85729	5.84756	6.00438	5.80597	5.83569	6.10713	5.84462	6.08745
17217844	Mir181a-1	microRNA 181a-1	735252	ENSMUSG00000065565	MGI:3629589	NR_029795	-0.0096774	0.730321	0.898042	-0.0015982	0.908273	0.970334	0.0103682	0.761661	0.950959	0.00264295	0.938983	0.98739	5.65915	5.60333	5.60765	5.71652	5.62717	5.73326	5.73625	5.64129	5.68088	5.6079	5.69212	5.62377	5.63582	5.66351	5.57512	5.62535	5.69377	5.65088	5.66298	5.71114	5.6767	5.66688	5.61038	5.60997	5.90747	5.65703	5.51183	5.66962	5.65309	5.7068	5.65791
17217846	Mir181b-1	microRNA 181b-1	723890	ENSMUSG00000065458	MGI:3618735	NR_029820	-0.198849	0.487171	0.763761	-0.049829	0.201385	0.505107	-0.119417	0.839787	0.96745	-0.0109263	0.811113	0.950592	5.69815	5.91405	5.69698	5.80982	5.79967	5.79998	5.65876	5.71397	5.75238	5.71577	5.81879	5.7081	5.74719	5.82332	5.72346	5.77056	5.74545	5.78083	5.70685	5.82607	5.71104	5.8416	5.66252	5.90217	6.67611	5.88556	5.82024	5.78381	5.73029	5.78958	5.73573
17217848	Atp6v1g3	ATPase, H+ transporting, lysosomal V1 subunit G3	338375	ENSMUSG00000026394	MGI:2450548	NM_177397	-0.0094888	0.868413	0.95651	-0.0508142	0.264478	0.578801	0.0741376	0.108966	0.515957	0.0119389	0.802537	0.947739	5.86995	6.23152	6.04329	6.00526	6.00598	5.80037	5.94884	6.04742	5.98362	5.95622	6.0001	6.01196	6.09929	6.14187	6.08552	5.86622	6.03944	5.8974	5.93249	6.00831	5.88995	6.03693	5.96855	6.15359	6.02318	6.07105	6.06859	5.9908	5.94885	6.04249	6.02383
17217854	Dennd1b	DENN/MADD domain containing 1B	329260	ENSMUSG00000056268	MGI:2447812	NM_001166501	0.151415	0.300381	0.621582	-0.191145	0.234718	0.546181	-0.378418	0.151399	0.582096	0.0656819	0.660169	0.902515	7.65718	9.21651	7.33685	8.55458	7.13378	8.80702	7.49746	8.67537	7.74294	8.77476	7.63119	9.3346	7.77047	8.9984	7.26313	9.22687	7.81769	9.52624	7.76002	9.65734	7.17838	8.8681	7.06555	9.01426	7.42791	8.6227	7.30146	9.02247	7.63783	9.45644	7.67092
17217887	4930596I21Rik // 4930596I21Rik	RIKEN cDNA 4930596I21 gene // RIKEN cDNA 4930596I21 gene	78229	#N/A	MGI:1925479	AK019844 // AK019844	-0.0680674	0.445518	0.738161	-0.367557	4.20934e-05	0.00123103	0.0696212	0.222341	0.673671	0.0205081	0.74594	0.932469	5.70786	5.80798	5.77919	5.70537	5.71079	5.91145	5.74655	5.80021	5.74669	5.76046	5.77918	5.75756	5.79911	5.80437	5.6923	6.07862	5.66552	5.73993	5.7323	6.1338	5.7241	6.10804	5.72145	5.73682	6.01826	6.82685	5.73392	6.14575	5.83367	6.00579	5.68613
17217891	4933436E23Rik	RIKEN cDNA 4933436E23 gene	71209	#N/A	MGI:1918459	NR_040455	0.0207052	0.211284	0.52824	0.0255254	0.487434	0.764387	-0.0537698	0.0508059	0.362713	-0.145313	0.000280077	0.00882418	6.40276	5.98781	5.95161	6.02383	6.01907	6.02856	5.96331	6.11971	6.13063	6.05615	6.11317	5.94182	6.12085	6.00784	6.11894	6.03419	6.14391	6.23481	6.03439	6.00372	5.99507	6.09254	6.18023	5.94955	6.09298	6.0005	6.09305	6.00638	6.00253	6.03947	6.16314
17217901	Zbtb41	zinc finger and BTB domain containing 41 homolog	226470	ENSMUSG00000033964	MGI:2444487	NM_172643	0.214371	0.19343	0.505984	-0.0348504	0.930248	0.977912	0.465188	0.0119194	0.167387	-0.073625	0.650412	0.899814	7.72204	5.99532	8.05395	6.26359	7.76915	6.3996	7.49226	6.47363	7.28814	6.3902	7.75078	7.10955	6.99148	7.07003	7.51783	6.64558	8.39619	6.42981	7.68164	6.44228	7.43507	6.13338	7.07225	6.13714	7.78519	6.38398	6.77993	6.77165	8.18125	6.27043	7.33683
17217914	Aspm	asp (abnormal spindle)-like, microcephaly associated (Drosophila)	12316	ENSMUSG00000033952	MGI:1334448	NM_009791	0.152545	0.00415593	0.0571947	-0.0198028	0.582845	0.820202	0.379545	1.49877e-11	5.14581e-09	0.0202831	0.66923	0.906324	7.92068	6.21688	7.55708	6.22302	7.51468	6.22533	7.50216	6.23713	7.89501	6.16783	7.15235	6.32108	7.06696	6.20332	7.12571	6.30179	7.22849	6.38727	7.12209	6.29424	7.35605	6.23929	7.28392	6.26803	7.43665	6.11131	8.07861	6.23616	7.47164	6.31441	6.62827
17217946	F13b	coagulation factor XIII, beta subunit	14060	ENSMUSG00000026368	MGI:88379	NM_031164	0.0085172	0.779709	0.920323	0.141124	0.0050528	0.050077	-0.0450226	0.380443	0.797609	0.0883721	0.0558969	0.320676	6.6859	6.89746	6.70999	6.6772	6.70087	6.77833	6.70081	7.03534	6.59072	6.81876	6.63414	6.73076	6.65399	6.85754	6.52642	6.68235	6.65291	6.69377	6.63877	6.75597	6.62002	6.61536	6.63888	6.83422	6.61813	6.73982	6.77431	6.69979	6.69437	6.61228	6.59729
17217963	---	---	#N/A	#N/A	#N/A	ENSMUST00000158349 // ENSMUST00000158349	0.0455344	0.504892	0.775465	0.0720182	0.00510222	0.0504184	0.03339	0.211653	0.662033	0.0304036	0.332807	0.718591	5.70903	5.82388	5.9856	5.85922	5.83452	5.82344	5.78724	5.8968	5.75617	5.68895	5.74168	5.7669	5.73599	5.89526	5.75718	5.79316	5.67429	5.87148	5.75237	5.71816	5.78026	5.73519	5.66251	5.72082	5.86881	5.68152	5.78184	5.81659	5.75148	5.77807	5.68085
17217965	---	---	#N/A	#N/A	#N/A	ENSMUST00000122621 // ENSMUST00000122621	-0.0269836	0.49681	0.770196	0.0157798	0.473573	0.75561	0.0257596	0.237126	0.68899	0.0377893	0.279631	0.672821	5.7485	5.68138	5.5731	5.63435	5.69957	5.55734	5.60989	5.71289	5.69946	5.68196	5.63639	5.76266	5.71047	5.73723	5.64713	5.68087	5.64023	5.67231	5.65883	5.62418	5.65669	5.62913	5.67556	5.61177	5.74939	5.6559	5.74278	5.67032	5.64102	5.6219	5.62925
17217967	---	---	#N/A	#N/A	#N/A	ENSMUST00000157305	-0.0431036	0.491257	0.766666	0.0180278	0.70796	0.885418	-0.000645	0.895062	0.981029	0.0125757	0.770019	0.938913	5.64236	5.73546	5.69625	5.69993	5.69	5.68395	5.63778	5.70149	5.60417	5.677	5.59285	5.89214	5.68027	5.80398	5.6412	5.73889	5.65347	5.71341	5.72248	5.60928	5.6408	5.72644	5.7085	5.70625	5.84095	5.71801	5.70051	5.66635	5.59532	5.59065	5.70825
17217969	Kcnt2	potassium channel, subfamily T, member 2	240776	ENSMUSG00000052726	MGI:3036273	NM_001081027	-0.0061696	0.823386	0.938768	0.002388	0.923764	0.975287	0.0209784	0.624549	0.908088	0.127633	0.0303095	0.226829	5.99202	5.81676	5.94577	6.06824	6.12002	5.90886	5.94484	6.11792	5.93665	5.84789	5.97086	6.10892	5.90855	5.97503	6.00675	6.15122	5.90129	6.00281	5.95823	5.97823	5.91272	5.90928	5.88155	5.98654	6.02393	5.84219	5.94971	6.09661	6.20223	5.91311	6.03689
17218004	---	---	#N/A	#N/A	#N/A	ENSMUST00000158793 // ENSMUST00000158793	0.082416	0.122052	0.40181	-0.000338	0.77074	0.914383	-0.0390328	0.4285	0.825254	0.0491085	0.195719	0.579829	5.80619	5.76288	5.57138	5.66196	5.67541	5.61457	5.63629	5.65353	5.60938	5.56547	5.60975	5.7816	5.57508	5.61817	5.5165	5.66277	5.66024	5.61791	5.66581	5.64741	5.65196	5.71272	5.49313	5.681	5.62023	5.6918	5.5643	5.57263	5.55694	5.60195	5.7319
17218006	B3galt2	UDP-Gal:betaGlcNAc beta 1,3-galactosyltransferase, polypeptide 2	26878	ENSMUSG00000033849	MGI:1349461	ENSMUST00000038252	-0.0682296	0.508034	0.777735	0.0253576	0.799994	0.927677	-0.476466	0.178396	0.620435	0.0196106	0.84868	0.961359	6.06796	5.8998	6.01205	6.141	5.85753	5.76507	6.14816	5.94596	5.82308	6.07369	6.68374	5.97136	6.72841	5.97381	6.70476	6.0383	6.41151	5.80692	6.44595	6.09286	6.12873	5.86987	6.01221	6.1648	5.93514	5.72079	6.10961	5.90971	6.06424	6.03356	6.72456
17218013	Glrx2	glutaredoxin 2 (thioltransferase)	69367	ENSMUSG00000018196	MGI:1916617	ENSMUST00000129653	0.58358	5.86827e-05	0.00278098	-0.0423526	0.956517	0.986849	0.220839	0.0904885	0.476216	0.298145	0.0299395	0.225313	8.67824	8.18439	8.7275	9.1016	8.80886	8.66693	9.35039	8.63994	8.65604	8.52285	8.93983	8.36247	8.40449	8.7779	8.6746	8.89229	8.95973	8.60653	9.01932	8.63819	8.18163	8.29299	7.91572	9.18165	8.97362	8.45369	8.13227	8.90329	8.09992	8.49586	8.45777
17218027	Uchl5	ubiquitin carboxyl-terminal esterase L5	56207	ENSMUSG00000018189	MGI:1914848	NM_019562	0.242431	0.114308	0.387872	-0.3596	0.0833086	0.312345	-0.0408004	0.932925	0.987435	-0.443978	0.00670201	0.089202	9.55788	8.02888	9.65548	7.33126	9.78659	8.29541	9.52338	8.03283	9.58908	8.30025	8.95699	7.57198	9.06036	7.26893	9.19525	7.83281	8.59017	7.90781	8.56711	7.96675	9.40978	8.19016	9.26317	8.37327	9.42574	8.11936	9.28471	8.47814	9.51686	8.6257	8.88069
17218040	---	---	#N/A	#N/A	#N/A	ENSMUST00000157698	0.050333	0.333317	0.650572	-0.0769932	0.361311	0.670644	0.0362328	0.497154	0.858904	-0.00245547	0.972331	0.994867	5.92063	5.88496	5.8922	5.77331	5.97604	5.92764	6.07228	5.82856	6.18442	5.91825	5.8978	5.94133	5.74652	5.7225	5.70313	5.8064	5.73423	5.58487	6.3697	5.81819	5.87658	6.07893	6.24179	6.16207	5.83785	5.9109	6.16291	5.75841	5.67478	5.80738	5.88367
17218042	---	---	#N/A	#N/A	#N/A	ENSMUST00000163646	0.0498196	0.185753	0.496348	-0.166915	0.00336849	0.0376896	-0.0141876	0.562605	0.885502	-0.0799731	0.0314605	0.231754	6.17335	6.10617	6.68188	6.00786	6.41779	5.79311	6.37585	5.99706	6.36937	5.81846	6.33381	6.0432	6.18412	6.04728	6.44532	6.07013	6.24131	6.00903	6.31204	6.01279	6.34893	6.05481	6.33883	6.10975	6.27434	5.94244	6.30662	6.31097	6.50044	6.13928	6.30546
17218044	Fam5c	family with sequence similarity 5, member C	215378	ENSMUSG00000035131	MGI:2443035	NM_001145807	0.0693408	0.281719	0.604275	-0.009888	0.811727	0.932168	-0.059342	0.376168	0.794883	0.0579995	0.387539	0.761256	6.06956	6.03337	5.97789	5.85678	6.07434	5.84595	5.86983	5.93668	5.97235	5.90377	5.86159	6.17563	5.92753	5.91508	5.82806	5.92218	6.07329	5.83658	5.9677	5.9693	6.00889	5.76877	5.94618	5.99357	5.84567	5.94672	5.854	6.02675	5.96253	5.89019	5.9228
17218058	---	---	#N/A	#N/A	#N/A	ENSMUST00000104328	-0.0361732	0.456368	0.745071	0.0016914	0.581504	0.819337	-0.0111664	0.941329	0.989626	-0.126932	0.00303596	0.0520648	5.73486	5.87874	5.73864	5.73314	5.66453	5.65687	5.60178	5.68967	5.7827	5.60543	5.69871	5.79712	5.73464	5.60779	5.73905	5.60827	5.60637	5.60338	5.77578	5.76751	5.76757	5.62489	5.72475	5.72725	5.71712	5.6866	5.78378	5.77991	5.71016	5.73675	5.76251
17218060	Ptgs2	prostaglandin-endoperoxide synthase 2	19225	ENSMUSG00000032487	MGI:97798	NM_011198	0.0747604	0.448514	0.740126	0.955355	7.55617e-11	1.24629e-08	-0.260275	0.0669949	0.415056	-0.110217	0.310413	0.698299	6.09595	7.64357	6.18242	7.843	6.00834	7.21369	5.83983	6.34712	5.89126	6.10855	5.90749	6.00319	5.99342	6.0392	5.84882	7.21721	5.91992	6.06751	5.76478	5.81201	5.82259	5.92956	6.05804	6.12661	6.02412	6.15307	5.79654	6.05548	5.94271	6.11442	5.93905
17218073	Pdc	phosducin	20028	ENSMUSG00000006007	MGI:98090	NM_001159730	-0.11316	0.00887792	0.0922245	-0.0176172	0.428426	0.723985	-0.0176134	0.439951	0.831878	0.00134567	0.976673	0.995559	5.88598	5.90501	5.80308	5.87534	5.82764	5.93345	5.82988	5.80729	5.90146	5.82953	5.90081	5.91785	5.89968	5.97457	5.89147	6.04585	5.91133	5.96795	6.00766	6.04983	5.90858	5.97141	5.92238	5.89601	6.04843	5.88634	6.0209	5.93757	5.91354	5.74737	5.97478
17218079	Tpr	translocated promoter region	108989	ENSMUSG00000006005	MGI:1922066	NM_133780	-0.023728	0.850505	0.949535	-0.139756	0.612816	0.835058	0.05126	0.604204	0.900883	-0.394452	0.00472542	0.0707908	10.4016	8.68972	10.7826	9.07913	10.6885	9.52675	10.4065	9.62273	10.5085	9.62917	10.5876	9.10437	10.4264	9.30566	10.2393	9.3305	10.3402	9.68988	10.3967	9.47531	10.4404	9.4832	10.4486	8.90467	10.5355	9.31303	10.4245	9.9108	11.0573	9.63457	10.2393
17218139	C730036E19Rik	RIKEN cDNA C730036E19 gene	402734	#N/A	MGI:3028040	NR_038011	-0.263102	0.0165047	0.132855	0.0161988	0.609878	0.833054	-0.03685	0.620371	0.906367	0.0703044	0.346913	0.730176	6.37794	6.69344	6.49624	6.51979	6.65767	6.59563	6.60158	6.55293	6.47406	6.46048	6.51251	6.49156	6.57953	6.5269	6.44698	6.67966	6.50487	6.43502	6.68583	6.65798	6.65529	6.44706	6.63323	6.79696	6.50158	6.439	7.13319	6.51736	6.99971	6.5409	6.46567
17218147	---	---	#N/A	#N/A	#N/A	ENSMUST00000158596	-0.252236	0.00256591	0.0416274	0.0238866	0.572759	0.815186	0.0048476	0.923672	0.985751	-0.00218745	0.965087	0.992976	5.67611	5.63289	5.56415	5.71163	5.74376	5.68636	5.57015	5.60029	5.63176	5.71786	5.65369	5.57514	5.5964	5.73195	5.60334	5.74392	5.64139	5.64322	5.65805	5.67795	5.60771	5.66663	6.4078	5.76528	5.8372	5.60863	5.86358	5.58834	5.73081	5.60073	5.5873
17218149	Ivns1abp	influenza virus NS1A binding protein	117198	ENSMUSG00000023150	MGI:2152389	NM_054102	-0.434652	0.00300798	0.0458792	-1.09317	1.18917e-10	1.8524e-08	0.05969	0.646934	0.916653	0.00166548	0.988201	0.998002	10.3314	9.37608	10.1011	8.89611	10.32	8.59293	10.3306	9.23462	10.3965	9.59312	10.5049	9.95287	10.188	10.0311	10.168	10.3588	10.2213	10.1352	10.0704	10.4038	10.6431	10.3792	10.5026	10.512	10.5517	10.1736	10.7037	9.7724	11.2517	10.3215	10.0209
17218168	1190005F20Rik	RIKEN cDNA 1190005F20 gene	98685	ENSMUSG00000053286	MGI:1916185	NM_026876	0.380022	0.00762133	0.0838023	-0.138236	0.143309	0.422234	-0.422056	0.00321846	0.0721973	-0.275162	0.00820161	0.102625	8.99134	9.38066	8.89028	9.28787	9.02322	9.62362	9.04871	9.36192	8.8146	9.65723	8.30567	9.14103	8.5759	8.69903	8.35367	9.0178	8.28571	9.11976	8.40397	8.57277	8.6029	9.46561	7.93774	9.63932	8.88077	9.56482	8.65401	9.53015	8.79262	9.80257	8.56757
17218186	Fam129a	family with sequence similarity 129, member A	63913	ENSMUSG00000026483	MGI:2137237	ENSMUST00000148810	0.23392	0.155945	0.455274	1.07687	3.71401e-08	3.00397e-06	-0.107932	0.461269	0.84322	-0.462832	0.00473145	0.0708181	6.85672	8.1084	6.88642	7.31163	7.14111	7.77778	6.84288	7.98379	7.40935	7.22062	7.90257	8.77477	7.46689	9.01012	7.26756	9.01664	7.74703	9.48114	7.64163	9.17361	6.81501	6.15075	6.45803	6.50651	6.76064	6.3652	6.92442	7.05608	7.00877	6.93933	7.7154
17218209	Edem3	ER degradation enhancer, mannosidase alpha-like 3	66967	ENSMUSG00000043019	MGI:1914217	NM_001039644	0.136575	0.189587	0.501535	0.313583	0.0389765	0.195155	0.0232152	0.898032	0.981029	-0.00997025	0.927761	0.98405	9.08608	9.38858	8.99537	9.39249	8.8223	9.18086	9.05374	9.39077	9.49372	9.40977	9.9763	9.21129	9.62523	9.62492	9.56808	9.39628	9.73369	9.32505	9.8255	9.56803	8.92447	8.43667	8.78441	9.04317	8.97945	9.0088	8.6543	9.2782	9.42571	9.42771	9.33931
17218233	Glt25d2	glycosyltransferase 25 domain containing 2	269132	ENSMUSG00000032649	MGI:2138232	ENSMUST00000044311	0.0352564	0.344818	0.660899	-0.0699952	0.250523	0.564399	0.069993	0.609657	0.902405	-0.0411521	0.449519	0.800021	5.87185	5.95128	5.99194	6.11463	6.05863	6.09603	6.06232	6.03761	6.02031	6.1605	6.21551	6.06209	6.33108	6.06844	5.94887	6.03794	6.05607	5.96632	5.93946	5.94404	5.96542	6.10283	5.87161	6.29552	6.1182	6.06817	5.92058	6.24376	5.95295	5.99975	6.00394
17218249	Apobec4	apolipoprotein B mRNA editing enzyme, catalytic polypeptide-like 4 (putative)	71281	ENSMUSG00000055547	MGI:1918531	NM_001081197	-0.0741868	0.184758	0.49546	0.0312498	0.794966	0.925248	0.155497	0.0198951	0.22355	0.030861	0.575594	0.869078	5.72212	6.00712	5.57594	5.58205	5.74816	5.7376	5.72815	5.78056	5.68089	5.66761	5.7207	5.7552	5.98848	5.66289	5.74223	5.67901	5.82484	5.79777	5.71731	5.74314	5.6686	5.64743	5.74825	5.8792	5.76613	5.6212	5.82015	5.72741	5.82307	5.74344	5.64666
17218254	Arpc5	actin related protein 2/3 complex, subunit 5	67771	ENSMUSG00000008475	MGI:1915021	NM_026369	0.233635	0.0168261	0.134399	0.034882	0.699258	0.881616	0.008984	0.901783	0.981877	0.00115184	0.987518	0.997963	10.543	11.298	10.4656	11.3407	10.65	11.3895	10.4942	11.087	10.1743	11.1266	10.3585	10.9494	10.3176	10.8293	10.1691	11.0834	10.3004	11.05	10.2295	10.9964	10.0288	11.2768	9.89572	11.1977	10.4805	11.0266	10.2997	11.2893	10.4542	11.2769	10.2439
17218261	Ncf2	neutrophil cytosolic factor 2	17970	ENSMUSG00000026480	MGI:97284	NM_010877	0.611001	1.66934e-05	0.00107396	0.356766	0.0181548	0.121177	0.231342	0.0669996	0.415056	-0.0393146	0.757229	0.935147	8.22146	7.05954	8.00675	6.89704	7.89312	7.14734	7.78235	6.98713	8.22105	6.96181	7.90545	7.29436	8.18876	6.85486	7.83242	7.08696	8.13918	6.69196	7.83184	6.69349	7.41296	6.8738	7.48391	6.85956	7.4959	6.68038	7.39292	6.20286	7.28403	6.65243	7.85404
17218277	Nmnat2	nicotinamide nucleotide adenylyltransferase 2	226518	ENSMUSG00000042751	MGI:2444155	NM_175460	-0.262311	0.0564744	0.268959	-0.0089976	0.762873	0.91085	0.0390782	0.797196	0.957384	0.0187932	0.800339	0.947188	6.40921	6.62215	6.39659	6.26022	6.63843	6.37106	6.33989	6.28703	6.43407	6.50388	6.4177	6.40093	6.37801	6.50882	6.94463	6.37192	6.45725	6.56712	6.55739	6.48867	6.60063	6.32388	6.52295	6.55762	6.58429	6.41555	6.48677	6.43833	7.33509	6.35394	6.4332
17218290	1700012A16Rik	RIKEN cDNA 1700012A16 gene	71836	ENSMUSG00000042708	MGI:1919086	ENSMUST00000042373	-0.0593548	0.13488	0.424592	0.0467432	0.0355912	0.184777	-0.0627258	0.0514866	0.364863	-0.0571793	0.179204	0.556826	5.81036	5.95065	5.74841	5.80655	5.68639	6.02314	5.76386	5.91369	5.72016	5.69067	5.66254	5.67282	5.86001	5.69486	5.68789	5.64433	5.69938	5.66179	5.6828	5.90891	5.74869	5.79295	5.80599	6.08789	5.88254	5.82997	5.7689	5.77386	5.81985	5.6663	5.72119
17218303	---	---	#N/A	#N/A	#N/A	ENSMUST00000082501	-0.0011132	0.821115	0.937442	0.0374078	0.368912	0.676461	0.0097084	0.720749	0.938392	-0.0058098	0.88838	0.972708	5.77162	5.6618	5.62845	5.74481	5.56538	5.71723	5.62275	5.78139	5.60637	5.77114	5.73444	5.7137	5.71736	5.57249	5.64433	5.64971	5.59799	5.6525	5.54491	5.65821	5.73846	5.73064	5.58961	5.71267	5.63668	5.67997	5.63088	5.69762	5.60451	5.66843	5.58243
17218305	Rgs8	regulator of G-protein signaling 8	67792	ENSMUSG00000042671	MGI:108408	NM_026380	-0.109227	0.467405	0.752297	-0.0047794	0.564507	0.810748	-0.0183786	0.899775	0.981544	-0.094372	0.24224	0.633603	6.54047	6.34395	6.03147	6.34062	6.58571	6.77563	6.34308	6.79224	6.49713	6.50741	6.44593	6.36238	6.56735	6.28042	6.4055	6.69524	6.33638	6.47572	6.49202	6.42823	6.51119	6.58525	6.5295	6.58709	6.59418	6.71155	6.39743	6.43169	6.51169	6.46815	6.39185
17218321	Rgs16	regulator of G-protein signaling 16	19734	ENSMUSG00000026475	MGI:108407	NM_011267	-0.269396	0.0960055	0.356033	0.112189	0.294525	0.609188	0.228344	0.000817799	0.0285145	-0.0782101	0.476078	0.814861	6.06164	6.08446	5.88901	6.24666	5.87769	5.83627	5.98163	6.10639	6.76624	5.86366	7.53993	5.81344	6.50458	5.95841	6.82494	5.93919	7.26864	6.08783	7.80792	5.81627	6.30501	5.84527	6.0688	5.9204	7.5105	6.05536	6.26235	5.89919	5.77653	5.85628	7.22661
17218328	Rnasel	ribonuclease L (2', 5'-oligoisoadenylate synthetase-dependent)	24014	ENSMUSG00000066800	MGI:1098272	NM_011882	-0.309176	0.0179163	0.139583	-0.265592	0.0039149	0.0419639	0.227192	0.0216559	0.234747	-0.207195	0.023786	0.198215	8.3239	10.0637	8.76438	10.3036	8.78151	10.2632	8.92561	10.1049	8.8617	10.1346	8.80793	10.9982	8.6379	10.8683	8.53279	10.7255	8.74054	10.9094	8.55456	10.7007	8.80466	10.3773	8.90617	10.3571	9.0682	10.2272	9.34955	10.6093	9.07438	10.627	8.18103
17218341	Gm5531	predicted gene 5531	433365	ENSMUSG00000043282	MGI:3646829	NM_001008426	-0.101655	0.0495996	0.249832	-0.0424046	0.544142	0.800048	-0.0873702	0.07585	0.438811	0.0424385	0.447438	0.798458	5.93404	5.9144	5.918	6.17358	5.83735	5.93632	5.96425	5.99698	6.08293	6.01815	6.05555	6.2877	5.98179	6.17613	6.07976	6.05143	6.09835	6.02337	5.95372	5.90274	6.02527	6.02921	6.03935	6.25055	6.07	5.97849	5.99682	5.96798	6.11341	6.02522	6.25808
17218345	Teddm1	transmembrane epididymal protein 1	240819	ENSMUSG00000047053	MGI:2668439	NM_178244	-0.159835	0.0348546	0.203992	-0.114937	0.10009	0.345551	-0.0104972	0.810536	0.959684	0.035896	0.609729	0.883704	6.10721	6.00011	6.06975	5.88804	5.95266	6.07029	5.9756	5.8629	5.77538	5.95503	5.9891	6.21624	5.96718	6.15453	6.13895	6.16805	5.93664	5.98024	6.02119	5.98538	5.95464	6.1444	6.09266	6.17031	6.25603	5.91882	6.10953	6.02895	6.2669	6.08857	6.27767
17218349	Glul	glutamate-ammonia ligase (glutamine synthetase)	14645	ENSMUSG00000026473	MGI:95739	NM_008131	-0.39608	0.000739167	0.0175023	0.338214	0.0925608	0.331389	-0.113136	0.289518	0.738099	0.208168	0.0841004	0.393018	10.331	10.355	10.2571	9.95227	10.3199	10.1503	10.1259	9.97986	10.6183	9.83534	12.0107	11.5567	11.7803	11.1211	11.6334	10.7343	11.8796	11.4191	11.8034	11.7016	10.5115	9.72391	10.7571	9.8888	10.7218	8.97406	10.6376	9.93622	11.0047	10.0587	12.0511
17218361	---	---	#N/A	#N/A	#N/A	ENSMUST00000105679	-0.406553	2.16679e-06	0.000212554	-0.0693058	0.300507	0.615485	-0.0268098	0.662958	0.921771	0.065334	0.349838	0.732137	6.3127	6.43734	6.40857	6.44925	6.42578	6.66508	6.30557	6.46348	6.34907	6.5314	6.42924	6.38956	6.61821	6.59817	6.42795	6.4005	6.82937	6.51543	6.56046	6.69929	6.41096	6.56356	6.56653	6.72157	7.03984	6.50568	6.79557	6.55769	7.02154	6.54457	6.49962
17218363	Zfp648	zinc finger protein 648	100503355	ENSMUSG00000066797	MGI:2685049	NM_001204908	-0.173592	0.0569825	0.270373	-0.169002	0.144852	0.425107	0.0133542	0.812986	0.960142	-0.129955	0.168202	0.540678	6.05665	6.37374	6.12899	6.1559	6.12214	6.59926	6.27447	6.62894	6.26965	6.32614	6.29441	6.30637	6.30952	6.53796	6.31572	6.18437	6.23267	6.0922	6.39466	6.6705	6.30563	6.36046	6.23546	6.85891	6.45016	6.50746	6.25168	6.72365	6.47692	6.47852	6.29514
17218366	Stx6	syntaxin 6	58244	ENSMUSG00000026470	MGI:1926235	NM_021433	0.262756	0.263769	0.58569	0.201369	0.287097	0.601777	-0.0902244	0.830271	0.964801	0.122125	0.589816	0.875061	7.22653	7.77798	7.4597	6.50565	7.35357	7.39571	8.12486	7.17971	7.44369	8.15327	7.89145	7.53639	7.4913	7.2588	7.2581	7.72767	7.39238	7.78029	7.52585	7.28142	6.70665	7.0603	7.35393	6.88482	7.88496	7.08305	7.44311	7.56395	6.90592	7.41335	7.24259
17218377	Acbd6 // Acbd6	acyl-Coenzyme A binding domain containing 6 // acyl-Coenzyme A binding domain containing 6	72482	ENSMUSG00000033701	MGI:1919732	NM_001145781 // NM_001145781	-0.064039	0.607683	0.837912	0.353365	0.0834504	0.312626	-0.0936622	0.822022	0.962708	0.0720893	0.649792	0.899771	8.47686	6.64003	8.57245	6.73352	8.87965	6.99173	8.16247	6.77344	8.771	7.60406	8.51724	7.18391	8.21197	7.57754	7.86909	7.07986	8.44943	6.64868	8.6425	7.0089	8.1682	6.81951	8.59021	6.36043	8.95015	6.47754	8.83416	6.74243	8.6399	6.57605	8.2295
17218391	---	---	#N/A	#N/A	#N/A	ENSMUST00000104231 // ENSMUST00000104231	-0.0060324	0.878164	0.960147	-0.0161008	0.712447	0.887445	0.0331058	0.402514	0.811361	0.0190707	0.648748	0.899283	5.55173	5.56419	5.56753	5.57369	5.66185	5.55046	5.63286	5.68833	5.67879	5.59572	5.57955	5.57322	5.57597	5.64714	5.61094	5.76254	5.61193	5.69348	5.59548	5.64429	5.56796	5.69215	5.59587	5.54321	5.66179	5.56493	5.6117	5.69889	5.6856	5.55371	5.50533
17218393	Tor1aip2	torsin A interacting protein 2	240832	ENSMUSG00000050565	MGI:3582695	ENSMUST00000111757	-0.128457	0.182254	0.492211	-0.177886	0.0554664	0.243709	-0.246814	0.0185052	0.216089	0.223304	0.0205638	0.1829	9.34119	10.8284	9.48368	10.9916	9.52021	10.9621	9.57954	10.8253	9.42213	10.8837	9.21101	10.6679	9.10086	10.6293	9.0687	10.8788	9.38531	11.1096	9.15552	10.9311	9.3175	11.0523	9.68097	11.1176	9.71704	10.9934	9.2538	11.0665	10.0197	11.1507	9.22633
17218412	Nphs2	nephrosis 2 homolog, podocin (human)	170484	ENSMUSG00000026602	MGI:2157018	NM_130456	-0.152175	0.0615103	0.281507	-0.147186	0.509818	0.778304	-0.0093448	0.888958	0.979621	-0.311091	4.28e-05	0.00200514	6.4471	6.65872	6.35112	6.3056	6.51424	6.64758	6.43411	6.66282	6.45447	6.52944	6.54566	6.37082	6.4635	6.25958	6.48041	6.44541	6.31441	6.4811	6.41636	6.41366	6.45467	6.51563	6.4316	6.70898	6.5514	6.64595	6.70695	7.13567	6.8173	6.53387	6.43789
17218423	Rpl35	ribosomal protein L35	66489	ENSMUSG00000062997	MGI:1913739	ENSMUST00000102782	0.107902	0.325942	0.6447	0.0703642	0.409994	0.709806	0.019504	0.858113	0.971468	0.29688	0.0148471	0.150606	11.1163	9.57053	11.104	8.8354	10.9091	9.09311	11.0188	8.91723	10.7844	8.24395	10.8184	9.89919	10.6617	9.60511	10.8847	9.62924	10.8476	9.96628	10.7853	8.86264	10.8062	9.27533	10.7591	9.01803	10.9793	7.87097	10.9023	8.88537	10.9462	9.2587	10.9531
17218427	LOC100047957	casein kinase II subunit alpha-like	#N/A	#N/A	#N/A	XM_001479232	-0.161643	0.0115128	0.10782	-0.004286	0.964854	0.990207	0.0080194	0.498854	0.860017	-0.0404148	0.463319	0.807275	6.18942	6.01168	5.85346	5.8605	5.91283	6.03265	5.97131	5.90905	5.79274	5.89335	5.93964	5.83127	5.845	5.86956	5.8873	5.86368	5.82536	6.01018	6.25003	5.94014	6.02022	5.91243	5.97053	6.01385	6.04462	6.06698	6.12319	5.90485	6.36941	5.83055	5.91716
17218430	Abl2	v-abl Abelson murine leukemia viral oncogene 2 (arg, Abelson-related gene)	11352	ENSMUSG00000026596	MGI:87860	NM_001136104	0.0996964	0.262118	0.584381	0.194971	0.135386	0.40969	0.0215368	0.925304	0.986035	0.0460942	0.688788	0.913681	6.29771	6.73297	6.49397	6.23588	6.67863	6.26832	6.45939	6.24899	6.29154	6.57044	6.52257	6.2996	6.40971	6.40302	6.20787	6.72071	6.29629	6.56279	6.7242	6.39644	6.2922	5.99657	6.17057	6.16172	6.16514	6.36271	6.36806	6.13693	6.7268	6.4238	6.37388
17218446	---	---	100503836	#N/A	MGI:5012103	AK218092	0.001136	0.615856	0.843065	-0.286737	0.028689	0.161692	0.180701	0.250683	0.701258	-0.126	0.366852	0.745544	8.57104	8.54492	8.89904	9.05721	8.62873	8.94972	8.71751	8.43094	8.6318	8.50616	8.99911	9.25782	8.41198	8.87786	8.46428	9.10135	9.07907	9.02489	8.59596	9.26589	8.41376	8.96037	8.69405	8.99876	8.40228	8.59979	8.65897	9.22217	9.27337	9.14155	8.49836
17218449	Angptl1	angiopoietin-like 1	72713	ENSMUSG00000033544	MGI:1919963	ENSMUST00000027885	-0.0784676	0.520552	0.785616	-0.192497	0.123131	0.388695	-0.138086	0.30863	0.752824	0.0634223	0.645005	0.897703	6.69097	6.67873	7.05126	6.70358	6.47813	7.3702	6.59815	7.25575	6.57507	6.66001	6.62477	6.53682	6.49509	6.60823	6.37595	6.75783	6.4003	6.83392	6.56049	7.06678	6.88556	6.79802	6.61862	7.07177	6.49642	7.53645	6.69582	6.95408	7.0895	7.27043	6.75627
17218460	2810025M15Rik	RIKEN cDNA 2810025M15 gene	69953	ENSMUSG00000049881	MGI:1917203	BC055845	0.119557	0.0181052	0.140594	0.206997	0.000345684	0.00666164	-0.0159698	0.124559	0.541713	0.161586	0.0096147	0.114192	6.85723	6.85897	6.92724	6.53889	6.78093	6.80943	6.86242	6.7337	6.98138	6.6781	6.69531	6.70326	6.66687	6.64388	6.75927	6.74339	7.12097	6.43904	6.712	6.77263	6.75406	6.53228	6.79503	6.33947	6.77011	6.61012	6.80422	6.57258	6.68798	6.52966	6.78956
17218465	BC026585	cDNA sequence BC026585	226527	ENSMUSG00000033488	MGI:2448516	NM_001033284	-0.227037	0.0211735	0.154138	0.0255214	0.79023	0.923192	0.166281	0.0505056	0.361941	0.122612	0.211227	0.598043	6.26324	6.1976	6.25689	6.33954	6.50383	6.36301	6.63492	6.38517	6.40485	6.29122	6.96211	6.37699	6.84082	6.65267	6.63882	6.22309	7.21205	6.28538	6.99519	6.46546	6.47526	6.47019	6.80123	6.22369	6.46181	6.28257	6.64627	6.25904	6.81435	6.21344	6.53395
17218479	Sec16b	SEC16 homolog B (S. cerevisiae)	89867	ENSMUSG00000026589	MGI:2148802	ENSMUST00000086130	-0.204412	0.0612088	0.280623	-0.050776	0.813636	0.932852	-0.112295	0.286545	0.735133	-0.774996	2.08e-05	0.00113119	6.98076	8.23705	6.42664	7.91405	6.55328	8.21961	6.91395	8.50205	7.45406	8.44531	7.36975	7.07127	7.30746	6.2963	7.16068	6.69587	7.4027	7.03848	7.19083	8.00817	7.23799	8.23322	6.58698	8.45939	7.02686	8.05823	7.12425	8.15836	7.37467	8.66276	7.77436
17218514	Astn1	astrotactin 1	11899	ENSMUSG00000026587	MGI:1098567	NM_001205204	-0.112623	0.0231061	0.161969	0.117804	0.107328	0.359364	0.0500894	0.632553	0.910837	-0.121489	0.0244771	0.201544	6.01509	6.09108	5.83813	5.9922	5.85864	6.2739	5.81262	6.43091	5.89802	6.04484	6.33615	6.09597	6.01258	5.89101	6.08178	5.95735	5.92692	5.96342	6.11635	5.99932	6.07146	6.23404	5.95177	6.06694	5.88213	6.0329	6.04506	5.9379	6.0352	5.97214	6.05864
17218541	Mir488	microRNA 488	735253	#N/A	MGI:3629597	NR_030441	0.0008454	0.953365	0.986777	0.0108034	0.987973	0.996707	0.0375994	0.448658	0.836786	0.0777845	0.0944984	0.413232	5.89207	5.95641	5.9014	5.70542	5.71065	5.86324	5.71031	5.68436	5.69662	5.78452	5.77067	5.82403	5.72966	5.80527	5.73569	5.7317	5.88407	5.90897	5.78609	5.91919	5.78287	5.76521	5.70378	5.70227	5.92074	5.79638	5.71991	5.8961	5.77955	5.77998	5.79558
17218543	Rfwd2	ring finger and WD repeat domain 2	26374	ENSMUSG00000040782	MGI:1347046	NM_011931	-0.199455	0.0862294	0.336683	-0.258373	0.130214	0.401586	-0.133519	0.156621	0.589202	-0.173675	0.0976606	0.419024	9.87187	10.1475	10.01	9.94933	9.89066	9.34974	9.86061	9.50202	9.84855	10.2341	10.0447	9.8226	9.62342	10.1247	9.76336	10.0502	10.0901	10.5108	9.79623	10.262	9.86334	10.1652	10.0981	9.82204	10.1511	10.023	9.96371	10.1609	10.4027	10.3034	9.57669
17218565	Scarna3a	small Cajal body-specific RNA 3A	#N/A	#N/A	#N/A	NR_028518	0.0162344	0.940384	0.982236	-0.887384	0.0126993	0.0946195	0.324667	0.205233	0.654208	0.455571	0.0467556	0.291888	6.88386	6.68987	6.93146	6.26714	6.82721	6.63651	7.06821	7.09347	6.5548	6.59893	7.01225	7.85198	6.8457	7.70063	7.88044	7.13102	7.2789	7.22782	6.38663	7.37535	6.5204	6.92258	6.60346	8.50924	6.80235	7.13973	7.11913	8.38594	7.13903	6.76535	6.94402
17218568	Tnr	tenascin R	21960	ENSMUSG00000015829	MGI:99516	NM_022312	0.0581354	0.2662	0.587989	-0.0387174	0.421952	0.71964	0.0041518	0.929658	0.986525	0.0693079	0.0887905	0.403394	6.17887	6.13381	6.03002	6.00648	6.00975	5.9419	5.98035	5.98985	5.93031	6.01569	5.98042	6.26971	5.99212	5.94684	5.96517	6.05382	6.00096	6.1027	5.98266	5.98433	6.02691	6.05269	5.96474	5.9729	5.87762	5.99798	6.11571	6.20717	5.85365	6.05058	5.94539
17218594	---	---	#N/A	#N/A	#N/A	ENSMUST00000097514	-0.0031388	0.296335	0.617892	-0.0159968	0.729975	0.896417	-0.0185712	0.608307	0.902264	0.0877313	0.1166	0.455713	5.83632	6.08244	6.11936	5.92025	5.89092	5.87481	5.7913	5.95272	5.9825	5.97436	5.87022	5.91242	5.86769	5.90061	5.98483	5.87116	5.87967	5.98655	6.07688	6.13997	5.98346	6.03172	6.07129	5.90686	5.67239	5.96312	5.92991	5.93666	5.97904	6.04621	6.0039
17218598	4930562F07Rik	RIKEN cDNA 4930562F07 gene	#N/A	#N/A	#N/A	NR_038030	0.0870748	0.0672918	0.295429	0.095878	0.184255	0.482315	0.425636	4.01704e-07	5.77613e-05	-0.01824	0.808216	0.949412	6.74017	6.05409	6.84213	6.29161	6.52457	6.51322	6.59566	6.33913	6.32856	6.28395	7.0331	6.44131	7.38147	6.27921	6.58742	6.15364	7.17563	6.38802	7.48986	6.26548	7.00627	6.17137	6.56187	6.21565	6.19718	6.33483	6.43592	6.11569	6.39446	6.16508	6.5491
17218607	Mrps14	mitochondrial ribosomal protein S14	64659	ENSMUSG00000058267	MGI:1928141	ENSMUST00000135680	0.223541	0.0856852	0.335293	0.0285594	0.757481	0.90818	0.128398	0.0575132	0.384874	0.0890182	0.34043	0.724323	6.15982	6.07856	6.49245	6.01975	6.61537	6.14194	6.79543	6.00467	6.31333	5.97093	6.53555	6.19518	6.37436	6.02566	6.06972	6.04293	5.88849	6.16422	6.48427	6.27894	6.52102	5.94919	6.28534	6.017	5.72485	6.07132	5.98151	5.92531	6.74597	6.11024	6.34718
17218616	---	---	#N/A	#N/A	#N/A	ENSMUST00000104571	0.12211	0.0033123	0.0490101	0.0289978	0.458794	0.745651	-0.0580432	0.351528	0.782707	-0.0965842	0.0174979	0.16761	5.94245	5.81309	5.84705	5.82429	5.81213	5.83426	5.79542	5.8253	5.93799	5.81144	5.75318	5.7529	5.84776	5.72448	5.75702	5.71379	5.84279	5.72999	5.81498	5.78061	5.74938	5.71766	5.7482	5.82287	5.70374	5.77504	5.7085	5.82101	5.81468	5.82681	5.7915
17218618	Gm6177	predicted gene 6177	620750	ENSMUSG00000058546	MGI:3643753	XM_885137	-0.0523832	0.269729	0.591628	-0.0193086	0.44882	0.738891	0.125904	0.762691	0.951158	-0.147382	0.154092	0.518628	8.17672	7.50864	8.01889	8.28317	7.86329	7.51262	7.98926	7.98459	8.04952	7.69527	8.74423	7.84221	7.88058	8.08173	7.8489	7.85355	8.09793	7.79723	8.16949	7.8815	8.27789	8.09704	8.10905	7.90148	8.37494	7.70559	8.02523	7.79016	7.57249	7.58655	8.11114
17218620	Rc3h1	RING CCCH (C3H) domains 1	381305	ENSMUSG00000040423	MGI:2685397	NM_001024952	-0.534782	0.00979436	0.098139	-0.529467	0.00717695	0.0642071	-0.0842734	0.701031	0.932537	0.154192	0.383228	0.757696	9.38282	8.70554	9.1317	9.32315	9.51716	9.45354	9.38041	10.0037	9.19293	9.57584	9.58948	9.83692	8.97153	9.76341	9.54461	9.3959	9.31495	9.64245	9.15191	9.88482	9.43973	9.39131	10.0336	9.85179	9.60763	9.76457	9.76701	10.3293	10.4309	10.3721	9.23598
17218643	Serpinc1	serine (or cysteine) peptidase inhibitor, clade C (antithrombin), member 1	11905	ENSMUSG00000026715	MGI:88095	NM_080844	-0.0864158	0.189276	0.501216	0.0156688	0.186304	0.484995	-0.0445132	0.354895	0.78409	0.104797	0.108758	0.44144	6.11672	6.27534	5.84347	6.28929	6.06252	6.29455	5.96064	5.96678	5.88345	6.16608	6.00117	6.13532	6.02123	6.32341	6.18203	5.90861	5.92375	6.18436	5.85103	6.11323	5.96557	6.07737	6.02435	6.19861	6.12866	5.99305	5.96369	6.13244	6.21661	6.51222	5.99761
17218653	Gas5	growth arrest specific 5	14455	ENSMUSG00000053332	MGI:95659	NR_002840	-0.367454	0.000357978	0.0103532	-0.0417048	0.958894	0.987766	-0.15049	0.114191	0.52611	-0.0288384	0.762316	0.936563	10.6517	9.65663	10.8026	9.46967	10.5322	9.60854	10.5912	9.02072	10.6606	9.28958	10.6186	9.46899	10.5329	9.08495	10.6258	9.36675	10.7451	9.58859	10.6573	9.35998	10.9377	9.56804	10.8728	9.38362	11.0904	9.31211	10.9911	9.38068	11.1836	9.60922	10.6268
17218680	Snord47	small nucleolar RNA, C/D box 47	100217446	ENSMUSG00000064968	MGI:3819537	NR_028543	0.183904	0.78695	0.924271	-0.106147	0.71344	0.887866	0.202308	0.834458	0.965959	-0.0422506	0.884086	0.971376	8.59861	6.61814	7.44718	5.76531	6.69986	6.45662	7.37839	5.74089	7.1174	6.15033	7.09825	6.20572	6.43211	6.68283	6.31513	5.95655	8.04292	6.65309	7.23656	6.29235	7.01473	5.84301	7.04852	6.40788	6.78818	6.26135	7.46772	6.05403	8.00278	6.69575	6.42047
17218682	Cenpl	centromere protein L	70454	ENSMUSG00000026708	MGI:1917704	ENSMUST00000028035	0.228358	0.234336	0.55374	-0.812725	0.000129056	0.00307206	0.374358	0.0661193	0.412443	-0.0696393	0.721607	0.925623	8.46126	8.04654	8.60258	7.69741	8.61584	7.91321	8.10763	7.80129	8.1571	8.24487	8.1473	6.59633	8.02376	7.29963	8.35061	6.90305	7.57206	7.37575	7.96914	7.37016	8.19035	8.93557	8.10359	8.94068	8.5363	8.37877	7.78346	8.75511	8.18893	8.75681	7.70344
17218694	Ankrd45	ankyrin repeat domain 45	73844	ENSMUSG00000044835	MGI:1921094	NM_028664	0.0994036	0.144756	0.44062	-0.0665994	0.118221	0.379268	-0.0058012	0.917199	0.98484	0.0280627	0.640464	0.896368	5.99284	6.25028	6.47198	5.9785	6.11726	5.99717	6.3267	6.00639	6.07126	6.11979	6.06146	6.11989	6.09658	5.89345	6.02842	6.43906	5.98966	6.1038	6.03902	6.11899	5.9025	6.03855	6.05435	6.1925	5.96403	6.00202	6.15927	6.19151	6.40287	6.26055	6.15979
17218701	Tnfsf4	tumor necrosis factor (ligand) superfamily, member 4	22164	ENSMUSG00000026700	MGI:104511	NM_009452	0.0343778	0.873672	0.958726	-0.108704	0.117991	0.378928	-0.024556	0.690684	0.929723	0.0540561	0.391306	0.763697	6.20175	5.86669	5.9258	6.07566	5.8629	5.76771	5.89513	6.0817	5.97424	5.89898	5.87669	6.05507	6.00871	6.05913	6.05593	5.9309	5.91837	5.98838	5.91202	6.08994	5.84884	6.10289	5.93237	6.05736	5.81826	5.94304	6.01829	6.14867	6.07018	5.98229	6.0027
17218707	Tnfsf18	tumor necrosis factor (ligand) superfamily, member 18	240873	ENSMUSG00000066755	MGI:2673064	NM_183391	-0.129909	0.0405511	0.222872	-0.139841	0.0475108	0.221842	-0.0401556	0.24484	0.697039	0.00938151	0.884327	0.971376	5.70031	5.96637	5.77325	5.8553	5.85633	5.90943	5.72611	5.82756	5.96618	5.75402	5.8262	5.76587	6.19596	5.89554	5.82486	5.86253	5.64898	5.86069	5.79102	6.03673	5.99981	6.06565	5.86013	5.88899	6.042	6.16823	5.8582	5.97246	5.91158	5.91655	6.04922
17218713	Pigc	phosphatidylinositol glycan anchor biosynthesis, class C	67292	ENSMUSG00000026698	MGI:1914542	NM_026078	0.0471066	0.547461	0.802423	-0.0372152	0.641425	0.851164	-0.159585	0.028889	0.274288	-0.0756872	0.292559	0.683972	6.46809	7.14754	6.5516	6.34764	6.5348	6.5672	6.55435	6.70849	6.505	6.50651	6.35021	6.36851	6.48697	6.50316	6.41699	6.49183	6.31911	6.74577	6.2008	6.51947	6.52511	6.79864	6.33717	6.6121	6.61679	6.5027	6.30872	6.38195	6.59052	7.16806	6.41179
17218722	2810442N19Rik	RIKEN cDNA 2810442N19 gene	72753	ENSMUSG00000090260	MGI:1920003	NR_040562	-0.134657	0.210505	0.527204	-0.0631734	0.503678	0.774414	-0.0819372	0.604516	0.901004	-0.0746557	0.432223	0.788282	6.46384	6.61398	6.71182	6.34024	6.62502	6.49354	6.53388	6.45254	6.45508	6.3491	6.43919	6.57525	6.59106	6.28796	6.60774	6.39551	6.63771	6.23282	6.61565	6.55229	6.65378	6.3813	6.79881	6.54159	6.95082	6.50785	6.48458	6.56146	6.57494	6.57307	6.38672
17218727	Dnm3os	dynamin 3, opposite strand	#N/A	#N/A	#N/A	NR_002870	-0.031165	0.646144	0.858714	-0.289149	0.000447237	0.00807305	0.136224	0.150452	0.581801	-0.0195991	0.791245	0.943963	5.94903	5.89244	5.86137	5.98069	6.17081	5.83002	6.14093	6.13217	5.88601	6.01371	6.40134	5.89927	6.07183	6.13776	6.10711	6.03775	6.04722	5.93288	6.07771	6.05162	6.0998	6.25438	6.12699	6.01224	5.93037	6.12005	5.95394	6.489	6.05287	6.41912	6.01128
17218733	Dnm3 // Dnm3	dynamin 3 // dynamin 3	103967	ENSMUSG00000040265	MGI:1341299	NM_001038619 // NM_001038619	-0.0292544	0.76901	0.91518	0.144605	0.0643265	0.268602	0.148936	0.152662	0.584137	0.0400992	0.697024	0.917422	6.6608	6.77702	6.49181	7.26096	6.45953	6.80052	6.43148	7.11911	6.66597	6.81674	6.79495	6.63765	6.79421	6.72304	6.77276	6.93616	6.65048	6.50386	6.60085	6.88105	6.64023	6.93604	6.69249	6.53639	6.56513	7.41589	6.61237	6.45675	6.34563	6.70625	6.65575
17218736	Vamp4	vesicle-associated membrane protein 4	53330	ENSMUSG00000026696	MGI:1858730	ENSMUST00000132158	0.273916	0.0283994	0.181492	-0.0209492	0.851293	0.948642	0.39752	0.00103574	0.0332851	0.0163375	0.886206	0.971936	7.66866	7.05567	7.70582	7.33727	7.80802	7.21221	7.85729	7.17985	7.46819	7.32048	7.57879	8.20368	7.41711	8.31362	7.70472	8.077	7.9951	8.19187	7.88327	8.14809	7.38574	7.16003	7.24355	7.30473	7.02247	7.22082	7.77505	7.16747	7.7116	7.35717	7.5048
17218752	Myoc	myocilin	17926	ENSMUSG00000026697	MGI:1202864	NM_010865	0.0571666	0.972376	0.991108	0.0195918	0.911531	0.971477	-0.0184504	0.782464	0.954598	-0.0900935	0.184811	0.564123	6.19196	6.0728	6.06059	5.98987	6.06903	6.23392	6.13921	6.46085	6.55698	6.16454	6.24532	6.10209	6.1322	6.06072	6.14192	6.08938	6.1174	6.02592	6.05623	6.19569	6.19014	6.12604	6.18838	6.24577	5.99831	6.03699	6.24633	6.27007	6.10877	6.14516	6.21068
17218758	---	---	#N/A	#N/A	#N/A	ENSMUST00000158549	0.05816	0.100266	0.364365	0.0082994	0.707579	0.885217	0.0249482	0.427248	0.824421	0.00394629	0.912825	0.97927	5.74924	5.70674	5.6872	5.70655	5.64491	5.70189	5.70839	5.60343	5.59999	5.6426	5.6863	5.68557	5.61719	5.6299	5.67384	5.57953	5.66902	5.7042	5.64834	5.70233	5.64046	5.59761	5.62131	5.59844	5.63629	5.70444	5.61221	5.75135	5.58866	5.66789	5.67167
17218760	---	---	#N/A	#N/A	#N/A	ENSMUST00000172793	-0.052119	0.517055	0.783082	-0.155332	0.0932274	0.332928	0.0088202	0.903878	0.98198	0.00069911	0.992612	0.998862	6.07095	6.07994	6.29583	6.20172	6.06525	6.1295	5.77143	6.02063	5.98277	5.9836	6.01066	6.08449	6.26262	6.16721	6.02188	6.00828	6.01535	6.02174	6.23105	6.25511	6.05178	6.12172	5.94231	6.10755	6.18876	6.28167	6.13761	6.50189	6.12639	6.17922	6.09611
17218763	---	---	#N/A	#N/A	#N/A	ENSMUST00000158326	-0.132033	0.0620339	0.282814	-0.0569608	0.685663	0.875116	0.07321	0.740747	0.945338	-0.075737	0.240322	0.63128	5.69826	5.65266	6.04379	5.72815	6.06351	5.75382	5.66717	5.65214	5.70098	5.73829	5.716	5.64031	5.80104	5.69124	5.64608	5.64453	5.79763	5.67138	6.16202	5.58354	6.27731	5.59078	5.73252	5.63477	5.91188	6.02653	5.76392	5.72521	6.14823	5.83258	5.70258
17218765	Kifap3	kinesin-associated protein 3	16579	ENSMUSG00000026585	MGI:107566	ENSMUST00000077642	0.23997	0.0754097	0.314596	0.0489402	0.625905	0.843002	0.131264	0.127294	0.545978	-0.013071	0.900821	0.975657	7.69813	6.79547	7.15088	6.93265	7.38459	6.85456	6.95794	6.96941	6.86142	6.91553	7.48601	7.08827	7.65079	7.84272	7.59945	6.91218	7.05537	7.16418	7.50834	6.82114	6.83786	6.81698	7.11789	6.6837	7.08479	6.85155	6.89383	6.91818	6.91872	6.95249	7.57367
17218790	Scyl3	SCY1-like 3 (S. cerevisiae)	240880	ENSMUSG00000026584	MGI:1921385	ENSMUST00000027876	-0.134504	0.733409	0.899586	-0.189696	0.220402	0.530007	-0.0365964	0.860377	0.972106	0.132505	0.528771	0.846259	7.11511	7.6459	6.93498	6.81431	6.80005	7.02852	6.98924	7.04133	6.59178	6.78873	6.65866	7.05823	6.87131	7.00834	6.85632	6.80992	6.77938	7.08134	6.84662	7.29675	6.67889	7.32942	6.79671	6.62129	7.23413	7.667	6.66971	7.06718	7.72424	7.58238	6.44093
17218813	2810422O20Rik	RIKEN cDNA 2810422O20 gene	69962	ENSMUSG00000041396	MGI:1917212	ENSMUST00000045694	0.291479	0.131073	0.418169	-1.77367	4.60766e-09	4.90614e-07	-0.302025	0.138728	0.564875	0.0715743	0.764251	0.936626	9.07199	7.44717	8.81123	5.82585	8.85669	4.82847	8.76271	7.20274	8.83567	6.22339	8.91498	8.47766	8.77586	8.00505	8.55889	8.18393	8.56396	7.78555	9.33423	6.98303	8.62504	8.25806	8.43247	8.27512	9.17453	8.13024	8.13491	7.94834	8.51394	7.7842	9.29373
17218820	Sele	selectin, endothelial cell	20339	ENSMUSG00000026582	MGI:98278	NM_011345	0.002112	0.68851	0.879336	0.008082	0.564016	0.810458	-0.0658712	0.296739	0.743288	-0.086049	0.150971	0.514039	6.26825	6.31952	6.27704	6.15445	6.1669	6.40606	6.33532	6.45832	6.64973	6.34016	6.24111	6.19754	6.40618	6.30618	6.33151	6.22405	6.14728	6.33966	6.33472	6.32707	6.56384	6.32465	6.46932	6.50249	6.13992	6.31851	6.19416	6.29052	6.31945	6.20192	6.46975
17218835	Sell	selectin, lymphocyte	20343	ENSMUSG00000026581	MGI:98279	NM_011346	0.0834214	0.0812789	0.326355	0.0367848	0.424999	0.721889	-0.127774	0.0661395	0.412493	0.0426901	0.402335	0.770475	6.32381	6.45005	6.46324	6.43072	6.41242	6.42688	6.2934	6.56747	6.32775	6.28625	6.3808	6.49291	6.16867	6.4291	6.38999	6.47408	6.27622	6.41358	6.36149	6.36176	6.22737	6.36273	6.29125	6.42828	6.20062	6.42263	6.39806	6.45188	6.28621	6.31192	6.46734
17218845	Selp	selectin, platelet	20344	ENSMUSG00000026580	MGI:98280	NM_011347	0.120295	0.0145366	0.123295	0.0961122	0.156048	0.441962	-0.200625	0.000617939	0.0230764	-0.0219888	0.663411	0.903413	6.09801	6.01553	6.14094	5.92378	5.86884	5.94737	6.00493	5.99841	5.99218	6.08723	6.109	5.91175	5.87408	5.7873	5.85624	5.99607	5.83911	5.90597	5.85505	5.90874	5.8066	5.94918	5.88073	5.70807	5.9896	6.0115	5.8448	5.89851	5.9817	5.92452	5.9646
17218861	F5	coagulation factor V	14067	ENSMUSG00000026579	MGI:88382	NM_007976	0.0024562	0.885466	0.962302	-0.108846	0.123075	0.388581	-0.0564916	0.588258	0.894465	-0.0591695	0.401609	0.770294	5.92377	6.03791	5.93146	5.77454	6.04083	5.84715	5.80231	5.99727	5.96076	5.93685	6.02666	5.73862	6.12548	5.99481	6.0058	5.78378	5.97483	5.80664	6.04743	6.05784	5.84577	6.01829	5.7944	6.0161	5.97914	5.95792	6.10706	5.97807	5.92047	6.16758	6.0211
17218889	Slc19a2	solute carrier family 19 (thiamine transporter), member 2	116914	ENSMUSG00000040918	MGI:1928761	NM_054087	0.159435	0.166965	0.471507	-0.557176	7.12758e-06	0.000279187	0.0048192	0.664576	0.922178	-0.140935	0.245317	0.636782	7.02417	6.7972	6.90015	6.46776	7.20332	6.7201	6.77398	6.47271	6.93328	7.20446	7.0093	6.87062	6.81396	6.6502	6.90264	7.39194	6.9081	7.06934	6.76594	6.4516	6.79442	7.10481	6.5875	7.2608	6.96947	7.25932	6.93396	7.31088	6.75237	7.5123	7.11607
17218899	4930455F23Rik	RIKEN cDNA 4930455F23 gene	74895	ENSMUSG00000026578	MGI:1922145	NM_029115	0.0990804	0.501119	0.773022	-0.12419	0.738219	0.90097	0.196114	0.246922	0.698954	-0.201969	0.191705	0.574071	7.29817	7.1054	7.30807	7.78689	7.34182	7.61217	7.36402	6.95385	7.39569	7.3612	7.73568	6.75742	7.67907	7.2196	7.48829	7.75108	7.62283	7.33969	7.36994	7.52634	7.03786	7.6577	7.32028	7.36761	7.21199	6.86387	7.334	7.21394	7.30822	8.33732	7.7039
17218907	Nme7	NME/NM23 family member 7	171567	ENSMUSG00000026575	MGI:2449121	NM_138314	0.392651	0.000145834	0.00545209	-0.379119	0.000401667	0.00745032	0.385915	1.55667e-05	0.00127439	0.278859	0.0099288	0.11624	7.5636	6.43233	7.47351	6.7771	7.41515	6.7374	7.46838	6.9049	7.60357	6.62242	7.61503	6.33347	7.07116	6.71871	7.19356	7.21201	7.24856	6.29715	6.93051	6.88929	6.97833	7.18036	7.10831	6.91081	7.16477	7.15154	7.70051	7.22355	6.60903	6.90349	6.68851
17218923	---	---	102635083	ENSMUSG00000097281	#N/A	AK033714	0.0176838	0.819057	0.936358	-0.0581082	0.453918	0.742286	0.0293302	0.591652	0.895692	-0.0552099	0.50228	0.830477	5.95855	6.08728	5.83491	6.02322	5.97977	5.93978	5.87353	5.92175	5.98786	6.07142	5.91543	6.10005	6.00873	5.96192	6.17021	5.82781	6.23787	6.65003	5.87015	6.02178	5.92789	6.17261	6.01118	6.03896	5.74792	6.01139	6.0545	5.93021	5.80471	6.18082	6.26256
17218927	Dpt	dermatopontin	56429	ENSMUSG00000026574	MGI:1928392	NM_019759	-0.0149994	0.913593	0.972857	0.045912	0.886409	0.962295	0.266315	0.251943	0.702272	-0.464031	0.0293834	0.222722	8.00507	6.89923	8.80135	5.82573	8.37078	6.38438	8.40495	6.19936	8.17585	6.14035	9.64127	7.02751	9.84491	6.61957	9.65012	7.10775	10.3132	8.16113	9.67862	8.46528	7.93674	6.30194	8.27733	6.21931	8.82431	6.39523	8.23769	5.75443	8.55694	6.54858	9.45418
17218933	LOC433374	uncharacterized LOC433374	433374	#N/A	MGI:5434099	NR_040303	-0.0375114	0.581906	0.822015	-0.0647278	0.828035	0.939248	-0.0752076	0.554445	0.881474	-0.0830094	0.320041	0.706728	6.08235	6.02658	6.20969	5.77142	5.91311	5.95947	5.90714	5.95788	5.90439	5.69775	5.8401	6.01057	5.91155	5.91374	5.88593	5.85963	6.00883	5.74842	5.85919	5.81355	5.9105	6.26595	6.03371	5.85058	6.04491	5.78252	6.13164	6.13903	6.08347	5.69867	5.8562
17218939	1700029M03Rik	RIKEN cDNA 1700029M03 gene	69476	#N/A	MGI:1916726	AK006507	0.124601	0.0364622	0.209359	0.0228302	0.0726369	0.288189	0.0337606	0.239246	0.691364	0.0679093	0.0841403	0.393106	6.15904	5.98086	5.85563	5.89651	5.81586	5.63221	5.84665	5.92538	5.91695	5.93833	5.75903	5.79	5.90057	5.99879	5.84524	5.89354	5.92741	5.99699	5.91582	5.82979	5.85129	5.80337	5.75458	5.85324	5.8059	5.79911	5.78326	5.86566	5.7761	5.93777	5.82922
17218942	Gpr161	G protein-coupled receptor 161	240888	ENSMUSG00000040836	MGI:2685054	ENSMUST00000111450	-0.195581	0.0383925	0.216308	-0.055932	0.381571	0.688937	0.0610982	0.85748	0.971258	0.0362834	0.583802	0.872557	5.88411	5.69522	5.84346	6.19013	5.9093	5.81801	6.02957	5.99231	5.88789	5.98327	6.37172	5.93269	6.23777	6.12887	5.99834	5.89829	5.88977	6.07133	5.94218	5.99766	5.91605	6.09324	6.08975	5.90935	6.14446	5.97867	5.93318	6.01517	6.44879	5.96217	6.05423
17218953	---	---	#N/A	#N/A	#N/A	ENSMUST00000158674	0.0243344	0.323282	0.642095	0.0032358	0.925956	0.975745	0.0005108	0.96024	0.992662	0.0106738	0.763549	0.936576	5.53908	5.70692	5.63937	5.69047	5.70866	5.66665	5.69169	5.67394	5.66646	5.69366	5.66445	5.68605	5.57533	5.59363	5.89812	5.70428	5.81291	5.75592	5.63167	5.69338	5.66436	5.64687	5.57984	5.72006	5.66833	5.68346	5.58882	5.6742	5.62224	5.69086	5.9786
17218955	Brp44	brain protein 44	70456	ENSMUSG00000026568	MGI:1917706	ENSMUST00000027853	0.116714	0.157129	0.457338	0.0591662	0.553274	0.805351	0.031096	0.653787	0.919382	-0.105537	0.277041	0.670763	10.0628	9.32639	10.0915	9.47094	10.102	9.69642	9.92345	9.4929	9.67039	9.42028	9.68038	9.63024	9.5299	10.0136	9.85708	9.76828	9.5093	9.85982	9.74145	9.65402	10.0222	9.25992	9.74757	9.61833	9.93256	9.52351	9.68956	9.37079	9.87462	9.33854	9.95782
17218965	Adcy10	adenylate cyclase 10	271639	ENSMUSG00000026567	MGI:2660854	NM_173029	0.0305844	0.976831	0.992614	-0.059685	0.854273	0.949791	-0.048427	0.35973	0.786006	-0.0753216	0.173645	0.549067	6.12453	5.92607	5.83752	5.77055	5.85912	5.89386	5.76331	5.7375	5.85311	5.83914	5.80497	5.72267	5.68853	5.84667	5.81276	5.84988	5.83761	5.89537	5.82519	5.78949	5.86557	5.75858	5.74884	5.75762	5.82616	5.82778	5.96262	6.20007	5.88148	5.92151	5.89886
17219005	Creg1	cellular repressor of E1A-stimulated genes 1	433375	ENSMUSG00000040713	MGI:1344382	NM_011804	0.028209	0.848874	0.949104	-0.261695	0.0403074	0.199381	-0.042298	0.79607	0.957086	0.000565449	0.996286	0.999461	8.85126	9.23011	9.1803	9.10773	9.11448	9.03671	8.82751	9.38478	8.79439	9.75382	8.54658	9.50724	8.46179	10.0251	8.48634	9.54586	8.49676	9.75106	8.3407	9.30452	8.74225	9.33701	9.02384	9.33836	9.02587	9.36723	8.60257	9.92984	9.23237	9.84918	8.50911
17219011	Pou2f1 // Pou2f1	POU domain, class 2, transcription factor 1 // POU domain, class 2, transcription factor 1	#N/A	#N/A	#N/A	NM_011137 // NM_011137	-0.117685	0.0984317	0.36011	0.0476758	0.454884	0.742768	-0.0354714	0.991121	0.998267	-0.0551946	0.543869	0.85508	6.48263	6.58304	6.42193	6.65811	6.94787	6.81979	6.56154	7.08481	6.56056	6.59678	6.56456	6.67385	6.5746	6.67058	6.69886	6.72841	6.88049	6.46837	6.48406	6.72122	6.61604	6.56659	6.79669	7.15466	6.73128	6.71351	6.59112	6.64217	6.82782	6.42723	6.42132
17219036	---	---	#N/A	#N/A	#N/A	AK053286	0.0119062	0.811231	0.93328	-0.0456486	0.0571909	0.248265	-0.0825638	0.0463511	0.346495	0.0441673	0.268831	0.662367	5.85751	5.65451	5.92071	5.99581	5.85113	5.73625	5.85536	5.71811	6.09291	5.77952	5.90409	5.86409	5.88857	5.94396	5.7958	5.91713	5.78111	5.82857	5.92504	5.87716	5.81707	5.84843	5.8565	5.82922	5.86893	5.82311	6.07207	5.81909	5.90351	5.79259	5.86903
17219039	Gpa33	glycoprotein A33 (transmembrane)	59290	ENSMUSG00000000544	MGI:1891703	ENSMUST00000060833	0.022428	0.860233	0.953211	-0.028714	0.815534	0.93401	-0.210504	0.00351993	0.0766855	0.143156	0.0276409	0.215785	9.9842	11.9199	10.1471	11.8953	10.3313	11.9644	10.2475	11.9324	10.1099	11.7274	10.3364	11.8068	10.2371	11.8188	10.3638	11.7138	10.4087	11.6904	10.1221	11.7161	9.86588	11.8201	10.1302	11.8196	10.1566	11.8593	10.1828	12.0159	10.3724	12.0681	10.3749
17219053	Ildr2	immunoglobulin-like domain containing receptor 2	100039795	ENSMUSG00000040612	MGI:1196370	NM_001164528	-0.0532044	0.445837	0.738241	0.172902	0.0203331	0.130265	-0.066544	0.358719	0.785667	-0.160737	0.0198449	0.179417	5.978	6.211	5.95155	5.97366	6.07901	5.9583	6.01447	6.08215	5.81548	6.32993	5.97192	6.16321	6.02453	5.86235	5.88606	5.96993	6.00807	5.75468	5.91893	5.88153	6.06985	5.89296	6.04331	5.99522	5.98832	6.03617	5.92771	5.83476	6.07533	5.93142	6.03247
17219067	Tada1	transcriptional adaptor 1	27878	ENSMUSG00000026563	MGI:1196415	ENSMUST00000027846	-0.0363982	0.728248	0.897246	-0.286855	0.0882595	0.32281	-0.186246	0.415308	0.817903	0.0051865	0.972917	0.994867	7.41553	7.33398	7.63652	7.32181	7.49167	7.38937	7.56512	6.70958	7.51575	6.82291	7.44685	7.35901	7.44025	7.25524	7.49529	7.21354	7.82052	7.16196	7.20931	7.6756	7.57922	7.71804	7.10374	7.16917	7.30799	7.34038	7.52221	7.69189	8.29342	7.09245	7.07648
17219079	Fam78b	family with sequence similarity 78, member B	226610	ENSMUSG00000060568	MGI:2443050	NM_001160262	-0.0368284	0.759893	0.910968	-0.014374	0.905192	0.969567	-0.043838	0.583335	0.892888	0.0235143	0.769605	0.938747	6.12003	6.49961	5.92991	6.28782	6.28593	6.49914	6.26109	6.19418	6.14784	6.36896	6.09581	6.29082	6.27997	6.29825	6.06212	6.23719	6.29032	6.27274	6.18943	6.33362	6.07774	6.19679	6.14756	6.21096	6.27508	6.43288	6.19597	6.64619	6.23259	6.43475	6.08438
17219086	Tmco1	transmembrane and coiled-coil domains 1	68944	ENSMUSG00000052428	MGI:1921173	NM_001039483	0.441991	0.00134309	0.0266299	-0.241806	0.00512274	0.0505766	-0.120731	0.759898	0.950334	-0.353873	0.0032907	0.05484	8.98996	8.90649	9.29709	8.50925	8.96753	8.59416	8.82563	8.53409	8.98485	9.30231	8.7892	8.12699	8.7541	8.28783	8.04447	8.25559	8.80606	8.37246	8.57226	7.59306	8.5336	9.04386	8.15384	9.16673	8.70445	8.7395	8.74313	8.90772	8.72009	9.19753	8.67812
17219096	Aldh9a1	aldehyde dehydrogenase 9, subfamily A1	56752	ENSMUSG00000026687	MGI:1861622	NM_019993	-0.339575	0.00459937	0.0610664	-0.603891	2.05892e-05	0.000680125	0.226439	0.0611624	0.397225	-0.519802	0.000172658	0.0060578	9.21873	9.83689	9.16759	9.81355	9.35843	9.55356	9.04792	9.54684	8.93378	9.68002	8.12296	8.20311	8.07204	8.13615	8.29999	8.29887	8.17424	7.43135	8.06412	7.94554	9.36045	10.3188	9.10488	10.2627	9.55987	10.1261	9.70346	10.5926	9.69567	10.1501	7.68916
17219110	Rxrg	retinoid X receptor gamma	20183	ENSMUSG00000015843	MGI:98216	NM_009107	0.0110492	0.88051	0.96084	0.0196866	0.834675	0.941939	-0.0035284	0.970152	0.994426	-0.0272473	0.773066	0.939276	5.98454	6.3559	6.3291	6.15823	6.52563	6.14142	6.19867	6.37742	6.04584	6.26685	6.20913	6.14586	6.11482	6.08178	5.98534	6.2241	6.08099	6.31098	6.05638	6.18995	6.26349	6.40541	6.07401	6.3906	6.39772	6.13809	6.09717	6.16947	6.19614	6.09783	5.89982
17219127	Lmx1a	LIM homeobox transcription factor 1 alpha	110648	ENSMUSG00000026686	MGI:1888519	ENSMUST00000111377	-0.0899462	0.0633892	0.286098	-0.0415232	0.66555	0.865425	-0.048774	0.417645	0.819319	-0.146813	0.0362012	0.251874	6.85281	6.52549	6.30022	6.59691	6.38842	6.53641	6.47734	6.6667	6.68076	6.58318	6.47049	6.57602	6.53289	6.46586	6.62298	6.67612	6.52242	6.67509	6.72318	6.80934	6.62259	6.67845	6.65982	6.48292	6.76919	6.81138	6.61256	6.56761	6.48511	6.57595	6.70215
17219139	Rgs5	regulator of G-protein signaling 5	19737	ENSMUSG00000026678	MGI:1098434	ENSMUST00000027997	-0.284314	0.314763	0.634752	0.174038	0.567394	0.812284	0.364427	0.155846	0.588345	0.157735	0.507977	0.833873	7.7841	8.17859	8.45627	7.43944	7.61799	7.60695	7.69323	7.13706	8.20186	7.2075	8.88189	7.22754	8.9495	7.49434	8.94528	7.4531	9.33776	9.38149	9.06135	7.2131	7.81728	7.37965	8.87014	7.11358	8.05697	7.39733	7.62938	7.17634	8.80126	7.63246	8.60076
17219148	1700084C01Rik	RIKEN cDNA 1700084C01 gene	78465	ENSMUSG00000070532	MGI:1925715	BC150846	-0.0035548	0.93919	0.98167	0.0075072	0.897092	0.966294	0.0005768	0.699108	0.932111	-0.00144369	0.981223	0.996311	6.07691	5.8191	5.91481	5.85588	5.86513	5.98525	6.00685	5.89282	5.93129	5.98237	5.91442	5.91972	5.96178	6.11625	5.9785	6.37008	6.0006	5.99789	5.95539	5.88668	6.07007	5.90032	5.91251	5.87462	5.8379	5.85205	5.96524	5.97006	6.02705	5.90083	6.02166
17219156	3110045C21Rik	RIKEN cDNA 3110045C21 gene	67303	ENSMUSG00000097503	MGI:1914553	NR_040438	0.171858	0.0657021	0.291646	0.0120706	0.808355	0.930707	-0.0052748	0.832088	0.965323	0.123452	0.0142412	0.146803	5.95853	5.96852	6.40724	6.14307	6.06916	5.9395	6.05709	6.0473	6.31358	5.89111	5.82764	6.04001	6.03209	6.01841	5.85837	6.05708	5.92237	5.9512	5.92866	5.99041	6.05421	5.95488	6.08397	6.00373	5.96753	6.13316	6.02972	5.96324	5.81087	5.87414	5.91552
17219160	Uhmk1	U2AF homology motif (UHM) kinase 1	16589	ENSMUSG00000026667	MGI:1341908	ENSMUST00000027979	0.158179	0.071386	0.304388	0.0049874	0.767041	0.912529	0.145093	0.287309	0.73571	0.0660663	0.471843	0.81181	6.85232	6.93375	6.50193	6.46433	6.36371	6.62331	6.80243	6.43344	6.60102	6.56921	6.58013	6.85378	6.54909	6.65633	6.51342	7.01772	6.65936	6.66948	7.04689	6.83179	6.44001	6.44911	6.4545	6.51402	6.3668	6.79966	6.50908	6.68232	6.56012	6.554	6.48659
17219164	Sh2d1b2	SH2 domain protein 1B2	545378	ENSMUSG00000073494	MGI:3622649	ENSMUST00000162752	-0.0212112	0.723221	0.894642	-0.064333	0.287729	0.602301	-0.0073102	0.902776	0.981877	0.0908724	0.140765	0.498231	6.21741	6.29868	6.0502	6.10332	6.01335	5.95153	6.08806	6.14877	6.17046	6.07948	6.0191	6.08136	6.14932	6.20862	6.18387	6.05751	6.0762	6.32466	6.17889	6.12933	6.09678	6.32066	6.20301	6.27414	6.08335	6.07312	6.24224	6.16012	6.02014	6.07539	6.21002
17219171	Sh2d1b1	SH2 domain protein 1B1	26904	ENSMUSG00000096334	MGI:1349420	ENSMUST00000027984	0.0141428	0.265445	0.587478	-0.104753	0.765816	0.912089	0.0359464	0.391853	0.80555	0.0727087	0.108805	0.44144	6.15319	6.19612	6.1144	6.09681	6.08897	6.03385	5.93483	6.15929	6.06513	6.11212	5.96959	6.17754	6.04151	6.08822	6.11629	5.95677	6.07217	6.10334	6.10955	6.03309	6.07489	6.66211	5.9935	6.10467	6.02897	5.90723	6.26956	6.0145	5.91889	6.43344	6.03862
17219178	1700015E13Rik	RIKEN cDNA 1700015E13 gene	76925	ENSMUSG00000042800	MGI:1924175	BC099563	-0.067223	0.113623	0.386701	-0.529893	0.0683821	0.278193	-0.0181752	0.527254	0.871749	-0.0216813	0.657092	0.901582	6.08053	6.64018	5.94551	6.23939	6.19836	6.22178	5.96211	6.27144	6.03909	5.91164	5.94341	6.14998	6.01135	6.4276	6.00538	6.11352	6.01389	6.13215	5.99948	7.34247	6.2379	6.14998	6.05968	6.30774	6.07503	8.6304	6.06535	6.54711	6.12375	6.29866	6.03222
17219182	Nos1ap	nitric oxide synthase 1 (neuronal) adaptor protein	70729	ENSMUSG00000038473	MGI:1917979	NM_001109985	-0.0132436	0.966881	0.989356	0.0235604	0.746447	0.903631	0.025761	0.533438	0.873895	-0.00702465	0.919596	0.981543	6.18601	5.98182	5.97714	6.31164	5.92732	6.02838	6.04094	6.2604	6.10609	6.02	6.15371	6.1866	6.65535	6.1356	6.10654	6.1428	5.99149	6.13711	6.17927	6.0438	6.2337	6.29263	6.2113	6.01551	5.92086	6.16084	5.99962	5.95346	5.93824	6.062	6.15347
17219185	Olfml2b	olfactomedin-like 2B	320078	ENSMUSG00000038463	MGI:2443310	NM_177068	0.0569324	0.5886	0.826295	-0.0795658	0.27225	0.587264	0.139804	0.38435	0.801403	0.18823	0.0123638	0.133472	6.19851	6.3465	6.34217	6.10913	6.27466	6.15937	6.10168	6.19256	6.07824	6.28589	6.52316	6.204	6.59455	6.27035	6.96241	6.20474	7.03872	6.42771	6.48927	6.43961	6.20126	6.27278	6.22188	6.32018	6.22763	6.25074	5.92042	6.31163	6.13942	6.33595	6.78496
17219196	Dusp12	dual specificity phosphatase 12	80915	ENSMUSG00000026659	MGI:1890614	ENSMUST00000163252	-0.173073	0.1208	0.399624	-0.107501	0.374407	0.681655	-0.121212	0.062343	0.401004	-0.0172586	0.812045	0.950991	5.68323	5.73908	5.67822	5.78664	6.03635	5.72408	5.76016	5.62785	5.87349	5.68555	5.87767	5.77089	6.1936	5.77617	5.69046	5.73783	5.90211	5.72364	6.00838	5.63983	5.67344	5.71726	5.6872	6.13705	5.91518	5.66211	6.54794	5.7258	6.07306	5.8585	5.66818
17219199	Fcgr4	Fc receptor, IgG, low affinity IV	246256	ENSMUSG00000059089	MGI:2179523	NM_144559	0.0697422	0.435268	0.730921	0.0155156	0.79801	0.926596	0.416226	0.000232753	0.0109225	0.0406648	0.505113	0.832128	5.94032	5.91945	6.21863	5.98664	6.04179	6.28462	5.86131	5.94533	5.97074	6.07519	6.42295	5.85911	6.81813	5.79679	6.00104	5.82992	6.0343	5.88253	6.07518	6.06838	5.82491	6.28151	6.05977	5.97654	5.94791	5.96467	6.02755	6.04863	5.82394	5.86229	5.82229
17219206	Rnu1b1 // Rnu1b1	U1b1 small nuclear RNA // U1b1 small nuclear RNA	#N/A	#N/A	#N/A	NR_004412 // NR_004412	0.0861344	0.656234	0.863153	-0.0169854	0.985109	0.996002	0.115426	0.1408	0.567365	-0.0407837	0.655274	0.90126	6.03005	6.21037	6.1363	6.18977	6.07015	5.95922	6.08003	5.76333	6.93923	5.98599	6.24566	6.09415	6.57026	5.78625	6.32367	5.81252	6.02924	6.4632	6.28225	6.17891	6.09314	6.12857	6.25372	6.09466	6.07037	6.06754	6.17877	5.9437	6.22909	5.95913	6.46477
17219208	1700009P17Rik	RIKEN cDNA 1700009P17 gene	75472	ENSMUSG00000026649	MGI:1922722	BC061017	-0.15098	0.226409	0.545428	-0.054723	0.55646	0.806858	0.0360476	0.723279	0.939032	0.0268559	0.783123	0.941236	6.14096	6.02878	6.01697	6.0154	6.31477	6.07556	6.22886	6.11668	5.94421	6.11627	6.23142	6.08446	6.08694	6.1738	6.11572	6.07749	6.37938	6.52982	6.47748	6.32249	6.22971	6.16961	6.17783	6.0358	6.61866	6.23977	6.10228	6.02437	6.2722	6.15674	6.42983
17219222	Mpz	myelin protein zero	17528	ENSMUSG00000056569	MGI:103177	NM_008623	0.081357	0.177476	0.486163	0.037646	0.431446	0.726278	0.115038	0.691097	0.929723	0.0908691	0.0835492	0.391638	6.02224	5.93805	6.29495	6.09106	6.20712	6.07946	6.02886	5.99546	6.15067	6.12959	6.75633	6.14448	6.15282	6.11905	6.09167	6.15932	6.22303	6.02394	6.16326	6.1399	6.04495	6.10719	6.01152	5.94937	6.11222	6.04043	6.15369	6.031	5.97467	5.91741	6.22743
17219231	Nr1i3	nuclear receptor subfamily 1, group I, member 3	12355	ENSMUSG00000005677	MGI:1346307	NM_009803	-0.0299872	0.499414	0.771904	-0.522196	8.56022e-08	6.26143e-06	-0.0562332	0.438782	0.831271	-0.283755	0.00108725	0.0252642	6.42637	6.19326	6.75884	6.31108	6.41256	6.34707	6.54208	6.46536	6.19522	6.47378	6.26978	6.25359	6.19755	6.19664	6.07878	6.04267	6.22607	6.25653	6.15765	6.62746	6.37127	6.74998	6.52738	6.67735	6.31853	6.86967	6.19499	7.13367	7.07284	6.97084	6.2195
17219242	Apoa2	apolipoprotein A-II	11807	ENSMUSG00000005681	MGI:88050	NM_013474	0.287475	0.09963	0.362955	-0.0018018	0.943342	0.982606	0.0842292	0.683468	0.928491	-0.001316	0.995076	0.999388	7.42315	6.1949	7.61449	5.93281	6.43014	5.96092	6.74086	6.71139	6.11529	6.23984	6.75256	6.53791	6.7629	7.09849	6.6285	5.98782	6.71967	6.2032	6.37902	6.4517	6.18427	6.05262	6.66431	6.08177	6.09901	6.30398	6.32533	6.58492	7.61365	6.02558	6.72809
17219248	Adamts4	a disintegrin-like and metallopeptidase (reprolysin type) with thrombospondin type 1 motif, 4	240913	ENSMUSG00000006403	MGI:1339949	ENSMUST00000006570	0.0164346	0.934729	0.980053	0.0678678	0.486011	0.763416	0.137236	0.174686	0.615467	0.101589	0.299132	0.69033	6.18984	6.0676	6.51563	6.20722	6.2161	6.41469	6.2319	6.27288	6.12787	6.07596	6.36	6.21163	6.41218	6.06871	6.70019	6.09223	6.66707	6.30239	6.29872	6.34149	6.33478	6.19281	6.25095	6.06508	5.98183	6.05896	6.2339	6.22543	6.39771	6.15674	6.48004
17219264	B4galt3	UDP-Gal:betaGlcNAc beta 1,4-galactosyltransferase, polypeptide 3	57370	ENSMUSG00000052423	MGI:1928767	ENSMUST00000111313	0.144592	0.364201	0.677257	-0.0464696	0.737211	0.900482	-0.219164	0.237039	0.68899	0.109284	0.510316	0.835186	8.31443	7.64731	8.5255	7.82049	8.80639	7.90871	8.37133	8.07721	8.30307	8.33045	8.46086	8.371	7.65143	7.41003	7.81276	8.19325	8.4625	8.42924	7.998	7.65267	8.52885	7.66106	8.33992	8.13623	8.01831	7.97878	8.1516	8.1578	8.55908	8.08265	7.90361
17219282	LOC100862110	uncharacterized LOC100862110	#N/A	#N/A	#N/A	XR_141910	0.324522	0.00485831	0.0631881	-0.262676	0.0176513	0.119047	0.078256	0.472943	0.849115	-0.341658	0.00397712	0.0624735	10.7805	10.4886	10.7916	10.0596	10.8407	10.1025	10.5823	10.4012	10.5287	10.3615	10.9641	10.1545	10.8936	10.2609	11.0977	10.4126	10.8806	10.3931	10.9989	9.798	10.2945	10.6325	10.1689	10.6709	10.6043	10.5171	10.2919	10.6285	10.5416	10.2777	11.0193
17219284	---	---	#N/A	#N/A	#N/A	ENSMUST00000157122	0.094788	0.0499526	0.250747	0.0731382	0.274423	0.589624	0.0611294	0.162508	0.597331	-0.0372223	0.438947	0.793065	5.82993	6.01866	5.96484	5.84847	5.76944	5.78057	5.85586	5.76457	5.84365	5.8188	5.74858	6.00129	5.79879	5.76908	5.72969	5.90091	5.77753	5.63045	5.81992	5.66968	5.70623	5.83768	5.73265	5.76971	5.79225	5.79102	5.73564	5.67817	5.82301	5.78882	5.7516
17219286	Dedd	death effector domain-containing	#N/A	#N/A	#N/A	NM_001128609	0.143967	0.316938	0.636839	-0.158586	0.447343	0.737825	-0.108171	0.911308	0.983196	-0.119004	0.577718	0.869719	7.94839	8.12951	6.99951	7.02008	7.35691	6.75916	7.78665	7.83738	7.52061	7.41141	7.55009	7.7756	7.08122	7.07072	7.36817	6.9599	7.3808	7.08621	7.26098	7.90354	7.1222	7.27353	6.78757	7.7447	7.50156	7.52692	7.32472	7.59286	8.15617	7.81246	7.3502
17219299	Pfdn2 // Pfdn2	prefoldin 2 // prefoldin 2	18637	ENSMUSG00000006412	MGI:1276111	NM_011070 // NM_011070	0.0591478	0.668558	0.869736	-0.246752	0.0680098	0.277545	0.225901	0.127345	0.545978	0.337051	0.0253344	0.205751	9.27042	7.44183	9.68748	7.18104	9.69916	7.86999	9.56637	7.7801	9.5242	7.53614	9.25156	8.97136	9.14227	8.56008	9.37635	8.15921	9.49451	8.56696	9.23812	8.72043	9.3386	7.44103	9.39973	7.06353	9.74583	7.88032	9.21457	8.50152	9.75317	8.15647	8.73288
17219308	Pvrl4	poliovirus receptor-related 4	71740	ENSMUSG00000006411	MGI:1918990	NM_027893	-0.0163686	0.859496	0.953095	-0.0344358	0.589337	0.823652	0.073371	0.36661	0.790071	-0.075449	0.416681	0.779347	6.01889	5.82972	5.82647	5.80471	5.95005	6.09754	5.92255	6.28232	5.96513	6.07461	6.09581	6.12518	6.26427	5.93567	6.08668	5.84066	6.19858	6.03495	6.08319	5.89292	5.82922	5.96536	6.12572	6.11785	5.78653	5.94638	6.10122	6.08575	5.92225	6.14573	5.98734
17219324	Arhgap30	Rho GTPase activating protein 30	226652	ENSMUSG00000048865	MGI:2684948	NM_001005508	-0.0659884	0.478673	0.758568	0.195628	0.269307	0.58389	0.129342	0.207279	0.656567	-0.0451166	0.656751	0.901509	6.55671	7.16731	6.47505	6.57312	6.6555	7.51142	6.45972	6.81613	6.84355	6.7387	6.74988	6.72023	6.85825	6.70584	6.68742	6.46253	6.64564	6.73663	6.87376	6.5128	6.71984	6.54963	6.46971	6.64391	6.87555	6.7264	6.6119	6.97346	6.64346	6.93514	6.65002
17219339	Usf1	upstream transcription factor 1	22278	ENSMUSG00000026641	MGI:99542	ENSMUST00000161241	-0.0496648	0.50715	0.777087	-0.0661826	0.248936	0.562749	0.0022606	0.666275	0.923268	0.0989055	0.178476	0.556292	7.17079	7.71776	7.24299	6.81078	7.24571	7.14862	7.17955	6.99697	6.93759	7.00094	7.01424	7.43402	7.09937	6.93349	7.01251	7.28524	6.99526	7.33443	6.99874	7.32017	7.10566	7.08609	6.93487	7.31573	7.28343	6.99238	7.2771	7.56746	7.42389	7.04432	7.07467
17219356	Tstd1	thiosulfate sulfurtransferase (rhodanese)-like domain containing 1	226654	ENSMUSG00000091166	MGI:3648482	NM_001164525	-0.692802	3.73734e-07	4.99009e-05	-0.117266	0.857453	0.95055	-0.03991	0.722127	0.938643	0.34667	0.00368844	0.059267	10.4245	8.91978	10.7209	7.7124	10.8532	9.31544	10.4668	8.65357	11.0102	7.67051	11.9701	11.9699	11.7746	12.0341	11.7976	12.1487	11.8808	12.0415	11.8675	11.8737	11.2048	8.51516	11.3713	9.34939	11.5741	7.0344	11.3126	9.4646	11.4767	8.49447	11.9044
17219362	F11r	F11 receptor	16456	ENSMUSG00000038235	MGI:1321398	NM_172647	-0.053852	0.546835	0.801982	-0.026458	0.784388	0.920897	0.119542	0.118095	0.532026	0.146484	0.135935	0.490024	10.3615	11.9638	10.4048	11.923	10.4019	12.0347	10.2464	11.7473	10.6386	11.9339	10.5983	11.6783	10.4799	11.6011	10.1569	11.7772	10.6332	11.7921	10.0904	11.7264	10.5368	11.9256	10.2961	11.8216	10.5784	12.0725	10.4852	11.7924	10.4259	12.1229	10.1557
17219374	Alyref2	Aly/REF export factor 2	56009	ENSMUSG00000060244	MGI:1913144	NM_019484	0.0052826	0.970177	0.990207	-0.186518	0.0116457	0.0892176	0.0456862	0.733831	0.942485	-0.073221	0.385538	0.759734	6.7662	6.74359	6.65256	6.59954	6.82939	7.21896	7.06686	6.89031	6.84616	6.86058	7.16876	6.59136	6.78702	7.25207	6.86639	6.84414	6.92307	6.77727	6.70723	6.97298	7.01033	7.1253	6.77884	7.0157	7.07127	6.90838	6.69065	7.07798	6.58365	7.11821	6.662
17219378	---	---	#N/A	#N/A	#N/A	ENSMUST00000043170	-0.0530852	0.842088	0.946457	-0.09313	0.617078	0.837921	-0.132088	0.114618	0.526821	-0.001256	0.98814	0.998002	6.32705	6.10245	6.36362	6.07037	6.03817	6.23846	6.54863	6.41074	6.57285	6.38827	6.25208	6.21105	6.04312	6.33156	6.20599	6.36123	6.04779	6.21419	6.38607	6.06975	6.48739	6.3301	6.5386	6.32777	6.41192	6.19487	6.44364	6.7143	6.23419	6.10889	6.42002
17219382	Cd244	CD244 natural killer cell receptor 2B4	#N/A	#N/A	#N/A	NM_018729	-0.188015	5.08122e-08	9.49821e-06	0.239415	5.57455e-07	3.11012e-05	-0.037119	0.418447	0.819435	-0.0718686	0.121936	0.466122	6.13855	6.21176	6.07891	6.546	6.209	6.50907	7.01681	6.58667	6.49461	6.21466	6.23283	6.1927	6.21875	6.14602	6.14749	6.14789	6.12686	6.25833	6.23983	6.18777	6.71658	6.13891	6.39269	6.21458	6.4906	6.24071	6.68344	6.20235	6.59465	6.07454	6.31187
17219397	Cd48	CD48 antigen	12506	ENSMUSG00000015355	MGI:88339	ENSMUST00000068584	0.096854	0.676404	0.872794	0.672671	9.20621e-05	0.00232936	0.238219	0.138901	0.564875	0.0424501	0.774516	0.93931	6.17443	6.53944	6.99141	7.19517	6.29045	6.63242	6.43272	6.69949	6.17077	6.93906	6.48169	6.16268	7.14078	6.56344	6.63311	6.13422	6.65662	6.03072	6.65831	6.18447	6.01061	6.12707	6.19735	6.32398	6.11689	6.0975	6.76451	5.96092	6.48616	6.13275	6.85853
17219407	Slamf1	signaling lymphocytic activation molecule family member 1	27218	ENSMUSG00000015316	MGI:1351314	NM_013730	0.0232636	0.418587	0.719477	0.0245568	0.977585	0.99389	0.0288314	0.426579	0.823992	0.017684	0.716242	0.923951	6.4043	6.25126	6.02805	5.8613	5.90627	6.0419	5.94522	6.04456	6.01784	5.90843	6.0853	6.08282	6.08145	5.8633	6.08759	6.11576	5.93615	6.22476	6.12279	5.97092	6.13181	6.06948	6.02505	5.93014	6.08117	5.96853	5.98983	6.00018	5.95749	6.01634	6.03712
17219418	Cd84 // Cd84	CD84 antigen // CD84 antigen	12523	ENSMUSG00000038147	MGI:1336885	NM_013489 // NM_013489	0.128081	0.576905	0.819391	0.044727	0.416275	0.714831	0.0353344	0.58638	0.894003	-0.0641965	0.426794	0.78521	6.31328	5.96441	6.41394	6.01382	5.89137	5.793	5.91007	5.93744	5.7421	5.93184	6.13619	5.79983	6.21248	5.84746	6.20244	5.83954	5.95597	5.70706	5.87551	5.95973	5.71283	5.84367	5.95309	5.77896	6.10863	5.93082	5.95997	6.13605	5.89583	5.72738	6.05222
17219431	---	---	#N/A	#N/A	#N/A	ENSMUST00000097466	0.110519	0.000699009	0.0168647	0.090359	0.10209	0.349137	0.022494	0.678903	0.927015	-0.0628085	0.153622	0.518033	6.21486	6.05396	6.1414	6.2937	5.8666	6.00439	6.04285	6.08505	6.19355	5.93171	5.98147	5.92796	6.11595	5.99986	5.95376	5.91178	6.0336	5.91688	5.97903	6.00912	5.88256	5.94792	6.16177	6.11563	5.98865	5.95041	5.98289	6.00361	5.89078	5.89944	6.00512
17219435	Slamf6	SLAM family member 6	30925	ENSMUSG00000015314	MGI:1353620	NM_030710	-0.0298656	0.845061	0.947715	0.0565722	0.382662	0.689495	0.0033766	0.967569	0.994014	0.11771	0.0340405	0.242713	6.02462	6.33309	6.01996	6.05961	6.03932	6.09556	5.76178	5.911	5.89645	5.79091	6.00251	6.0775	5.8666	5.92953	6.02959	5.8976	6.08435	5.96498	5.86542	5.85827	6.01125	6.13004	6.03139	5.91862	5.89784	5.96878	5.95993	5.94617	5.99106	5.94368	5.96868
17219448	Copa	coatomer protein complex subunit alpha	12847	ENSMUSG00000026553	MGI:1334462	NM_009938	0.0567106	0.0530015	0.259925	-0.15499	0.00405182	0.0428853	0.126853	0.157691	0.590628	-0.17461	0.00760305	0.097344	10.0441	10.2697	10.0349	10.5607	10.154	10.8581	9.80132	10.4575	9.93853	10.4704	10.4456	9.98595	10.1412	9.9861	10.2566	9.96586	10.2991	9.7648	10.1903	10.0629	9.77994	10.6576	9.96516	10.6588	9.63661	10.4067	9.87131	10.7928	10.4363	10.8755	9.92007
17219489	Pex19	peroxisomal biogenesis factor 19	19298	ENSMUSG00000003464	MGI:1334458	NM_023041	-0.0490092	0.90434	0.969858	0.271709	0.0416179	0.203501	-0.412208	0.000344954	0.0149845	-0.340995	0.00229604	0.0428956	9.26063	9.43704	8.66408	9.31685	8.79459	9.22307	8.94866	9.31169	8.99445	9.23961	8.44184	9.00751	8.46552	9.05424	8.44568	8.91729	8.39172	8.83726	8.71688	9.25872	8.83021	9.26057	9.37394	9.13519	9.19636	9.15622	8.74616	8.60701	8.7608	9.01072	8.76214
17219499	Dcaf8	DDB1 and CUL4 associated factor 8	98193	ENSMUSG00000026554	MGI:91860	NM_153555	-0.123792	0.379842	0.689349	-0.396282	0.0107842	0.0845427	0.152466	0.125471	0.543011	0.137802	0.324297	0.7109	7.69581	6.81109	7.35249	6.5816	7.27867	6.80488	7.81249	6.24413	7.09776	6.94089	7.66072	7.89336	7.6021	7.18957	7.83509	7.07893	7.02672	7.41377	7.73218	7.23137	7.49072	7.36766	7.32945	7.07937	7.86363	7.04768	7.29646	6.95933	7.87591	6.90996	7.53461
17219516	---	---	#N/A	#N/A	#N/A	ENSMUST00000171429	0.0500182	0.553284	0.805623	-0.0087144	0.630847	0.845661	-0.0481874	0.509992	0.865571	0.0172282	0.815978	0.952251	6.13563	6.26656	6.07512	5.9571	6.36792	6.54889	5.98891	6.2381	6.28045	6.04262	6.00575	6.04631	6.10342	6.26043	6.12131	6.15249	6.2204	6.11184	6.16278	6.20233	6.26392	6.18293	6.2304	6.13406	6.04612	6.35044	6.04478	6.24153	6.01271	6.18787	6.16103
17219519	Igsf8	immunoglobulin superfamily, member 8	140559	ENSMUSG00000038034	MGI:2154090	NM_080419	-0.108594	0.0949692	0.354064	0.0681246	0.409274	0.709387	0.018334	0.678459	0.926804	0.0280205	0.684077	0.912164	7.87038	7.92847	7.78796	7.64597	7.83525	7.6232	7.83299	7.45944	7.85945	7.91414	7.73516	7.69803	7.78481	7.77574	7.9397	7.62712	8.11873	7.91379	7.81881	7.6399	7.74761	7.5151	8.08561	7.70503	7.79829	7.66547	7.96738	7.72143	8.1301	7.62359	7.98836
17219536	Kcnj10	potassium inwardly-rectifying channel, subfamily J, member 10	16513	ENSMUSG00000044708	MGI:1194504	NM_001039484	0.0049966	0.762207	0.912291	0.074811	0.543739	0.79986	0.106848	0.255675	0.706404	0.1318	0.203756	0.589664	6.35018	6.33493	6.83969	6.44824	6.43489	6.85569	6.32008	6.85285	6.40967	6.50835	6.7845	6.59815	6.59976	6.4373	6.66698	6.40524	6.60711	6.56472	6.32727	6.65588	6.57894	6.70397	6.68066	6.54621	6.35332	6.62238	6.36265	6.33857	6.35395	6.41487	6.33777
17219542	Pigm	phosphatidylinositol glycan anchor biosynthesis, class M	67556	ENSMUSG00000050229	MGI:1914806	NM_026234	-0.0056496	0.754023	0.908137	-0.392362	0.00969543	0.0785509	-0.0428964	0.514631	0.866917	0.260629	0.0843893	0.393602	7.37973	7.98561	7.62927	7.89024	7.71959	7.77524	8.19108	8.08032	8.04865	7.95723	7.79915	8.60338	7.44119	8.08778	7.90691	8.25436	8.05758	8.4148	7.58331	8.43926	7.29569	8.29247	8.05921	8.63456	7.68921	8.01489	7.83824	8.5046	8.11421	8.20392	7.932
17219546	Slamf9	SLAM family member 9	98365	ENSMUSG00000026548	MGI:1923692	ENSMUST00000027830	0.212754	0.602422	0.834831	0.0840432	0.990556	0.9975	0.283747	0.0186133	0.216685	-0.0780469	0.579392	0.870286	6.65323	6.26805	7.13275	6.21321	6.18954	6.13752	6.30882	6.37289	6.31419	7.04758	6.01734	6.30506	6.9858	6.18951	6.8469	6.32927	7.10236	6.19817	6.19199	6.9912	6.3983	6.35439	6.57384	6.58168	6.61969	6.10757	5.77637	6.25776	6.16656	6.31764	6.50674
17219554	Igsf9	immunoglobulin superfamily, member 9	93842	ENSMUSG00000037995	MGI:2135283	NM_033608	-0.226361	0.184373	0.494941	-0.541082	0.0187254	0.123589	-0.0688752	0.683482	0.928491	-0.232526	0.183668	0.562518	7.5618	9.08432	7.9275	8.66172	7.25725	9.61366	7.29504	9.53549	7.74083	9.21117	7.02622	9.41408	7.13441	9.26411	7.15255	8.47798	7.35413	9.08653	6.89889	9.09841	7.62962	9.55372	7.82052	9.56359	7.58275	9.40039	8.05129	10.3765	7.83004	9.91754	7.15348
17219581	Tagln2	transgelin 2	21346	ENSMUSG00000026547	MGI:1312985	ENSMUST00000111230	0.114684	0.102356	0.368607	-0.23634	0.0075281	0.0664927	0.389724	7.71671e-05	0.00449177	-0.215388	0.0214972	0.187341	10.9205	10.931	11.1285	10.9718	11.1609	10.5943	11.0146	10.9423	10.8004	11.3167	11.4015	11.0035	11.2442	11.0369	11.2452	11.1091	11.1278	11.1868	11.1666	11.6371	10.8292	11.3458	10.763	11.2016	10.9771	10.9312	10.7086	11.2856	11.1735	11.1737	10.7983
17219591	Ccdc19	coiled-coil domain containing 19	71870	ENSMUSG00000026546	MGI:1919120	ENSMUST00000085894	-0.0915188	0.273063	0.595411	0.105011	0.209774	0.516257	0.166496	0.0995196	0.495313	0.0989905	0.286746	0.678825	6.14896	6.17996	5.85965	5.95241	5.98462	6.24454	6.06723	6.0347	6.11714	6.0444	6.27399	6.75832	6.5489	6.20582	6.16962	6.0553	6.08297	6.10473	6.29448	6.50706	6.07897	6.15493	6.09466	5.93349	6.23464	5.93478	6.22904	5.96885	5.99786	5.93891	6.14127
17219612	Vsig8	V-set and immunoglobulin domain containing 8	240916	ENSMUSG00000049598	MGI:3642995	NM_177723	0.0160378	0.669911	0.870155	0.0877378	0.355208	0.664992	-0.0264084	0.690186	0.929723	-0.0683452	0.320673	0.707195	6.88957	6.71842	6.35181	6.47862	6.52701	6.59398	6.51886	6.45297	6.23809	6.47293	6.58985	6.35882	6.43055	6.63177	6.39666	6.45903	6.5721	6.54416	6.44482	6.39436	6.59849	6.25402	6.32029	6.53444	6.43011	6.40279	6.52988	6.5174	6.5664	6.56958	6.61889
17219623	Crp	C-reactive protein, pentraxin-related	12944	ENSMUSG00000037942	MGI:88512	NM_007768	0.0235468	0.820093	0.936903	-0.125708	0.00164704	0.0219651	0.076912	0.0745811	0.436195	0.0291896	0.510026	0.834834	6.02797	5.77892	5.79556	5.73978	5.81402	6.05226	5.7343	5.71766	5.80849	5.82628	5.81497	5.77307	5.83943	5.86601	5.83458	5.8064	5.8932	5.75866	5.71194	5.75189	5.90649	5.8212	5.6989	6.09889	5.89391	5.9355	5.7883	6.02475	5.77501	5.86309	5.8111
17219629	Olfr16	olfactory receptor 16	18313	ENSMUSG00000037924	MGI:106648	NM_008763	0.104606	0.109756	0.38041	-0.0137626	0.817632	0.934793	-0.0745256	0.216731	0.667276	0.005481	0.926806	0.983823	5.95778	5.84398	5.812	5.89872	5.70509	5.74523	5.78614	5.67016	5.77628	5.74719	5.68863	5.81879	5.60477	5.68018	5.64035	5.63216	5.74681	5.78648	5.74092	5.83438	5.77436	5.87634	5.65234	5.85806	5.6573	5.70482	5.79014	5.7964	5.64012	5.73846	5.80853
17219633	Olfr218	olfactory receptor 218	258880	ENSMUSG00000046643	MGI:3030052	NM_001001809	-0.0040316	0.911595	0.972277	0.0062562	0.836269	0.942908	-0.0143754	0.724359	0.939148	0.0927157	0.0429863	0.277719	5.97994	6.1811	5.88005	6.07817	6.04502	6.06508	5.99192	6.03706	6.00099	6.11449	5.95534	6.07519	6.03298	6.03358	6.07569	5.92786	5.9891	6.13627	6.00542	5.96511	6.00714	6.15393	5.89757	6.23833	5.97273	6.06261	5.95953	6.03798	6.0811	5.95176	6.03909
17219635	Olfr1404	olfactory receptor 1404	258881	ENSMUSG00000049456	MGI:3031238	NM_146881	0.0165558	0.745454	0.90484	0.0446998	0.299359	0.61443	0.008452	0.815871	0.961145	-0.00810097	0.876397	0.969368	5.71995	5.96834	5.75515	5.69172	5.80572	5.82816	5.85497	5.9162	5.7157	5.81976	5.76572	5.81689	5.71963	5.86602	5.8277	5.81412	5.67851	5.7344	5.6495	5.72271	5.72312	5.7208	5.69478	5.71943	5.77891	5.87221	5.81198	5.80399	5.75992	5.88425	5.73244
17219639	Olfr418-ps1	olfactory receptor 418, pseudogene 1	258645	ENSMUSG00000049605	MGI:3030252	NM_146651	-0.0679558	0.239325	0.558662	-0.0414968	0.361942	0.670881	-0.0049266	0.931331	0.986992	0.0469952	0.413346	0.777168	6.05227	6.06605	6.16941	6.11189	6.12693	6.06985	6.04865	6.33943	6.1269	6.17528	6.00558	6.22855	6.03146	6.20421	6.11573	6.04158	6.13694	6.08569	6.09513	6.06563	6.09821	6.17719	6.12711	6.25998	6.20936	6.04255	6.28908	6.13429	6.14018	6.35597	5.98246
17219643	Aim2	absent in melanoma 2	383619	ENSMUSG00000037860	MGI:2686159	ENSMUST00000147604	-0.305883	0.137828	0.429318	-0.112836	0.579547	0.818526	0.559933	0.0120256	0.168034	0.190507	0.311811	0.699339	7.43629	6.57059	7.87488	6.32797	7.94894	7.01368	7.04525	7.16037	6.81437	6.7806	7.82536	9.20162	7.9061	8.74354	7.7763	9.57648	8.37346	9.40153	8.13284	9.43882	7.46656	6.59233	8.05471	7.28012	7.75555	6.97102	7.92382	6.58037	7.4485	6.99355	7.6783
17219662	Pyhin1	pyrin and HIN domain family, member 1	236312	ENSMUSG00000043263	MGI:2138243	NM_175026	0.0524222	0.115794	0.390571	-0.0317474	0.702069	0.883084	-0.0040152	0.84694	0.969136	0.005648	0.925878	0.983573	5.7917	5.94925	5.97962	5.77158	5.89108	5.75267	5.6774	5.8262	5.89511	5.90219	5.89232	5.76615	5.9367	5.92331	6.06851	5.87942	6.06812	5.86923	5.83005	5.72751	5.66237	5.89243	5.68087	5.71638	6.07773	5.81964	5.76931	5.88051	5.78252	6.05166	5.95539
17219670	Pydc3 // Pydc3	pyrin domain containing 3 // pyrin domain containing 3	100033459	ENSMUSG00000066677	MGI:2442822	NM_001162938 // NM_001162938	0.0410558	0.210663	0.527433	0.0506238	0.445089	0.736441	0.0104122	0.681087	0.927769	-0.0446547	0.334208	0.719802	6.03788	6.00947	6.0538	5.86412	6.05396	6.2141	5.98325	5.9757	5.89341	5.98046	5.89252	6.16624	5.92189	5.94123	5.8245	5.9197	5.9934	5.90643	5.99559	5.91354	5.89516	5.99762	6.09889	5.9502	6.00003	5.8831	5.89062	6.07084	5.93232	5.88897	5.90282
17219677	Olfr433	olfactory receptor 433	258712	ENSMUSG00000045381	MGI:3030267	NM_146717	-0.039805	0.81549	0.935042	-0.0337908	0.193028	0.493377	-0.0640802	0.0571169	0.383672	-0.0722603	0.0499118	0.302523	5.76729	5.78529	5.98857	5.89235	6.05649	6.09975	5.79322	5.7703	5.9594	5.9958	5.88339	5.88178	5.78761	6.01067	5.85571	5.72738	5.84007	5.92398	5.85592	5.78692	5.97116	5.9153	5.93041	5.94504	5.98665	5.95069	5.93963	5.92178	5.93615	5.97964	5.9786
17219680	Olfr432	olfactory receptor 432	258711	ENSMUSG00000047048	MGI:3030266	NM_146716	-0.0345088	0.688519	0.879336	-0.105122	0.065719	0.271993	-0.0600902	0.253406	0.703807	-0.0386888	0.542005	0.853894	5.91742	5.93932	5.87848	5.97592	6.04853	6.15184	6.07026	5.93056	5.90289	5.98482	5.89867	6.03733	5.83202	6.03489	5.91062	6.01495	6.07887	5.93158	6.19385	6.06823	5.83075	6.21511	5.81231	6.15312	6.10469	6.13804	6.33685	5.93204	5.90551	6.06975	6.01335
17219682	Olfr430	olfactory receptor 430	258713	ENSMUSG00000050134	MGI:3030264	NM_146718	0.0190322	0.823889	0.938979	0.010093	0.900572	0.968038	0.0470054	0.61038	0.902547	0.0523865	0.542436	0.854085	6.01136	6.30897	6.10103	6.0066	6.09172	6.35541	6.14523	6.21029	6.25393	6.08152	6.09879	6.0892	6.07346	5.98697	6.15405	6.19489	6.31225	5.9412	5.94106	6.20811	6.18862	6.06994	5.96507	6.21907	5.99243	6.22376	6.11098	6.03384	6.25101	6.36572	6.1127
17219684	Olfr429	olfactory receptor 429	258717	ENSMUSG00000049528	MGI:3030263	NM_146722	-0.03146	0.67136	0.87076	-0.0140502	0.358123	0.667885	-0.0846968	0.0947287	0.486542	-0.0547843	0.217773	0.605816	6.03131	6.01455	6.03763	6.08838	6.04996	5.99205	5.98102	6.07728	6.12647	6.00373	5.94172	6.00232	6.05467	6.0697	6.05487	5.92424	6.05153	5.9348	5.86769	6.18343	5.98513	5.99825	6.12663	5.94545	5.94847	6.01658	6.081	6.35542	6.24247	5.93055	6.03781
17219686	Olfr427 // Olfr426	olfactory receptor 427 // olfactory receptor 426	#N/A	#N/A	#N/A	ENSMUST00000080831	0.092686	0.00952221	0.0965042	0.115066	0.0419215	0.204433	-0.0686854	0.0479414	0.352942	0.00444004	0.922817	0.982596	6.01786	6.44602	6.23334	6.25807	6.23217	6.24991	6.34793	6.15609	6.37704	6.26224	6.07874	6.24462	6.248	6.26386	6.07715	6.15177	6.10641	6.15079	6.36128	6.16606	6.13905	6.18703	6.12397	6.25524	6.113	6.16538	6.09333	6.11454	6.27557	6.07482	6.26387
17219688	Olfr424	olfactory receptor 424	258716	ENSMUSG00000051528	MGI:3030258	NM_146721	0.0685246	0.110223	0.380988	-0.0429836	0.408774	0.709152	-0.0044824	0.975222	0.995005	-0.0714027	0.15568	0.521626	6.25416	6.11725	6.25271	6.14154	6.19678	6.16001	6.36765	6.18966	6.09041	6.1553	6.09711	6.14602	6.18289	6.26416	6.19329	6.06679	6.10174	6.17547	6.17148	6.26103	6.30403	6.09326	6.23937	6.14337	6.09276	6.30767	6.12721	6.1813	6.05571	6.25308	6.12913
17219690	Olfr421-ps1	olfactory receptor 421	258715	ENSMUSG00000091950	MGI:3030255	NM_146720	-0.038685	0.0409267	0.223912	0.0464666	0.319779	0.634718	-0.0555902	0.0458783	0.345179	0.0461043	0.179699	0.557318	5.92451	5.98045	5.74905	5.76908	5.83046	5.85632	5.76941	5.84258	5.77069	6.00291	5.73649	5.96446	5.73733	6.00284	5.88258	5.94159	5.73218	5.97764	5.73578	5.95719	5.89121	5.85597	5.84843	5.80519	5.8815	5.82167	5.91856	5.90476	5.69785	5.83141	5.81785
17219694	Olfr420	olfactory receptor 420	258302	ENSMUSG00000055033	MGI:3030254	NM_146305	0.007514	0.948539	0.985194	0.0613992	0.512156	0.780062	0.136628	0.0468901	0.348901	0.098399	0.158682	0.526961	6.02768	5.94806	5.96835	5.93849	5.78962	5.89174	5.84162	6.09502	6.02138	6.06194	6.07348	5.92614	6.03882	6.04276	6.04166	5.86393	5.82925	5.94624	5.99688	5.95978	6.04202	6.01243	6.02939	5.92968	5.95115	6.07864	5.86021	5.71851	5.7283	5.889	5.82769
17219698	Spna1	spectrin alpha 1	20739	ENSMUSG00000026532	MGI:98385	NM_011465	-0.0677642	0.415911	0.717677	0.0055188	0.716246	0.889413	-0.0624366	0.439685	0.831827	0.0416051	0.624536	0.889958	6.15434	5.80124	5.92442	5.99	6.16287	6.21598	6.14195	6.14383	6.01791	6.25014	6.01553	6.018	6.18431	6.31281	6.30488	6.01475	6.10554	6.02161	5.98394	6.21914	6.18128	6.16345	6.05004	5.96303	6.1975	6.03901	6.13005	6.22181	6.18143	5.98631	6.17112
17219751	1810030J14Rik // 1810030J14Rik	RIKEN cDNA 1810030J14 gene // RIKEN cDNA 1810030J14 gene	66289	ENSMUSG00000026531	MGI:1913539	NM_025470	-0.883188	1.24627e-05	0.000866391	-0.0565294	0.746465	0.903631	-0.792863	0.557252	0.882886	-0.0989474	0.700945	0.919379	6.50794	5.86169	6.1693	5.7867	6.18984	5.81612	6.49991	5.76262	6.48543	6.06436	10.9279	10.5284	7.91901	6.23023	7.12022	5.86103	10.4384	10.2773	10.3289	8.07498	7.20822	5.99591	7.18957	5.71396	7.36198	5.82039	6.99508	6.08005	7.51351	5.96381	10.6915
17219756	Olfr417	olfactory receptor 417	258238	ENSMUSG00000066672	MGI:3030251	NM_207137	-0.185536	0.130627	0.417437	0.010037	0.917205	0.97318	0.0359768	0.614636	0.904241	0.0551412	0.575693	0.869078	6.15506	6.33446	6.19841	6.19709	6.35728	6.17926	6.14584	6.42766	6.11833	6.4045	6.51964	6.09154	6.39292	6.2866	6.2971	6.39275	6.06204	6.41902	6.34697	6.2215	6.58362	6.2068	6.19034	6.28224	6.23533	6.2362	6.69298	6.37049	6.20034	6.39706	6.22269
17219758	Olfr248	olfactory receptor 248	258709	ENSMUSG00000059503	MGI:3030082	NM_146714	-0.0437706	0.0677924	0.296367	-0.002891	0.424892	0.721748	0.0186224	0.974444	0.994876	-0.0241271	0.488385	0.821917	5.78728	5.84603	5.77294	5.76321	5.9228	5.8344	5.69309	6.04224	5.7447	5.90096	5.83425	5.75729	5.81686	5.828	5.82105	5.87363	5.81586	5.82993	6.01237	5.78417	5.73539	5.92798	5.90092	5.88351	5.86468	5.7842	5.81663	5.86572	5.82206	5.93988	5.81461
17219762	Olfr414	olfactory receptor 414	258756	ENSMUSG00000051509	MGI:3030248	NM_146761	0.0575894	0.161054	0.462637	0.0365152	0.361274	0.670644	-0.0237362	0.582744	0.892888	-0.0620608	0.162436	0.532742	6.12909	6.04956	6.05316	6.17922	6.09592	6.00376	6.03349	6.14331	6.01644	6.12715	6.08742	6.14089	5.99251	6.01473	6.02873	6.05276	6.06496	6.04872	6.22689	6.1229	6.15145	6.04754	6.04883	6.08252	5.99791	6.03553	5.96046	6.13394	5.8815	6.02089	6.02717
17219764	Olfr220	olfactory receptor 220	546747	ENSMUSG00000066671	MGI:3030054	NM_207694	-0.0200956	0.5528	0.805485	0.0786352	0.132553	0.405034	0.0608224	0.237048	0.68899	0.00420271	0.938143	0.98739	5.97755	6.42073	5.98891	6.21987	6.17427	6.09334	5.96637	6.18455	5.96584	6.30574	6.1307	6.10437	6.06451	6.02074	6.14045	6.16631	6.2218	6.08641	6.08247	6.10209	5.98515	6.10375	6.03281	6.15877	5.96605	6.09624	6.09586	6.34019	6.09354	6.1321	6.00535
17219766	Fmn2	formin 2	54418	ENSMUSG00000028354	MGI:1859252	NM_019445	0.0257852	0.687886	0.87896	-0.152844	0.00394279	0.042142	-0.118325	0.0574255	0.384746	-0.0976208	0.0747442	0.369027	6.41751	5.86947	6.11142	5.86943	6.21852	5.97572	6.12641	5.92128	6.29162	5.94603	6.10902	6.12821	6.29244	6.09443	6.03573	6.07324	5.99095	6.05133	6.15155	6.12897	6.37282	6.07977	6.09997	6.05726	6.22824	6.03867	6.15553	6.15074	6.17999	6.01971	6.28593
17219789	Kmo	kynurenine 3-monooxygenase (kynurenine 3-hydroxylase)	98256	ENSMUSG00000039783	MGI:2138151	ENSMUST00000040250	0.0523802	0.444667	0.737647	0.038066	0.656339	0.859828	-0.113644	0.577558	0.891416	-0.11085	0.0402626	0.267889	5.90395	5.97353	6.10632	6.3499	5.92187	5.85942	6.23405	6.12644	5.94438	5.97274	6.12684	5.88238	6.12082	5.90713	6.11835	6.18258	6.07344	5.95585	5.8128	5.83095	6.02233	6.00448	6.14692	5.9845	5.91533	6.19708	5.89863	5.97437	5.86546	5.93125	6.4675
17219811	Wdr64	WD repeat domain 64	75820	ENSMUSG00000026523	MGI:1923070	NM_029453	0.0208252	0.940734	0.982399	0.0668956	0.427789	0.723541	-0.0638944	0.0832796	0.45811	0.0923236	0.0559122	0.320709	5.91533	5.8287	5.80231	5.86286	6.07053	6.12491	5.80573	5.6998	5.77186	5.83486	5.78964	6.0377	5.7565	5.79659	5.92001	5.8329	5.81069	5.96131	5.89162	5.9418	5.7652	5.77531	5.87301	5.84295	5.98072	5.86355	5.77546	5.78174	5.86725	5.7531	6.00564
17219846	---	---	#N/A	#N/A	#N/A	ENSMUST00000104606 // ENSMUST00000104606	0.064298	0.0539942	0.262459	0.110098	0.0315013	0.171815	-0.028703	0.422932	0.822229	-0.0360379	0.332472	0.7182	5.78687	6.00831	5.72495	5.6094	5.82307	5.75866	5.8276	5.84343	5.77561	5.68416	5.66826	5.70264	5.59689	5.68263	5.64082	5.65403	5.696	5.7427	5.71106	5.69674	5.74121	5.68607	5.67898	5.64722	5.82143	5.61116	5.71164	5.70436	5.66336	5.70467	5.7498
17219848	Exo1	exonuclease 1	26909	ENSMUSG00000039748	MGI:1349427	NM_012012	0.32443	1.70828e-05	0.00109067	-0.204501	0.0148321	0.105799	0.189272	0.151353	0.582096	0.0230799	0.78026	0.940241	7.71514	5.99943	7.71941	6.03206	7.6456	5.88396	7.83273	6.14035	7.22757	5.95555	6.7339	5.87538	7.24407	6.26489	6.56146	6.15783	6.53352	6.12754	6.58425	6.06584	6.80798	6.19836	7.21804	6.19419	7.90746	6.27873	7.03016	6.18729	7.55466	6.17529	6.43778
17219865	---	---	#N/A	#N/A	#N/A	ENSMUST00000157250 // ENSMUST00000157250	-0.019103	0.96521	0.988741	0.0185342	0.578095	0.817917	-0.0413296	0.562275	0.885502	-0.0571313	0.0474025	0.294196	5.64737	5.73295	5.78712	5.70619	5.68396	5.69456	5.61137	5.62658	5.69655	5.68425	5.66618	5.64899	5.61549	5.7037	5.65311	5.61113	5.65207	5.63552	5.64401	5.7076	5.66873	5.67657	5.66981	5.5678	5.86526	5.65634	5.67829	5.74997	5.6398	5.70118	5.6468
17219867	---	---	#N/A	#N/A	#N/A	ENSMUST00000122800 // ENSMUST00000122800	0.109039	0.0079417	0.0860872	0.0038152	0.909141	0.970571	0.0064772	0.619855	0.906085	0.0228021	0.603324	0.8816	6.0047	5.79295	5.97171	5.73571	6.03309	5.93101	5.74839	5.83421	5.82763	5.88012	5.87495	5.91868	5.76882	5.92001	6.04765	5.86515	5.82044	5.89094	5.83457	5.77021	5.77416	5.82254	5.85151	5.84711	5.90108	5.84309	5.6666	5.83083	5.84698	5.81136	5.88097
17219869	Sdccag8	serologically defined colon cancer antigen 8	76816	ENSMUSG00000026504	MGI:1924066	ENSMUST00000027785	-0.0580688	0.140847	0.43454	0.0112048	0.910744	0.971241	-0.047184	0.494385	0.857829	-0.0789849	0.286218	0.6783	6.2375	6.57439	6.74894	6.39484	6.90845	6.65322	6.32632	6.52228	6.48236	6.8421	6.40249	6.0853	6.39947	6.50818	6.31899	6.32571	6.42309	6.47232	6.44359	6.32737	6.5634	6.55641	6.37223	6.5192	6.82043	6.85724	6.58459	6.64917	6.65327	6.34878	6.46058
17219895	---	---	#N/A	#N/A	#N/A	ENSMUST00000175391	-0.222417	0.00992854	0.0988653	-0.065703	0.525076	0.788856	0.0960222	0.237361	0.68899	-0.0499586	0.46586	0.808354	5.77448	5.80511	5.65787	6.08089	5.64603	5.8002	5.71921	5.76816	5.67102	5.74135	5.71753	5.82177	5.61681	5.7878	6.19396	5.77061	5.69594	5.67043	6.30663	5.65343	5.79878	5.72563	6.25305	5.82332	5.66524	5.69998	5.97554	6.59425	5.88807	5.68104	5.67562
17219897	Zfp238	zinc finger protein 238	30928	ENSMUSG00000063659	MGI:1353609	NM_013915	0.141315	0.000831442	0.0189034	-0.0800148	0.0204282	0.130638	0.179089	0.017111	0.206208	0.0818693	0.245296	0.636782	7.36985	6.85777	7.60962	6.89513	7.26266	6.86965	7.5423	6.90325	6.76309	7.77539	6.80485	7.08294	6.9606	7.16583	6.85238	7.02102	7.17862	6.80515	7.12333	7.06695	7.5974	7.10035	7.00888	7.51801	7.01418	7.0604	6.65803	6.88408	7.56245	7.13841	6.88063
17219902	1700016C15Rik	RIKEN cDNA 1700016C15 gene	69428	ENSMUSG00000015962	MGI:1916678	NM_027077	-0.140737	0.0972925	0.358358	-0.926323	5.4415e-08	4.2229e-06	0.126931	0.142064	0.569526	0.167604	0.0635941	0.340508	7.61717	8.0783	7.68259	8.37466	7.92152	8.03437	7.68318	8.47884	7.7023	8.30515	7.88404	8.15247	7.87839	8.33117	8.02583	8.22697	7.69103	7.83659	7.8967	8.20089	7.95285	9.54527	7.80971	8.55624	8.02508	8.97076	7.74191	10.142	7.7809	8.6887	7.84108
17219909	Gm16432	predicted gene 16432	545391	ENSMUSG00000091476	MGI:3645414	NM_001034899	-0.0173164	0.856774	0.951999	0.0170316	0.760075	0.909501	-0.0493394	0.477882	0.851387	-0.0572478	0.414436	0.777806	5.91212	5.79569	5.97965	5.9665	5.8635	6.08423	5.94558	6.01371	5.7573	5.88419	6.04237	5.86	5.94794	5.73519	5.90813	5.87671	5.92042	5.93261	6.02167	5.84447	5.81835	6.00221	5.88522	5.79548	6.07556	5.98604	5.9049	6.16488	5.8607	5.71054	6.09289
17219963	Pppde1	PPPDE peptidase domain containing 1	78825	ENSMUSG00000026502	MGI:1926075	NM_024282	0.411321	5.11389e-06	0.000427183	-0.0475396	0.495212	0.769448	-0.0073468	0.265563	0.715785	-0.132958	0.141992	0.499751	8.31228	6.98557	8.22358	7.39385	7.69414	8.1035	8.36565	7.7621	8.26713	7.35091	7.76467	7.32015	7.88045	7.31186	7.87241	7.4787	7.71111	7.52988	7.85746	7.19791	7.83277	7.88346	7.88066	7.55246	7.59367	7.39883	7.73244	7.43098	7.76663	7.5679	7.64379
17219974	---	---	#N/A	#N/A	#N/A	ENSMUST00000069568	-0.068769	0.150183	0.447147	-0.3751	0.00146896	0.0200988	-0.197839	0.798904	0.957622	-0.00816576	0.939934	0.98739	6.45369	6.09154	6.49628	6.05098	6.6059	6.00758	6.43805	6.07775	6.19686	5.89253	6.60563	6.10793	6.26548	5.96158	6.07634	6.44294	6.29054	5.88503	6.37617	6.1026	6.16134	6.38261	5.96806	6.06569	6.92459	6.73909	6.15104	6.51518	7.3296	6.29331	6.13151
17219978	Fam36a	family with sequence similarity 36, member A	#N/A	#N/A	#N/A	NM_025511	0.157608	0.166716	0.471328	-0.346209	0.0266708	0.154563	-0.19045	0.147743	0.577421	0.0357428	0.775781	0.93931	9.9086	7.99116	9.92487	7.52714	10.2234	8.25218	10.0599	7.86932	9.77117	8.23826	9.42478	8.84871	9.53765	8.78993	9.56132	8.48837	9.44024	8.93482	9.62159	7.98808	9.73784	8.1631	9.7883	8.4259	9.69468	8.07269	9.74383	8.31333	10.1353	8.63408	9.44399
17219983	---	---	#N/A	#N/A	#N/A	ENSMUST00000163522	-0.0402182	0.351174	0.665875	-0.0404166	0.285694	0.600385	0.0864748	0.498014	0.859434	0.0506649	0.283688	0.676579	5.72747	5.73204	5.71139	5.62131	5.81123	5.714	5.75805	5.82231	5.82435	5.61546	5.6947	5.89513	6.13117	5.79183	5.77742	5.77947	5.72278	5.65734	5.78494	5.55177	5.81248	5.74253	5.64155	5.71789	5.8374	5.80291	5.78092	5.77938	5.96122	5.66449	5.67374
17219986	---	---	#N/A	#N/A	#N/A	ENSMUST00000083020 // ENSMUST00000083020	0.0292962	0.701418	0.884614	-0.0993488	0.107824	0.360165	-0.0559378	0.235246	0.687214	-0.00869534	0.855903	0.963517	5.66317	5.87778	5.8461	5.68806	6.10806	5.76789	5.78638	5.83697	5.63121	5.7648	5.71296	5.84435	5.76895	5.96557	5.72555	5.79481	5.68011	5.86797	5.84472	5.75409	5.79788	5.79225	5.86326	5.8417	5.64033	5.80533	5.79537	5.93506	5.7916	6.05791	5.85905
17219988	Efcab2	EF-hand calcium binding domain 2	68226	ENSMUSG00000026495	MGI:1915476	NM_026626	0.131585	0.419411	0.719885	-0.0713608	0.715157	0.888861	0.0971782	0.241383	0.693702	-0.387737	0.0615031	0.335396	7.20668	5.87768	6.42443	6.25212	6.892	6.48024	6.86186	6.27715	6.09226	6.23582	7.00704	6.2903	6.85374	6.25136	6.52574	5.87013	6.10966	6.15419	7.06819	5.96132	6.19523	6.46646	6.63415	6.17003	6.53769	6.63388	6.49562	6.18065	6.95662	6.0288	6.24369
17219997	Kif26b	kinesin family member 26B	269152	ENSMUSG00000026494	MGI:2447076	NM_001161665	-0.0509522	0.594431	0.830048	0.0022428	0.841443	0.945503	-0.12887	0.038267	0.316979	0.13041	0.0407612	0.269613	6.45202	6.2217	6.71088	6.54366	6.59629	6.37322	6.64185	6.75127	6.7868	6.36313	6.3446	6.44708	6.44831	6.50473	6.41582	6.64852	6.54068	6.3374	6.58892	6.61091	6.52359	6.48381	6.52431	6.31832	6.61435	6.39941	6.67311	6.60959	7.10723	6.43064	6.63324
17220016	---	---	#N/A	#N/A	#N/A	ENSMUST00000083033 // ENSMUST00000083033	0.0352996	0.0772171	0.317671	0.0855108	0.0820962	0.309872	0.0358752	0.348904	0.780987	0.0916209	0.0147336	0.149907	5.83828	6.0067	5.97079	5.85477	5.8071	5.83422	5.65892	5.73646	5.78889	5.74341	5.84194	5.9163	5.85595	5.66986	5.84151	5.87686	5.92877	5.86595	5.80692	5.82926	5.71285	5.73779	6.01056	5.76933	5.65126	5.7548	5.74471	5.78343	5.7681	5.70265	5.89465
17220018	Cnst	consortin, connexin sorting protein	226744	ENSMUSG00000038949	MGI:2445141	ENSMUST00000040706	0.0227774	0.922452	0.976265	-0.659989	5.05054e-05	0.00143285	0.271227	0.054516	0.374672	-0.0798786	0.581381	0.871385	7.05957	7.40432	7.13432	7.02651	6.9625	6.79162	7.209	7.28044	6.98866	7.63556	7.11098	7.32056	6.97989	7.58593	6.99798	7.19063	6.97055	7.87555	6.82264	8.14896	7.37625	8.11518	6.71523	7.71065	7.12905	7.85834	6.73504	7.72415	7.28458	8.03009	6.67706
17220034	Sccpdh	saccharopine dehydrogenase (putative)	109232	ENSMUSG00000038936	MGI:1924486	NM_178653	-0.212557	0.168405	0.473368	0.679452	0.0020771	0.0261655	0.285796	0.0967617	0.489585	-0.417691	0.00645335	0.0871681	6.84704	8.98625	7.11411	8.38747	7.18451	8.46209	7.07691	8.14025	6.57538	8.1524	7.64475	6.91383	7.75596	7.33916	7.50694	6.91242	8.22159	6.76474	7.4503	6.31541	7.17608	6.89294	7.0848	8.14142	7.35042	7.77818	7.29375	8.07312	6.95569	7.84553	7.42462
17220051	---	---	#N/A	#N/A	#N/A	ENSMUST00000097454	-0.0847934	0.442914	0.736481	0.0093022	0.915213	0.972385	0.0014602	0.986665	0.997066	-0.147665	0.101188	0.426651	6.6568	6.60304	6.83685	6.80359	6.98655	6.87898	6.80762	6.653	6.69549	6.85885	6.62924	6.70876	6.76448	6.66152	6.93807	6.71087	6.81459	6.76161	6.72291	6.90975	6.6872	6.76528	6.96872	6.61006	6.64794	6.81076	7.16327	6.64214	6.94014	6.92272	6.77257
17220054	Gm19846 // Gm19846	predicted gene, 19846 // predicted gene, 19846	100503705	#N/A	MGI:5012031	XM_003086198 // XM_003086198	0.016091	0.258807	0.581254	0.0344806	0.211481	0.518192	-0.0385146	0.379265	0.7971	0.0173672	0.650754	0.899814	5.83647	5.78811	5.8883	5.74165	5.89768	5.60695	5.69441	5.75511	5.67097	5.77746	5.75658	5.87384	5.73144	5.80115	5.71854	5.9703	5.67209	5.84537	5.74355	5.81836	5.73798	5.64551	5.7715	5.66142	5.80818	5.75056	5.82013	5.68499	5.76959	5.7544	5.7254
17220059	Cdc42bpa	CDC42 binding protein kinase alpha	226751	ENSMUSG00000026490	MGI:2441841	ENSMUST00000111117	-0.0123108	0.927207	0.977641	-0.233659	0.0143714	0.103264	0.223994	0.10305	0.503315	0.244728	0.0784027	0.377899	7.65254	7.09128	8.06488	6.88847	7.66563	7.2882	8.07255	6.96888	7.49779	8.00224	8.24818	8.70852	8.18023	8.76767	8.10241	8.6014	8.04436	8.4871	7.91186	8.75813	7.85828	7.14156	7.98027	7.63653	7.92386	7.48548	7.68079	7.78305	7.57175	7.36074	8.15329
17220110	Itpkb	inositol 1,4,5-trisphosphate 3-kinase B	320404	ENSMUSG00000038855	MGI:109235	ENSMUST00000070181	0.124178	0.457419	0.745648	0.14691	0.141964	0.41989	0.308085	0.147463	0.57711	0.000868196	0.993332	0.999096	6.88682	6.34208	6.70517	6.49285	6.30615	6.3202	6.64691	6.33589	7.37901	6.33	6.95346	5.99069	7.06461	6.4061	7.52752	6.19602	7.83623	6.82956	6.90163	6.28844	6.54918	6.16665	6.76645	6.1317	6.42289	6.36038	6.85725	6.07566	6.7074	6.35208	6.96125
17220122	Parp1	poly (ADP-ribose) polymerase family, member 1	11545	ENSMUSG00000026496	MGI:1340806	NM_007415	-0.0615908	0.785271	0.923368	-0.238372	0.0361655	0.186435	-0.0588352	0.692499	0.930101	-0.124699	0.281953	0.674454	8.72416	6.59913	9.01772	6.74049	9.10651	6.72319	8.90015	6.72259	8.4841	6.73396	8.569	7.35609	8.16297	6.93253	8.34377	7.01356	8.40621	7.22284	8.34145	6.58014	9.04832	7.1189	8.89276	6.82657	9.07465	6.73206	8.74304	7.113	8.78182	6.92069	8.36435
17220148	Lin9	lin-9 homolog (C. elegans)	72568	ENSMUSG00000058729	MGI:1919818	NM_001103182	0.318531	0.381541	0.690759	0.154466	0.492297	0.767962	0.370021	0.0991383	0.494179	-0.101065	0.66033	0.902569	8.53862	6.23749	8.27513	6.50591	8.64528	6.18398	8.08939	6.11182	8.40831	6.26183	7.46276	7.09038	7.80597	6.26916	7.14862	6.64021	7.91053	6.29001	7.38176	5.88622	7.66672	6.20464	7.14916	5.9318	8.52255	6.0632	8.38396	5.72388	8.64169	6.60518	7.06537
17220166	Acbd3	acyl-Coenzyme A binding domain containing 3	170760	ENSMUSG00000026499	MGI:2181074	NM_133225	0.234891	0.396691	0.703568	0.271941	0.232418	0.543829	0.0009642	0.852198	0.969794	-0.143333	0.493621	0.824712	9.67273	8.90302	9.15435	9.52661	9.27762	8.93918	9.75085	9.28258	9.80278	9.47258	9.51076	9.55959	9.7193	10.0115	10.2416	9.69433	9.59906	9.10467	9.67077	9.59571	9.60356	9.35204	9.57925	9.09807	9.27001	9.25641	9.40638	8.63566	8.62467	8.42208	9.63243
17220177	H3f3a // H3f3a	H3 histone, family 3A // H3 histone, family 3A	#N/A	#N/A	#N/A	NM_008210 // NM_008210	-0.179054	0.0053173	0.0662879	0.25966	0.000362467	0.00690596	-0.02972	0.216905	0.667351	0.0162133	0.809947	0.949974	10.6692	11.3179	10.8282	10.9803	10.7783	11.1076	10.8051	11.2538	10.8211	10.8988	10.6715	10.7211	10.7293	10.91	10.7539	10.8822	10.6721	10.9799	11.1019	11.3091	10.872	10.9584	10.9932	10.9535	10.9228	10.7114	11.0181	10.8018	10.9911	10.835	10.6338
17220182	---	---	#N/A	#N/A	#N/A	ENSMUST00000097448	-0.0013112	0.985964	0.995166	0.147777	0.170087	0.461898	-0.0718602	0.393326	0.805885	0.0883626	0.245022	0.636572	6.25396	6.63181	6.49245	6.21273	6.30394	6.60167	6.23652	6.28676	6.40229	6.25998	6.20468	6.15624	6.16638	6.47864	6.20243	6.31639	6.16685	6.37956	6.28573	6.39304	6.21439	6.13098	6.39794	6.29529	6.39066	6.14919	6.35418	6.36573	6.33853	6.31288	6.191
17220186	---	---	#N/A	#N/A	#N/A	ENSMUST00000122609 // ENSMUST00000122609	0.0420356	0.295807	0.61738	-0.0134618	0.641312	0.851164	-0.0869222	0.249924	0.700662	-0.0131907	0.648818	0.899283	5.82965	5.61334	5.59771	5.65108	5.68304	5.63622	5.70118	5.56567	5.67761	5.62617	5.62236	5.70345	5.62254	5.63322	5.64214	5.60806	5.59902	5.57774	5.69338	5.63311	5.68705	5.6146	5.6163	5.67491	5.61483	5.56739	5.68469	5.61113	5.67613	5.69176	5.66048
17220188	BC031781	cDNA sequence BC031781	208768	ENSMUSG00000038806	MGI:2384788	BC031781	0.0860134	0.67785	0.873841	0.170299	0.457663	0.74482	0.285195	0.420638	0.820623	-0.400185	0.0900358	0.405927	8.90229	6.94044	8.52452	7.69975	8.28364	7.53198	8.46908	7.64742	8.33759	7.16004	8.12815	7.81413	8.00099	7.02075	7.62944	7.65188	8.09593	7.35171	9.06628	7.41574	7.84822	6.9402	8.33176	6.94165	9.01783	7.39327	8.31348	7.1468	8.57576	7.70622	7.87005
17220197	Lefty2	left-right determination factor 2	320202	ENSMUSG00000066652	MGI:2443573	NM_177099	0.072892	0.230538	0.549708	-0.0362848	0.594797	0.825794	-0.091652	0.0938343	0.484314	-0.0341754	0.573848	0.868529	6.06266	6.10369	5.91858	5.89598	6.09737	6.12831	6.01335	5.85956	6.19925	6.01877	5.97592	5.85103	5.97109	6.03218	6.00874	6.03785	5.98646	5.94127	5.89505	6.14305	5.91448	5.93785	5.97021	6.13295	6.09297	5.96183	5.924	6.13946	6.02508	6.01565	6.06001
17220204	Pycr2	pyrroline-5-carboxylate reductase family, member 2	69051	ENSMUSG00000026520	MGI:1277956	NM_133705	0.0105348	0.502108	0.773625	0.0808894	0.832885	0.941273	-0.0953292	0.962475	0.993058	0.150269	0.0640828	0.341761	7.08538	7.06082	7.34174	6.587	6.94289	6.54379	6.61684	6.45203	7.02605	6.56352	6.774	6.51667	6.89884	6.87223	6.84299	6.87791	6.98473	6.77536	6.94723	6.55778	6.87659	6.51944	6.64051	6.51746	7.02875	6.59531	6.97422	6.69665	7.44016	6.47386	6.9767
17220214	Lefty1	left right determination factor 1	13590	ENSMUSG00000038793	MGI:107405	NM_010094	0.0212514	0.74768	0.905619	-0.0925142	0.320318	0.635046	-0.147838	0.352159	0.783008	-0.0707024	0.31499	0.702339	6.88825	6.91336	6.93434	6.61494	6.82062	6.52251	6.84442	6.78918	6.68052	6.73205	6.95512	6.66838	6.87022	6.83082	6.81476	6.8548	6.8747	6.84865	6.69439	6.63309	6.87758	7.0414	6.88667	6.80895	6.73818	6.67408	6.79626	6.77227	6.76319	6.7379	6.92156
17220221	Tmem63a	transmembrane protein 63a	208795	ENSMUSG00000026519	MGI:2384789	ENSMUST00000161523	-0.128124	0.57785	0.819901	0.42463	0.157432	0.443604	-0.10846	0.574383	0.890589	0.0792073	0.68677	0.912984	9.28878	7.75905	9.35038	6.98461	9.37061	7.14808	9.5046	8.65485	8.75374	7.83565	10.602	9.44139	10.0193	9.66829	10.165	9.51577	10.7577	8.78927	10.1468	9.51842	9.32804	7.24929	9.63876	7.0317	9.1343	6.60547	9.25758	7.57884	9.55006	7.7938	10.3345
17220249	9130409I23Rik	RIKEN cDNA 9130409I23 gene	619326	ENSMUSG00000038768	MGI:3588271	BC147379	0.104221	0.0417891	0.226349	-0.051805	0.425175	0.721936	-0.0776686	0.250642	0.701202	0.0619767	0.289782	0.681544	5.98401	5.95226	6.03991	5.72811	6.12768	5.91672	6.12763	5.89774	5.98516	5.84935	5.92107	6.05809	5.886	5.90242	5.97391	5.94389	5.94759	5.93033	5.84963	6.09802	5.81385	5.87752	5.96824	5.88635	5.89885	5.90317	5.90974	5.91825	6.1526	6.01792	5.89905
17220255	Cnih4	cornichon homolog 4 (Drosophila)	98417	ENSMUSG00000062169	MGI:1925828	NM_030131	0.284619	0.0435935	0.231867	0.070272	0.662448	0.863715	-0.13041	0.563711	0.885681	-0.232134	0.14203	0.499831	10.2182	10.9111	10.2689	10.4411	10.4588	10.3352	10.0941	10.7246	9.60542	10.4029	9.38176	10.7359	9.41637	10.4782	8.76872	10.498	9.74737	10.8122	9.31738	10.6739	9.63767	10.2144	9.87998	10.5241	10.0787	10.3247	9.54062	10.6734	10.0854	10.7271	9.55372
17220264	---	---	#N/A	#N/A	#N/A	ENSMUST00000066988	-0.198611	0.0751261	0.314007	-0.032891	0.677163	0.871549	-0.011552	0.708011	0.93491	-0.0450568	0.519319	0.841408	6.12732	6.36623	6.29847	6.41784	6.52003	6.29259	6.25744	6.15138	6.29912	6.25966	6.26375	6.51823	6.40448	6.28258	6.31246	6.33407	6.35613	6.60076	6.56938	6.25245	6.34826	6.34343	6.3168	6.14008	6.98678	6.25775	6.46681	6.38276	6.37679	6.52814	6.35851
17220268	Cnih3	cornichon homolog 3 (Drosophila)	72978	ENSMUSG00000026514	MGI:1920228	NM_028408	0.0970948	0.0266546	0.175892	0.109775	0.57285	0.815186	0.0121128	0.80167	0.958183	-0.037485	0.438758	0.79289	6.05339	6.26896	5.97469	5.8785	5.97186	6.23958	6.02165	5.87944	5.80057	5.83996	5.97168	5.9072	5.95414	5.94868	5.90801	5.83764	5.88959	5.82641	6.01447	5.93384	5.87928	5.81774	5.88526	6.051	5.88579	5.92153	5.90585	5.81924	5.7805	5.94805	5.893
17220277	Dnahc14	dynein, axonemal, heavy chain 14	240960	ENSMUSG00000047369	MGI:2444525	ENSMUST00000097446	-0.070664	0.0278235	0.179551	-0.0444878	0.95468	0.986115	0.0067046	0.991309	0.998309	-0.0255973	0.572858	0.867932	5.98933	6.27894	5.93698	5.93988	6.06525	6.27038	6.0127	6.1859	6.32342	5.9962	6.35061	6.04605	6.10377	6.0808	6.00349	6.11359	6.13766	6.01114	6.09206	6.1104	6.10299	6.22856	6.09485	6.27914	6.25508	6.05334	6.17388	6.18671	6.05421	6.146	6.20795
17220364	Srp9	signal recognition particle 9	27058	ENSMUSG00000026511	MGI:1350930	NM_012058	0.259724	0.0371966	0.211794	-0.014113	0.923695	0.975283	0.153023	0.238751	0.690988	-0.003547	0.976031	0.995479	10.0798	9.33718	10.0675	9.25994	10.3842	8.90972	10.1517	9.04577	9.863	9.22784	10.0972	9.37729	9.87681	9.60561	9.87475	9.70378	10.0874	9.43823	10.2156	9.831	9.96917	9.06154	9.89669	9.10459	9.94639	9.30483	9.59682	8.94243	9.83846	9.43762	10.0552
17220370	1700047M11Rik	RIKEN cDNA 1700047M11 gene	67330	#N/A	MGI:1914580	NR_015458	-0.0152782	0.827885	0.940521	-0.0145906	0.835513	0.942455	0.0663288	0.815236	0.961132	0.0463343	0.512278	0.83638	6.01243	5.76527	5.80959	5.83985	5.83753	5.99506	5.95226	5.96623	6.07281	5.83391	5.75814	5.95971	5.75868	5.9826	6.56748	5.80006	6.00221	5.93537	5.75224	5.86499	5.92973	5.9649	5.82964	5.86018	6.08199	5.80771	5.97501	5.92512	5.94465	5.91535	5.7316
17220373	Trp53bp2	transformation related protein 53 binding protein 2	209456	ENSMUSG00000026510	MGI:2138319	NM_173378	0.46085	0.000201169	0.00682188	0.221128	0.0778095	0.300321	0.139519	0.356652	0.784536	-0.0467795	0.70174	0.919628	8.53461	8.80064	8.74652	9.26487	8.54751	9.03414	8.75775	9.0564	8.98685	9.15461	8.69051	9.26998	8.20631	9.11536	8.12624	8.92949	8.52492	9.05099	8.0057	8.95203	8.02662	8.92466	8.29987	8.94393	7.896	8.56835	8.25308	8.99737	8.79341	8.7707	8.19276
17220394	Capn8	calpain 8	170725	ENSMUSG00000038599	MGI:2181366	NM_130890	0.041939	0.28914	0.611237	-0.126507	0.220573	0.530232	0.103925	0.585137	0.893695	0.0350043	0.737744	0.930144	6.67428	6.1386	6.34646	6.32536	6.68242	6.13652	6.80515	6.3746	6.95149	6.41561	7.33663	6.37116	6.7181	6.48344	6.55053	6.27646	6.8038	6.6986	6.66411	6.35842	6.41911	6.34565	6.60398	6.23728	7.04766	6.5456	6.78293	6.44736	6.39643	6.44732	6.62477
17220417	Susd4	sushi domain containing 4	96935	ENSMUSG00000038576	MGI:2138351	ENSMUST00000085724	0.047512	0.199497	0.513792	-0.0409824	0.342265	0.653752	-0.047778	0.586047	0.893877	-0.0070698	0.904684	0.977037	6.27365	6.23479	6.48523	6.17839	6.23116	6.52718	6.39834	6.26378	6.12449	6.43239	6.11416	6.13772	6.39306	6.26569	6.26827	6.23482	6.23659	6.29333	6.22135	6.21842	6.19116	6.43805	6.52185	6.27635	6.14336	6.32896	6.18518	6.37921	6.23375	6.41887	6.31407
17220432	Tlr5	toll-like receptor 5	53791	ENSMUSG00000079164	MGI:1858171	ENSMUST00000110997	-0.0661636	0.915573	0.973696	-0.0091662	0.590713	0.824324	-0.120151	0.258355	0.708257	0.1564	0.0526404	0.311336	6.61126	6.08703	6.27811	6.30868	6.78196	6.29986	6.53266	6.59695	6.52178	6.18568	6.76928	6.57397	6.49191	6.86378	6.4009	6.9261	6.37	7.00333	6.60258	7.16192	6.51114	6.23134	6.57537	6.28793	6.42639	6.23153	6.52311	6.45232	7.02057	6.32091	6.80731
17220439	Aida	axin interactor, dorsalization associated	108909	ENSMUSG00000042901	MGI:1919737	NM_181732	0.230177	0.261273	0.583619	-0.0825322	0.627475	0.843878	0.0286018	0.88715	0.979266	-0.184864	0.368589	0.746384	7.69909	7.37376	8.33345	6.86341	8.10057	7.69557	7.65141	7.10385	7.6478	8.00785	7.49892	7.20317	7.52659	7.99529	7.43905	7.17203	7.37512	7.94484	7.45933	7.11798	7.68626	7.41312	7.22298	7.26387	7.82455	7.7169	7.91065	7.76242	7.63701	7.30079	7.44538
17220452	Taf1a	TATA box binding protein (Tbp)-associated factor, RNA polymerase I, A	21339	ENSMUSG00000072258	MGI:109578	NM_021466	-0.483494	0.00991034	0.0987717	-0.071339	0.650594	0.856538	0.37377	0.0182126	0.214116	0.0183156	0.908431	0.978268	6.68965	5.96601	6.49266	5.89552	6.70263	5.96378	6.36547	5.81499	6.53976	6.27273	6.7896	6.50234	6.73461	6.09375	6.89693	6.12697	6.93128	6.32852	7.27719	5.92361	6.722	6.22574	6.75175	5.87857	7.56561	6.10491	6.82153	6.08009	7.34675	5.9804	6.28989
17220464	Hhipl2	hedgehog interacting protein-like 2	78772	ENSMUSG00000053461	MGI:1926022	NM_030175	-0.1527	0.0765924	0.316614	-0.0595572	0.486909	0.764069	-0.0803522	0.377216	0.795276	0.0712425	0.406415	0.772801	6.1594	6.21548	6.1304	6.35521	6.10287	6.36077	6.15963	6.23227	6.3796	6.11701	6.05909	6.38649	5.99428	6.33121	6.01037	6.34223	6.25705	6.11342	6.27106	6.31315	6.39469	6.21714	6.19428	6.33615	6.36573	6.26196	6.24295	6.30078	6.49776	6.46249	6.21618
17220475	Dusp10	dual specificity phosphatase 10	63953	ENSMUSG00000039384	MGI:1927070	ENSMUST00000048655	0.052209	0.747283	0.905535	1.49848	3.17311e-10	4.4118e-08	0.140096	0.389443	0.804045	-0.328438	0.0679062	0.352728	7.16313	9.63506	6.90332	9.45508	6.89643	9.51727	7.41113	8.90451	7.17299	9.20944	7.37234	8.22279	7.05311	8.70061	7.5505	9.19249	7.27961	8.06264	7.31029	8.66345	7.36995	7.84642	7.04871	7.83774	7.14417	8.49283	6.94137	7.11975	6.78177	7.93219	7.11854
17220485	4930488B22Rik	RIKEN cDNA 4930488B22 gene	74971	ENSMUSG00000092578	MGI:1922221	NR_040627	-0.0765224	0.131477	0.418764	-0.125325	0.01913	0.125496	-0.108473	0.355028	0.784144	0.116026	0.0489962	0.299469	5.92486	6.01886	5.82698	6.04048	6.1076	6.10606	5.93899	6.22401	5.9701	5.94864	5.92922	6.10981	5.77492	6.16155	6.09452	5.98104	6.09007	6.15966	5.93494	6.05867	5.99975	6.23276	6.13158	6.09611	5.94767	6.1507	5.98249	6.22738	6.08965	6.25772	5.97547
17220489	Rab3gap2	RAB3 GTPase activating protein subunit 2	98732	ENSMUSG00000039318	MGI:1916043	NM_001163754	0.0675074	0.876596	0.959611	-0.452419	0.00214751	0.026888	0.345876	0.0837609	0.459406	0.233155	0.108617	0.441115	7.39304	7.4795	7.2661	6.97516	7.29154	7.12442	7.59153	7.51149	7.00511	7.89121	7.92377	7.58202	7.47666	7.73798	6.95463	7.2344	7.22451	7.39003	7.27847	7.19418	7.18362	7.80583	6.75626	8.00408	7.38601	7.75795	7.29563	7.82408	7.58826	7.85194	6.8343
17220526	Snora36b	small nucleolar RNA, H/ACA box 36B	#N/A	#N/A	#N/A	NR_034044	0.0358384	0.179934	0.489411	-0.084001	0.0157447	0.110035	-0.200569	0.572257	0.889569	-0.0096175	0.811209	0.950613	5.76209	5.70697	5.84413	5.66746	5.76958	5.73697	5.91498	5.64167	5.64546	5.64037	5.72351	5.7343	5.68986	5.66913	5.73	5.79179	5.64982	5.75393	5.71661	5.72717	5.89135	5.62211	5.78688	5.7522	5.73287	5.78024	5.67376	5.80824	5.67218	5.85066	5.61534
17220529	Mir194-1	microRNA 194-1	387189	ENSMUSG00000065581	MGI:2676858	NR_029580	-0.202219	0.254887	0.577209	-1.62644	1.27174e-11	2.41753e-09	-0.0682874	0.698222	0.932111	0.0995917	0.576222	0.869078	6.48827	9.20898	6.24098	6.11698	6.70219	6.79188	6.60032	7.06099	6.51516	7.27899	6.37866	7.26505	6.55558	7.44825	6.52832	7.33209	6.56326	6.79272	6.52972	6.63099	6.82742	8.71414	6.79016	8.86467	6.49402	9.36034	6.41787	9.39443	7.02853	8.25645	6.45213
17220531	Mir215	microRNA 215	387211	ENSMUSG00000065562	MGI:2676891	NR_029908	-0.0955798	0.760721	0.911603	-1.56607	0.000473515	0.00842092	-0.0226856	0.697295	0.932085	-0.694123	0.0362188	0.251892	6.90879	9.84316	6.62631	8.76899	6.56187	6.94707	7.63012	9.15808	7.1219	9.79091	5.84564	6.0181	6.1812	7.12595	6.2717	6.65922	7.42321	6.34587	5.90908	7.35003	6.53556	10.4277	7.15962	10.5341	7.16705	10.1288	7.29395	10.8143	7.17071	10.4337	5.92316
17220533	Bpnt1	bisphosphate 3'-nucleotidase 1	23827	ENSMUSG00000026617	MGI:1338800	NM_011794	0.05602	0.693814	0.881657	0.154086	0.383332	0.689804	0.112539	0.245583	0.69736	0.528862	0.000199706	0.00678737	8.71464	9.7204	8.86446	9.02767	9.2797	9.41773	8.81873	9.06758	8.81538	9.01557	8.7828	8.97696	8.32809	8.96935	8.72502	8.9846	8.90237	9.33887	8.93274	9.01638	8.85927	8.98314	8.49468	9.04139	8.89754	8.92113	8.69923	9.14763	9.26208	9.38523	8.55383
17220548	Eprs	glutamyl-prolyl-tRNA synthetase	107508	ENSMUSG00000026615	MGI:97838	NM_029735	0.201601	0.121382	0.400839	0.145219	0.340833	0.652848	0.14568	0.289998	0.738331	0.257379	0.0879418	0.401167	9.99211	7.50078	9.78894	7.04178	10.0799	6.79844	9.77594	7.27457	9.50417	7.08423	9.70777	7.86427	9.25087	8.08627	9.04502	7.72755	9.51456	7.94378	9.47646	7.3111	9.6323	7.0889	9.45256	6.40412	9.6007	7.61296	9.39224	7.04066	10.0552	6.82707	9.18806
17220584	Slc30a10	solute carrier family 30, member 10	#N/A	#N/A	#N/A	NM_001033286	-0.0829214	0.499978	0.772074	1.29968	1.14307e-11	2.21295e-09	-0.0176636	0.885389	0.978669	1.89727	1.56e-14	1.11985e-11	6.08035	8.81931	6.01985	8.59858	6.12247	8.99735	5.84807	8.80685	5.99674	8.64241	5.99789	9.26263	6.23928	10.2332	6.28294	10.1081	6.16829	9.23095	5.97347	7.42519	6.09793	6.93424	5.93785	7.503	6.22384	7.69414	6.12099	7.93348	6.10149	7.30125	6.22361
17220591	5033404E19Rik	NSA2 ribosome biogenesis homolog pseudogene	114668	#N/A	MGI:2149700	NR_033600	-0.0557544	0.287431	0.6098	0.0335668	0.745825	0.903592	0.115609	0.0370316	0.312909	0.0776949	0.144145	0.503774	6.0115	6.1601	6.19579	6.28513	6.14946	6.43624	6.02417	6.15632	6.23237	6.28565	6.16899	6.1946	6.21332	6.32107	6.07675	6.26601	6.25199	6.07783	6.32377	6.28814	6.09649	6.24607	6.24525	6.28185	6.25579	6.18558	6.17864	6.20112	6.11591	6.24098	6.13822
17220593	---	---	#N/A	#N/A	#N/A	ENSMUST00000158738 // ENSMUST00000158738	0.0636356	0.201511	0.515921	0.0834896	0.0548031	0.241894	-0.045398	0.400869	0.810425	0.0440927	0.324609	0.711214	6.14887	6.09379	6.03474	6.06805	6.05099	6.12288	5.9811	6.09207	6.21299	6.15686	6.057	6.13481	6.01333	6.09977	5.95133	5.9527	6.07432	6.04753	6.01769	6.07433	6.10671	6.08638	6.03538	6.03508	5.99932	6.01107	6.01694	6.01815	5.95215	5.96552	6.01782
17220595	---	---	#N/A	#N/A	#N/A	ENSMUST00000158420	-0.0980156	0.391807	0.699148	-0.075663	0.642953	0.852201	-0.225364	0.292965	0.740585	0.0318189	0.782221	0.941087	7.21792	6.66067	7.23961	6.65668	7.08187	6.64078	7.0887	6.79683	6.95679	6.8775	6.9511	7.0827	7.29082	6.73864	6.90263	6.74385	7.89094	6.80608	7.13777	6.55563	7.34004	6.73828	7.12814	6.70265	7.08095	6.63484	7.08307	7.13691	7.44277	6.79809	7.24967
17220597	A430105J06Rik	RIKEN cDNA A430105J06 gene	77189	#N/A	MGI:1924439	AK020767	-0.0978978	0.256191	0.578373	-0.154516	0.0445866	0.212208	-0.0291042	0.708173	0.934977	0.0156216	0.8358	0.957969	5.89743	5.95834	6.1727	5.91531	6.23559	5.83134	6.02456	5.92733	6.02399	6.00816	5.86138	6.08658	6.09771	6.0559	6.01239	6.16809	5.96591	5.9693	6.10434	5.9705	6.21863	6.07028	6.2413	6.13499	6.02733	6.03807	5.95741	6.1859	6.39909	5.98381	5.9607
17220600	D1Pas1	DNA segment, Chr 1, Pasteur Institute 1	110957	ENSMUSG00000039224	MGI:91842	NM_033077	0.002567	0.631782	0.851521	-0.19597	0.00239991	0.0291621	-0.0778912	0.231973	0.682391	0.0100429	0.847522	0.960995	5.88869	6.09715	6.00175	6.01039	6.30353	5.8887	6.11005	5.96716	6.03207	5.91166	6.03139	6.03134	5.97453	6.07866	6.073	6.04426	6.00956	6.21628	5.97273	5.99627	6.13982	6.02487	6.07993	6.39648	6.14267	6.09562	5.9219	6.24112	6.03894	6.09681	6.02592
17220604	1700007P06Rik // 1700007P06Rik	RIKEN cDNA 1700007P06 gene // RIKEN cDNA 1700007P06 gene	69308	ENSMUSG00000089730	MGI:1916558	NR_040554 // NR_040554	-0.178378	0.00313556	0.0471624	-0.288935	0.000338296	0.00654187	0.036681	0.367978	0.790427	-0.206591	0.00180512	0.0363042	7.90662	7.9011	7.80682	8.02488	8.0293	7.66736	7.78092	8.23929	7.85254	8.07039	8.09676	7.89236	8.06095	8.02968	7.93873	7.86441	8.1043	7.98602	8.08978	7.99878	8.07016	8.05037	8.14856	8.22347	7.95086	8.25068	8.07562	8.52395	8.02288	8.29923	7.94951
17220608	Gpatch2	G patch domain containing 2	67769	ENSMUSG00000039210	MGI:1915019	NM_026367	0.0529108	0.906391	0.970745	-0.0583546	0.854453	0.949821	-0.095878	0.685531	0.928998	-0.226115	0.0206167	0.18322	7.51727	7.71863	7.29624	7.65447	7.56254	7.39419	7.93063	7.08184	7.44906	7.42391	7.26563	8.09798	6.91995	7.98836	7.21642	8.1873	7.42478	8.02592	7.35186	8.10524	7.38844	7.43891	7.3517	7.7876	7.68619	7.44199	7.45578	7.24984	7.60908	7.64647	7.27112
17220627	Esrrg	estrogen-related receptor gamma	26381	ENSMUSG00000026610	MGI:1347056	ENSMUST00000110938	-0.172272	0.0143651	0.122335	-0.030517	0.755727	0.907595	-0.2292	0.00896288	0.139295	0.0540566	0.582157	0.871843	6.86571	6.30749	7.7782	6.26991	6.93717	6.10108	6.66656	6.2675	6.32806	6.00997	7.13224	6.23389	6.30681	6.22747	6.45554	6.22129	6.13888	6.25392	6.40887	6.43771	7.25073	6.3939	7.29962	6.2813	7.16889	6.10985	6.88748	6.1528	6.83035	6.17069	6.51592
17220644	Ush2a	Usher syndrome 2A (autosomal recessive, mild)	22283	ENSMUSG00000026609	MGI:1341292	NM_021408	-0.123258	0.265941	0.587859	-0.0265418	0.861152	0.951973	-0.0831588	0.174447	0.615387	0.0193936	0.748373	0.932939	6.07646	6.41817	5.99165	6.00022	6.31301	6.22675	6.18496	6.37331	5.97415	6.08692	6.05092	6.17027	6.02709	6.06459	6.10297	6.20317	6.19307	6.23176	6.0764	6.19575	6.04109	6.13804	6.14424	6.1641	6.22201	6.16063	6.10875	6.50424	6.64041	6.27107	6.23839
17220719	---	---	#N/A	#N/A	#N/A	ENSMUST00000122601 // ENSMUST00000122601	0.099392	0.0551783	0.26591	0.0365168	0.510622	0.778968	0.0579314	0.191821	0.637895	0.00622039	0.893899	0.973757	5.87964	5.76658	6.03158	5.87894	5.80009	5.96818	5.92624	5.78202	5.82031	5.8771	5.7684	5.7843	5.78053	5.81623	5.82334	5.87198	5.78427	6.13795	5.90416	5.80202	5.66593	5.99437	5.61444	5.76247	5.88145	5.8811	5.78069	5.64485	6.0184	5.80746	5.74906
17220721	A430027H14Rik	RIKEN cDNA A430027H14 gene	#N/A	#N/A	#N/A	AK039909	0.169127	0.012329	0.112574	0.038152	0.223503	0.533969	-0.0674746	0.303769	0.747804	0.0351074	0.602712	0.881294	6.78714	6.62616	6.5902	6.62276	6.63474	6.3382	6.42483	6.33306	6.6813	6.54035	6.43928	6.40984	6.55337	6.66009	6.4914	6.42543	6.48238	6.57851	6.52408	6.50317	6.46736	6.42612	6.38177	6.51012	6.25245	6.32144	6.5148	6.72429	6.6562	6.2878	6.53892
17220724	Ptpn14	protein tyrosine phosphatase, non-receptor type 14	19250	ENSMUSG00000026604	MGI:102467	NM_008976	-0.112438	0.827002	0.940057	0.128606	0.284752	0.599509	-0.299687	0.0709146	0.425703	0.207522	0.0571931	0.323533	6.69121	6.10507	6.46527	6.3085	6.50642	6.63863	6.70502	6.58604	6.53241	6.15625	6.77581	6.82075	7.21692	6.49982	6.83971	6.16913	6.97641	6.36615	6.83656	6.48293	7.48502	6.19512	6.66818	6.11458	6.37043	6.34723	6.30813	6.2018	6.63075	6.29272	7.64036
17220748	---	---	#N/A	#N/A	#N/A	ENSMUST00000110279	0.0148918	0.931076	0.978823	-0.0452624	0.414035	0.713248	-0.104102	0.214486	0.664498	-0.0594194	0.475284	0.814127	6.25317	6.26017	6.10637	5.97914	6.07069	6.4505	6.27128	6.0719	6.04629	6.13897	6.26546	6.18206	6.21074	6.21937	6.08206	6.05266	6.00723	6.04245	6.01625	6.16747	6.35464	6.20516	6.16557	6.04268	5.90091	6.22228	6.32624	6.32241	5.92598	6.33448	6.24992
17220751	Angel2	angel homolog 2 (Drosophila)	52477	ENSMUSG00000026634	MGI:1196310	ENSMUST00000066632	-0.0767534	0.972471	0.991108	-0.273301	0.000526248	0.009146	-0.0388918	0.445797	0.835336	-0.0248127	0.809792	0.949974	8.62307	8.84619	8.35484	8.8381	8.50119	8.5855	8.76718	8.68363	8.49432	8.81057	8.36944	8.71104	8.34229	8.58266	8.18592	8.7513	8.28168	8.75992	8.28416	8.37949	8.20364	9.16315	8.3904	9.13573	9.10856	8.36312	8.48474	9.10928	8.93703	9.35922	8.15232
17220768	Mfsd7b	major facilitator superfamily domain containing 7B	#N/A	#N/A	#N/A	NM_001081259	0.0570308	0.429309	0.72657	0.0413484	0.493616	0.768908	-0.0602716	0.822232	0.962785	0.0139996	0.846273	0.960486	5.95319	5.79457	5.90892	5.7924	5.89067	6.01437	5.88216	5.85797	5.98903	5.99877	5.93391	5.79393	5.86405	5.89451	5.90343	5.92741	6.03581	6.01572	5.95812	5.81021	5.85812	6.03718	5.81313	5.79606	5.92368	5.80158	5.96627	5.87794	5.77763	5.73859	5.86537
17220771	1700022P22Rik	RIKEN cDNA 1700022P22 gene	75558	ENSMUSG00000057072	MGI:1922808	NM_029336	0.0443676	0.674145	0.871551	0.0414374	0.372798	0.679975	0.08111	0.300062	0.745869	0.0397888	0.560074	0.862107	6.25656	6.2659	6.00575	6.16166	6.25762	6.0001	5.93482	6.21334	5.99647	5.9572	6.0156	6.14584	6.08283	6.0519	6.09398	6.13472	5.86093	5.93596	6.3033	5.92064	6.03843	6.02634	5.98389	6.13269	6.15303	5.96997	5.99338	6.28919	6.06065	5.97281	5.96146
17220776	Nsl1	NSL1, MIND kinetochore complex component, homolog (S. cerevisiae)	381318	ENSMUSG00000062510	MGI:2685830	NM_198654	-0.0757038	0.164017	0.46709	0.0320424	0.734853	0.899571	0.188539	0.0503587	0.361515	-0.039028	0.680086	0.911087	6.04091	5.77829	6.97458	5.66247	6.91732	5.83771	6.27791	6.00686	6.24113	5.96916	6.63355	5.90127	6.15663	5.8061	6.31551	5.79384	6.32537	5.96639	6.18047	5.74084	6.28347	5.81986	6.34263	5.81318	7.00061	5.85341	6.6991	5.78115	6.50457	5.82669	6.02278
17220787	Batf3	basic leucine zipper transcription factor, ATF-like 3	381319	ENSMUSG00000026630	MGI:1925491	NM_030060	0.115871	0.273306	0.59563	-0.23207	0.0564641	0.246414	0.0870184	0.151814	0.58265	0.0456248	0.663883	0.903773	6.17852	6.70029	6.54495	6.34714	6.27686	5.97339	6.53689	6.06361	6.43396	5.98471	6.43489	6.22361	6.44057	6.25221	6.53743	6.29212	6.69916	6.10412	6.05994	6.1995	6.31959	6.01661	6.2547	5.99534	6.21314	6.39066	6.10539	6.87941	6.49901	6.94747	6.45052
17220792	---	---	#N/A	#N/A	#N/A	ENSMUST00000157836 // ENSMUST00000157836	-0.137955	0.00731959	0.0813618	-0.109632	0.00939495	0.0768567	0.0474054	0.300131	0.745869	0.0504803	0.292733	0.683998	6.23389	6.10295	6.15032	6.11198	5.99762	6.13191	6.20134	6.35581	6.351	6.3172	6.40611	6.36068	6.32772	6.36954	6.44005	6.27384	6.34019	6.18483	6.28232	6.35325	6.20089	6.43337	6.35025	6.29499	6.35287	6.20795	6.36928	6.28125	6.35066	6.35046	6.3921
17220794	D730003I15Rik	RIKEN cDNA D730003I15 gene	100504360	#N/A	MGI:1925971	AK157967	-0.0259428	0.820236	0.936971	-0.0464138	0.679111	0.872505	0.0801218	0.0958523	0.487933	-0.0190153	0.898122	0.974799	6.8676	6.41892	7.06625	5.99495	6.67237	6.73501	6.53428	6.41571	6.44567	6.18181	6.44235	6.69053	6.62744	6.83694	6.94047	6.8096	8.74044	6.61852	6.3104	6.5923	6.57869	6.47563	6.84247	6.05749	6.58107	6.45447	6.85886	6.44039	6.85479	6.55047	7.19259
17220797	Tmem206	transmembrane protein 206	66950	ENSMUSG00000026627	MGI:1914200	ENSMUST00000027940	0.165752	0.0233446	0.163131	-0.0205748	0.869806	0.955511	-0.285882	0.00278789	0.0655056	0.128306	0.31155	0.699221	7.14768	6.33778	6.79324	6.152	7.16877	6.1164	7.01804	6.11851	6.81161	6.15118	6.87777	6.14292	6.5767	6.35009	6.44778	6.5698	6.46767	6.09381	6.27914	6.26623	6.37223	6.0923	7.01569	6.40729	6.53915	6.19849	6.53537	6.16593	7.64813	6.11473	6.33254
17220809	Ints7	integrator complex subunit 7	77065	ENSMUSG00000037461	MGI:1924315	ENSMUST00000045450	0.179279	0.142077	0.436517	-0.069473	0.384566	0.690401	0.119719	0.197217	0.644392	0.32591	0.0120185	0.131465	8.39326	6.77855	8.59727	7.04588	8.47441	6.44555	8.3934	6.4241	8.00873	6.64375	8.05677	7.3955	8.19179	7.34706	7.71013	7.39092	7.61491	7.95975	7.16171	6.50434	7.69501	6.83302	8.21755	6.85554	8.41688	6.67527	8.02491	6.65178	8.61633	6.66959	7.54541
17220833	Lpgat1	lysophosphatidylglycerol acyltransferase 1	226856	ENSMUSG00000026623	MGI:2446186	ENSMUST00000110855	0.235282	0.0542417	0.263168	0.145664	0.318518	0.633479	-0.069613	0.690757	0.929723	0.144327	0.419694	0.780755	7.90593	8.98739	8.32333	8.72085	8.24337	9.03843	8.42032	8.6933	7.92977	8.71843	8.19872	7.45009	8.14054	7.97059	7.8637	7.53958	8.38463	7.99529	8.51416	7.49365	7.48161	8.52754	7.70336	8.25285	8.13328	8.60666	7.52724	9.21956	8.80081	8.82346	8.28925
17220844	Nek2	NIMA (never in mitosis gene a)-related expressed kinase 2	18005	ENSMUSG00000026622	MGI:109359	ENSMUST00000027931	0.0589034	0.350831	0.665563	0.0292702	0.781761	0.919479	0.127882	0.0021445	0.0548297	-0.0463068	0.668343	0.905855	8.74767	6.52289	9.10679	6.51942	9.26141	6.68842	9.37009	6.50627	8.63118	6.48427	8.32211	6.5699	8.0403	6.58939	8.05738	6.45091	8.2061	6.51113	7.50617	6.598	8.90828	6.33456	8.9138	6.3993	9.12083	6.69908	9.07809	6.529	8.80162	6.61298	7.63769
17220861	Slc30a1	solute carrier family 30 (zinc transporter), member 1	#N/A	#N/A	#N/A	NM_009579	-0.0756868	0.335483	0.652334	1.1087	3.2147e-09	3.61756e-07	-0.0601838	0.565809	0.886248	0.658661	6.33e-06	0.000431456	7.62857	10.643	7.76516	10.6397	8.05348	11.1186	7.93249	10.6352	7.60741	10.4065	8.24425	10.2304	8.18539	10.1325	7.79288	10.6332	8.06667	10.194	7.93111	10.1528	7.43676	9.50315	7.86738	8.96496	7.97875	9.59703	8.05179	10.0439	8.03087	9.79051	7.94813
17220866	Rd3	retinal degeneration 3	74023	ENSMUSG00000049353	MGI:1921273	NM_023727	0.0318894	0.648214	0.859109	-0.159784	0.0193247	0.126305	-0.107309	0.114643	0.526821	0.172659	0.0149042	0.150958	6.3184	6.00325	6.02374	6.08426	6.12406	6.0468	6.32938	6.18845	6.3782	6.26599	6.36425	6.35643	6.28061	6.43676	6.29955	6.40552	6.31633	6.36692	6.14069	6.4225	6.23642	6.39234	6.3335	6.37611	5.99132	6.23882	6.27064	6.12741	6.18244	6.253	6.44383
17220872	Rcor3	REST corepressor 3	#N/A	#N/A	#N/A	ENSMUST00000073279	0.1071	0.145402	0.441703	-0.0041586	0.839238	0.944433	-0.0283296	0.57329	0.890136	-0.105103	0.177212	0.553944	6.81696	6.89478	6.68147	6.71209	6.62376	6.48887	6.73616	6.70264	6.71153	7.01536	6.52597	6.55937	6.68384	6.68012	6.52463	7.04658	6.73137	6.58755	6.88656	6.66387	6.63647	6.79299	6.57724	6.97785	6.50565	6.78735	6.5355	6.65613	6.7795	6.62023	6.83097
17220877	Gm10516	predicted gene 10516	100038712	ENSMUSG00000097316	MGI:3641979	NR_033536	0.0190082	0.409322	0.713376	-0.142834	0.0047763	0.0480265	-0.100857	0.203408	0.652314	-0.0169751	0.737252	0.930144	6.13161	6.00908	6.11837	6.00496	6.01983	6.02068	6.21824	5.9815	6.27451	5.91265	6.1116	6.08268	6.16973	6.24446	6.17641	6.21476	6.08894	6.1271	6.21691	6.1591	6.06222	6.18987	6.05068	6.20859	6.03936	6.06218	6.19476	6.19707	6.32049	5.98534	6.60969
17220882	Kcnh1	potassium voltage-gated channel, subfamily H (eag-related), member 1	16510	ENSMUSG00000058248	MGI:1341721	NM_010600	-0.114152	0.191388	0.503979	-0.0522642	0.0640622	0.267931	-0.116644	0.0444819	0.341319	0.0475948	0.426002	0.785044	6.02327	6.50017	6.04563	6.02837	6.11856	6.15827	6.2879	6.03573	6.09826	6.10425	6.20958	6.24577	6.12985	6.08909	6.12679	6.27797	6.20027	6.36109	6.11713	6.0079	6.16992	6.33438	6.11618	6.30742	6.20373	6.07791	6.11127	6.16381	6.54329	6.20458	6.21282
17220898	---	---	#N/A	#N/A	#N/A	ENSMUST00000082947 // ENSMUST00000082947	-0.0205214	0.753585	0.907935	0.0090222	0.820562	0.936263	-0.0824464	0.183375	0.62756	0.0380147	0.574141	0.868632	5.97194	6.30025	5.93287	5.92622	5.92563	6.10851	6.11937	6.05515	5.99294	5.93721	6.05555	6.38109	5.89232	6.3941	6.17867	6.10487	6.0198	6.28671	5.92829	6.09484	6.01169	5.9664	5.9618	5.95157	6.12134	6.13309	5.95541	6.07992	5.99511	6.15124	6.0944
17220900	1700065J18Rik	RIKEN cDNA 1700065J18 gene	73455	#N/A	MGI:1920705	NR_040468	-0.0570602	0.385591	0.69441	0.0219944	0.607884	0.83222	0.0342956	0.600751	0.899222	0.0396389	0.561474	0.862988	5.87638	5.99948	5.77103	5.80653	6.02222	5.93436	5.97258	5.97849	5.85697	5.83038	5.86301	5.80093	5.85382	5.71717	6.06264	6.08281	6.06194	6.05528	6.00153	6.08596	5.94297	5.8494	5.88706	6.07461	5.99277	5.84771	5.9544	5.81256	6.00729	5.85498	5.94712
17220904	---	---	100503471	#N/A	MGI:3801862	AK145301	-0.0662362	0.411708	0.715218	0.086514	0.693626	0.879163	-0.147209	0.248393	0.699925	0.0216765	0.776649	0.939431	6.17044	6.23092	6.30585	6.20705	6.32259	6.41542	6.19664	6.55054	6.15278	6.31545	6.58233	6.38919	6.2184	6.09597	6.15348	6.26553	6.06907	6.08361	6.24776	6.27478	6.25658	6.31326	6.20962	5.91931	6.27116	6.2656	6.27097	6.3506	6.47115	6.43804	6.23497
17220907	Irf6	interferon regulatory factor 6	#N/A	#N/A	#N/A	NM_016851	0.002519	0.984178	0.994941	-0.0319984	0.811814	0.932168	-0.0716754	0.579833	0.892259	-0.225566	0.100854	0.425937	8.52828	9.70369	8.53003	9.35301	8.62368	9.71827	8.90654	9.49817	8.50677	9.76415	8.25361	9.15373	8.05946	8.83212	8.18077	9.05606	8.6124	8.82585	8.02981	9.35301	8.5763	9.56157	8.30327	9.47822	8.88706	9.70862	8.47161	9.861	8.84446	9.58787	8.25697
17220919	A130010J15Rik	RIKEN cDNA A130010J15 gene	319266	ENSMUSG00000079144	MGI:2441776	ENSMUST00000160822	-0.623026	0.00440644	0.0594827	-0.457388	0.0964098	0.339285	-0.0483914	0.655844	0.920215	-0.27575	0.335812	0.721222	6.44712	7.99976	6.67915	7.9338	6.49901	6.8564	6.32585	7.54494	7.74529	6.8895	6.27739	6.48825	7.71643	6.62353	6.18137	7.10545	6.16603	7.15973	6.36318	6.25702	7.67321	8.07822	6.24106	7.55036	7.93938	8.36913	7.2118	7.82327	7.7461	7.69037	6.36221
17220921	A130010J15Rik	RIKEN cDNA A130010J15 gene	319266	ENSMUSG00000079144	MGI:2441776	NM_181048	0.0794194	0.580769	0.821149	-0.46957	0.00389311	0.0417703	0.098519	0.504024	0.862268	-0.153809	0.288104	0.679937	7.74764	7.20833	7.22742	6.94141	7.28434	6.9514	7.59801	6.86553	7.33755	6.68107	7.51042	7.38856	7.05403	7.29673	7.14086	7.26378	7.16434	7.16117	7.28618	7.23909	7.26478	7.86155	7.4624	7.36046	7.52697	6.98157	7.45519	7.114	7.08851	7.67801	7.24656
17220931	---	---	#N/A	#N/A	#N/A	ENSMUST00000162454	-0.178766	0.0262581	0.174296	0.0198822	0.903875	0.969143	0.0261758	0.610358	0.902547	-0.008506	0.909746	0.978704	6.24867	6.60765	6.1057	6.03671	6.16388	6.41342	6.3001	6.28632	6.1632	6.15505	6.3134	6.1308	6.06759	6.39815	6.19353	6.2402	6.29481	6.24114	6.1535	6.28115	6.23854	6.24163	6.29549	6.19754	6.54894	6.21089	6.25726	6.45829	6.53515	6.29138	6.15347
17220934	---	---	#N/A	#N/A	#N/A	ENSMUST00000159273 // ENSMUST00000159273	-0.037582	0.333555	0.650728	0.217891	0.0422235	0.205303	-0.0657636	0.119026	0.533221	-0.0577125	0.249545	0.642542	6.14901	6.20605	6.12035	6.20337	6.11493	6.6782	6.22648	6.37817	6.15924	6.92471	6.03158	6.17038	6.09505	6.2218	6.12839	6.10618	6.23856	6.34858	6.0199	6.15638	6.18684	6.40781	6.24806	6.2437	6.28985	6.23132	6.05562	6.28957	6.17755	6.12865	6.29567
17220937	---	---	#N/A	#N/A	#N/A	ENSMUST00000162977 // ENSMUST00000162977	0.0451902	0.113308	0.386114	0.0116148	0.594909	0.825827	0.0076408	0.616274	0.904895	-0.0196193	0.674626	0.90888	5.90686	6.16813	6.21308	6.02525	6.10631	6.15571	6.16255	6.13696	6.13176	6.00109	5.98396	6.07965	6.0749	6.08609	5.95559	6.11514	6.11579	5.94839	6.08396	6.07441	6.04063	6.03338	6.03144	6.21248	6.13437	6.04654	6.05665	6.06589	6.03152	6.07078	6.01944
17220941	G0s2 // G0s2	G0/G1 switch gene 2 // G0/G1 switch gene 2	14373	ENSMUSG00000009633	MGI:1316737	NM_008059 // NM_008059	-0.01349	0.8232	0.938694	-0.0338152	0.208295	0.514083	-0.258696	0.0133654	0.179147	0.0783753	0.397686	0.767547	6.66223	6.9791	6.27619	6.24488	6.28272	6.44604	6.44137	6.26815	6.53941	6.27194	6.29788	6.55888	6.55715	6.35369	6.5982	6.27338	6.30856	6.75747	6.49735	6.57716	6.56912	6.5264	6.57372	6.324	6.45347	6.51834	6.32992	6.45449	6.34314	6.55596	6.67781
17220944	Lamb3	laminin, beta 3	16780	ENSMUSG00000026639	MGI:99915	ENSMUST00000016315	0.127481	0.969586	0.989954	0.149642	0.084022	0.313996	0.354732	0.000527519	0.0204959	0.147384	0.0949215	0.413938	7.30263	9.91332	6.7552	10.1541	6.73072	10.1046	6.56482	9.93106	6.78409	10.2758	6.92024	9.89951	6.98884	9.89424	6.57919	9.91081	7.0507	9.91377	6.22799	9.9259	6.26971	10.0232	6.9497	9.97811	6.76703	9.61345	6.84344	9.67108	6.67017	10.3448	6.0199
[truncated: 32,770 more rows]
[truncated: 10 more columns]

## Sheet: Short_colonization
Table S1
Gene expression profiles in ileal and colonic crypt and tip fractions: experiment 2 - Short colonization of germfree mice with a normal microbiota
[truncated: 33,794 more rows]
[truncated: 26 more columns]
