# Supplementary material for: Site-specific programming of the host epithelial transcriptome by the gut microbiota
Source: Genome Biol. 2015 Mar 28;16(1):62. doi: 10.1186/s13059-015-0614-4 (PMC4404278; doi:10.1186/s13059-015-0614-4)
Supplement: Additional file 2: Table S2. — Gene ontology categories significantly altered among microbially regulated genes of ileal and colonic tip and crypt fractions. [file 13059_2015_614_MOESM2_ESM.xlsx]

## Sheet: Info
Table S2
P-values of gene ontology categories from ileal and colonic tip and crypt fractions of conventionally-raised compared to germfree
Gene ontology enrichment analysis was performed on the genes specific for the different epithelial fractions and p-values calculated.
Sheet “p<10-2” shows only those GO categories that have a p-value of less than 0,01.
Sheet “p<10-5 and n>5” shows only those GO categories that have a p-value of less than 0,00001 and include more than 5 genes per category.

## Sheet: p<10-2
Table S2
P-values of gene ontology categories from ileal and colonic tip and crypt fractions of conventionally-raised compared to germfree
p<0,01
GO	Ileum_Crypt_up	Ileum_Crypt_down	Ileum_Tip_up	Ileum_Tip_down	Colon_Crypt_up	Colon_Crypt_down	Colon_Tip_up	Colon_Tip_down	Genes (n)
GO:0000060 protein import into nucleus, translocation(22)	0.060867	1	0.86201	1	0.21046	1	0.0006049	1	22
GO:0000076 DNA replication checkpoint(3)	0.67736	1	0.86201	1	7.48e-06	1	0.93015	1	3
GO:0000087 M phase of mitotic cell cycle(4)	0.0014525	1	0.97528	1	0.88614	0.98707	0.93015	0.93628	4
GO:0000090 mitotic anaphase(6)	0.0089113	1	0.86201	1	0.035338	1	0.93015	0.93628	6
GO:0000188 inactivation of MAPK activity(19)	0.89099	1	0.00013058	1	0.88614	0.98707	0.23554	1	19
GO:0000303 response to superoxide(5)	0.90896	1	1	0.0086827	0.88614	0.98707	0.93015	0.97486	5
GO:0000724 double-strand break repair via homologous recombination(33)	0.025642	1	0.86374	1	0.00099068	1	1	0.77378	33
GO:0001525 angiogenesis(186)	0.91619	1	0.0012772	1	1.2e-06	1	0.059916	1	186
GO:0001561 fatty acid alpha-oxidation(7)	0.93324	1	0.92054	1	0.91752	0.98707	1	0.003839	7
GO:0001654 eye development(32)	0.91448	1	0.9993	1	0.89064	0.98707	1	0.00049951	32
GO:0001766 membrane raft polarization(1)	0.99985	1	0.006229	1	0.00045147	1	0.93015	0.93628	1
GO:0001771 immunological synapse formation(2)	0.98878	1	0.0055332	1	0.048593	1	0.93015	0.95611	2
GO:0001811 negative regulation of type I hypersensitivity(1)	0.48849	1	0.76056	1	0.0028801	1	0.93015	0.93628	1
GO:0001836 release of cytochrome c from mitochondria(23)	0.0036461	1	0.006229	1	0.65197	1	0.69018	1	23
GO:0001885 endothelial cell development(5)	0.90454	1	2.56e-05	1	0.79867	1	2.84e-08	1	5
GO:0001886 endothelial cell morphogenesis(9)	0.67993	1	0.0889	1	0.94649	0.98707	0.0052447	1	9
GO:0001887 selenium compound metabolic process(1)	1	0.0017189	0.88014	1	0.98318	0.98707	1	0.20027	1
GO:0001913 T cell mediated cytotoxicity(4)	0.87524	1	2.18e-06	1	0.058482	1	0.01491	1	4
GO:0001916 positive regulation of T cell mediated cytotoxicity(17)	0.011934	1	8.84e-05	1	0.44271	1	0.90252	1	17
GO:0001944 vasculature development(35)	0.58532	1	0.36525	1	0.88614	0.98707	0.00076489	1	35
GO:0001945 lymph vessel development(12)	0.95945	1	0.76813	1	0.91986	0.98707	0.0095999	1	12
GO:0001957 intramembranous ossification(6)	0.98613	1	0.0011364	1	0.88614	0.98707	0.93015	0.93659	6
GO:0002037 negative regulation of L-glutamate transport(1)	0.85671	1	0.86201	1	0.57484	1	0.0020996	1	1
GO:0002043 blood vessel endothelial cell proliferation involved in sprouting angiogenesis(3)	0.61845	1	0.86201	1	0.88614	0.98707	1	0.0013701	3
GO:0002152 bile acid conjugation(1)	0.9092	1	1	0.0010459	0.88614	0.98707	1	0.0010742	1
GO:0002246 wound healing involved in inflammatory response(3)	0.85671	1	0.58313	1	0.029423	1	0.0044809	1	3
GO:0002248 connective tissue replacement involved in inflammatory response wound healing(3)	0.38907	1	0.0088413	1	0.88614	0.98707	0.13354	1	3
GO:0002344 B cell affinity maturation(1)	2.6e-06	1	1.94e-09	1	0.097144	1	3.56e-10	1	1
GO:0002381 immunoglobulin production involved in immunoglobulin mediated immune response(4)	8.62e-05	1	3.24e-09	1	0.36872	1	0.0013945	1	4
GO:0002408 myeloid dendritic cell chemotaxis(14)	1	0.0052297	0.98908	1	0.9474	0.98707	0.93015	0.93628	14
GO:0002431 Fc receptor mediated stimulatory signaling pathway(2)	0.082781	1	8.92e-05	1	0.88614	1	0.93015	0.96869	2
GO:0002437 inflammatory response to antigenic stimulus(10)	0.81299	1	0.0098105	1	0.88614	0.98879	0.64504	1	10
GO:0002439 chronic inflammatory response to antigenic stimulus(3)	0.90454	1	0.92828	1	0.88614	0.98707	3.28e-06	1	3
GO:0002455 humoral immune response mediated by circulating immunoglobulin(9)	6.61e-10	1	1.05e-06	1	0.0021743	0.98707	0.0045834	1	9
GO:0002456 T cell mediated immunity(3)	0.90599	1	0.0052269	1	0.88614	0.98707	0.93015	0.93684	3
GO:0002474 antigen processing and presentation of peptide antigen via MHC class I(12)	0.01568	1	0.0002549	1	0.012095	1	0.0009221	1	12
GO:0002479 antigen processing and presentation of exogenous peptide antigen via MHC class I, TAP-dependent(3)	0.0050113	1	0.20236	1	0.70653	1	0.93015	0.93628	3
GO:0002504 antigen processing and presentation of peptide or polysaccharide antigen via MHC class II(10)	6.72e-10	1	0	1	0.31915	1	2.55e-05	1	10
GO:0002523 leukocyte migration involved in inflammatory response(7)	0.90783	1	0.0057585	1	0.7611	1	0.93015	0.93628	7
GO:0002534 cytokine production involved in inflammatory response(1)	0.90599	1	4.91e-05	1	0.88614	0.98707	1	0.88041	1
GO:0002539 prostaglandin production involved in inflammatory response(1)	0.94441	1	1	0.31622	0.88614	0.99269	1	5.95e-05	1
GO:0002543 activation of blood coagulation via clotting cascade(1)	0.95915	1	1	0.0036051	0.88614	0.98707	0.93015	0.93628	1
GO:0002548 monocyte chemotaxis(8)	0.3629	1	0.038201	1	1.13e-11	1	0.93015	0.96722	8
GO:0002576 platelet degranulation(2)	0.11836	1	0.00093624	1	0.88614	0.9911	0.93015	0.93628	2
GO:0002579 positive regulation of antigen processing and presentation(1)	2.6e-06	1	1.94e-09	1	0.097144	1	3.56e-10	1	1
GO:0002581 negative regulation of antigen processing and presentation of peptide or polysaccharide antigen via MHC class II(1)	0.90454	1	0.5087	1	0.23898	1	1	7.75e-06	1
GO:0002605 negative regulation of dendritic cell antigen processing and presentation(1)	0.90454	1	0.5087	1	0.23898	1	1	7.75e-06	1
GO:0002638 negative regulation of immunoglobulin production(1)	0.48849	1	0.76056	1	0.0028801	1	0.93015	0.93628	1
GO:0002642 positive regulation of immunoglobulin biosynthetic process(1)	0.18877	1	0.86201	1	1.92e-05	1	0.93015	0.93628	1
GO:0002667 regulation of T cell anergy(1)	0.90454	1	0.0020098	1	0.88614	0.98707	7.12e-09	1	1
GO:0002674 negative regulation of acute inflammatory response(7)	0.9092	1	1	1	0.76113	1	0.0069789	1	7
GO:0002675 positive regulation of acute inflammatory response(9)	0.42964	1	0.00020758	1	0.61727	1	0.93848	0.93628	9
GO:0002684 positive regulation of immune system process(1)	0.9092	1	1	6.82e-05	0.88614	0.98707	0.93015	0.93628	1
GO:0002709 regulation of T cell mediated immunity(1)	0.98325	1	0.86201	1	0.99174	0.98707	1	6.97e-11	1
GO:0002711 positive regulation of T cell mediated immunity(1)	0.90454	1	0.0048415	1	0.25844	1	0.93015	0.93628	1
GO:0002762 negative regulation of myeloid leukocyte differentiation(5)	0.0038854	1	0.86201	1	0.61729	1	0.53314	1	5
GO:0002774 Fc receptor mediated inhibitory signaling pathway(1)	0.0024583	1	0.0027522	1	0.88614	0.99471	0.93015	0.97132	1
GO:0002792 negative regulation of peptide secretion(1)	1.06e-08	1	1.3e-10	1	0.012431	1	5e-08	1	1
GO:0002821 positive regulation of adaptive immune response(5)	0.0026432	1	6.29e-10	1	0.11785	1	0.93015	0.99701	5
GO:0002830 positive regulation of type 2 immune response(7)	0.35944	1	6.03e-05	1	0.81722	1	0.41452	1	7
GO:0002842 positive regulation of T cell mediated immune response to tumor cell(3)	0.90454	1	0.0061194	1	0.88614	0.98707	0.84608	1	3
GO:0002853 negative regulation of T cell mediated cytotoxicity directed against tumor cell target(1)	0.28995	1	0.053469	1	0.88614	0.98879	0.00024595	1	1
GO:0002862 negative regulation of inflammatory response to antigenic stimulus(9)	0.39384	1	9.8e-06	1	0.23052	1	0.021589	1	9
GO:0002863 positive regulation of inflammatory response to antigenic stimulus(3)	0.88116	1	0.0021941	1	0.88614	1	0.93015	0.93684	3
GO:0002906 negative regulation of mature B cell apoptotic process(5)	0.00048044	1	8.03e-10	1	0.0074608	1	0.93015	0.99914	5
GO:0002923 regulation of humoral immune response mediated by circulating immunoglobulin(1)	0.90454	1	0.0048415	1	0.25844	1	0.93015	0.93628	1
GO:0003006 developmental process involved in reproduction(4)	0.91733	1	0.86201	1	0.00081923	1	0.93015	0.93684	4
GO:0003017 lymph circulation(2)	0.90454	1	0.00045952	1	0.88614	1	3.56e-05	1	2
GO:0003051 angiotensin-mediated drinking behavior(3)	1	0.37289	0.86201	1	0.99602	0.98707	1	0	3
GO:0003081 regulation of systemic arterial blood pressure by renin-angiotensin(3)	0.83562	1	0.86201	1	0.78368	1	1	0	3
GO:0003106 negative regulation of glomerular filtration by angiotensin(1)	0.71843	1	0.00098349	1	0.88109	1	0.023068	1	1
GO:0003138 primary heart field specification(2)	0.97403	1	0.86201	1	0.00978	1	0.93015	0.93628	2
GO:0003158 endothelium development(1)	0.15354	1	0.00021028	1	0.88614	0.98707	0.053678	1	1
GO:0003185 sinoatrial valve morphogenesis(2)	0.97403	1	0.86201	1	0.00978	1	0.93015	0.93628	2
GO:0003209 cardiac atrium morphogenesis(3)	0.8905	1	0.0050261	1	0.88614	0.98707	0.00059314	1	3
GO:0003333 amino acid transmembrane transport(44)	0.99877	1	0.90233	1	0.88614	0.98934	1	0.0022688	44
GO:0006060 sorbitol metabolic process(2)	1	0.18944	1	0.0057865	0.97857	0.98707	1	2.82e-09	2
GO:0006062 sorbitol catabolic process(2)	1	0.18944	1	0.0057865	0.97857	0.98707	1	2.82e-09	2
GO:0006081 cellular aldehyde metabolic process(6)	0.98578	1	1	0.11277	0.91752	0.98707	1	0.00059454	6
GO:0006096 glycolysis(39)	0.9092	1	0.0020467	1	0.91046	0.98707	0.93015	0.93628	39
GO:0006120 mitochondrial electron transport, NADH to ubiquinone(5)	0.34263	1	0.0045523	1	0.88614	0.98707	0.64059	1	5
GO:0006123 mitochondrial electron transport, cytochrome c to oxygen(5)	0.00040281	1	3.75e-07	1	0.81852	1	3.28e-06	1	5
GO:0006145 purine base catabolic process(1)	1	0.44157	0.86201	1	0.89917	0.98707	1	0.0033791	1
GO:0006184 GTP catabolic process(164)	2.51e-05	1	0.029657	1	0.05531	1	9.79e-09	1	164
GO:0006200 ATP catabolic process(128)	0.45102	1	0.78613	1	0.0015808	1	0.74755	1	128
GO:0006207 'de novo' pyrimidine base biosynthetic process(3)	0.0022719	1	0.89325	1	0.0046954	1	0.93015	0.94884	3
GO:0006212 uracil catabolic process(2)	1	0.77995	0.86201	1	0.88614	0.98707	1	0.0067	2
GO:0006214 thymidine catabolic process(1)	1	0.44157	0.86201	1	0.89917	0.98707	1	0.0033791	1
GO:0006256 UDP catabolic process(4)	1	0.00013478	1	0.00046584	1	7.59e-06	1	2.43e-11	4
GO:0006260 DNA replication(129)	3.38e-11	1	0.86201	1	0	1	0.93015	0.95611	129
GO:0006270 DNA-dependent DNA replication initiation(13)	0.0075267	1	0.69377	1	7.2e-05	1	0.93015	0.93664	13
GO:0006271 DNA strand elongation involved in DNA replication(1)	0.90599	1	0.86201	1	0.0096427	1	0.93015	0.93628	1
GO:0006272 leading strand elongation(1)	0.90599	1	0.86201	1	0.0096427	1	0.93015	0.93628	1
GO:0006281 DNA repair(277)	0	1	0.87005	1	3.35e-10	1	1	0.331	277
GO:0006287 base-excision repair, gap-filling(7)	0.67337	1	0.86201	1	0.0034067	1	0.93015	0.97387	7
GO:0006288 base-excision repair, DNA ligation(8)	0.90454	1	1	0.066661	0.90687	0.98707	1	3.02e-12	8
GO:0006302 double-strand break repair(45)	0.0043594	1	0.93171	1	0.01146	1	1	0.93628	45
GO:0006306 DNA methylation(19)	0.75042	1	0.86201	1	0.00095249	1	0.93015	0.93684	19
GO:0006309 apoptotic DNA fragmentation(23)	0.0013009	1	0.19299	1	0.88614	0.98879	0.19477	1	23
GO:0006310 DNA recombination(80)	0.00016237	1	0.86201	1	0.023533	1	0.98292	0.93628	80
GO:0006333 chromatin assembly or disassembly(9)	0.0017811	1	1	0.49891	0.72929	1	1	0.20359	9
GO:0006364 rRNA processing(112)	1.82e-05	1	0.80666	1	0.093551	1	0.93015	0.93628	112
GO:0006397 mRNA processing(301)	2.29e-08	1	0.98635	1	0.0019835	1	1	0.045033	301
GO:0006401 RNA catabolic process(9)	0.1254	1	0.8625	1	0.001404	1	0.0064638	1	9
GO:0006412 translation(283)	4.6e-09	1	0.52514	1	0.75721	1	0.002571	1	283
GO:0006418 tRNA aminoacylation for protein translation(36)	3.57e-06	1	0.86201	1	0.20444	1	0.93015	0.99914	36
GO:0006457 protein folding(136)	0.0017159	1	0.88458	1	0.75327	1	0.93015	0.93628	136
GO:0006461 protein complex assembly(56)	0.28852	1	0.00011792	1	0.089423	1	0.93015	0.97486	56
GO:0006468 protein phosphorylation(634)	0.00013337	1	0.95042	1	0.21046	1	1	0.65599	634
GO:0006470 protein dephosphorylation(133)	0.009437	1	0.71996	1	0.67119	1	0.058399	1	133
GO:0006473 protein acetylation(6)	0.63767	1	0.86201	1	0.21556	1	4.8e-05	1	6
GO:0006475 internal protein amino acid acetylation(4)	0.75861	1	1	0.0046894	0.88614	0.98707	0.53665	1	4
GO:0006486 protein glycosylation(59)	0.8732	1	0.0017828	1	0.40675	1	0.0019631	1	59
GO:0006508 proteolysis(593)	0.0014525	1	8.13e-06	1	0.68181	1	0.93015	0.93628	593
GO:0006511 ubiquitin-dependent protein catabolic process(140)	0.00013774	1	0.93237	1	0.54964	1	0.93015	0.93628	140
GO:0006527 arginine catabolic process(5)	0.33335	1	0.0068128	1	0.88614	0.98707	0.93015	0.99179	5
GO:0006532 aspartate biosynthetic process(3)	0.0032768	1	0.86201	1	0.42837	1	0.30429	1	3
GO:0006536 glutamate metabolic process(12)	0.99213	1	0.86201	1	0.88614	0.98707	0.0095674	1	12
GO:0006538 glutamate catabolic process(1)	1	0.53435	1	0.00048744	0.88971	0.98707	0.93848	0.93628	1
GO:0006540 glutamate decarboxylation to succinate(1)	0.90454	1	0.86201	1	0.00055737	1	0.96898	0.93628	1
GO:0006550 isoleucine catabolic process(1)	0.27929	1	0.86201	1	0.0010194	1	0.93015	0.93628	1
GO:0006595 polyamine metabolic process(10)	0.69299	1	0.005956	1	0.88614	1	0.03228	1	10
GO:0006597 spermine biosynthetic process(3)	0.59999	1	1.08e-05	1	0.88614	1	0.00041371	1	3
GO:0006611 protein export from nucleus(28)	0.102	1	0.25101	1	0.51218	1	0.00044296	1	28
GO:0006642 triglyceride mobilization(6)	0.93019	1	0.86201	1	0.65921	1	1	4.31e-05	6
GO:0006643 membrane lipid metabolic process(1)	0.90454	1	0.92643	1	0.88614	1	1	0.00045267	1
GO:0006663 platelet activating factor biosynthetic process(3)	0.0017763	1	0.8981	1	0.94162	0.98707	0.93015	0.93684	3
GO:0006690 icosanoid metabolic process(1)	0.96797	1	1	0.64737	0.89056	0.98707	1	0.00018158	1
GO:0006694 steroid biosynthetic process(60)	0.90454	1	2.53e-05	1	0.38695	1	0.96866	0.93628	60
GO:0006695 cholesterol biosynthetic process(27)	0.38778	1	3.58e-13	1	0.0060843	1	0.95546	0.93628	27
GO:0006699 bile acid biosynthetic process(12)	0.88412	1	1	0.0039829	0.88614	0.98707	1	0.57522	12
GO:0006707 cholesterol catabolic process(7)	0.95358	1	0.86201	1	0.0028925	1	0.49363	1	7
GO:0006709 progesterone catabolic process(1)	0.90454	1	0.86201	1	0.92068	0.98707	1.1e-07	1	1
GO:0006725 cellular aromatic compound metabolic process(8)	1	0.25909	0.86201	1	0.88614	0.98707	1	0	8
GO:0006734 NADH metabolic process(10)	0.90454	1	0.86201	1	0.73546	1	0.00014443	1	10
GO:0006749 glutathione metabolic process(32)	0.88233	1	1	0.58319	0.88614	0.98707	0	1	32
GO:0006788 heme oxidation(2)	0.90454	1	0.86201	1	0.79729	1	5e-08	1	2
GO:0006801 superoxide metabolic process(16)	2.3e-05	1	0.19636	1	0.0010024	1	0.80393	1	16
GO:0006805 xenobiotic metabolic process(19)	1	0.0032189	1	0.0037701	0.88614	1	0.0034601	1	19
GO:0006829 zinc ion transport(26)	0.0031115	1	0.77473	1	0.57074	1	0.065597	1	26
GO:0006865 amino acid transport(42)	1	0.48696	0.95579	1	0.88614	1	1	2.05e-06	42
GO:0006886 intracellular protein transport(181)	0.00025047	1	0.15714	1	0.033724	1	0.93015	0.93628	181
GO:0006910 phagocytosis, recognition(9)	0.9444	1	0.86201	1	0.00182	1	0.20324	1	9
GO:0006915 apoptotic process(563)	9.38e-08	1	0.00024751	1	0.084712	1	0.93015	0.93628	563
GO:0006917 induction of apoptosis(172)	8.62e-05	1	3.81e-05	1	0.64133	1	0.16031	1	172
GO:0006922 cleavage of lamin(3)	0.0013009	1	3.14e-07	1	0.24249	1	3.65e-05	1	3
GO:0006935 chemotaxis(96)	0.91463	1	0.095791	1	1.3e-06	1	1	0.48244	96
GO:0006952 defense response(87)	0.11499	1	2.21e-11	1	1	0.66043	0.063517	1	87
GO:0006953 acute-phase response(26)	0.25072	1	3.65e-05	1	0.89917	0.98707	0.93015	0.98653	26
GO:0006954 inflammatory response (1)	0.0031909	1	0.00028388	1	0.75878	1	2.02e-09	1	1
GO:0006954 inflammatory response(200)	0.046278	1	1.87e-09	1	0.013551	1	0.93015	0.93628	200
GO:0006955 immune response (1)	0.90454	1	0.86201	1	1.12e-07	1	0.93015	0.96054	1
GO:0006955 immune response(141)	0.021173	1	0	1	3.58e-07	1	0.00014905	1	141
GO:0006958 complement activation, classical pathway (1)	0.93401	1	0.002406	1	0.88614	0.99033	0.93015	0.93628	1
GO:0006974 response to DNA damage stimulus(331)	0	1	0.88285	1	2.61e-10	1	1	0.27162	331
GO:0006979 response to oxidative stress(108)	0.19999	1	0.18143	1	0.6151	1	0.001651	1	108
GO:0006982 response to lipid hydroperoxide(2)	0.98143	1	0.13244	1	0.88614	1	0.0099773	1	2
GO:0007010 cytoskeleton organization(92)	0.87057	1	0.11304	1	0.0037642	1	0.61369	1	92
GO:0007026 negative regulation of microtubule depolymerization(21)	0.049251	1	0.30103	1	0.0028801	1	0.93015	0.93628	21
GO:0007030 Golgi organization(96)	0.86115	1	0.38151	1	0.00061208	1	0.93015	0.98867	96
GO:0007049 cell cycle(580)	0	1	0.86201	1	0	1	0.99906	0.93628	580
GO:0007057 spindle assembly involved in female meiosis I(1)	0.0068093	1	0.86201	1	0.038941	1	0.93015	0.93684	1
GO:0007059 chromosome segregation(71)	1.7e-07	1	0.90109	1	0.048104	1	0.93848	0.93628	71
GO:0007067 mitosis(232)	0	1	0.86201	1	0	1	0.99396	0.93628	232
GO:0007099 centriole replication(8)	0.0062368	1	0.44742	1	0.88614	0.98707	0.93015	0.95838	8
GO:0007127 meiosis I(7)	0.0089113	1	0.86201	1	0.74898	1	0.93015	0.97165	7
GO:0007155 cell adhesion(484)	0.99881	1	0.0045877	1	0.88614	1	0.8957	1	484
GO:0007159 leukocyte cell-cell adhesion(22)	0.54673	1	0.0077923	1	0.73546	1	0.63621	1	22
GO:0007166 cell surface receptor signaling pathway(128)	0.79077	1	7.48e-05	1	0.88614	0.99204	0.93015	0.96869	128
GO:0007218 neuropeptide signaling pathway(94)	0.98419	1	0.86201	1	1	0.001945	0.93015	0.93628	94
GO:0007229 integrin-mediated signaling pathway(81)	0.90454	1	0.0060852	1	0.88614	0.98707	0.093741	1	81
GO:0007243 intracellular protein kinase cascade(81)	0.0065857	1	0.86201	1	0.86033	1	1	0.83131	81
GO:0007264 small GTPase mediated signal transduction(222)	0.022441	1	0.72155	1	0.59786	1	0.0018767	1	222
GO:0007296 vitellogenesis(1)	1	0.48189	1	0.76601	0.92761	0.98707	1	0.0051422	1
GO:0007586 digestion(15)	0.96441	1	1	0.0010459	0.89275	0.98707	0.93015	0.93628	15
GO:0007589 body fluid secretion(4)	0.95536	1	1	0.12782	0.68679	1	1	0.0060702	4
GO:0007596 blood coagulation(64)	0.93197	1	0.86201	1	0.90465	0.98707	1	0.0027189	64
GO:0007599 hemostasis(38)	0.9957	1	0.96551	1	0.89917	0.98707	1	0.0052413	38
GO:0008033 tRNA processing(67)	1.89e-06	1	1	0.96603	0.28526	1	0.96964	0.93628	67
GO:0008156 negative regulation of DNA replication(25)	0.74781	1	1	0.088175	0.88614	1	1	0.0011466	25
GO:0008283 cell proliferation (1)	0.052206	1	0.86201	1	5.16e-07	1	0.93015	0.93684	1
GO:0008285 negative regulation of cell proliferation (2)	0.9092	1	0.86201	1	0.0027897	1	0.93015	0.93628	2
GO:0008295 spermidine biosynthetic process(6)	0.16569	1	0.0015565	1	0.2159	1	0.0070099	1	6
GO:0008299 isoprenoid biosynthetic process(18)	0.88116	1	1.34e-09	1	0.00019553	1	0.93015	0.97026	18
GO:0008340 determination of adult lifespan(15)	1	0.92203	0.86201	1	0.00026886	1	0.93015	0.93628	15
GO:0008380 RNA splicing(201)	8.03e-05	1	0.98271	1	0.036549	1	1	0.36497	201
GO:0008610 lipid biosynthetic process(111)	0.54694	1	0.00029616	1	0.23199	1	0.22463	1	111
GO:0008625 induction of apoptosis via death domain receptors(10)	0.28802	1	0.0050758	1	0.88109	1	0.00010917	1	10
GO:0008626 induction of apoptosis by granzyme(1)	0.72194	1	3.31e-10	1	0.88614	1	0.0036682	1	1
GO:0008635 activation of cysteine-type endopeptidase activity involved in apoptotic process by cytochrome c(10)	3.07e-05	1	0.0027668	1	0.6302	1	0.0023431	1	10
GO:0009071 serine family amino acid catabolic process(1)	0.97541	1	0.51039	1	0.18863	1	1	0.0028625	1
GO:0009074 aromatic amino acid family catabolic process(1)	0.90632	1	0.20517	1	0.90058	0.98707	0.0026488	1	1
GO:0009098 leucine biosynthetic process(1)	0.27929	1	0.86201	1	0.0010194	1	0.93015	0.93628	1
GO:0009116 nucleoside metabolic process(10)	0.0085648	1	0.74443	1	0.31898	1	0.84351	1	10
GO:0009186 deoxyribonucleoside diphosphate metabolic process(3)	0.43873	1	0.86201	1	0.0046261	1	0.93015	0.93628	3
GO:0009203 ribonucleoside triphosphate catabolic process(1)	0.0069205	1	0.30103	1	0.99079	0.98707	0.93015	0.94182	1
GO:0009231 riboflavin biosynthetic process(1)	0.45102	1	0.86201	1	0.63612	1	1	0.0020032	1
GO:0009259 ribonucleotide metabolic process(1)	0.58012	1	0.97521	1	0.0003344	1	0.93015	0.96816	1
GO:0009262 deoxyribonucleotide metabolic process(3)	0.37428	1	0.86201	1	0.0003344	1	0.93015	0.93628	3
GO:0009263 deoxyribonucleotide biosynthetic process(4)	0.17457	1	0.86201	1	1.75e-05	1	0.93015	0.93628	4
GO:0009395 phospholipid catabolic process(17)	0.96762	1	1	0.002938	0.90167	0.98707	0.93015	0.96869	17
GO:0009609 response to symbiotic bacterium(2)	0.98316	1	0.0007739	1	0.8489	1	0.0036206	1	2
GO:0009615 response to virus(93)	0.56884	1	0.86201	1	0.67935	1	4.35e-09	1	93
GO:0009617 response to bacterium(28)	0.10801	1	5.88e-05	1	0.025129	1	0.41305	1	28
GO:0009642 response to light intensity(1)	0.91603	1	1	0.0089339	0.92761	0.98707	0.93015	0.93628	1
GO:0009743 response to carbohydrate stimulus(3)	1	0.5553	0.86201	1	0.91069	0.98707	1	0.0032845	3
GO:0009812 flavonoid metabolic process(3)	1	0.00067658	1	0.3391	0.94895	0.98707	0.95947	0.93628	3
GO:0009822 alkaloid catabolic process(2)	0.95358	1	0.9568	1	0.88614	0.98707	0.00037613	1	2
GO:0009890 negative regulation of biosynthetic process(3)	0.97403	1	1	0.059958	0.57074	1	1.91e-12	1	3
GO:0010212 response to ionizing radiation(33)	0.19223	1	0.98108	1	0.0015598	1	0.95658	0.93628	33
GO:0010269 response to selenium ion(1)	0.95201	1	6.52e-07	1	0.5248	1	8.48e-05	1	1
GO:0010273 detoxification of copper ion(3)	1	0.0087518	1	0.0010036	1	0.041116	0.96977	0.93628	3
GO:0010457 centriole-centriole cohesion(3)	0.0024074	1	0.86201	1	0.08499	1	0.93015	0.93628	3
GO:0010573 vascular endothelial growth factor production(2)	0.19843	1	0.0098105	1	0.88614	0.98707	0.017962	1	2
GO:0010574 regulation of vascular endothelial growth factor production(4)	0.90454	1	0.86201	1	2.05e-05	1	0.93015	0.93684	4
GO:0010594 regulation of endothelial cell migration(5)	0.89099	1	0.95084	1	0.88614	0.98707	1	0.0024343	5
GO:0010716 negative regulation of extracellular matrix disassembly(2)	0.97602	1	0.93237	1	0.90728	0.98707	1	3.32e-06	2
GO:0010741 negative regulation of intracellular protein kinase cascade(1)	0.0024583	1	0.0027522	1	0.88614	0.99471	0.93015	0.97132	1
GO:0010742 macrophage derived foam cell differentiation(1)	0.90935	1	0.86201	1	0.88614	0.98707	8.26e-05	1	1
GO:0010751 negative regulation of nitric oxide mediated signal transduction(1)	0.90454	1	0.5087	1	0.23898	1	1	7.75e-06	1
GO:0010754 negative regulation of cGMP-mediated signaling(1)	0.90454	1	0.5087	1	0.23898	1	1	7.75e-06	1
GO:0010757 negative regulation of plasminogen activation(4)	0.9092	1	0.65536	1	0.63218	1	1	0.0010742	4
GO:0010811 positive regulation of cell-substrate adhesion(34)	0.99365	1	0.7775	1	0.00081923	1	0.93015	0.93628	34
GO:0010820 positive regulation of T cell chemotaxis(8)	0.86115	1	0.00010502	1	0.79816	1	0.93015	0.93628	8
GO:0010871 negative regulation of receptor biosynthetic process(3)	0.98851	1	1	0.0051423	0.88614	0.98707	1	0.75087	3
GO:0010878 cholesterol storage(1)	0.90935	1	0.86201	1	0.88614	0.98707	8.26e-05	1	1
GO:0010890 positive regulation of sequestering of triglyceride(6)	0.90454	1	0.86201	1	0.88614	1	0.007567	1	6
GO:0010899 regulation of phosphatidylcholine catabolic process(2)	0.90454	1	0.61339	1	0.0087933	1	0.081679	1	2
GO:0010903 negative regulation of very-low-density lipoprotein particle remodeling(3)	1	0.77995	0.8863	1	0.93366	0.98707	1	4.7e-06	3
GO:0010916 negative regulation of very-low-density lipoprotein particle clearance(4)	0.15008	1	1	0.51842	0.88614	1	1	0.0014511	4
GO:0010972 negative regulation of G2/M transition of mitotic cell cycle(2)	0.90454	1	0.99689	1	0.88614	1	1	0.006152	2
GO:0010994 free ubiquitin chain polymerization(2)	0.85585	1	0.77473	1	0.88614	0.98707	0.0006215	1	2
GO:0010999 regulation of eIF2 alpha phosphorylation by heme(5)	0.90454	1	0.53237	1	0.0014997	1	0.30429	1	5
GO:0014005 microglia development(1)	0.00031469	1	0.86201	1	0.23723	1	0.93553	0.93628	1
GO:0014895 smooth muscle hypertrophy(1)	0.71843	1	0.00098349	1	0.88109	1	0.023068	1	1
GO:0014898 cardiac muscle hypertrophy in response to stress(4)	0.99278	1	0.86201	1	0.0028801	1	0.93015	0.93628	4
GO:0014902 myotube differentiation(11)	0.89638	1	0.0041485	1	0.88614	0.98707	0.93015	0.93628	11
GO:0014911 positive regulation of smooth muscle cell migration(29)	0.60005	1	0.86254	1	0.48549	1	1	0.0024343	29
GO:0015031 protein transport(554)	0	1	0.052873	1	0.0028501	1	0.93015	0.93628	554
GO:0015670 carbon dioxide transport(5)	0.93984	1	0.77977	1	0.88614	0.98707	0.0044809	1	5
GO:0015739 sialic acid transport(1)	0.69112	1	1	0.011769	0.88614	0.98707	1	0.0049916	1
GO:0015804 neutral amino acid transport(10)	0.99278	1	0.86201	1	0.88614	0.99155	1	5.53e-08	10
GO:0015864 pyrimidine nucleoside transport(1)	0.00088794	1	0.86201	1	0.88614	0.98707	0.93015	0.93628	1
GO:0015878 biotin transport(1)	0.93706	1	0.33251	1	0.99639	0.98707	1	0.001156	1
GO:0015881 creatine transport(1)	0.50594	1	0.86201	1	0.0077899	1	1	0.040724	1
GO:0015887 pantothenate transmembrane transport(1)	0.93706	1	0.33251	1	0.99639	0.98707	1	0.001156	1
GO:0015898 amiloride transport(1)	1	0.58716	0.86254	1	1	0.45187	1	0.0012859	1
GO:0015918 sterol transport(1)	0.99957	1	1	0.58395	0.88614	0.98707	0.00082341	1	1
GO:0015993 molecular hydrogen transport(1)	1	1	0.86254	1	1	2.36e-05	0.92893	1	1
GO:0016045 detection of bacterium(12)	0.14205	1	0.00090947	1	0.871	1	0.40909	1	12
GO:0016064 immunoglobulin mediated immune response(14)	2.05e-06	1	4.12e-09	1	7.32e-09	1	0.039472	1	14
GO:0016070 RNA metabolic process(23)	8.62e-05	1	0.8643	1	0.58494	1	0.54839	1	23
GO:0016098 monoterpenoid metabolic process(6)	0.93283	1	0.62554	1	0.68017	1	4.93e-09	1	6
GO:0016126 sterol biosynthetic process(26)	0.31354	1	1.32e-11	1	0.0083674	1	0.93015	1	26
GO:0016192 vesicle-mediated transport(190)	1.57e-07	1	0.63116	1	0.44739	1	0.99461	0.93628	190
GO:0016267 O-glycan processing, core 1(1)	0.0045252	1	0.69641	1	0.88614	0.98707	0.35196	1	1
GO:0016310 phosphorylation (3)	0.9092	1	0.00064766	1	0.68181	1	0.94381	0.93628	3
GO:0016310 phosphorylation(733)	0.00026524	1	0.92311	1	0.24805	1	1	0.07082	733
GO:0016311 dephosphorylation(152)	0.0066541	1	0.35884	1	0.28362	1	0.62706	1	152
GO:0016477 cell migration(129)	0.90241	1	0.00036313	1	0.077013	1	0.99395	0.93628	129
GO:0016488 farnesol catabolic process(2)	0.43873	1	0.86201	1	0.38559	1	0	1	2
GO:0016525 negative regulation of angiogenesis(48)	1	0.6444	0.050072	1	0.005179	1	1	0.93478	48
GO:0017055 negative regulation of RNA polymerase II transcriptional preinitiation complex assembly(8)	0.92378	1	1	0.00029917	0.96244	0.98707	1	1.29e-12	8
GO:0017143 insecticide metabolic process(1)	0.9092	1	1	0.002938	0.88614	0.98707	1	0.93628	1
GO:0017144 drug metabolic process(20)	0.99703	1	0.97594	1	0.032594	1	0.0040535	1	20
GO:0018119 peptidyl-cysteine S-nitrosylation(3)	0.017079	1	0.0064851	1	0.89195	0.98707	0.93015	0.93659	3
GO:0018153 isopeptide cross-linking via N6-(L-isoglutamyl)-L-lysine(1)	0.90454	1	2.8e-08	1	0.88614	0.98879	0.93015	0.99032	1
GO:0018160 peptidyl-pyrromethane cofactor linkage(1)	0.90454	1	0.86201	1	0.0015598	1	0.93015	0.96869	1
GO:0018206 peptidyl-methionine modification(3)	0.99676	1	0.90732	1	0.89251	0.98707	1	0.0094558	3
GO:0018377 protein myristoylation(1)	0.90454	1	0.99302	1	1.3e-06	1	1.9e-11	1	1
GO:0018401 peptidyl-proline hydroxylation to 4-hydroxy-L-proline(3)	0.90659	1	0.67218	1	0.88614	1	0.007567	1	3
GO:0018879 biphenyl metabolic process(1)	1	1	1	6.37e-05	0.94474	0.98707	1	5.68e-06	1
GO:0018917 fluorene metabolic process(1)	1	1	1	6.37e-05	0.94474	0.98707	1	5.68e-06	1
GO:0018960 4-nitrophenol metabolic process(1)	1	0.00013478	0.86201	1	0.88614	0.98707	0.93015	0.9796	1
GO:0019060 intracellular transport of viral proteins in host cell(4)	0.020991	1	1.52e-05	1	0.84613	1	3.31e-05	1	4
GO:0019242 methylglyoxal biosynthetic process(2)	0.89099	1	0.86374	1	0.88614	0.98707	0.0081765	1	2
GO:0019287 isopentenyl diphosphate biosynthetic process, mevalonate pathway (3)	0.66341	1	1.89e-07	1	0.43807	1	0.93015	0.93628	3
GO:0019341 dibenzo-p-dioxin catabolic process(1)	0.9092	1	1	0.002938	0.88614	0.98707	1	0.93628	1
GO:0019376 galactolipid catabolic process(1)	1	0.026904	1	0	0.88614	0.98707	0.93015	0.9764	1
GO:0019510 S-adenosylhomocysteine catabolic process(2)	0.90454	1	0.95777	1	0.96917	0.98707	0.0026488	1	2
GO:0019550 glutamate catabolic process to aspartate(3)	0.0032768	1	0.86201	1	0.42837	1	0.30429	1	3
GO:0019551 glutamate catabolic process to 2-oxoglutarate(3)	0.0032768	1	0.86201	1	0.42837	1	0.30429	1	3
GO:0019627 urea metabolic process(2)	0.90454	1	0.0076489	1	0.097144	1	1.55e-13	1	2
GO:0019673 GDP-mannose metabolic process(4)	0.84768	1	0.00051402	1	0.31898	1	0.0069981	1	4
GO:0019835 cytolysis(23)	0.89649	1	0.0011107	1	0.87062	1	0.30485	1	23
GO:0019860 uracil metabolic process(2)	1	0.77995	0.86201	1	0.88614	0.98707	1	0.0067	2
GO:0019882 antigen processing and presentation(28)	2.32e-13	1	0	1	0.0021658	1	1.68e-10	1	28
GO:0019885 antigen processing and presentation of endogenous peptide antigen via MHC class I(5)	1.82e-05	1	5.97e-06	1	0.68718	1	0.31562	1	5
GO:0019886 antigen processing and presentation of exogenous peptide antigen via MHC class II(15)	7.04e-13	1	0	1	3.77e-05	1	2e-09	1	15
GO:0019934 cGMP-mediated signaling(6)	0.64237	1	0.001549	1	0.99844	0.98707	0.84351	1	6
GO:0019941 modification-dependent protein catabolic process(4)	0.57548	1	0.65327	1	0.88614	1	0.008815	1	4
GO:0019985 translesion synthesis(4)	0.67006	1	0.99689	1	0.0095458	1	0.93015	0.95838	4
GO:0021502 neural fold elevation formation(2)	0.19843	1	0.0098105	1	0.88614	0.98707	0.017962	1	2
GO:0021511 spinal cord patterning(1)	1	1	0.86201	1	0.00043136	1	0.93015	0.94396	1
GO:0021778 oligodendrocyte cell fate specification(2)	0.90454	1	0.86201	1	0.88614	0.98707	1	0.0026331	2
GO:0021873 forebrain neuroblast division(2)	0.51809	1	0.86201	1	0.0014985	1	0.93015	0.93628	2
GO:0022409 positive regulation of cell-cell adhesion(15)	0.90245	1	0.0050919	1	0.88614	0.98934	0.93015	0.98575	15
GO:0022900 electron transport chain(88)	0.000131	1	0.0013301	1	0.48546	1	0.014131	1	88
GO:0030001 metal ion transport(23)	0.0032768	1	0.97665	1	0.63701	1	0.86273	1	23
GO:0030225 macrophage differentiation (1)	0.90454	1	0.86201	1	0.00091456	1	0.93015	0.93628	1
GO:0030240 skeletal muscle thin filament assembly(5)	0.98613	1	0.30582	1	0.0083674	1	0.99911	0.93628	5
GO:0030262 apoptotic nuclear change(8)	0.86115	1	0.0058761	1	0.88614	0.98707	0.86102	1	8
GO:0030282 bone mineralization(25)	0.93963	1	0.0031455	1	0.88614	0.98879	0.93015	0.93628	25
GO:0030317 sperm motility(36)	0.99406	1	0.93444	1	1	0.47565	1	0.0025649	36
GO:0030388 fructose 1,6-bisphosphate metabolic process(6)	0.9092	1	0.1266	1	0.88614	0.99226	1	1.98e-05	6
GO:0030595 leukocyte chemotaxis(17)	0.035339	1	0.062492	1	0.0012252	1	0.93015	0.93628	17
GO:0030889 negative regulation of B cell proliferation(15)	0.84705	1	8.93e-05	1	0.23989	1	0.93015	0.93723	15
GO:0030890 positive regulation of B cell proliferation(41)	0.014864	1	0.00013791	1	0.001064	1	0.90856	1	41
GO:0030913 paranodal junction assembly(6)	0.90454	1	0.45174	1	0.88942	0.98707	0.00077953	1	6
GO:0031000 response to caffeine(9)	0.9092	1	0.86201	1	0.91791	0.98707	0.0092719	1	9
GO:0031269 pseudopodium assembly(1)	0.73827	1	0.00093624	1	0.49393	1	0.90856	1	1
GO:0031274 positive regulation of pseudopodium assembly(15)	0.00042477	1	0.86201	1	0.42673	1	0.93197	0.93628	15
GO:0031295 T cell costimulation(14)	0.83196	1	0.001041	1	0.88614	0.98707	0.95571	0.93628	14
GO:0031297 replication fork processing(7)	2.97e-06	1	0.86201	1	0.27675	1	0.93015	0.93628	7
GO:0031424 keratinization(29)	0.93706	1	0.86201	1	0.95795	0.98707	0.0061794	1	29
GO:0031529 ruffle organization(16)	0.00031469	1	0.86201	1	3.55e-05	1	0.93015	0.93628	16
GO:0031532 actin cytoskeleton reorganization(41)	0.90454	1	1	1	0.89917	0.98707	1	0.00059454	41
GO:0031572 G2/M transition DNA damage checkpoint(26)	0.75043	1	0.94112	1	0.0064731	1	0.93015	0.93628	26
GO:0031577 spindle checkpoint(1)	0.11894	1	0.86201	1	0.0033517	1	0.93015	0.93628	1
GO:0031583 phospholipase D-activating G-protein coupled receptor signaling pathway(2)	0.98216	1	1	0.0016475	0.88614	0.99471	1	0.93628	2
GO:0031622 positive regulation of fever generation(6)	0.90454	1	0.0030576	1	0.88614	1	0.053808	1	6
GO:0031663 lipopolysaccharide-mediated signaling pathway(27)	0.0097152	1	1.25e-05	1	0.0086817	1	0.62706	1	27
GO:0031666 positive regulation of lipopolysaccharide-mediated signaling pathway(3)	0.54339	1	0.0055332	1	0.72342	1	1	0.93628	3
GO:0032020 ISG15-protein conjugation(6)	0.89638	1	0.86201	1	0.48346	1	8.16e-05	1	6
GO:0032066 nucleolus to nucleoplasm transport(3)	0.60923	1	0.0090215	1	0.88614	0.99146	1	0.15926	3
GO:0032078 negative regulation of endodeoxyribonuclease activity(1)	0.0067434	1	1.5e-07	1	0.28777	1	3.65e-05	1	1
GO:0032091 negative regulation of protein binding(25)	0.83966	1	0.86201	1	0.30063	1	0.0064151	1	25
GO:0032235 negative regulation of calcium ion transport via store-operated calcium channel activity(4)	0.77949	1	0.86201	1	0.65408	1	0.0033004	1	4
GO:0032259 methylation(151)	0.0018144	1	1	0.50394	0.59786	1	0.98397	0.93628	151
GO:0032274 gonadotropin secretion(3)	1	1	0.86254	1	2.61e-10	1	0.93015	0.94961	3
GO:0032354 response to follicle-stimulating hormone stimulus(1)	0.99044	1	0.63697	1	0.00013499	1	0.93015	0.93628	1
GO:0032392 DNA geometric change(7)	0.90454	1	1	0.0050326	0.91113	0.98707	1	0	7
GO:0032446 protein modification by small protein conjugation(3)	0.90454	1	2.47e-05	1	0.88614	0.98879	0.96796	0.93628	3
GO:0032488 Cdc42 protein signal transduction(4)	1	0.24062	0.86201	1	0.99602	0.98707	1	9.19e-06	4
GO:0032496 response to lipopolysaccharide(87)	0.09478	1	2.01e-06	1	0.88614	0.98879	0.94414	0.93628	87
GO:0032597 B cell receptor transport into membrane raft(2)	0.90023	1	0.00049347	1	0.88614	0.98707	0.93015	0.93628	2
GO:0032600 chemokine receptor transport out of membrane raft(2)	0.90023	1	0.00049347	1	0.88614	0.98707	0.93015	0.93628	2
GO:0032607 interferon-alpha production(1)	0.9545	1	0.86201	1	2.07e-05	1	0.00092785	1	1
GO:0032608 interferon-beta production(3)	0.098587	1	0.90439	1	0.00064498	1	0.010796	1	3
GO:0032655 regulation of interleukin-12 production(1)	0.90454	1	0.0020098	1	0.88614	0.98707	7.12e-09	1	1
GO:0032673 regulation of interleukin-4 production(1)	3.85e-05	1	2.02e-08	1	0.23256	1	0.72726	1	1
GO:0032689 negative regulation of interferon-gamma production(24)	0.90454	1	0.00028426	1	0.88614	1	0.93015	0.94738	24
GO:0032727 positive regulation of interferon-alpha production(8)	0.89279	1	0.86201	1	0.0019049	1	0.0047792	1	8
GO:0032729 positive regulation of interferon-gamma production(34)	0.29915	1	0.00070293	1	0.75721	1	0.074412	1	34
GO:0032735 positive regulation of interleukin-12 production(21)	0.80688	1	0.0004702	1	0.99602	0.98707	0.65975	1	21
GO:0032755 positive regulation of interleukin-6 production (1)	0.4601	1	0.53933	1	0.88614	0.98707	6.17e-07	1	1
GO:0032760 positive regulation of tumor necrosis factor production(33)	0.38881	1	0.00093624	1	0.88614	0.98934	0.93015	0.96904	33
GO:0032764 negative regulation of mast cell cytokine production(2)	0.90454	1	0.86201	1	0.71021	1	5.29e-10	1	2
GO:0032781 positive regulation of ATPase activity(16)	0.85553	1	0.86201	1	0.88614	0.98707	1	0.0025508	16
GO:0032787 monocarboxylic acid metabolic process(3)	0.90454	1	0.0063166	1	0.23457	1	5.22e-09	1	3
GO:0032800 receptor biosynthetic process(3)	1	1	0.86513	1	0.91223	0.98707	1	0	3
GO:0032814 regulation of natural killer cell activation(2)	0.88154	1	0.34657	1	6.05e-05	1	0.93015	0.95838	2
GO:0032862 activation of Rho GTPase activity(11)	1.78e-05	1	0.891	1	0.0081408	1	0.93015	0.93628	11
GO:0032873 negative regulation of stress-activated MAPK cascade(7)	0.77949	1	0.86201	1	0.41125	1	0.0077581	1	7
GO:0032909 regulation of transforming growth factor beta2 production(5)	0.60959	1	0.0098105	1	0.92037	0.98707	0.283	1	5
GO:0032913 negative regulation of transforming growth factor beta3 production(2)	0.90023	1	0.00049347	1	0.88614	0.98707	0.93015	0.93628	2
GO:0032930 positive regulation of superoxide anion generation(7)	0.89619	1	1	0.60665	0.39386	1	9.37e-06	1	7
GO:0032946 positive regulation of mononuclear cell proliferation(1)	0.90454	1	0.86201	1	0.0010053	1	0.93015	0.93628	1
GO:0033014 tetrapyrrole biosynthetic process(5)	0.44884	1	0.20236	1	0.13997	1	0.0066187	1	5
GO:0033034 positive regulation of myeloid cell apoptotic process(8)	0.90599	1	1	0.010486	0.90977	0.98707	1	3.1e-13	8
GO:0033076 isoquinoline alkaloid metabolic process(1)	0.90935	1	1	0.31252	0.88614	0.98707	1.02e-05	1	1
GO:0033151 V(D)J recombination(13)	0.75043	1	1	0.11999	0.88614	0.98707	1	2.05e-07	13
GO:0033194 response to hydroperoxide(4)	0.90454	1	0.00062505	1	0.66894	1	0.17865	1	4
GO:0033209 tumor necrosis factor-mediated signaling pathway(20)	0.79914	1	0.18176	1	0.88614	1	0.0003236	1	20
GO:0033210 leptin-mediated signaling pathway(7)	0.90599	1	0.86941	1	0.0045659	1	0.93015	0.93628	7
GO:0033273 response to vitamin(1)	0.0040042	1	0.86201	1	1	0.48267	0.93015	0.93628	1
GO:0033275 actin-myosin filament sliding(2)	0.91463	1	1	0.87774	1.99e-07	1	0.80379	1	2
GO:0033306 phytol metabolic process(3)	0.86115	1	1	0.0072039	0.9199	0.98707	1	0.013278	3
GO:0033343 positive regulation of collagen binding(1)	0.8977	1	0.91447	1	0.88614	0.98707	0.0071662	1	1
GO:0033599 regulation of mammary gland epithelial cell proliferation(5)	0.90454	1	0.45497	1	5.6e-05	1	0.62547	1	5
GO:0033601 positive regulation of mammary gland epithelial cell proliferation(5)	0.17609	1	0.89466	1	0.89025	0.98707	0.0021267	1	5
GO:0033625 positive regulation of integrin activation(6)	0.90454	1	0.0097462	1	0.88614	0.98707	0.93015	0.99306	6
GO:0033630 positive regulation of cell adhesion mediated by integrin(16)	0.0019875	1	0.21657	1	0.010881	1	0.93015	0.93628	16
GO:0033632 regulation of cell-cell adhesion mediated by integrin(5)	0.90599	1	0.029788	1	0.89439	0.98707	1	0.0028598	5
GO:0033634 positive regulation of cell-cell adhesion mediated by integrin(6)	0.81128	1	0.00062648	1	0.39191	1	0.70908	1	6
GO:0033700 phospholipid efflux(11)	0.90599	1	0.86201	1	0.90437	0.98707	1	0.0032845	11
GO:0034107 negative regulation of erythrocyte clearance(2)	0.90023	1	0.00049347	1	0.88614	0.98707	0.93015	0.93628	2
GO:0034113 heterotypic cell-cell adhesion(1)	0.90454	1	0.0048415	1	0.25844	1	0.93015	0.93628	1
GO:0034119 negative regulation of erythrocyte aggregation(2)	0.90023	1	0.00049347	1	0.88614	0.98707	0.93015	0.93628	2
GO:0034124 regulation of MyD88-dependent toll-like receptor signaling pathway(2)	0.58295	1	0.25556	1	0.0015677	1	2.52e-05	1	2
GO:0034127 regulation of MyD88-independent toll-like receptor signaling pathway(1)	0.9545	1	0.86201	1	2.07e-05	1	0.00092785	1	1
GO:0034219 carbohydrate transmembrane transport(1)	0.69112	1	1	0.011769	0.88614	0.98707	1	0.0049916	1
GO:0034224 cellular response to zinc ion starvation(2)	0.025487	1	0.60247	1	0.0053911	1	0.93015	0.98424	2
GO:0034276 kynurenic acid biosynthetic process(1)	0.90599	1	4.91e-05	1	0.88614	0.98707	1	0.88041	1
GO:0034337 RNA folding(3)	1	1	0.86254	1	2.61e-10	1	0.93015	0.94961	3
GO:0034372 very-low-density lipoprotein particle remodeling(6)	0.99646	1	0.86201	1	0.88614	1	0.0057898	1	6
GO:0034435 cholesterol esterification(4)	0.99093	1	0.86201	1	0.90424	0.98707	0.0073835	1	4
GO:0034501 protein localization to kinetochore(7)	0.0018144	1	0.86254	1	1.75e-05	1	0.97449	0.93628	7
GO:0034614 cellular response to reactive oxygen species(11)	0.75742	1	0.28087	1	0.88614	0.98707	0.0062104	1	11
GO:0034633 retinol transport(1)	0.90635	1	0.86201	1	2.33e-05	1	0.93015	0.99266	1
GO:0034638 phosphatidylcholine catabolic process(1)	0.97558	1	0.86201	1	0.00079146	1	0.93848	0.93628	1
GO:0034699 response to luteinizing hormone stimulus(1)	0.99044	1	0.63697	1	0.00013499	1	0.93015	0.93628	1
GO:0035063 nuclear speck organization(3)	1	4.14e-08	1	0.23032	0.88614	0.98707	0.99637	0.93628	3
GO:0035417 negative regulation of mitotic prometaphase(1)	0.90599	1	0	1	0.88614	0.98707	0.93015	0.93684	1
GO:0035425 autocrine signaling(2)	0.86065	1	0.86201	1	1	0.0042562	0.93015	0.93684	2
GO:0035457 cellular response to interferon-alpha(7)	0.97328	1	0.93444	1	0.88614	0.99343	0.00092785	1	7
GO:0035458 cellular response to interferon-beta(20)	0.0038591	1	0.00024723	1	0.00036131	1	1.34e-07	1	20
GO:0035509 negative regulation of myosin-light-chain-phosphatase activity(1)	0.90632	1	0.71828	1	0.0049338	1	0.93015	0.96352	1
GO:0035633 maintenance of blood-brain barrier(3)	0.97778	1	0.0016548	1	0.88614	0.98707	0.93848	0.93628	3
GO:0035672 oligopeptide transmembrane transport(2)	0.90454	1	0.99027	1	0.94895	0.98707	1	5.28e-05	2
GO:0035684 helper T cell extravasation(1)	0.90631	1	0.86201	1	4.8e-09	1	0.93015	0.93628	1
GO:0035688 T-helper 1 cell diapedesis(1)	0.73827	1	0.00093624	1	0.49393	1	0.90856	1	1
GO:0035691 macrophage migration inhibitory factor signaling pathway(1)	1.06e-08	1	1.3e-10	1	0.012431	1	5e-08	1	1
GO:0035702 monocyte homeostasis(1)	0.90631	1	0.86201	1	4.8e-09	1	0.93015	0.93628	1
GO:0035705 T-helper 17 cell chemotaxis(1)	0.86115	1	0.51701	1	0.0044338	1	0.93015	0.93628	1
GO:0035726 common myeloid progenitor cell proliferation(5)	0.89638	1	1	0.22974	0.56505	1	0.0034151	1	5
GO:0035759 mesangial cell-matrix adhesion(6)	7.22e-08	1	0.86201	1	7.48e-05	1	0.93015	0.93628	6
GO:0035782 mature natural killer cell chemotaxis(1)	0.90454	1	0.0076489	1	0.88614	0.98707	1	0.67479	1
GO:0035814 negative regulation of renal sodium excretion(6)	1	0.37449	0.80609	1	0.91113	0.98707	1	2.2e-12	6
GO:0035874 cellular response to copper ion starvation(1)	1	0.58716	0.86254	1	1	0.45187	1	0.0012859	1
GO:0035984 cellular response to trichostatin A(2)	0.97403	1	0.86201	1	0.00978	1	0.93015	0.93628	2
GO:0036003 positive regulation of transcription from RNA polymerase II promoter in response to stress(1)	0.9092	1	0.86201	1	0.00013499	1	0.038952	1	1
GO:0036091 positive regulation of transcription from RNA polymerase II promoter in response to oxidative stress(1)	0.90454	1	0.86201	1	1.05e-08	1	0.93015	0.93628	1
GO:0038026 reelin-mediated signaling pathway(3)	0.90454	1	0.86513	1	0.0087933	1	0.92269	1	3
GO:0042088 T-helper 1 type immune response(8)	0.1961	1	3.13e-06	1	0.88614	1	0.073337	1	8
GO:0042102 positive regulation of T cell proliferation(46)	0.54572	1	0.00020151	1	0.88614	0.99866	0.69849	1	46
GO:0042103 positive regulation of T cell homeostatic proliferation(2)	0.90023	1	0.00049347	1	0.88614	0.98707	0.93015	0.93628	2
GO:0042110 T cell activation(32)	0.77877	1	5.97e-06	1	0.069998	1	0.94097	0.93628	32
GO:0042127 regulation of cell proliferation(146)	0.50594	1	4.02e-05	1	0.88614	1	0.49566	1	146
GO:0042130 negative regulation of T cell proliferation(28)	0.0013009	1	1.08e-08	1	0.87585	1	0.031704	1	28
GO:0042157 lipoprotein metabolic process(17)	0.90454	1	0.95515	1	0.96021	0.98707	1	3.07e-05	17
GO:0042158 lipoprotein biosynthetic process(6)	1	0.19104	0.86201	1	0.95267	0.98707	1	4.7e-06	6
GO:0042167 heme catabolic process(3)	0.85553	1	0.52628	1	0.67948	1	2e-09	1	3
GO:0042168 heme metabolic process(6)	0.90454	1	0.86201	1	0.88614	1	0.00010207	1	6
GO:0042231 interleukin-13 biosynthetic process(1)	0.67394	1	0.85037	1	0.83134	1	0.00044717	1	1
GO:0042254 ribosome biogenesis(73)	0.00030484	1	0.86201	1	0.11346	1	0.17076	1	73
GO:0042270 protection from natural killer cell mediated cytotoxicity(4)	0.20155	1	0.0012514	1	0.58823	1	0.057169	1	4
GO:0042313 protein kinase C deactivation(1)	0.93706	1	1	0.00041376	0.88614	0.98953	1	0.41236	1
GO:0042327 positive regulation of phosphorylation(36)	0.53993	1	0.0076489	1	0.45844	1	0.93015	0.93628	36
GO:0042351 'de novo' GDP-L-fucose biosynthetic process(2)	0.90454	1	0.00034052	1	0.51624	1	0.00015059	1	2
GO:0042376 phylloquinone catabolic process(3)	0.90896	1	1	0.012659	1.75e-05	1	5.19e-06	1	3
GO:0042448 progesterone metabolic process(8)	0.6117	1	1	0.76242	0.88614	0.98707	0.0036239	1	8
GO:0042495 detection of triacyl bacterial lipopeptide(2)	0.17457	1	0.86201	1	0.88614	0.98707	0.00082341	1	2
GO:0042531 positive regulation of tyrosine phosphorylation of STAT protein(3)	0.011385	1	4.91e-05	1	0.84135	1	0.84367	1	3
GO:0042542 response to hydrogen peroxide(32)	0.85843	1	0.12951	1	0.80557	1	0.0096345	1	32
GO:0042554 superoxide anion generation(11)	0.0052044	1	0.96564	1	0.017397	1	0.93015	0.95693	11
GO:0042559 pteridine-containing compound biosynthetic process(1)	0.11968	1	0.0068128	1	0.88614	0.98707	0.17483	1	1
GO:0042590 antigen processing and presentation of exogenous peptide antigen via MHC class I(5)	0.29684	1	0.54236	1	0.0084692	1	0.48924	1	5
GO:0042637 catagen(4)	0.49484	1	0.0066602	1	0.92068	0.98707	0.94381	0.93628	4
GO:0042692 muscle cell differentiation(68)	0.99756	1	0.13222	1	0.00045496	1	0.93015	0.93628	68
GO:0042737 drug catabolic process(5)	0.9092	1	0.17623	1	0.56423	1	1.55e-13	1	5
GO:0042742 defense response to bacterium(104)	0.41634	1	4.4e-10	1	0.89064	0.98707	0.034001	1	104
GO:0042743 hydrogen peroxide metabolic process(10)	1.7e-07	1	0.00050145	1	0.11346	1	8.04e-05	1	10
GO:0042744 hydrogen peroxide catabolic process(18)	0.90454	1	0.30151	1	0.69721	1	0.0013755	1	18
GO:0042745 circadian sleep/wake cycle(3)	0.90454	1	0.97665	1	0.92235	0.98707	1.49e-05	1	3
GO:0042759 long-chain fatty acid biosynthetic process(6)	0.90454	1	0.86201	1	0.0068922	1	0.93015	0.93684	6
GO:0042832 defense response to protozoan(18)	0.0040715	1	1.29e-13	1	0.23048	1	3.95e-09	1	18
GO:0042892 chloramphenicol transport(1)	0.15008	1	0.86201	1	0.88614	0.98879	0.00082341	1	1
GO:0042908 xenobiotic transport(7)	0.91859	1	0.57066	1	0.70953	1	0.0014458	1	7
GO:0042953 lipoprotein transport(15)	0.90454	1	1	0.65476	0.99166	0.98707	1	0.0081789	15
GO:0042981 regulation of apoptotic process(173)	3.78e-06	1	0.39959	1	0.26471	1	0.93015	0.97132	173
GO:0042989 sequestering of actin monomers(6)	0.031236	1	0.0084697	1	0.31046	1	0.00062521	1	6
GO:0043000 Golgi to plasma membrane CFTR protein transport(2)	1	0.84417	0.03096	1	0.88614	0.98707	1.49e-07	1	2
GO:0043011 myeloid dendritic cell differentiation(14)	0.90632	1	0.0082146	1	0.42631	1	0.93077	0.93628	14
GO:0043032 positive regulation of macrophage activation(12)	0.90023	1	0.0011107	1	0.66894	1	0.94381	0.93628	12
GO:0043065 positive regulation of apoptotic process (6)	0.052147	1	0.00033397	1	0.88614	1	0.00018407	1	6
GO:0043085 positive regulation of catalytic activity(78)	0.89638	1	0.891	1	0.62339	1	1	0.00094035	78
GO:0043105 negative regulation of GTP cyclohydrolase I activity(1)	1	1	0.86201	1	0.95267	0.98707	1.49e-05	1	1
GO:0043128 positive regulation of 1-phosphatidylinositol 4-kinase activity(1)	0.90454	1	0.86201	1	0.88614	1	1.68e-10	1	1
GO:0043280 positive regulation of cysteine-type endopeptidase activity involved in apoptotic process(42)	0.30776	1	1	0.012233	0.9064	0.98707	1	0.0051725	42
GO:0043305 negative regulation of mast cell degranulation(4)	0.89835	1	0.86201	1	0.88614	1	0.001495	1	4
GO:0043310 negative regulation of eosinophil degranulation(1)	0.86115	1	0.51701	1	0.0044338	1	0.93015	0.93628	1
GO:0043378 positive regulation of CD8-positive, alpha-beta T cell differentiation(1)	0.90632	1	0.71828	1	0.0049338	1	0.93015	0.96352	1
GO:0043388 positive regulation of DNA binding(35)	0.90783	1	1	0.9122	0.88614	0.98879	1	0.00075432	35
GO:0043518 negative regulation of DNA damage response, signal transduction by p53 class mediator(11)	0.15104	1	0.00038488	1	0.034893	1	0.68208	1	11
GO:0043549 regulation of kinase activity(1)	0.90454	1	0.0035546	1	0.88846	0.98707	0.93015	0.93664	1
GO:0043603 cellular amide metabolic process(2)	0.90454	1	0.0076489	1	0.097144	1	1.55e-13	1	2
GO:0043615 astrocyte cell migration(6)	0.90454	1	0.86201	1	0.0014594	1	0.93015	0.94752	6
GO:0043618 regulation of transcription from RNA polymerase II promoter in response to stress(1)	0.9092	1	0.86201	1	0.00013499	1	0.038952	1	1
GO:0043619 regulation of transcription from RNA polymerase II promoter in response to oxidative stress(7)	0.90454	1	0.038944	1	0.98735	0.98707	5.9e-07	1	7
GO:0043652 engulfment of apoptotic cell(2)	0.89638	1	0.69231	1	0.20575	1	1	0.0046497	2
GO:0044597 daunorubicin metabolic process(7)	0.74525	1	0.94435	1	0.86497	1	1e-05	1	7
GO:0044598 doxorubicin metabolic process(7)	0.74525	1	0.94435	1	0.86497	1	1e-05	1	7
GO:0045059 positive thymic T cell selection(12)	0.0099803	1	0	1	0.0073441	1	0.30891	1	12
GO:0045060 negative thymic T cell selection(13)	0.51902	1	4.46e-05	1	0.018592	1	0.77237	1	13
GO:0045065 cytotoxic T cell differentiation(1)	0.88032	1	6.06e-07	1	0.88614	0.98707	0.95947	0.93628	1
GO:0045069 regulation of viral genome replication(12)	1	0.48696	1	0.0030155	0.88614	0.98879	1	0.48244	12
GO:0045071 negative regulation of viral genome replication(15)	0.90454	1	0.86201	1	0.14938	1	1.39e-07	1	15
GO:0045087 innate immune response(129)	9.93e-06	1	3.2e-08	1	4.18e-05	1	0.0056764	1	129
GO:0045088 regulation of innate immune response(10)	0.15531	1	0.0024065	1	0.038871	1	0.069274	1	10
GO:0045132 meiotic chromosome segregation(4)	0.0048571	1	0.90392	1	0.29109	1	1	0.93628	4
GO:0045198 establishment of epithelial cell apical/basal polarity(5)	0.0090463	1	0.86201	1	0.88614	0.98707	0.9393	0.93628	5
GO:0045214 sarcomere organization(26)	0.95604	1	0.0015071	1	0.88614	0.98707	0.93015	0.93628	26
GO:0045337 farnesyl diphosphate biosynthetic process(1)	0.50451	1	0.0049226	1	0.33387	1	0.93015	0.93628	1
GO:0045338 farnesyl diphosphate metabolic process(1)	0.77706	1	0.00014685	1	0.00036131	1	0.93015	0.93684	1
GO:0045345 positive regulation of MHC class I biosynthetic process(4)	0.80424	1	5.66e-05	1	0.93926	0.98707	0.93015	0.93628	4
GO:0045347 negative regulation of MHC class II biosynthetic process(3)	1	1	0.43301	1	0.0012062	1	0.93015	0.93628	3
GO:0045368 positive regulation of interleukin-13 biosynthetic process(2)	0.62611	1	0.38238	1	0.0036465	1	1	0.93628	2
GO:0045454 cell redox homeostasis(56)	0.003749	1	0.33919	1	0.26475	1	0.01827	1	56
GO:0045577 regulation of B cell differentiation(8)	0.10979	1	3.06e-06	1	0.71918	1	0.93015	0.93628	8
GO:0045579 positive regulation of B cell differentiation (2)	0.79914	1	1.43e-05	1	0.88614	1	0.93848	0.93628	2
GO:0045581 negative regulation of T cell differentiation(6)	0.00093786	1	0.0010303	1	0.74705	1	0.015819	1	6
GO:0045582 positive regulation of T cell differentiation(14)	1.78e-05	1	6.09e-10	1	0.4518	1	0.17271	1	14
GO:0045596 negative regulation of cell differentiation(36)	0.67208	1	0.40494	1	0.88614	0.98707	0.0036206	1	36
GO:0045599 negative regulation of fat cell differentiation (1)	0.8513	1	0.0055212	1	0.93855	0.98707	0.93015	0.93628	1
GO:0045621 positive regulation of lymphocyte differentiation(4)	0.96347	1	0.5982	1	0.0053911	1	0.93015	0.93628	4
GO:0045624 positive regulation of T-helper cell differentiation(2)	0.90454	1	0.87592	1	0.91	0.98707	9.02e-05	1	2
GO:0045638 negative regulation of myeloid cell differentiation(22)	0.0069205	1	0.61297	1	0.30141	1	0.93015	0.93628	22
GO:0045639 positive regulation of myeloid cell differentiation(11)	0.90454	1	1	0.063862	0.25198	1	1	2.67e-09	11
GO:0045663 positive regulation of myoblast differentiation(18)	0.90454	1	1	0.44475	0.81221	1	1	2.71e-06	18
GO:0045672 positive regulation of osteoclast differentiation(18)	0.6575	1	0.0010227	1	0.86771	1	0.00089953	1	18
GO:0045726 positive regulation of integrin biosynthetic process(3)	0.0013256	1	0.92562	1	0.15703	1	0.95095	0.93628	3
GO:0045730 respiratory burst(9)	0.5132	1	7.47e-05	1	0.62759	1	0.7074	1	9
GO:0045769 negative regulation of asymmetric cell division(1)	0.38343	1	0.86201	1	3.81e-09	1	0.93015	0.93628	1
GO:0045819 positive regulation of glycogen catabolic process(8)	0.91888	1	1	0.0061829	0.91554	0.98707	1	4.56e-13	8
GO:0045833 negative regulation of lipid metabolic process(4)	0.24939	1	0.99223	1	0.88614	1	1	0.0080448	4
GO:0045834 positive regulation of lipid metabolic process(2)	1	0.52454	1	0.0023856	0.95873	0.98707	1	0.93628	2
GO:0045906 negative regulation of vasoconstriction(11)	0.81299	1	0.0065045	1	0.938	0.98707	0.93015	0.97288	11
GO:0045910 negative regulation of DNA recombination(5)	0.1148	1	0.83688	1	0.0073441	1	0.95748	0.93628	5
GO:0045926 negative regulation of growth(8)	0.24383	1	0.002406	1	0.88614	0.99751	0.66747	1	8
GO:0045931 positive regulation of mitotic cell cycle(33)	0.080208	1	1	0.43114	0.28137	1	1	0.00066305	33
GO:0045943 positive regulation of transcription from RNA polymerase I promoter (1)	0.90454	1	0.86201	1	0.00017068	1	0.93015	0.93684	1
GO:0045980 negative regulation of nucleotide metabolic process(1)	0.91774	1	1	0.00046089	0.92037	0.98707	0.50367	1	1
GO:0045992 negative regulation of embryonic development(1)	0.0044652	1	0.86254	1	0.5248	1	0.93015	0.93628	1
GO:0045994 positive regulation of translational initiation by iron(1)	0.85671	1	0.86201	1	0.57484	1	0.0020996	1	1
GO:0046014 negative regulation of T cell homeostatic proliferation(2)	0.90023	1	0.00049347	1	0.88614	0.98707	0.93015	0.93628	2
GO:0046039 GTP metabolic process(3)	0.76203	1	0.86201	1	0.92313	0.98707	9.51e-05	1	3
GO:0046108 uridine metabolic process(1)	0.72967	1	9.76e-05	1	0.88614	0.98707	0.01817	1	1
GO:0046292 formaldehyde metabolic process(2)	0.98916	1	1	0.012233	0.90465	0.98707	1	0.00074087	2
GO:0046327 glycerol biosynthetic process from pyruvate(1)	0.90454	1	1	0.0011215	0.89589	0.98707	0.94672	0.93628	1
GO:0046360 2-oxobutyrate biosynthetic process(1)	0.97541	1	0.51039	1	0.18863	1	1	0.0028625	1
GO:0046370 fructose biosynthetic process(3)	1	0.808	1	0.043289	0.95971	0.98707	1	0.00010642	3
GO:0046464 acylglycerol catabolic process(2)	1	0.94783	0.86201	1	1	0.75064	4.03e-05	1	2
GO:0046601 positive regulation of centriole replication(1)	9.43e-05	1	0.91447	1	0.88536	1	0.88529	1	1
GO:0046633 alpha-beta T cell proliferation(1)	0.99985	1	0.006229	1	0.00045147	1	0.93015	0.93628	1
GO:0046635 positive regulation of alpha-beta T cell activation(1)	2.6e-06	1	1.94e-09	1	0.097144	1	3.56e-10	1	1
GO:0046641 positive regulation of alpha-beta T cell proliferation(12)	0.41135	1	0.0011411	1	0.035694	1	0.93015	0.93628	12
GO:0046813 virion attachment, binding of host cell surface receptor (1)	1	0.047641	0.86201	1	1	0.17981	1	0	1
GO:0046838 phosphorylated carbohydrate dephosphorylation(1)	0.9237	1	1	6.64e-05	0.88614	0.98707	0.94382	0.93628	1
GO:0046879 hormone secretion(5)	1	0.55888	0.0034486	1	1	0.93781	1	0.48598	5
GO:0046903 secretion(4)	0.63723	1	0.86201	1	0.87689	1	9.37e-06	1	4
GO:0046967 cytosol to ER transport(2)	0.010128	1	1.2e-06	1	0.88614	0.99471	0.034092	1	2
GO:0048002 antigen processing and presentation of peptide antigen(3)	5.5e-07	1	1.03e-11	1	0.25643	1	7.44e-08	1	3
GO:0048145 regulation of fibroblast proliferation(1)	0.0064001	1	0.8643	1	0.88614	0.98707	0.93015	0.93628	1
GO:0048147 negative regulation of fibroblast proliferation(24)	0.90454	1	1	0.12874	0.55604	1	0.0034151	1	24
GO:0048242 epinephrine secretion(1)	0.0011629	1	4.3e-08	1	0.025922	1	4.19e-10	1	1
GO:0048247 lymphocyte chemotaxis(7)	0.11894	1	2.33e-06	1	0.38654	1	0.93015	0.93628	7
GO:0048260 positive regulation of receptor-mediated endocytosis(73)	0.98325	1	0.47332	1	0.0042626	1	0.93015	0.93628	73
GO:0048385 regulation of retinoic acid receptor signaling pathway(1)	0.90454	1	0.86201	1	0.92068	0.98707	1.1e-07	1	1
GO:0048478 replication fork protection(2)	0.0050113	1	0.86201	1	0.38805	1	0.93015	0.93628	2
GO:0048661 positive regulation of smooth muscle cell proliferation(59)	0.04733	1	0.0029533	1	0.28886	1	0.50367	1	59
GO:0048845 venous blood vessel morphogenesis(5)	0.91683	1	0.0059868	1	0.62139	1	1.67e-06	1	5
GO:0048855 adenohypophysis morphogenesis(1)	0.1847	1	0.00026817	1	0.88614	0.98934	0.31439	1	1
GO:0050713 negative regulation of interleukin-1 beta secretion(1)	1	0.0087518	0.86358	1	0.94162	0.98707	1	6.05e-08	1
GO:0050729 positive regulation of inflammatory response(31)	0.50094	1	1.03e-06	1	0.27225	1	0.64516	1	31
GO:0050731 positive regulation of peptidyl-tyrosine phosphorylation(78)	0.54098	1	0.00022926	1	0.15556	1	0.086317	1	78
GO:0050747 positive regulation of lipoprotein metabolic process(1)	0.0040042	1	0.86201	1	1	0.48267	0.93015	0.93628	1
GO:0050776 regulation of immune response(18)	0.17863	1	0.21211	1	0.88614	0.99471	0.0037423	1	18
GO:0050778 positive regulation of immune response(6)	0.0115	1	0.00087572	1	0.83992	1	0.72643	1	6
GO:0050807 regulation of synapse organization (2)	1	1.41e-10	1	0.059958	0.88614	0.98707	1	0.93628	2
GO:0050810 regulation of steroid biosynthetic process(6)	0.93706	1	0.86201	1	0.88614	0.98707	0.0033547	1	6
GO:0050823 peptide antigen stabilization (3)	0.0050113	1	0.20236	1	0.70653	1	0.93015	0.93628	3
GO:0050829 defense response to Gram-negative bacterium(21)	0.47476	1	0.0013391	1	0.11346	0.98707	0.93472	0.93628	21
GO:0050830 defense response to Gram-positive bacterium(45)	0.48837	1	1.39e-07	1	0.88614	1	0.051896	1	45
GO:0050831 male-specific defense response to bacterium(7)	0.90454	1	1	0.0050326	0.91113	0.98707	1	0	7
GO:0050850 positive regulation of calcium-mediated signaling(23)	0.90454	1	2.67e-05	1	0.86497	1	0.94536	0.93628	23
GO:0050853 B cell receptor signaling pathway(31)	0.21979	1	0.050347	1	8.25e-08	1	0.82496	1	31
GO:0050855 regulation of B cell receptor signaling pathway(2)	0.056946	1	8.84e-06	1	0.46771	1	0.93015	0.93684	2
GO:0050857 positive regulation of antigen receptor-mediated signaling pathway(1)	0.90454	1	0.0048415	1	0.25844	1	0.93015	0.93628	1
GO:0050870 positive regulation of T cell activation(15)	0.024137	1	4.79e-05	1	0.00013499	1	0.95095	0.93628	15
GO:0050878 regulation of body fluid levels(6)	0.90454	1	0.16939	1	0.89091	0.98707	0.0023161	1	6
GO:0050918 positive chemotaxis(21)	0.60487	1	6.59e-05	1	0.88614	0.98707	0.93015	1	21
GO:0050930 induction of positive chemotaxis(22)	0.6117	1	1	0.84451	0.88614	0.98707	1	1.43e-05	22
GO:0050953 sensory perception of light stimulus(12)	1	1	0.86201	1	1	0.003328	0.97158	0.93628	12
GO:0051001 negative regulation of nitric-oxide synthase activity(5)	0.94073	1	0.86201	1	0.88614	1	0.0038797	1	5
GO:0051005 negative regulation of lipoprotein lipase activity(6)	1	1	1	0.06242	0.94162	0.98707	1	0.0005875	6
GO:0051028 mRNA transport(60)	3.18e-06	1	0.86201	1	0.24546	1	0.93015	0.9578	60
GO:0051057 positive regulation of small GTPase mediated signal transduction(5)	0.95201	1	1	0.7801	0.0019034	1	0.97772	0.93628	5
GO:0051066 dihydrobiopterin metabolic process(1)	0.11968	1	0.0068128	1	0.88614	0.98707	0.17483	1	1
GO:0051085 chaperone mediated protein folding requiring cofactor(18)	0.0068093	1	0.0002825	1	0.88614	0.98879	0.081679	1	18
GO:0051100 negative regulation of binding(2)	0.9092	1	1	0.22347	0.88614	0.98879	0.0062224	1	2
GO:0051152 positive regulation of smooth muscle cell differentiation (1)	0.66803	1	0.16729	1	0.00978	1	0.60847	1	1
GO:0051160 L-xylitol catabolic process(2)	1	0.18944	1	0.0057865	0.97857	0.98707	1	2.82e-09	2
GO:0051164 L-xylitol metabolic process(2)	1	0.18944	1	0.0057865	0.97857	0.98707	1	2.82e-09	2
GO:0051204 protein insertion into mitochondrial membrane(1)	0.0075585	1	0.86201	1	0.0048555	1	0.90458	1	1
GO:0051225 spindle assembly(19)	0.0011886	1	0.90315	1	0.007524	1	0.65978	1	19
GO:0051234 establishment of localization(1)	0.98325	1	0.86201	1	0.99174	0.98707	1	6.97e-11	1
GO:0051256 spindle midzone assembly involved in mitosis(3)	0.18166	1	0.86254	1	0.0055845	1	0.93666	0.93628	3
GO:0051258 protein polymerization(32)	0.5041	1	0.31831	1	0.75025	1	0.0033475	1	32
GO:0051276 chromosome organization(29)	9.43e-05	1	1	1	0.025129	1	1	0.58289	29
GO:0051290 protein heterotetramerization(9)	0.28101	1	0.94561	1	0.0040389	1	0.9393	0.93628	9
GO:0051301 cell division(311)	0	1	0.86201	1	0	1	0.93015	0.93628	311
GO:0051303 establishment of chromosome localization (1)	0.11894	1	0.86201	1	0.0033517	1	0.93015	0.93628	1
GO:0051343 positive regulation of cyclic-nucleotide phosphodiesterase activity(1)	0.91603	1	1	0.0089339	0.92761	0.98707	0.93015	0.93628	1
GO:0051345 positive regulation of hydrolase activity(4)	1	0.79423	0.0063836	1	0.88614	0.98707	1	0.18909	4
GO:0051354 negative regulation of oxidoreductase activity(6)	0.69299	1	0.16166	1	0.0011026	1	0.77566	1	6
GO:0051436 negative regulation of ubiquitin-protein ligase activity involved in mitotic cell cycle(1)	0.0068093	1	0.86201	1	0.038941	1	0.93015	0.93684	1
GO:0051442 negative regulation of ubiquitin-protein ligase activity involved in meiotic cell cycle(1)	0.0068093	1	0.86201	1	0.038941	1	0.93015	0.93684	1
GO:0051450 myoblast proliferation(11)	0.90454	1	1	0.84694	0.88614	0.98707	1	8.97e-06	11
GO:0051454 intracellular pH elevation(1)	5.07e-08	1	0.90661	1	0.00014364	1	0.93015	0.93628	1
GO:0051491 positive regulation of filopodium assembly(24)	2.87e-05	1	0.75893	1	0.0040389	1	0.7387	1	24
GO:0051541 elastin metabolic process(2)	0.19843	1	0.0098105	1	0.88614	0.98707	0.017962	1	2
GO:0051567 histone H3-K9 methylation (5)	0.00027819	1	0.86201	1	0.88614	1	0.93015	0.94001	5
GO:0051603 proteolysis involved in cellular protein catabolic process(28)	3.61e-10	1	5.58e-05	1	0.020227	1	0.0056734	1	28
GO:0051607 defense response to virus(58)	0.13227	1	0.016223	1	0.58823	1	2.12e-06	1	58
GO:0051648 vesicle localization(1)	1	0.94165	0.87922	1	0.95496	0.98707	1	3.07e-05	1
GO:0051661 maintenance of centrosome location(2)	0.78279	1	0.99997	1	7.1e-06	1	0.97307	0.93628	2
GO:0051702 interaction with symbiont(2)	0.98316	1	0.0007739	1	0.8489	1	0.0036206	1	2
GO:0051712 positive regulation of killing of cells of other organism(3)	0.0055657	1	9.56e-05	1	1	0.98707	0.82055	1	3
GO:0051771 negative regulation of nitric-oxide synthase biosynthetic process(5)	0.90454	1	1	0.00078922	0.24056	1	0.12342	1	5
GO:0051856 adhesion to symbiont(9)	0.67428	1	0.0028788	1	0.079763	1	3.9e-07	1	9
GO:0051918 negative regulation of fibrinolysis(6)	0.68504	1	0.92158	1	0.8585	1	1	0.0015266	6
GO:0051919 positive regulation of fibrinolysis(4)	0.90999	1	1	0.0024276	0.89299	0.98707	0.93015	0.94148	4
GO:0051956 negative regulation of amino acid transport(1)	0.93706	1	1	0.27476	0.88614	0.98707	1	3.19e-09	1
GO:0051977 lysophospholipid transport(1)	0.00077789	1	0.0043397	1	0.20076	1	0.051896	1	1
GO:0051984 positive regulation of chromosome segregation(2)	0.065267	1	0.86201	1	0.0069237	1	0.93015	0.93628	2
GO:0052063 induction by symbiont of defense-related host nitric oxide production(1)	0.15008	1	0.86201	1	0.88614	0.98879	0.00082341	1	1
GO:0052547 regulation of peptidase activity(1)	0.93374	1	0.4311	1	0.88614	0.98707	0.004319	1	1
GO:0052565 response to defense-related host nitric oxide production(1)	0.90599	1	0.86201	1	0.0056102	1	0.93015	0.93628	1
GO:0055069 zinc ion homeostasis(2)	0.90454	1	0.90389	1	0.00048928	1	0.93015	0.93628	2
GO:0055073 cadmium ion homeostasis(1)	0.90454	1	0.86201	1	1.05e-08	1	0.93015	0.93628	1
GO:0055085 transmembrane transport(395)	0.95169	1	1	0.0095385	0.98067	0.98707	0.0754	1	395
GO:0055114 oxidation-reduction process(719)	0.90454	1	0.93237	1	0.69289	1	0.0022718	1	719
GO:0060025 regulation of synaptic activity(2)	0.97403	1	0.86201	1	0.00978	1	0.93015	0.93628	2
GO:0060049 regulation of protein glycosylation(2)	0.90599	1	0.86201	1	0.00022528	1	0.93015	0.93628	2
GO:0060055 angiogenesis involved in wound healing(5)	0.73564	1	0.00087628	1	0.88614	0.98707	0.0095674	1	5
GO:0060100 positive regulation of phagocytosis, engulfment (1)	0.8977	1	0.91447	1	0.88614	0.98707	0.0071662	1	1
GO:0060209 estrus(1)	0.90454	1	1	0.0016475	0.99249	0.98707	1	0.17455	1
GO:0060292 long term synaptic depression (1)	0.75922	1	5.6e-05	1	0.88614	0.98707	0.93015	0.97158	1
GO:0060297 regulation of sarcomere organization(2)	0.97403	1	0.86201	1	0.00978	1	0.93015	0.93628	2
GO:0060339 negative regulation of type I interferon-mediated signaling pathway(1)	0.90454	1	0.0035546	1	0.88846	0.98707	0.93015	0.93664	1
GO:0060345 spleen trabecula formation(1)	0.15354	1	0.00021028	1	0.88614	0.98707	0.053678	1	1
GO:0060354 negative regulation of cell adhesion molecule production(1)	1	0.0087518	0.86358	1	0.94162	0.98707	1	6.05e-08	1
GO:0060393 regulation of pathway-restricted SMAD protein phosphorylation(3)	0.90454	1	0.86201	1	0.89299	0.98707	1	9.22e-06	3
GO:0060394 negative regulation of pathway-restricted SMAD protein phosphorylation(5)	1	0.44212	0.43247	1	0.20575	1	0.0073177	1	5
GO:0060435 bronchiole development(2)	0.9092	1	0.84278	1	0.00030637	1	0.37001	1	2
GO:0060480 lung goblet cell differentiation(2)	0.61152	1	0.74644	1	0.001064	1	0.93015	0.93628	2
GO:0060481 lobar bronchus epithelium development(1)	0.90454	1	0.86201	1	1.22e-08	1	0.93015	0.93628	1
GO:0060536 cartilage morphogenesis(8)	0.9092	1	0.86201	1	1.34e-05	1	0.93015	0.9721	8
GO:0060547 negative regulation of necrotic cell death(8)	0.90454	1	1	0.77379	0.04432	1	4.4e-06	1	8
GO:0060548 negative regulation of cell death (1)	0.06376	1	0.87667	1	0.0002426	1	0.93015	0.93628	1
GO:0060557 positive regulation of vitamin D biosynthetic process(2)	0.42686	1	0.86201	1	0.96064	0.98707	0.0019338	1	2
GO:0060559 positive regulation of calcidiol 1-monooxygenase activity(3)	0.74553	1	0.85869	1	0.94948	0.98707	0.0074413	1	3
GO:0060565 inhibition of mitotic anaphase-promoting complex activity(1)	0.0068093	1	0.86201	1	0.038941	1	0.93015	0.93684	1
GO:0060574 intestinal epithelial cell maturation(3)	0.25518	1	0.043057	1	0.0060318	1	0.10219	1	3
GO:0060598 dichotomous subdivision of terminal units involved in mammary gland duct morphogenesis(2)	0.90454	1	0.25503	1	0.88614	0.98879	0.0011412	1	2
GO:0060611 mammary gland fat development(1)	0.90454	1	0.86201	1	0.0010053	1	0.93015	0.93628	1
GO:0060638 mesenchymal-epithelial cell signaling(3)	0.90876	1	0.86201	1	4.43e-05	1	0.96018	0.93628	3
GO:0060668 regulation of branching involved in salivary gland morphogenesis by extracellular matrix-epithelial cell signaling(1)	1	1	1	0.0092667	0.99025	0.98707	1	0.00013265	1
GO:0060697 positive regulation of phospholipid catabolic process(1)	0.00090463	1	1	0.51259	0.31135	1	1	0.062264	1
GO:0060700 regulation of ribonuclease activity(2)	0.75859	1	0.92246	1	0.84858	1	3.68e-06	1	2
GO:0060744 mammary gland branching involved in thelarche(6)	0.90454	1	0.86201	1	0.88614	0.98707	0.001716	1	6
GO:0060750 epithelial cell proliferation involved in mammary gland duct elongation(4)	0.90454	1	0.86201	1	0.88614	0.98707	0.0001638	1	4
GO:0060764 cell-cell signaling involved in mammary gland development (1)	0.90454	1	0.86201	1	1.22e-08	1	0.93015	0.93628	1
GO:0060830 ciliary receptor clustering involved in smoothened signaling pathway(3)	0.13714	1	0.95728	1	0.00029036	1	0.090867	1	3
GO:0060847 endothelial cell fate specification (1)	0.90454	1	0.86201	1	0.99265	0.98707	0.0022673	1	1
GO:0060907 positive regulation of macrophage cytokine production(6)	0.16968	1	1.89e-07	1	0.88614	0.98707	0.00028721	1	6
GO:0060988 lipid tube assembly(1)	0.85553	1	0.42844	1	0.4549	1	1	1.66e-05	1
GO:0061048 negative regulation of branching involved in lung morphogenesis(1)	0.85671	1	0.86201	1	0.57484	1	0.0020996	1	1
GO:0061077 chaperone-mediated protein folding (4)	0.97778	1	1	0.0023749	0.98469	0.98707	0.98208	0.93628	4
GO:0061078 positive regulation of prostaglandin secretion involved in immune response(1)	0.51902	1	1.44e-06	1	0.39525	1	0.93848	0.93628	1
GO:0061081 positive regulation of myeloid leukocyte cytokine production involved in immune response(1)	0.51902	1	1.44e-06	1	0.39525	1	0.93848	0.93628	1
GO:0061090 positive regulation of sequestering of zinc ion(1)	0.90454	1	1	0.0049325	0.88614	0.98707	0.93015	0.93628	1
GO:0061136 regulation of proteasomal protein catabolic process (2)	0.90454	1	0.0063386	1	0.84291	1	0.30952	1	2
GO:0061338 atrioventricular node impulse conduction delay(1)	0.90454	1	0.86201	1	1	0.00010263	1	0.10673	1
GO:0061370 testosterone biosynthetic process(2)	0.96029	1	0.86201	1	0.97664	0.98707	0.005026	1	2
GO:0070072 vacuolar proton-transporting V-type ATPase complex assembly (1)	1	0.4536	0.85199	1	0.9689	0.98707	1	2.99e-08	1
GO:0070092 regulation of glucagon secretion(1)	0.2414	1	0.86201	1	0.0033683	1	0.93015	0.93628	1
GO:0070127 tRNA aminoacylation for mitochondrial protein translation(1)	0.90454	1	0.86201	1	0.0088708	1	0.93015	0.93628	1
GO:0070208 protein heterotrimerization(17)	0.91511	1	0.0019228	1	0.88614	0.98707	0.93015	0.93684	17
GO:0070233 negative regulation of T cell apoptotic process(5)	0.89638	1	0.0011153	1	0.18863	1	0.93015	0.93628	5
GO:0070234 positive regulation of T cell apoptotic process(1)	0.73827	1	0.00093624	1	0.49393	1	0.90856	1	1
GO:0070254 mucus secretion(1)	0.89638	1	0.002055	1	0.75878	1	0.93015	0.93628	1
GO:0070304 positive regulation of stress-activated protein kinase signaling cascade(1)	0.0024583	1	0.0027522	1	0.88614	0.99471	0.93015	0.97132	1
GO:0070306 lens fiber cell differentiation (2)	0.98419	1	0.86254	1	0.70128	1	1	0.0045283	2
GO:0070372 regulation of ERK1 and ERK2 cascade (1)	0.90454	1	1	0.0016475	0.99249	0.98707	1	0.17455	1
GO:0070374 positive regulation of ERK1 and ERK2 cascade(98)	0.29781	1	0.002236	1	0.079365	1	1	0.93628	98
GO:0070508 cholesterol import (1)	0.90454	1	0.86201	1	0.00055737	1	0.0015688	1	1
GO:0070664 negative regulation of leukocyte proliferation(2)	0.90599	1	1	0.0086827	0.11346	1	1.39e-07	1	2
GO:0070667 negative regulation of mast cell proliferation(1)	0.0024583	1	0.0027522	1	0.88614	0.99471	0.93015	0.97132	1
GO:0070831 basement membrane assembly(2)	0.86115	1	0.9404	1	0.00015218	1	0.94381	0.93628	2
GO:0070842 aggresome assembly(6)	0.20041	1	0.0005693	1	0.2615	1	0.93015	0.93628	6
GO:0070848 response to growth factor stimulus(5)	0.0013009	1	0.0027134	1	0.88614	1	0.14253	1	5
GO:0070858 negative regulation of bile acid biosynthetic process(3)	0.92616	1	0.002236	1	0.88614	0.98707	0.93015	0.97698	3
GO:0070989 oxidative demethylation(9)	0.88412	1	0.44911	1	0.81098	1	2.24e-06	1	9
GO:0071228 cellular response to tumor cell (2)	1	0.0012772	1	0.12663	0.9864	0.98707	0.95878	0.93628	2
GO:0071229 cellular response to acid(5)	0.9092	1	0.86201	1	0.20534	1	1	0.0028625	5
GO:0071247 cellular response to chromate(1)	1	0.16706	1	0.0022861	1	0.026924	0.93017	0.93628	1
GO:0071276 cellular response to cadmium ion (1)	0.90454	1	0.86201	1	0.63126	1	0	1	1
GO:0071277 cellular response to calcium ion (9)	0.74553	1	0.00068049	1	0.94948	0.98707	1	0.034765	9
GO:0071346 cellular response to interferon-gamma(17)	0.010841	1	0	1	0.038941	1	1.39e-07	1	17
GO:0071357 cellular response to type I interferon(1)	0.90454	1	0.86201	1	0.88614	1	0.00015059	1	1
GO:0071360 cellular response to exogenous dsRNA (1)	2.51e-05	1	0.86201	1	0.011748	1	0.93015	0.93628	1
GO:0071379 cellular response to prostaglandin stimulus(1)	0.90454	1	0.86201	1	0.92068	0.98707	1.1e-07	1	1
GO:0071384 cellular response to corticosteroid stimulus(1)	0.90454	1	0.86201	1	0.92068	0.98707	1.1e-07	1	1
GO:0071447 cellular response to hydroperoxide(1)	1	0.15962	0.86201	1	1	0.00014908	0.93015	0.96816	1
GO:0071449 cellular response to lipid hydroperoxide(1)	0.90454	1	0.86201	1	0.88614	0.98707	4.55e-05	1	1
GO:0071514 genetic imprinting(6)	0.92616	1	0.59351	1	3.56e-05	1	0.62166	1	6
GO:0071584 negative regulation of zinc ion import(1)	0.91059	1	0.0015467	1	0.88614	0.98707	0.0097894	1	1
GO:0071585 detoxification of cadmium ion(2)	0.90632	1	0.19299	1	0.88614	0.98707	0.00028118	1	2
GO:0071624 positive regulation of granulocyte chemotaxis(1)	0.74553	1	0.90785	1	0.85356	1	5.49e-07	1	1
GO:0071636 positive regulation of transforming growth factor beta production(5)	0.90454	1	0.0007889	1	0.93091	0.98707	1	0.49747	5
GO:0071638 negative regulation of monocyte chemotactic protein-1 production(3)	0.90454	1	1	0.060845	0.32072	1	0.00012086	1	3
GO:0071663 positive regulation of granzyme B production(1)	0.90454	1	0.0076489	1	0.88614	0.98707	1	0.67479	1
GO:0071727 cellular response to triacyl bacterial lipopeptide(2)	0.17457	1	0.86201	1	0.88614	0.98707	0.00082341	1	2
GO:0071732 cellular response to nitric oxide(2)	0.96547	1	0.86201	1	0.0056102	1	0.93015	0.93628	2
GO:0071922 regulation of cohesin localization to chromatin(4)	0.90599	1	0.86201	1	0.0039558	1	0.93015	0.93628	4
GO:0072089 stem cell proliferation(2)	1	0.077531	0.86201	1	0.88614	0.98707	0.00044296	1	2
GO:0072255 metanephric glomerular mesangial cell development(1)	0.75043	1	0.86201	1	0.00055737	1	0.93015	0.93628	1
GO:0072332 signal transduction by p53 class mediator resulting in induction of apoptosis(6)	1	0.076065	1	0.0033775	0.52108	1	0.93848	0.93628	6
GO:0072592 oxygen metabolic process(2)	0.017449	1	0.86254	1	0.0011981	1	0.93015	0.93628	2
GO:0086091 regulation of heart rate by cardiac conduction(7)	1	0.0023893	0.86201	1	0.88614	0.98707	0.943	0.93628	7
GO:0090023 positive regulation of neutrophil chemotaxis (1)	0.90632	1	0.71828	1	0.0049338	1	0.93015	0.96352	1
GO:0090025 regulation of monocyte chemotaxis(1)	0.0024583	1	0.0027522	1	0.88614	0.99471	0.93015	0.97132	1
GO:0090026 positive regulation of monocyte chemotaxis(9)	0.1699	1	0.0090046	1	0.11594	1	0.67361	1	9
GO:0090181 regulation of cholesterol metabolic process(5)	0.90454	1	0.9548	1	0.45518	1	0.0087794	1	5
GO:0090197 positive regulation of chemokine secretion(5)	0.90599	1	0.00045896	1	0.88573	1	0.96977	0.93628	5
GO:0090232 positive regulation of spindle checkpoint(2)	1	0.15962	1	0.00041635	1	0.72729	0.355	1	2
GO:0090240 positive regulation of histone H4 acetylation (1)	0.9092	1	0.86201	1	0.00013499	1	0.038952	1	1
GO:0090251 protein localization involved in establishment of planar polarity(1)	0.001616	1	0.87133	1	0.88614	0.98707	0.93015	0.96563	1
GO:0090265 positive regulation of immune complex clearance by monocytes and macrophages(2)	0.90454	1	0.6061	1	3.86e-10	1	0.93015	0.93628	2
GO:0090271 positive regulation of fibroblast growth factor production(1)	0.90454	1	0.000279	1	0.94292	0.98707	0.93848	0.93628	1
GO:0090273 regulation of somatostatin secretion(1)	0.97305	1	0.86324	1	0.89025	0.98707	1	9.22e-06	1
GO:0090336 positive regulation of brown fat cell differentiation(1)	0.90454	1	0.000279	1	0.94292	0.98707	0.93848	0.93628	1
GO:0090341 negative regulation of secretion of lysosomal enzymes(1)	0.62886	1	1	0.02516	0.88614	1	1	9.22e-06	1
GO:0090350 negative regulation of cellular organofluorine metabolic process(1)	0.90935	1	1	0.31252	0.88614	0.98707	1.02e-05	1	1
GO:0090362 positive regulation of platelet-derived growth factor production (1)	0.90454	1	0.000279	1	0.94292	0.98707	0.93848	0.93628	1
GO:0097045 phosphatidylserine exposure on blood platelet(1)	0.95915	1	1	0.0036051	0.88614	0.98707	0.93015	0.93628	1
GO:0097185 cellular response to azide(1)	1	0.58716	0.86254	1	1	0.45187	1	0.0012859	1
GO:0097214 positive regulation of lysosomal membrane permeability(1)	0.90454	1	0.86201	1	1.05e-08	1	0.93015	0.93628	1
GO:1900053 negative regulation of retinoic acid biosynthetic process(1)	0.90454	1	0.86201	1	0.92068	0.98707	1.1e-07	1	1
GO:1900245 positive regulation of MDA-5 signaling pathway(2)	0.88412	1	0.9295	1	0.71575	1	0.0045976	1	2
GO:1900246 positive regulation of RIG-I signaling pathway(2)	0.88412	1	0.9295	1	0.71575	1	0.0045976	1	2
GO:2000117 negative regulation of cysteine-type endopeptidase activity(2)	0.8905	1	0.86201	1	0.0005977	1	0.93015	0.93628	2
GO:2000121 regulation of removal of superoxide radicals(3)	1	0.0080629	0.86201	1	1	0.045246	0.93015	0.93628	3
GO:2000189 positive regulation of cholesterol homeostasis (2)	0.72744	1	1	0.95587	0.88614	1	1	1.88e-05	2
GO:2000194 regulation of female gonad development (1)	0.71843	1	0.86201	1	0.88614	0.98803	1.41e-07	1	1
GO:2000224 regulation of testosterone biosynthetic process(1)	0.90454	1	0.86201	1	0.92068	0.98707	1.1e-07	1	1
GO:2000256 positive regulation of male germ cell proliferation(1)	0.67394	1	0.85037	1	0.83134	1	0.00044717	1	1
GO:2000277 positive regulation of oxidative phosphorylation uncoupler activity(1)	0.90454	1	0.59967	1	0.88614	0.98879	0.0039748	1	1
GO:2000279 negative regulation of DNA biosynthetic process (6)	0.99124	1	0.86201	1	0.00092993	1	0.93015	0.93628	6
GO:2000334 positive regulation of blood microparticle formation(1)	1	0.15962	0.86201	1	1	0.00014908	0.93015	0.96816	1
GO:2000343 positive regulation of chemokine (C-X-C motif) ligand 2 production (3)	2.57e-05	1	2.21e-11	1	0.0053584	1	2.84e-06	1	3
GO:2000343 positive regulation of chemokine (C-X-C motif) ligand 2 production(2)	0.23787	1	0.002236	1	0.84136	1	0.95179	0.93628	2
GO:2000353 positive regulation of endothelial cell apoptotic process(4)	0.90454	1	0.86201	1	0.90149	0.98707	0.0064708	1	4
GO:2000376 positive regulation of oxygen metabolic process(1)	0.90454	1	0.86201	1	1.05e-08	1	0.93015	0.93628	1
GO:2000379 positive regulation of reactive oxygen species metabolic process (5)	1	0.7929	0.7259	1	1	0.0037916	0.21077	1	5
GO:2000381 negative regulation of mesoderm development (1)	0.0044652	1	0.86254	1	0.5248	1	0.93015	0.93628	1
GO:2000426 negative regulation of apoptotic cell clearance (7)	0.90454	1	1	0.0050326	0.91113	0.98707	1	0	7
GO:2000426 negative regulation of apoptotic cell clearance(4)	0.90599	1	1	0.05198	0.89917	0.98707	1	3.17e-12	4
GO:2000427 positive regulation of apoptotic cell clearance(1)	0.90631	1	0.86201	1	4.8e-09	1	0.93015	0.93628	1
GO:2000429 negative regulation of neutrophil aggregation(2)	0.90599	1	1	0.0086827	0.11346	1	1.39e-07	1	2
GO:2000439 positive regulation of monocyte extravasation(1)	0.86115	1	0.51701	1	0.0044338	1	0.93015	0.93628	1
GO:2000451 positive regulation of CD8-positive, alpha-beta T cell extravasation(1)	0.86115	1	0.51701	1	0.0044338	1	0.93015	0.93628	1
GO:2000469 negative regulation of peroxidase activity(2)	0.90599	1	1	0.0086827	0.11346	1	1.39e-07	1	2
GO:2000473 positive regulation of hematopoietic stem cell migration (1)	0.86115	1	0.51701	1	0.0044338	1	0.93015	0.93628	1
GO:2000473 positive regulation of hematopoietic stem cell migration(1)	0.90454	1	0.0048415	1	0.25844	1	0.93015	0.93628	1
GO:2000502 negative regulation of natural killer cell chemotaxis(1)	0.90631	1	0.86201	1	4.8e-09	1	0.93015	0.93628	1
GO:2000503 positive regulation of natural killer cell chemotaxis(5)	0.59531	1	3.98e-08	1	0.090469	1	0.93015	0.96461	5
GO:2000505 regulation of energy homeostasis(2)	0.28798	1	0.86201	1	0.004364	1	0.93015	0.93744	2
GO:2000513 positive regulation of granzyme A production(1)	0.90454	1	0.0076489	1	0.88614	0.98707	1	0.67479	1
GO:2000518 negative regulation of T-helper 1 cell activation(1)	0.90454	1	0.0076489	1	0.88614	0.98707	1	0.67479	1
GO:2000529 positive regulation of myeloid dendritic cell chemotaxis(6)	7.22e-08	1	0.86201	1	7.48e-05	1	0.93015	0.93628	6
GO:2000538 positive regulation of B cell chemotaxis(1)	0.90454	1	0.0076489	1	0.88614	0.98707	1	0.67479	1
GO:2000556 positive regulation of T-helper 1 cell cytokine production(1)	0.90454	1	0.0076489	1	0.88614	0.98707	1	0.67479	1
GO:2000558 positive regulation of immunoglobulin production in mucosal tissue(1)	0.90454	1	0.0076489	1	0.88614	0.98707	1	0.67479	1
GO:2000562 negative regulation of CD4-positive, alpha-beta T cell proliferation(1)	0.90454	1	0.0076489	1	0.88614	0.98707	1	0.67479	1
GO:2000563 positive regulation of CD4-positive, alpha-beta T cell proliferation(1)	0.90454	1	0.0076489	1	0.88614	0.98707	1	0.67479	1
GO:2000566 positive regulation of CD8-positive, alpha-beta T cell proliferation (1)	0.90454	1	0.0076489	1	0.88614	0.98707	1	0.67479	1
GO:2000591 positive regulation of metanephric mesenchymal cell migration (1)	0.75043	1	0.86201	1	0.00055737	1	0.93015	0.93628	1
GO:2000670 positive regulation of dendritic cell apoptotic process(1)	0.0024583	1	0.0027522	1	0.88614	0.99471	0.93015	0.97132	1
GO:2000987 positive regulation of behavioral fear response(2)	0.97403	1	0.86201	1	0.00978	1	0.93015	0.93628	2
GO:2001014 regulation of skeletal muscle cell differentiation (3)	1	0.00013478	1	0.00019278	0.88614	1	1	0.46306	3
GO:2001016 positive regulation of skeletal muscle cell differentiation (2)	0.97403	1	0.86201	1	0.00978	1	0.93015	0.93628	2
GO:2001054 negative regulation of mesenchymal cell apoptotic process(2)	0.19843	1	0.0098105	1	0.88614	0.98707	0.017962	1	2
GO:2001179 regulation of interleukin-10 secretion(1)	3.85e-05	1	2.02e-08	1	0.23256	1	0.72726	1	1
GO:2001198 regulation of dendritic cell differentiation(1)	0.90454	1	0.0020098	1	0.88614	0.98707	7.12e-09	1	1

## Sheet: p<10-5 and n>5
Table S2
P-values of gene ontology categories from ileal and colonic tip and crypt fractions of conventionally-raised compared to germfree
p<0,00001 and n>5 genes per category
GO	Ileum_Crypt_up	Ileum_Crypt_down	Ileum_Tip_up	Ileum_Tip_down	Colon_Crypt_up	Colon_Crypt_down	Colon_Tip_up	Colon_Tip_down	Genes (n)	Group				GO	Ileum_Crypt	Ileum_Tip	Colon_Crypt	Colon_Tip	Genes (n)	Group
GO:0002455 humoral immune response mediated by circulating immunoglobulin(9)	6.61e-10	1	1.05e-06	1	0.0021743	0.98707	0.0045834	1	9	1-Adaptive immunity		>>> log-transformation >>>		GO:0002455 humoral immune response mediated by circulating immunoglobulin(9)	9.1798	5.97881	2.66268	2.33881	9	1-Adaptive immunity
GO:0002504 antigen processing and presentation of peptide or polysaccharide antigen via MHC class II(10)	6.72e-10	1	0	1	0.31915	1	2.55e-05	1	10	1-Adaptive immunity				GO:0002504 antigen processing and presentation of peptide or polysaccharide antigen via MHC class II(10)	9.17263	15	0.496005	4.59346	10	1-Adaptive immunity
GO:0016064 immunoglobulin mediated immune response(14)	2.05e-06	1	4.12e-09	1	7.32e-09	1	0.039472	1	14	1-Adaptive immunity				GO:0016064 immunoglobulin mediated immune response(14)	5.68825	8.3851	8.13549	1.40371	14	1-Adaptive immunity
GO:0019882 antigen processing and presentation(28)	2.32e-13	1	0	1	0.0021658	1	1.68e-10	1	28	1-Adaptive immunity				GO:0019882 antigen processing and presentation(28)	12.6345	15	2.66438	9.77469	28	1-Adaptive immunity
GO:0019886 antigen processing and presentation of exogenous peptide antigen via MHC class II(15)	7.04e-13	1	0	1	3.77e-05	1	2e-09	1	15	1-Adaptive immunity				GO:0019886 antigen processing and presentation of exogenous peptide antigen via MHC class II(15)	12.1524	15	4.42366	8.69897	15	1-Adaptive immunity
GO:0033151 V(D)J recombination(13)	0.75043	1	1	0.11999	0.88614	0.98707	1	2.05e-07	13	1-Adaptive immunity				GO:0033151 V(D)J recombination(13)	0.12469	-0.920855	0.0524977	-6.68825	13	1-Adaptive immunity
GO:0042088 T-helper 1 type immune response(8)	0.1961	1	3.13e-06	1	0.88614	1	0.073337	1	8	1-Adaptive immunity				GO:0042088 T-helper 1 type immune response(8)	0.707522	5.50446	0.0524977	1.13468	8	1-Adaptive immunity
GO:0042110 T cell activation(32)	0.77877	1	5.97e-06	1	0.069998	1	0.94097	0.93628	32	1-Adaptive immunity				GO:0042110 T cell activation(32)	0.108591	5.22403	1.15491	0.0264242	32	1-Adaptive immunity
GO:0042130 negative regulation of T cell proliferation(28)	0.0013009	1	1.08e-08	1	0.87585	1	0.031704	1	28	1-Adaptive immunity				GO:0042130 negative regulation of T cell proliferation(28)	2.88576	7.96658	0.0575703	1.49889	28	1-Adaptive immunity
GO:0045059 positive thymic T cell selection(12)	0.0099803	1	0	1	0.0073441	1	0.30891	1	12	1-Adaptive immunity				GO:0045059 positive thymic T cell selection(12)	2.00086	15	2.13406	0.510168	12	1-Adaptive immunity
GO:0045577 regulation of B cell differentiation(8)	0.10979	1	3.06e-06	1	0.71918	1	0.93015	0.93628	8	1-Adaptive immunity				GO:0045577 regulation of B cell differentiation(8)	0.959437	5.51428	0.143162	0.031447	8	1-Adaptive immunity
GO:0045582 positive regulation of T cell differentiation(14)	1.78e-05	1	6.09e-10	1	0.4518	1	0.17271	1	14	1-Adaptive immunity				GO:0045582 positive regulation of T cell differentiation(14)	4.74958	9.21538	0.345054	0.762683	14	1-Adaptive immunity
GO:0048247 lymphocyte chemotaxis(7)	0.11894	1	2.33e-06	1	0.38654	1	0.93015	0.93628	7	1-Adaptive immunity				GO:0048247 lymphocyte chemotaxis(7)	0.924672	5.63264	0.412806	0.031447	7	1-Adaptive immunity
GO:0050853 B cell receptor signaling pathway(31)	0.21979	1	0.050347	1	8.25e-08	1	0.82496	1	31	1-Adaptive immunity				GO:0050853 B cell receptor signaling pathway(31)	0.657992	1.29803	7.08355	0.0835671	31	1-Adaptive immunity
GO:0002548 monocyte chemotaxis(8)	0.3629	1	0.038201	1	1.13e-11	1	0.93015	0.96722	8	2-Innate immunity				GO:0002548 monocyte chemotaxis(8)	0.440213	1.41793	10.9469	0.031447	8	2-Innate immunity
GO:0032930 positive regulation of superoxide anion generation(7)	0.89619	1	1	0.60665	0.39386	1	9.37e-06	1	7	2-Innate immunity				GO:0032930 positive regulation of superoxide anion generation(7)	0.0475999	-0.217062	0.404658	5.02826	7	2-Innate immunity
GO:0033034 positive regulation of myeloid cell apoptotic process(8)	0.90599	1	1	0.010486	0.90977	0.98707	1	3.1e-13	8	2-Innate immunity				GO:0033034 positive regulation of myeloid cell apoptotic process(8)	0.0428766	-1.97939	0.0410684	-12.5086	8	2-Innate immunity
GO:0045087 innate immune response(129)	9.93e-06	1	3.2e-08	1	4.18e-05	1	0.0056764	1	129	2-Innate immunity				GO:0045087 innate immune response(129)	5.00305	7.49485	4.37882	2.24593	129	2-Innate immunity
GO:0045639 positive regulation of myeloid cell differentiation(11)	0.90454	1	1	0.063862	0.25198	1	1	2.67e-09	11	2-Innate immunity				GO:0045639 positive regulation of myeloid cell differentiation(11)	0.0435722	-1.19476	0.598634	-8.57349	11	2-Innate immunity
GO:0060907 positive regulation of macrophage cytokine production(6)	0.16968	1	1.89e-07	1	0.88614	0.98707	0.00028721	1	6	2-Innate immunity				GO:0060907 positive regulation of macrophage cytokine production(6)	0.770369	6.72354	0.0524977	3.5418	6	2-Innate immunity
GO:2000529 positive regulation of myeloid dendritic cell chemotaxis(6)	7.22e-08	1	0.86201	1	7.48e-05	1	0.93015	0.93628	6	2-Innate immunity				GO:2000529 positive regulation of myeloid dendritic cell chemotaxis(6)	7.14146	0.0644877	4.1261	0.031447	6	2-Innate immunity
GO:0009615 response to virus(93)	0.56884	1	0.86201	1	0.67935	1	4.35e-09	1	93	3-Virus response				GO:0009615 response to virus(93)	0.24501	0.0644877	0.167906	8.36151	93	3-Virus response
GO:0045071 negative regulation of viral genome replication(15)	0.90454	1	0.86201	1	0.14938	1	1.39e-07	1	15	3-Virus response				GO:0045071 negative regulation of viral genome replication(15)	0.0435722	0.0644877	0.825708	6.85699	15	3-Virus response
GO:0051607 defense response to virus(58)	0.13227	1	0.016223	1	0.58823	1	2.12e-06	1	58	3-Virus response				GO:0051607 defense response to virus(58)	0.878539	1.78987	0.230453	5.67366	58	3-Virus response
GO:0002862 negative regulation of inflammatory response to antigenic stimulus(9)	0.39384	1	9.8e-06	1	0.23052	1	0.021589	1	9	4-Immune regulation				GO:0002862 negative regulation of inflammatory response to antigenic stimulus(9)	0.40468	5.00877	0.637291	1.66577	9	4-Immune regulation
GO:0006952 defense response(87)	0.11499	1	2.21e-11	1	1	0.66043	0.063517	1	87	4-Immune regulation				GO:0006952 defense response(87)	0.93934	10.6556	-0.180173	1.19711	87	4-Immune regulation
GO:0006954 inflammatory response(200)	0.046278	1	1.87e-09	1	0.013551	1	0.93015	0.93628	200	4-Immune regulation				GO:0006954 inflammatory response(200)	1.33463	8.72816	1.86803	0.031447	200	4-Immune regulation
GO:0006955 immune response(141)	0.021173	1	0	1	3.58e-07	1	0.00014905	1	141	4-Immune regulation				GO:0006955 immune response(141)	1.67422	15	6.44612	3.82667	141	4-Immune regulation
GO:0032496 response to lipopolysaccharide(87)	0.09478	1	2.01e-06	1	0.88614	0.98879	0.94414	0.93628	87	4-Immune regulation				GO:0032496 response to lipopolysaccharide(87)	1.02328	5.6968	0.0524977	0.0249636	87	4-Immune regulation
GO:0035458 cellular response to interferon-beta(20)	0.0038591	1	0.00024723	1	0.00036131	1	1.34e-07	1	20	4-Immune regulation				GO:0035458 cellular response to interferon-beta(20)	2.41351	3.6069	3.44212	6.8729	20	4-Immune regulation
GO:0042742 defense response to bacterium(104)	0.41634	1	4.4e-10	1	0.89064	0.98707	0.034001	1	104	4-Immune regulation				GO:0042742 defense response to bacterium(104)	0.380552	9.35655	0.0502978	1.46851	104	4-Immune regulation
GO:0042832 defense response to protozoan(18)	0.0040715	1	1.29e-13	1	0.23048	1	3.95e-09	1	18	4-Immune regulation				GO:0042832 defense response to protozoan(18)	2.39025	12.8894	0.637367	8.4034	18	4-Immune regulation
GO:0050729 positive regulation of inflammatory response(31)	0.50094	1	1.03e-06	1	0.27225	1	0.64516	1	31	4-Immune regulation				GO:0050729 positive regulation of inflammatory response(31)	0.300214	5.98716	0.565032	0.190333	31	4-Immune regulation
GO:0050830 defense response to Gram-positive bacterium(45)	0.48837	1	1.39e-07	1	0.88614	1	0.051896	1	45	4-Immune regulation				GO:0050830 defense response to Gram-positive bacterium(45)	0.311251	6.85699	0.0524977	1.28487	45	4-Immune regulation
GO:0050831 male-specific defense response to bacterium(7)	0.90454	1	1	0.0050326	0.91113	0.98707	1	0	7	4-Immune regulation				GO:0050831 male-specific defense response to bacterium(7)	0.0435722	-2.29821	0.0404197	0	7	4-Immune regulation
GO:0071346 cellular response to interferon-gamma(17)	0.010841	1	0	1	0.038941	1	1.39e-07	1	17	4-Immune regulation				GO:0071346 cellular response to interferon-gamma(17)	1.96493	15	1.40959	6.85699	17	4-Immune regulation
GO:0006260 DNA replication(129)	3.38e-11	1	0.86201	1	0	1	0.93015	0.95611	129	5-Proliferation				GO:0006260 DNA replication(129)	10.4711	0.0644877	15	0.031447	129	5-Proliferation
GO:0006281 DNA repair(277)	0	1	0.87005	1	3.35e-10	1	1	0.331	277	5-Proliferation				GO:0006281 DNA repair(277)	15	0.0604558	9.47496	-0.480172	277	5-Proliferation
GO:0006288 base-excision repair, DNA ligation(8)	0.90454	1	1	0.066661	0.90687	0.98707	1	3.02e-12	8	5-Proliferation				GO:0006288 base-excision repair, DNA ligation(8)	0.0435722	-1.17613	0.042455	-11.52	8	5-Proliferation
GO:0006974 response to DNA damage stimulus(331)	0	1	0.88285	1	2.61e-10	1	1	0.27162	331	5-Proliferation				GO:0006974 response to DNA damage stimulus(331)	15	0.0541131	9.58336	-0.566038	331	5-Proliferation
GO:0007049 cell cycle(580)	0	1	0.86201	1	0	1	0.99906	0.93628	580	5-Proliferation				GO:0007049 cell cycle(580)	15	0.0644877	15	0.000408429	580	5-Proliferation
GO:0007059 chromosome segregation(71)	1.7e-07	1	0.90109	1	0.048104	1	0.93848	0.93628	71	5-Proliferation				GO:0007059 chromosome segregation(71)	6.76955	0.0452318	1.31782	0.027575	71	5-Proliferation
GO:0007067 mitosis(232)	0	1	0.86201	1	0	1	0.99396	0.93628	232	5-Proliferation				GO:0007067 mitosis(232)	15	0.0644877	15	0.00263109	232	5-Proliferation
GO:0031297 replication fork processing(7)	2.97e-06	1	0.86201	1	0.27675	1	0.93015	0.93628	7	5-Proliferation				GO:0031297 replication fork processing(7)	5.52724	0.0644877	0.557912	0.031447	7	5-Proliferation
GO:0032392 DNA geometric change(7)	0.90454	1	1	0.0050326	0.91113	0.98707	1	0	7	5-Proliferation				GO:0032392 DNA geometric change(7)	0.0435722	-2.29821	0.0404197	0	7	5-Proliferation
GO:0051301 cell division(311)	0	1	0.86201	1	0	1	0.93015	0.93628	311	5-Proliferation				GO:0051301 cell division(311)	15	0.0644877	15	0.031447	311	5-Proliferation
GO:0006915 apoptotic process(563)	9.38e-08	1	0.00024751	1	0.084712	1	0.93015	0.93628	563	6-Apoptosis				GO:0006915 apoptotic process(563)	7.0278	3.60641	1.07206	0.031447	563	6-Apoptosis
GO:0042981 regulation of apoptotic process(173)	3.78e-06	1	0.39959	1	0.26471	1	0.93015	0.97132	173	6-Apoptosis				GO:0042981 regulation of apoptotic process(173)	5.42251	0.398385	0.57723	0.031447	173	6-Apoptosis
GO:2000426 negative regulation of apoptotic cell clearance (7)	0.90454	1	1	0.0050326	0.91113	0.98707	1	0	7	6-Apoptosis				GO:2000426 negative regulation of apoptotic cell clearance (7)	0.0435722	-2.29821	0.0404197	0	7	6-Apoptosis
GO:0006397 mRNA processing(301)	2.29e-08	1	0.98635	1	0.0019835	1	1	0.045033	301	7-Protein biosysnthesis				GO:0006397 mRNA processing(301)	7.64016	0.00596895	2.70257	-1.34647	301	7-Protein biosysnthesis
GO:0006412 translation(283)	4.6e-09	1	0.52514	1	0.75721	1	0.002571	1	283	7-Protein biosysnthesis				GO:0006412 translation(283)	8.33724	0.279725	0.120784	2.5899	283	7-Protein biosysnthesis
GO:0006418 tRNA aminoacylation for protein translation(36)	3.57e-06	1	0.86201	1	0.20444	1	0.93015	0.99914	36	7-Protein biosysnthesis				GO:0006418 tRNA aminoacylation for protein translation(36)	5.44733	0.0644877	0.689434	0.031447	36	7-Protein biosysnthesis
GO:0006508 proteolysis(593)	0.0014525	1	8.13e-06	1	0.68181	1	0.93015	0.93628	593	7-Protein biosysnthesis				GO:0006508 proteolysis(593)	2.83788	5.08991	0.166337	0.031447	593	7-Protein biosysnthesis
GO:0006865 amino acid transport(42)	1	0.48696	0.95579	1	0.88614	1	1	2.05e-06	42	7-Protein biosysnthesis				GO:0006865 amino acid transport(42)	-0.312507	0.0196375	0.0524977	-5.68825	42	7-Protein biosysnthesis
GO:0008033 tRNA processing(67)	1.89e-06	1	1	0.96603	0.28526	1	0.96964	0.93628	67	7-Protein biosysnthesis				GO:0008033 tRNA processing(67)	5.72354	-0.0150094	0.544759	0.0133895	67	7-Protein biosysnthesis
GO:0015031 protein transport(554)	0	1	0.052873	1	0.0028501	1	0.93015	0.93628	554	7-Protein biosysnthesis				GO:0015031 protein transport(554)	15	1.27677	2.54514	0.031447	554	7-Protein biosysnthesis
GO:0015804 neutral amino acid transport(10)	0.99278	1	0.86201	1	0.88614	0.99155	1	5.53e-08	10	7-Protein biosysnthesis				GO:0015804 neutral amino acid transport(10)	0.00314698	0.0644877	0.0524977	-7.25727	10	7-Protein biosysnthesis
GO:0017055 negative regulation of RNA polymerase II transcriptional preinitiation complex assembly(8)	0.92378	1	1	0.00029917	0.96244	0.98707	1	1.29e-12	8	7-Protein biosysnthesis				GO:0017055 negative regulation of RNA polymerase II transcriptional preinitiation complex assembly(8)	0.0344314	-3.52408	0.0166263	-11.8894	8	7-Protein biosysnthesis
GO:0043619 regulation of transcription from RNA polymerase II promoter in response to oxidative stress(7)	0.90454	1	0.038944	1	0.98735	0.98707	5.9e-07	1	7	7-Protein biosysnthesis				GO:0043619 regulation of transcription from RNA polymerase II promoter in response to oxidative stress(7)	0.0435722	1.40956	0.00552887	6.22915	7	7-Protein biosysnthesis
GO:0051028 mRNA transport(60)	3.18e-06	1	0.86201	1	0.24546	1	0.93015	0.9578	60	7-Protein biosysnthesis				GO:0051028 mRNA transport(60)	5.49757	0.0644877	0.610019	0.031447	60	7-Protein biosysnthesis
GO:0051603 proteolysis involved in cellular protein catabolic process(28)	3.61e-10	1	5.58e-05	1	0.020227	1	0.0056734	1	28	7-Protein biosysnthesis				GO:0051603 proteolysis involved in cellular protein catabolic process(28)	9.44249	4.25337	1.69407	2.24616	28	7-Protein biosysnthesis
GO:0006184 GTP catabolic process(164)	2.51e-05	1	0.029657	1	0.05531	1	9.79e-09	1	164	8-Metabolism				GO:0006184 GTP catabolic process(164)	4.60033	1.52787	1.2572	8.00922	164	8-Metabolism
GO:0006695 cholesterol biosynthetic process(27)	0.38778	1	3.58e-13	1	0.0060843	1	0.95546	0.93628	27	8-Metabolism				GO:0006695 cholesterol biosynthetic process(27)	0.411415	12.4461	2.21579	0.0197875	27	8-Metabolism
GO:0006725 cellular aromatic compound metabolic process(8)	1	0.25909	0.86201	1	0.88614	0.98707	1	0	8	8-Metabolism				GO:0006725 cellular aromatic compound metabolic process(8)	-0.586549	0.0644877	0.0524977	0	8	8-Metabolism
GO:0006749 glutathione metabolic process(32)	0.88233	1	1	0.58319	0.88614	0.98707	0	1	32	8-Metabolism				GO:0006749 glutathione metabolic process(32)	0.054369	-0.23419	0.0524977	15	32	8-Metabolism
GO:0008299 isoprenoid biosynthetic process(18)	0.88116	1	1.34e-09	1	0.00019553	1	0.93015	0.97026	18	8-Metabolism				GO:0008299 isoprenoid biosynthetic process(18)	0.0549452	8.8729	3.70879	0.031447	18	8-Metabolism
GO:0016098 monoterpenoid metabolic process(6)	0.93283	1	0.62554	1	0.68017	1	4.93e-09	1	6	8-Metabolism				GO:0016098 monoterpenoid metabolic process(6)	0.0301975	0.203745	0.167383	8.30715	6	8-Metabolism
GO:0016126 sterol biosynthetic process(26)	0.31354	1	1.32e-11	1	0.0083674	1	0.93015	1	26	8-Metabolism				GO:0016126 sterol biosynthetic process(26)	0.503707	10.8794	2.07741	0.031447	26	8-Metabolism
GO:0035814 negative regulation of renal sodium excretion(6)	1	0.37449	0.80609	1	0.91113	0.98707	1	2.2e-12	6	8-Metabolism				GO:0035814 negative regulation of renal sodium excretion(6)	-0.42656	0.0936165	0.0404197	-11.6576	6	8-Metabolism
GO:0042158 lipoprotein biosynthetic process(6)	1	0.19104	0.86201	1	0.95267	0.98707	1	4.7e-06	6	8-Metabolism				GO:0042158 lipoprotein biosynthetic process(6)	-0.718876	0.0644877	0.0210575	-5.3279	6	8-Metabolism
GO:0042743 hydrogen peroxide metabolic process(10)	1.7e-07	1	0.00050145	1	0.11346	1	8.04e-05	1	10	8-Metabolism				GO:0042743 hydrogen peroxide metabolic process(10)	6.76955	3.29977	0.945157	4.09474	10	8-Metabolism
GO:0045819 positive regulation of glycogen catabolic process(8)	0.91888	1	1	0.0061829	0.91554	0.98707	1	4.56e-13	8	8-Metabolism				GO:0045819 positive regulation of glycogen catabolic process(8)	0.0367412	-2.20881	0.0383227	-12.341	8	8-Metabolism
GO:0070989 oxidative demethylation(9)	0.88412	1	0.44911	1	0.81098	1	2.24e-06	1	9	8-Metabolism				GO:0070989 oxidative demethylation(9)	0.0534888	0.347647	0.0909899	5.64975	9	8-Metabolism
GO:0001525 angiogenesis(186)	0.91619	1	0.0012772	1	1.2e-06	1	0.059916	1	186	9-Other				GO:0001525 angiogenesis(186)	0.0380145	2.89374	5.92082	1.22246	186	9-Other
GO:0006935 chemotaxis(96)	0.91463	1	0.095791	1	1.3e-06	1	1	0.48244	96	9-Other				GO:0006935 chemotaxis(96)	0.0387546	1.01868	5.88606	-0.316557	96	9-Other
GO:0016192 vesicle-mediated transport(190)	1.57e-07	1	0.63116	1	0.44739	1	0.99461	0.93628	190	9-Other				GO:0016192 vesicle-mediated transport(190)	6.8041	0.199861	0.349314	0.00234718	190	9-Other
GO:0035759 mesangial cell-matrix adhesion(6)	7.22e-08	1	0.86201	1	7.48e-05	1	0.93015	0.93628	6	9-Other				GO:0035759 mesangial cell-matrix adhesion(6)	7.14146	0.0644877	4.1261	0.031447	6	9-Other
GO:0045663 positive regulation of myoblast differentiation(18)	0.90454	1	1	0.44475	0.81221	1	1	2.71e-06	18	9-Other				GO:0045663 positive regulation of myoblast differentiation(18)	0.0435722	-0.351884	0.0903317	-5.56703	18	9-Other
GO:0051450 myoblast proliferation(11)	0.90454	1	1	0.84694	0.88614	0.98707	1	8.97e-06	11	9-Other				GO:0051450 myoblast proliferation(11)	0.0435722	-0.0721474	0.0524977	-5.04721	11	9-Other
GO:0051856 adhesion to symbiont(9)	0.67428	1	0.0028788	1	0.079763	1	3.9e-07	1	9	9-Other				GO:0051856 adhesion to symbiont(9)	0.17116	2.54079	1.0982	6.40894	9	9-Other
GO:0060547 negative regulation of necrotic cell death(8)	0.90454	1	1	0.77379	0.04432	1	4.4e-06	1	8	9-Other				GO:0060547 negative regulation of necrotic cell death(8)	0.0435722	-0.111377	1.3534	5.35655	8	9-Other
