# Supplementary material for: Site-specific programming of the host epithelial transcriptome by the gut microbiota
Source: Genome Biol. 2015 Mar 28;16(1):62. doi: 10.1186/s13059-015-0614-4 (PMC4404278; doi:10.1186/s13059-015-0614-4)
Supplement: Additional file 5: Table S3. — Regulatory factors enriched in microbially regulated genes of ileal and colonic tip and crypt fractions. [file 13059_2015_614_MOESM5_ESM.xlsx]

## Sheet: Info
Table S3
Enrichment of regulatory factors in LCM fractions (adjusted p-value) and their comparsion with the average adjusted p-value dervied from 1000 random sampling:
The transcription factor binding targets were retrieved and combined from Cscan database including ChIP-Seq data and ECRbase database.
The microRNA targets were retrieved and combined from TargetScan database and miRanda database.
For each analyzed group of genes, their TF and microRNA enrichment were evaluated for significance level by Fisher’s exact test comparing with background p-value derived from random sampling (average p-value of 1000 times randomly selected gene of the same sample size).
Finally, the 50 most significant results for each LCM fraction were selected for further analysis.
Sheet “a) all factors” shows the data for all factors.
Sheet “b) p-value sorted” shows the data for all factors sorted with ascending p-value. The black line indicates the cutoff for the 50 most significant results.
Sheet “c) fraction-specific factors” shows fraction-specific factors that were derived from the 50 most significant results in each fraction.

## Sheet: a) all factors
Table S3
Enrichment of regulatory factors in LCM fractions (adjusted p-value) and their comparsion with the average adjusted p-value dervied from 1000 random sampling:
Type	#	Factor	Ileum_Crypt	Ileum_Crypt_Random	Ileum_Tip	Ileum_Tip_Random	Colon_Crypt	Colon_Crypt_Random	Colon_Tip	Colon_Tip_Random	Crypt	Crypt_Random	Tip	Tip_Random		Color code:
miRNA	1	mmu-let-7g	0.00245767	0.97714	6.60497e-11	0.770569	4.29031e-06	0.329781	0.000339655	0.912381	1	0.227237	0.0228587	0.610751		miRNA
miRNA	2	mmu-let-7i	0.00236466	0.491447	2.83786e-10	0.603273	4.08668e-06	0.0198803	0.0011647	0.525296	0.793661	0.164251	0.0224872	0.424661		ChIP
miRNA	3	mmu-miR-1	0.257528	0.127799	0.0180307	0.610863	0.0249456	0.624709	2.641e-06	0.600819	1	0.225131	0.251051	0.899019		TF-prediction
miRNA	4	mmu-miR-15b	0.107224	0.56578	2.42321e-17	0.352441	0.0281991	0.182653	1.36671e-07	0.0905805	0.443756	0.383827	0.000996383	0.294386
miRNA	5	mmu-miR-23b	0.00028722	0.0251416	1.60899e-10	0.88323	0.200425	0.5362	2.0569e-08	0.995927	0.184295	0.829246	0.0676244	0.124114
miRNA	6	mmu-miR-27b	9.27424e-05	0.770173	9.44391e-13	0.279506	9.49683e-06	0.548891	3.6385e-06	0.781918	0.93781	0.939932	0.0252434	0.404765
miRNA	7	mmu-miR-29b	3.68406e-05	0.046445	2.36442e-12	0.399731	0.00202464	0.326279	1.02528e-05	0.142354	0.0276994	0.695151	0.000610303	0.519562
miRNA	8	mmu-miR-30a	6.08057e-07	0.423339	2.49897e-12	0.144074	0.0189791	0.20429	9.38955e-09	0.195284	0.358768	0.91822	0.0447719	0.888059
miRNA	9	mmu-miR-30b	2.78596e-07	0.172395	6.37717e-13	0.619965	0.0195261	0.761769	2.45641e-08	0.283447	0.360322	0.908456	0.0455503	0.979997
miRNA	10	mmu-miR-99a	0.557366	0.0903727	0.458267	0.435356	0.265848	0.684041	0.292697	0.251361	1	0.761667	0.0109772	0.0171504
miRNA	11	mmu-miR-99b	0.054943	0.406172	0.151533	0.122007	0.231553	0.591116	0.651115	0.969972	1	0.365863	0.00125574	0.438457
miRNA	12	mmu-miR-101a	0.0495931	0.520632	4.89758e-11	0.267315	0.0189814	0.72443	7.54376e-08	0.112567	0.581426	0.49747	0.159892	0.910631
miRNA	13	mmu-miR-124	0.000754536	0.891795	1.04593e-19	0.695043	0.00637528	0.0702094	6.24622e-08	0.645141	0.883201	0.489832	0.0067178	0.405496
miRNA	14	mmu-miR-125a-5p	0.0783047	0.183678	6.90997e-12	0.201524	0.0708816	0.30584	3.53905e-06	0.0179369	0.855889	0.0891772	2.94194e-05	0.491355
miRNA	15	mmu-miR-125a-3p	2.68207e-05	0.167855	2.37243e-16	0.949404	0.0386056	0.0174284	0.0145407	0.706513	0.337177	0.988301	0.0162149	0.687284
miRNA	16	mmu-miR-125b-5p	0.0671577	0.0100788	2.62078e-12	0.351751	0.100666	0.485112	2.13344e-05	0.692609	0.851345	0.924627	8.28143e-05	0.579071
miRNA	17	mmu-miR-126-3p	0.102509	0.686178	0.943419	0.422124	0.151465	0.381792	0.752173	0.0856339	1	0.473343	1	0.985456
miRNA	18	mmu-miR-127	0.0723752	0.923001	0.123097	0.321475	0.00936444	0.0258083	0.484106	0.546799	0.20987	0.322489	0.21209	0.208065
miRNA	19	mmu-miR-128	1.15754e-05	0.130685	3.2102e-15	0.00427694	3.82571e-05	0.0995285	0.00143503	0.382386	0.764993	0.261688	0.0305165	0.680579
miRNA	20	mmu-miR-130a	0.00351679	0.274927	1.02103e-07	0.463833	0.0101952	0.164763	4.39383e-07	0.308558	0.447215	0.176659	0.00296693	0.872544
miRNA	21	mmu-miR-9	4.4244e-05	0.739385	6.10596e-13	0.225881	0.0123381	0.369557	6.21997e-05	0.248485	0.896891	0.194524	0.000224027	0.444825
miRNA	22	mmu-miR-132	0.00375024	0.98049	2.58592e-12	0.173529	1.92804e-06	0.755754	1.44644e-06	0.173661	0.575736	0.368722	0.00836438	0.889563
miRNA	23	mmu-miR-133a	0.00101341	0.291157	2.22314e-08	0.0785473	0.626242	0.850345	0.0196471	0.489821	0.727142	0.468917	0.00204079	0.291938
miRNA	24	mmu-miR-134	0.00483489	0.878327	1.33482e-16	0.0757421	0.0489005	0.0736833	3.49439e-05	0.435621	0.228021	0.0249669	0.00263553	0.115505
miRNA	25	mmu-miR-135a	0.00921299	0.567609	1.38957e-10	0.603868	9.41575e-05	0.116413	9.24346e-09	0.0469267	0.847939	0.855302	0.0135124	0.186263
miRNA	26	mmu-miR-136	0.000625605	0.929662	3.09531e-19	0.126758	5.30761e-05	0.647136	0.00161909	0.943197	0.329262	0.0785654	0.0145335	0.345177
miRNA	27	mmu-miR-137	0.000930656	0.0756429	2.03308e-09	0.740406	0.0853944	0.318476	5.77776e-07	0.405692	0.200836	0.6187	0.210083	0.430348
miRNA	28	mmu-miR-138	3.77185e-06	0.756032	6.51005e-19	0.00342414	0.000327765	0.290628	6.64882e-06	0.571344	0.00775467	0.103467	0.81631	0.947395
miRNA	29	mmu-miR-140	0.0545252	0.310844	3.82068e-08	0.377083	0.000916028	0.16575	0.000464838	0.153961	0.738455	0.0277429	0.10286	0.13856
miRNA	30	mmu-miR-141	0.000960023	0.377415	7.41267e-11	0.604	0.059567	0.693925	4.48974e-06	0.0698026	0.397357	0.394769	0.0344037	0.246551
miRNA	31	mmu-miR-142-3p	0.00875038	0.831906	4.97988e-05	0.418932	0.0292856	0.237605	0.0186004	0.830517	0.319372	0.866497	0.412037	0.195896
miRNA	32	mmu-miR-144	0.00320736	0.675717	3.60197e-08	0.580987	0.00763645	0.534241	3.29859e-09	0.667962	0.146294	0.00474543	0.0374347	0.669371
miRNA	33	mmu-miR-145	0.0105269	0.809312	1.07205e-15	0.0658881	0.00358622	0.95368	3.83287e-06	0.865555	0.309599	0.904333	0.0516813	0.625626
miRNA	34	mmu-miR-146a	1.11508e-05	0.319291	1.22114e-09	0.97741	0.00572975	0.67924	0.00171063	0.582552	1	0.285924	0.0219084	0.155061
miRNA	35	mmu-miR-149	0.00100843	0.0759636	8.18911e-16	0.0511603	2.25593e-06	0.849802	2.45547e-07	0.638001	0.0683562	0.713056	0.0681409	0.648953
miRNA	36	mmu-miR-150	0.000168331	0.700703	2.25611e-17	0.11376	0.000804372	0.366723	0.000659111	0.0331088	0.365291	0.757873	0.0234267	0.348356
miRNA	37	mmu-miR-152	0.00543563	0.745476	1.61104e-14	0.854522	4.3765e-05	0.824452	0.000122021	0.654641	0.323526	0.311443	0.195947	0.488901
miRNA	38	mmu-miR-153	6.12035e-05	0.992097	4.97434e-10	0.420599	0.0385907	0.566655	2.21022e-06	0.747217	0.161037	0.604118	0.0314725	0.99542
miRNA	39	mmu-miR-154	0.512385	0.533221	1.05896e-05	0.816062	0.00495879	0.672383	1.02716e-09	0.185002	1	0.844879	0.0505442	0.562597
miRNA	40	mmu-miR-155	0.0532769	0.503883	7.02364e-09	0.737579	7.16723e-05	0.743338	0.0152276	0.742194	0.789625	0.297518	0.00833289	0.344613
miRNA	41	mmu-miR-10b	0.0424353	0.742315	1.02556e-10	0.417193	0.00317808	0.0033429	2.17268e-06	0.413171	0.797266	0.189738	0.00371473	0.741864
miRNA	42	mmu-miR-129-5p	0.00012487	0.931059	2.06002e-13	0.639201	0.0160296	0.454587	0.000670481	0.376552	0.411224	0.974531	0.00886478	0.653299
miRNA	43	mmu-miR-181a	0.174085	0.614462	1.18444e-14	0.469047	7.35902e-05	0.569045	1.83721e-07	0.781406	0.0664719	0.1015	0.0010852	0.640465
miRNA	44	mmu-miR-182	0.00125692	0.496282	1.99428e-12	0.388299	0.106844	0.00630933	0.000692714	0.222307	0.559365	0.304991	0.0349148	0.504924
miRNA	45	mmu-miR-183	0.00579026	0.569995	1.35582e-14	0.415806	0.00161407	0.448704	4.96841e-09	0.109594	0.465547	0.510174	0.00139341	0.530429
miRNA	46	mmu-miR-184	0.30435	0.386394	4.62795e-05	0.556307	0.0984283	0.667807	0.167849	0.9293	0.405197	0.852879	0.119549	0.390014
miRNA	47	mmu-miR-185	0.00017116	0.526125	1.54499e-13	0.624936	3.95726e-05	0.775583	2.40936e-06	0.312783	0.00804628	0.538682	0.0332697	0.156016
miRNA	48	mmu-miR-186	0.000890106	0.188823	6.9526e-21	0.0262122	0.000165067	0.760602	3.70069e-14	0.117866	0.8313	0.502675	0.00110866	0.22846
miRNA	49	mmu-miR-187	0.000377812	0.871555	0.0031334	0.888235	0.0319452	0.13607	0.125255	0.838931	1	0.236314	0.259842	0.842374
miRNA	50	mmu-miR-24	0.0126977	0.23168	1.4508e-17	0.758241	0.00131679	0.590634	9.8297e-08	0.573751	0.63917	0.342076	0.00380729	0.186304
miRNA	51	mmu-miR-190	0.000416104	0.887905	0.00232428	0.123847	0.0110033	0.491415	0.000124749	0.234777	0.139146	0.397846	0.000885923	0.717148
miRNA	52	mmu-miR-191	0.044453	0.57382	5.09277e-07	0.49645	0.322848	0.987828	0.042214	0.612788	0.392787	0.956684	0.107388	0.571262
miRNA	53	mmu-miR-193	0.00578862	0.297076	2.19664e-06	0.899598	0.0386378	0.715755	0.00968855	0.760722	0.136132	0.279167	0.195798	0.391298
miRNA	54	mmu-miR-194	0.0194821	0.993643	2.02514e-11	0.443761	0.27131	0.201566	1.63506e-07	0.71082	0.257189	0.316233	0.0115816	0.393626
miRNA	55	mmu-miR-195	0.110678	0.870978	4.19315e-15	0.0702264	0.00647182	0.412417	4.64266e-08	0.396805	0.425178	0.698292	0.0232567	0.64569
miRNA	56	mmu-miR-199a-5p	2.29843e-05	0.93271	6.64399e-12	0.116973	9.71062e-06	0.607682	6.49566e-06	0.646538	0.140135	0.58223	0.210823	0.411028
miRNA	57	mmu-miR-200b	7.10753e-07	0.200069	6.69958e-14	0.939816	0.000102099	0.653214	0.0001277	0.890932	0.579319	0.86447	0.39778	0.610099
miRNA	58	mmu-miR-202-3p	0.00697902	0.371301	2.87984e-09	0.956976	0.00245554	0.399321	0.00208628	0.499849	1	0.0930215	0.205656	0.170232
miRNA	59	mmu-miR-203	0.000240627	0.0305863	1.98457e-12	0.821372	0.000265492	0.0977127	1.6081e-09	0.0789235	0.0961645	0.69974	0.0701487	0.271894
miRNA	60	mmu-miR-204	0.000207158	0.816154	1.19823e-13	0.426033	0.0793836	0.245461	0.00126726	0.837351	0.636534	0.161764	0.145617	0.72092
miRNA	61	mmu-miR-205	0.0403391	0.561417	3.36143e-12	0.225629	0.0397798	0.933532	1.06329e-08	0.670576	0.307592	0.279317	0.00432981	0.254691
miRNA	62	mmu-miR-206	0.00905406	0.188048	1.36741e-09	0.299082	0.0124568	0.106306	4.97568e-05	0.217822	1	0.196244	0.182783	0.513632
miRNA	63	mmu-miR-122	0.00192715	0.793137	1.8683e-09	0.173497	0.13465	0.393719	0.00829647	0.911193	0.77457	0.945321	0.155963	0.0413556
miRNA	64	mmu-miR-143	0.690496	0.0908878	2.01231e-12	0.987627	0.00030679	0.46911	1.08694e-07	0.953988	0.0382248	0.0590166	0.413404	0.20549
miRNA	65	mmu-miR-30e	1.66369e-07	0.206469	1.39422e-12	0.396336	0.0220828	0.368098	3.76251e-08	0.459668	0.367154	0.571033	0.0108683	0.911425
miRNA	66	mmu-miR-290-5p	0.000276582	0.0759177	2.77813e-15	0.586657	2.05025e-07	0.0408241	1.29585e-10	0.88516	0.0746194	0.32491	0.0205716	0.798833
miRNA	67	mmu-miR-291a-3p	0.318818	0.174395	4.73972e-11	0.129845	0.0108908	0.930807	7.79205e-05	0.688566	0.102082	0.320781	0.000257725	0.773544
miRNA	68	mmu-miR-292-5p	0.000270687	0.411137	1.30839e-14	0.275199	1.52621e-06	0.344334	3.12691e-10	0.534357	0.0743773	0.256362	0.00929845	0.0923165
miRNA	69	mmu-miR-294	0.307502	0.918094	7.00475e-11	0.76789	0.00519394	0.100812	0.000130641	0.708746	0.100279	0.543607	0.000734434	0.245195
miRNA	70	mmu-miR-295	0.119274	0.319629	9.52789e-13	0.887508	0.00387418	0.696552	0.000274683	0.418292	0.0334026	0.131404	0.000109586	0.889272
miRNA	71	mmu-miR-296-3p	0.233256	0.820328	6.93067e-07	0.943942	0.0147392	0.396448	0.000911028	0.6076	1	0.0910976	0.224466	0.0780457
miRNA	72	mmu-miR-299	0.000532038	0.495983	1.06718e-10	0.260081	0.000646738	0.608019	0.000114752	0.519934	0.429552	0.817454	0.159679	0.34216
miRNA	73	mmu-miR-301a	0.00104568	0.0504106	2.19964e-09	0.614182	0.00141114	0.972473	2.78396e-08	0.73761	0.492716	0.629306	0.00608063	0.456281
miRNA	74	mmu-miR-302a	0.0755258	0.868344	1.25603e-11	0.984995	0.0055296	0.901874	0.000148613	0.375846	0.118543	0.6612	0.000482664	0.0939629
miRNA	75	mmu-miR-34c	0.169086	0.430193	5.10367e-15	0.236044	0.00276077	0.460349	9.88653e-06	0.0471558	0.327711	0.343613	0.202067	0.836998
miRNA	76	mmu-miR-34b-5p	0.0801251	0.244084	1.09237e-15	0.932765	0.00486421	0.0702603	1.55654e-05	0.731007	0.322596	0.403326	0.309682	0.034674
miRNA	77	mmu-let-7d	0.000610052	0.355109	2.45496e-11	0.235534	1.16529e-05	0.310545	0.000160888	0.713466	1	0.210742	0.10345	0.0143042
miRNA	78	mmu-miR-106a	1.08068e-06	0.612716	1.94312e-19	0.590274	0.00109194	0.00934635	0.000363048	0.848777	0.011186	0.26066	0.0579778	0.478889
miRNA	79	mmu-miR-106b	6.62211e-06	0.196788	4.23894e-19	0.115781	0.000336791	0.282766	0.000205447	0.953497	0.00996571	0.632989	0.0104156	0.689132
miRNA	80	mmu-miR-130b	0.00277085	0.050834	1.97301e-08	0.553111	0.00663521	0.674713	1.60074e-07	0.725541	0.460852	0.253329	0.00985582	0.269105
miRNA	81	mmu-miR-19b	2.01391e-05	0.362065	7.48535e-13	0.138784	0.00462547	0.372782	2.61162e-05	0.671778	0.028524	0.087046	0.00512158	0.294549
miRNA	82	mmu-miR-30c	3.78351e-07	0.623279	5.78659e-13	0.129887	0.0217194	0.561267	3.5518e-08	0.752093	0.366223	0.655919	0.0237017	0.220369
miRNA	83	mmu-miR-30d	7.16517e-07	0.650214	5.37506e-12	0.659624	0.0147174	0.76237	9.29898e-09	0.995681	0.345253	0.783396	0.0383958	0.059281
miRNA	84	mmu-miR-148a	0.00577827	0.706952	9.17458e-15	0.874999	4.70971e-05	0.222271	0.000457053	0.137218	0.325696	0.800898	0.115513	0.212209
miRNA	85	mmu-miR-192	0.00283249	0.569192	1.70041e-05	0.690999	3.62852e-05	0.673223	0.0862162	0.104638	0.303586	0.0262683	0.218451	0.281095
miRNA	86	mmu-miR-196a	0.00879842	0.54258	1.9808e-06	0.2502	0.0293916	0.255485	0.000201654	0.821917	0.692649	0.317878	0.00302384	0.83574
miRNA	87	mmu-miR-200a	0.00125167	0.207131	2.15683e-10	0.797532	0.05129	0.565393	4.21602e-05	0.896955	0.387154	0.332064	0.0143132	0.187913
miRNA	88	mmu-miR-208a	0.0141186	0.734814	7.97185e-05	0.933484	0.289211	0.727836	8.33165e-07	0.605661	1	0.440398	0.377041	0.477052
miRNA	89	mmu-let-7a	0.00271148	0.348734	8.03509e-12	0.933067	3.81901e-05	0.325031	0.000386636	0.730517	1	0.0428889	0.108131	0.151127
miRNA	90	mmu-let-7b	0.000762416	0.373617	3.14779e-13	0.0406737	1.47373e-05	0.734438	0.000211283	0.188589	1	0.000288487	0.0243341	0.692841
miRNA	91	mmu-let-7c	0.0015055	0.564803	7.69682e-13	0.100623	4.05917e-05	0.24016	0.000415179	0.250319	1	0.22745	0.109895	0.38881
miRNA	92	mmu-let-7e	0.0111169	0.573305	2.21716e-09	0.933003	1.87875e-05	0.577025	3.36854e-05	0.209676	1	0.0523569	0.0265283	0.586297
miRNA	93	mmu-let-7f	0.00120655	0.862115	5.44324e-11	0.0836803	3.21351e-05	0.236571	0.000608611	0.839308	1	0.370559	0.103279	0.194296
miRNA	94	mmu-miR-15a	0.0972912	0.47723	7.33577e-16	0.857006	0.0148153	0.0120706	4.48486e-07	0.582747	0.437531	0.0590329	0.0127317	0.81124
miRNA	95	mmu-miR-16	0.0457951	0.538751	2.96714e-14	0.523519	0.007869	0.529708	8.16617e-08	0.76395	0.211728	0.439879	0.00538384	0.735356
miRNA	96	mmu-miR-18a	0.00478996	0.654332	1.02204e-07	0.231246	0.00508282	0.0987587	2.67692e-05	0.577833	0.765571	0.0701465	0.0317633	0.291017
miRNA	97	mmu-miR-20a	2.17733e-05	0.528139	2.77482e-20	0.398838	0.00151156	0.0983545	0.000593376	0.896292	0.0123866	0.605276	0.0151758	0.432002
miRNA	98	mmu-miR-21	0.016582	0.121247	0.00181947	0.0137837	0.00233684	0.0761004	5.93789e-05	0.0588552	1	0.988516	0.00150125	0.44523
miRNA	99	mmu-miR-22	0.000932984	0.781	2.3588e-12	0.233466	0.0172008	0.751106	2.33758e-06	0.0568672	0.509858	0.486605	0.0867606	0.963536
miRNA	100	mmu-miR-23a	0.000298339	0.310609	1.79119e-10	0.129589	0.202573	0.0105643	9.43214e-09	0.534548	0.185079	0.658541	0.0683483	0.479332
miRNA	101	mmu-miR-26a	0.0438837	0.757977	1.87676e-09	0.571156	0.00184647	0.831844	1.39671e-08	0.502742	0.0404382	0.520002	0.0253902	0.693533
miRNA	102	mmu-miR-26b	0.0327713	0.102286	2.50856e-08	0.8016	0.000471803	0.0836998	1.16751e-07	0.128861	0.042129	0.28416	0.00513101	0.710571
miRNA	103	mmu-miR-29a	8.99208e-06	0.492615	6.70727e-13	0.870108	0.000883847	0.453676	1.97656e-05	0.802968	0.0804532	0.221723	0.0027982	0.602553
miRNA	104	mmu-miR-29c	2.16035e-05	0.201339	1.78595e-12	0.706089	0.000912916	0.889408	2.09491e-05	0.121959	0.0809884	0.855883	0.00285706	0.15019
miRNA	105	mmu-miR-27a	4.04935e-05	0.402813	5.12307e-12	0.0148833	1.98122e-05	0.820455	2.94427e-06	0.137753	0.936679	0.210089	0.0239882	0.234426
miRNA	106	mmu-miR-31	0.0277962	0.191734	1.53152e-14	0.182105	1.35548e-05	0.589155	1.33492e-06	0.154119	0.574264	0.537836	0.0825885	0.815912
miRNA	107	mmu-miR-92a	0.0570152	0.0261318	7.9497e-07	0.71485	0.196954	0.4599	0.000121625	0.323529	0.740272	0.854683	0.0206912	0.748968
miRNA	108	mmu-miR-93	2.68342e-06	0.327129	1.30081e-20	0.771196	0.00113339	0.802751	0.00209551	0.0967221	0.0113167	0.592882	0.0588618	0.355926
miRNA	109	mmu-miR-96	0.00354366	0.146656	6.56865e-09	0.626013	0.14605	0.872675	2.68391e-06	0.00164406	0.512534	0.0686276	0.0437595	0.490586
miRNA	110	mmu-miR-34a	0.250337	0.0114196	2.18992e-15	0.318022	0.00406411	0.728693	4.25906e-05	0.185644	0.314855	0.593375	0.436839	0.121419
miRNA	111	mmu-miR-98	0.00105839	0.243806	1.77598e-10	0.340708	3.42989e-06	0.76342	0.000987404	0.841693	1	0.240856	0.0211971	0.27425
miRNA	112	mmu-miR-103	0.000280701	0.416009	4.20958e-12	0.755364	0.0141101	0.239747	1.04804e-05	0.681108	0.886948	0.739869	0.0738091	0.303207
miRNA	113	mmu-miR-322	0.191884	0.486492	8.45224e-14	0.895502	0.0725882	0.920038	1.21662e-08	0.288546	0.443756	0.587705	0.0061511	0.86173
miRNA	114	mmu-miR-324-5p	0.144847	0.928181	2.37007e-06	0.52911	0.544177	0.188958	0.000152465	0.232994	0.110287	0.382503	0.434384	0.816861
miRNA	115	mmu-miR-326	5.25413e-08	0.704416	1.8418e-18	0.912065	0.000127105	0.718021	1.79079e-05	0.679733	0.0732931	0.149065	0.0197192	0.622877
miRNA	116	mmu-miR-328	0.162689	0.0586108	8.15986e-11	0.576733	0.0425459	0.302642	0.000305003	0.718322	0.0491685	0.776803	0.0742234	0.436
miRNA	117	mmu-miR-329	0.000181117	0.45579	4.76669e-14	0.620928	0.0175239	0.720306	1.16021e-06	0.180319	0.385296	0.0556302	0.0298952	0.592987
miRNA	118	mmu-miR-330	4.28975e-08	0.581658	1.05399e-17	0.632647	0.00018425	0.624944	1.65553e-05	0.160816	0.024422	0.0128011	0.0230841	0.349833
miRNA	119	mmu-miR-148b	0.00104466	0.527923	2.5984e-13	0.346491	0.00011478	0.112159	0.000825871	0.899234	0.326006	0.556653	0.115834	0.8493
miRNA	120	mmu-miR-338-3p	0.0116212	0.14801	2.15526e-19	0.576313	0.0489705	0.736161	0.000398207	0.499703	0.6358	0.637063	0.000490553	0.202106
miRNA	121	mmu-miR-339-5p	0.0208921	0.165886	2.60281e-12	0.458657	0.00850843	0.872669	2.30386e-06	0.142739	0.259902	0.528182	0.0587377	0.136093
miRNA	122	mmu-miR-340-5p	2.13977e-05	0.521407	7.42944e-19	0.23375	3.17076e-05	0.121926	1.52707e-09	0.402422	0.362055	0.902208	0.0123485	0.326342
miRNA	123	mmu-miR-342-3p	0.000330651	0.70395	2.78358e-14	0.0798974	0.00439576	0.151585	6.00523e-08	0.909647	0.888913	0.248123	0.13946	0.028021
miRNA	124	mmu-miR-346	1.26001e-05	0.366281	3.85857e-08	0.213451	0.00807798	0.209049	0.0434248	0.709266	0.435533	0.769673	0.450358	0.154576
miRNA	125	mmu-miR-351	0.0345817	0.173132	3.19234e-12	0.0558207	0.071048	0.833538	7.59871e-06	0.059569	0.855975	0.241855	2.95395e-05	0.2617
miRNA	126	mmu-miR-135b	0.0135746	0.993237	1.71902e-10	0.767545	7.98033e-05	0.00266331	2.55574e-09	0.770725	0.845105	0.970987	0.0125625	0.232626
miRNA	127	mmu-miR-101b	0.0329915	0.172384	9.77892e-10	0.483322	0.0918069	0.258984	1.84464e-07	0.593833	0.582235	0.30458	0.160913	0.772085
miRNA	128	mmu-miR-107	0.000280701	0.460871	4.20958e-12	0.897902	0.0141101	0.760445	1.04804e-05	0.330397	0.886948	0.946293	0.0738091	0.411628
miRNA	129	mmu-miR-10a	0.00987019	0.852953	2.78398e-11	0.228246	0.00340102	0.803725	2.53696e-06	0.216971	0.799164	0.403187	0.0103094	0.833168
miRNA	130	mmu-miR-17	1.54445e-05	0.338922	3.95918e-19	0.24915	0.000573122	0.10385	0.000783344	0.783073	0.0116258	0.712255	0.0299585	0.298104
miRNA	131	mmu-miR-19a	1.53917e-05	0.209582	3.14528e-11	0.475009	0.00142312	0.699786	2.25486e-05	0.501901	0.0309884	0.248671	0.00236499	0.844015
miRNA	132	mmu-miR-25	0.0486093	0.805072	7.36619e-07	0.683423	0.0920642	0.682506	0.000240032	0.591781	0.75251	0.94935	0.0100687	0.677968
miRNA	133	mmu-miR-28	0.000193625	0.541569	2.82209e-15	0.00322454	0.00187893	0.0647327	1.83348e-05	0.109797	0.504481	0.563438	0.00724911	0.484351
miRNA	134	mmu-miR-32	0.0186178	0.296325	3.91887e-07	0.105914	0.0123994	0.568264	8.20667e-05	0.643732	0.771251	0.766463	0.0761968	0.130151
miRNA	135	mmu-miR-100	0.302777	0.233487	0.409298	0.480459	0.244738	0.730154	0.670643	0.898214	1	0.0435964	0.0094222	0.362506
miRNA	136	mmu-miR-139-5p	1.21178e-05	0.777022	1.72165e-10	0.965694	0.0123702	0.25994	2.97345e-08	0.0744948	0.883974	0.468881	0.0345919	0.663348
miRNA	137	mmu-miR-200c	2.97315e-07	0.787909	8.78128e-12	0.7273	4.19077e-05	0.838161	0.000129484	0.721818	0.579643	0.62555	0.157659	0.509994
miRNA	138	mmu-miR-210	0.666001	0.160462	2.47901e-05	0.934128	0.000772553	0.00494159	0.397338	0.885964	1	0.146007	0.233153	0.934519
miRNA	139	mmu-miR-212	0.0264714	0.00653887	0.000871718	0.677014	0.000553799	0.110307	0.000127075	0.570925	0.667451	0.648293	0.199832	0.994647
miRNA	140	mmu-miR-214	0.000793953	0.265408	1.12424e-15	0.282068	2.32462e-05	0.95526	6.88376e-06	0.726409	0.281246	0.633505	0.000201428	0.373259
miRNA	141	mmu-miR-216a	0.0104305	0.532086	9.01841e-05	0.202515	4.66429e-05	0.677788	2.99449e-05	0.070841	0.0647994	0.452169	0.207709	0.340519
miRNA	142	mmu-miR-218	0.00322919	0.999989	5.95539e-07	0.285233	0.0104952	0.0843695	0.00161138	0.372918	0.269133	0.290972	0.124373	0.0944862
miRNA	143	mmu-miR-219	0.359495	0.208141	6.24346e-05	0.189095	0.00310376	0.965384	0.0773461	0.0264377	0.4232	0.699273	0.595334	0.23336
miRNA	144	mmu-miR-223	0.00277716	0.512868	1.57097e-08	0.872412	0.0024245	0.470995	2.97514e-05	0.269205	0.48264	0.364804	0.0312123	0.264983
miRNA	145	mmu-miR-320	1.98498e-07	0.512386	5.94977e-14	0.373674	1.44517e-06	0.385032	2.41606e-08	0.505639	0.387154	0.214391	3.54651e-05	0.0013905
miRNA	146	mmu-miR-33	0.00384429	0.693695	3.9149e-07	0.966027	8.62396e-07	0.570797	0.00365219	0.958443	0.204256	0.844552	0.00445202	0.613233
miRNA	147	mmu-miR-211	0.000111313	0.676009	6.45372e-14	0.226098	0.0810959	0.460237	0.000436061	0.245419	0.354419	0.00769591	0.147456	0.23665
miRNA	148	mmu-miR-221	0.00540456	0.627267	6.13753e-08	0.24391	6.43671e-05	0.732848	0.00112252	0.477528	0.824854	0.176747	0.0182785	0.504896
miRNA	149	mmu-miR-222	0.00235238	0.375244	1.92933e-08	0.530445	0.00040627	0.0677756	0.000720411	0.306811	0.476913	0.0941554	0.00477293	0.688079
miRNA	150	mmu-miR-224	2.42541e-06	0.664682	1.91975e-11	0.449754	0.00302781	0.737517	2.61884e-06	0.740763	0.120777	0.54021	0.166689	0.971807
miRNA	151	mmu-miR-181b	0.131085	0.881782	1.03043e-16	0.574403	6.20066e-05	0.0116189	1.13688e-08	0.989809	0.197212	0.840674	0.0015976	0.771239
miRNA	152	mmu-miR-181c	0.0922037	0.451849	4.16931e-15	0.78145	0.000449578	0.850827	5.10264e-08	0.0454944	0.0588236	0.370104	0.0255005	0.785577
miRNA	153	mmu-miR-7a	9.16798e-06	0.71196	1.74831e-12	0.26329	0.171346	0.725775	0.00014807	0.685843	0.0231595	0.307903	0.00958322	0.606117
miRNA	154	mmu-miR-7b	9.35197e-06	0.403908	7.99573e-12	0.851088	0.0784287	0.8871	2.29028e-05	0.561087	0.0232325	0.246677	0.0210885	0.493304
miRNA	155	mmu-miR-217	0.00734728	0.161459	1.25647e-12	0.811415	0.044809	0.39766	5.88103e-06	0.0267009	0.819063	0.41419	0.000818678	0.56276
miRNA	156	mmu-miR-361	0.0948786	0.907546	1.57446e-10	0.892498	0.0154822	0.124671	2.77832e-06	0.473868	0.779269	0.597632	0.00661124	0.362629
miRNA	157	mmu-miR-362-3p	0.000472857	0.590854	5.19333e-13	0.196554	0.0164391	0.0162288	3.57392e-05	0.735192	0.412607	0.542348	0.0199105	0.619944
miRNA	158	mmu-miR-363	0.10664	0.230107	0.0148899	0.116806	0.00688725	0.765669	0.0569212	0.771195	0.548134	0.568213	0.548186	0.901943
miRNA	159	mmu-miR-365	0.00587996	0.342285	1.38743e-11	0.674721	0.057484	0.834279	0.0198343	0.430637	0.658363	0.268214	0.338729	0.0968427
miRNA	160	mmu-miR-375	0.0151854	0.753416	3.51791e-08	0.0778201	0.130565	0.343845	0.0113896	0.00520003	0.710719	0.80726	0.0736283	0.944123
miRNA	161	mmu-miR-377	0.00158795	0.782007	4.03156e-14	0.178362	0.000381732	0.968702	9.0797e-07	0.803109	0.450716	0.197662	0.0608216	0.641481
miRNA	162	mmu-miR-378	0.0112155	0.0259467	7.23155e-09	0.346228	3.10416e-05	0.38204	2.79098e-05	0.2989	0.237167	0.151242	0.0442737	0.888441
miRNA	163	mmu-miR-379	0.00758426	0.502876	1.37792e-09	0.286781	0.117333	0.979464	9.63984e-06	0.904223	0.666687	0.169405	0.198592	0.929238
miRNA	164	mmu-miR-381	7.62401e-07	0.321095	7.54784e-08	0.441029	9.83723e-05	0.448357	2.28191e-09	0.590337	0.430829	0.579919	0.0249005	0.564236
miRNA	165	mmu-miR-382	1.7919e-05	0.0691258	1.87587e-08	0.463026	0.00952846	0.883274	1.05096e-05	0.574135	0.44378	0.523949	0.0447449	0.84107
miRNA	166	mmu-miR-383	0.000700796	0.632557	4.62513e-14	0.304772	0.0955158	0.0970801	0.0113322	0.671439	1	0.450554	0.00253823	0.207445
miRNA	167	mmu-miR-335-5p	0.000106928	0.318681	1.08216e-12	0.0462106	8.85432e-05	0.273644	0.00185933	0.956797	0.130196	0.297445	0.056717	0.740756
miRNA	168	mmu-miR-133b	0.00101341	0.81266	2.22314e-08	0.379104	0.626242	0.290651	0.0196471	0.577486	0.727142	0.407542	0.00204079	0.506904
miRNA	169	mmu-miR-215	0.00164113	0.345347	2.50357e-05	0.629783	4.41775e-05	0.472505	0.199954	0.723951	0.309126	0.403747	0.115857	0.787205
miRNA	170	mmu-miR-384-5p	1.54398e-07	0.830915	3.60143e-13	0.159622	0.0477067	0.54144	4.14864e-08	0.328292	0.382354	0.941546	0.0288671	0.52347
miRNA	171	mmu-miR-384-3p	0.000535506	0.47244	3.04251e-09	0.2882	0.00436632	0.448887	2.40181e-05	0.240844	0.112593	0.75164	0.148693	0.78897
miRNA	172	mmu-miR-196b	0.0118296	0.484758	7.80953e-08	0.3013	0.0112466	0.827882	0.000531816	0.758035	0.681663	0.738718	0.00241112	0.173445
miRNA	173	mmu-miR-410	5.0296e-05	0.959499	3.32929e-09	0.426443	0.00326971	0.357091	7.73511e-09	0.721232	0.423036	0.818446	0.04571	0.64538
miRNA	174	mmu-miR-376b	0.000145346	0.185886	6.52472e-10	0.875394	0.0727771	0.0437824	0.0180957	0.0465363	0.794025	0.945061	0.193447	0.730704
miRNA	175	mmu-miR-411	0.00737404	0.456821	4.41287e-07	0.068128	0.0102039	0.430755	0.284482	0.834197	0.266393	0.765136	0.163455	0.0305307
miRNA	176	mmu-miR-370	0.0057385	0.523445	1.64038e-11	0.579621	0.0167457	0.664887	0.000124097	0.8438	0.382819	0.598955	0.289565	0.990477
miRNA	177	mmu-miR-425	0.00799722	0.43326	3.8164e-06	0.735318	0.00939684	0.715559	2.4124e-05	0.787104	0.0691558	0.0619766	0.0638939	0.989527
miRNA	178	mmu-miR-431	0.000638119	0.289582	2.86922e-06	0.775822	0.271558	0.53582	0.0928198	0.920525	0.413402	0.686094	0.140877	0.367678
miRNA	179	mmu-miR-433	0.00274789	0.17492	3.17817e-18	0.0694357	0.0357839	0.438108	0.00283771	0.0423533	0.482272	0.642467	0.00518552	0.968356
miRNA	180	mmu-miR-448	0.102366	0.310088	0.000299067	0.452218	0.0144242	0.319057	0.000846408	0.964289	0.0845683	0.643899	0.00488974	0.701662
miRNA	181	mmu-miR-429	1.55707e-07	0.995455	1.2612e-13	0.746637	0.000120095	0.279217	0.000546097	0.115575	0.300498	0.84798	0.407778	0.277606
miRNA	182	mmu-miR-449a	0.1153	0.110639	2.88096e-15	0.513306	0.00248288	0.110927	1.61747e-05	0.282515	0.323371	0.202911	0.311095	0.127313
miRNA	183	mmu-miR-450a-5p	0.416994	0.578109	0.145669	0.857338	0.176333	0.758119	0.557284	0.242795	1	0.739736	0.153453	0.725303
miRNA	184	mmu-miR-451	0.0902632	0.947841	0.0363619	0.6317	0.00262056	0.984042	0.197068	0.847825	0.267002	0.0969974	0.104242	0.591925
miRNA	185	mmu-miR-489	0.0061737	0.000742553	1.17135e-06	0.0126207	0.000446085	0.6876	4.94843e-07	0.569282	0.0828375	0.661725	0.019491	0.400743
miRNA	186	mmu-miR-485	0.00162728	0.835793	6.14345e-16	0.780101	4.31126e-05	0.467416	1.27188e-08	0.258831	0.658781	0.854686	0.00533699	0.896489
miRNA	187	mmu-miR-486	6.2256e-05	0.0780288	1.62908e-11	0.150046	0.39094	0.0865952	0.0250851	0.160186	1	0.277312	0.0984829	0.411478
miRNA	188	mmu-miR-543	0.00183828	0.671747	2.57184e-13	0.438267	0.000933829	0.858708	4.09608e-09	0.510368	0.0686445	0.809705	0.000148599	0.812061
miRNA	189	mmu-miR-539	0.000906553	0.795692	7.45133e-08	0.154359	0.000951515	0.747434	2.25667e-05	0.174006	0.233322	0.905847	0.042076	0.578344
miRNA	190	mmu-miR-542-3p	3.30153e-07	0.684789	1.93737e-13	0.208752	6.72582e-05	0.750341	3.42164e-06	0.277242	0.646563	0.114971	0.000615482	0.990219
miRNA	191	mmu-miR-367	0.0144071	0.115313	1.21811e-06	0.750785	0.264832	0.164968	0.000106677	0.321024	0.76351	0.57794	0.0124999	0.917831
miRNA	192	mmu-miR-494	0.00228514	0.328394	2.55761e-15	0.597891	0.00133955	0.489082	6.96327e-08	0.779293	0.113211	0.0101185	0.161899	0.791179
miRNA	193	mmu-miR-376c	0.00171123	0.363217	2.79176e-13	0.253313	0.00120969	0.747367	6.0107e-08	0.692538	0.549419	0.452717	0.123132	0.512313
miRNA	194	mmu-miR-487b	0.773616	0.508726	0.720301	0.572911	0.517796	0.968323	0.0621244	0.791126	1	0.418736	1	0.960613
miRNA	195	mmu-miR-20b	1.32406e-05	0.426134	2.35155e-19	0.0637575	9.84034e-05	0.746157	0.00121067	0.805004	0.0113021	0.844248	0.0287073	0.653332
miRNA	196	mmu-miR-503	0.036183	0.231999	1.3059e-06	0.803757	0.0446231	0.950411	0.000108169	0.350908	0.680195	0.356166	0.221344	0.397915
miRNA	197	mmu-miR-302b	0.0531345	0.322361	3.3587e-12	0.921664	0.0110709	0.126116	8.4834e-05	0.303433	0.119751	0.000443059	0.00144627	0.084963
miRNA	198	mmu-miR-302d	0.103487	0.151718	8.85229e-11	0.859416	0.0051841	0.654308	6.79447e-05	0.220238	0.116881	0.852573	0.00131866	0.950941
miRNA	199	mmu-miR-301b	0.00160163	0.813146	1.10798e-09	0.0495774	0.00542463	0.684782	2.58631e-09	0.918118	0.214318	0.398886	0.00544051	0.924239
miRNA	200	mmu-miR-374	0.0162609	0.327749	1.12634e-12	0.942861	2.35684e-05	0.841751	1.46307e-11	0.975322	0.666569	0.856232	0.030005	0.488644
miRNA	201	mmu-miR-216b	0.000352648	0.0783363	1.80509e-11	0.648982	4.82437e-06	0.19991	0.000383881	0.890216	0.459911	0.428006	0.198841	0.969943
miRNA	202	mmu-miR-592	1.61209e-06	0.537397	6.70851e-15	0.092446	0.00336447	0.762923	0.000111863	0.356617	0.56087	0.874376	0.36292	0.123932
miRNA	203	mmu-miR-758	2.31077e-06	0.250988	2.35461e-10	0.481088	0.00839807	0.772805	3.69049e-05	0.299714	0.178329	0.0581327	0.041755	0.182832
miRNA	204	mmu-miR-551b	0.0768512	0.0463072	0.334424	0.785765	0.272562	0.825187	0.00123622	0.420881	1	0.147746	0.584592	0.283153
miRNA	205	mmu-miR-761	0.00624479	0.952098	2.10366e-16	0.725165	2.28151e-05	0.16176	1.72734e-06	0.901675	0.280738	0.769362	2.19751e-05	0.521807
miRNA	206	mmu-miR-496	0.00192686	0.618384	3.88821e-08	0.00458651	0.000580017	0.669241	0.000965451	0.720322	0.359255	0.35872	0.00587374	0.531755
miRNA	207	mmu-miR-488	0.00273168	0.626805	1.00564e-18	0.356339	0.000222733	0.750991	3.02888e-06	0.215617	0.168132	0.153279	0.0121932	0.753441
miRNA	208	mmu-miR-497	0.332895	0.308398	6.17415e-17	0.0695518	0.0188313	0.557203	4.36047e-07	0.933932	0.450867	0.969941	0.00682479	0.392854
miRNA	209	mmu-miR-495	3.28646e-09	0.906852	1.23566e-13	0.502583	3.96785e-08	0.0747274	9.01329e-09	0.972323	0.0022719	0.379465	0.0207234	0.116078
miRNA	210	mmu-miR-449c	0.121329	0.70259	4.21716e-17	0.470855	0.00158501	0.547569	1.35646e-05	0.399027	0.30574	0.715139	0.279327	0.485544
miRNA	211	mmu-miR-146b	0.000116276	0.651293	7.4241e-10	0.903382	0.0014548	0.764304	0.00183939	0.269184	1	0.917408	0.0225086	0.197784
miRNA	212	mmu-miR-499	0.000369258	0.318993	5.45336e-12	0.601636	0.130368	0.962214	7.92639e-09	0.330371	0.822454	0.283763	0.0810012	0.686133
miRNA	213	mmu-miR-491	6.82084e-06	0.650634	2.36628e-14	0.499606	2.45783e-05	0.414134	0.00124864	0.0923988	0.123408	0.711303	0.281524	0.272524
miRNA	214	mmu-miR-708	0.000880785	0.61985	3.59795e-13	0.0879572	0.000404336	0.0568725	9.04473e-05	0.516484	0.50807	0.538612	0.00764272	0.340411
miRNA	215	mmu-miR-505	0.0377112	0.870663	9.44655e-06	0.718816	2.43041e-05	0.849923	3.82528e-05	0.784251	0.233233	0.428712	0.0511359	0.601022
miRNA	216	mmu-miR-721	0.00182867	0.739603	9.62603e-07	0.784748	0.00301875	0.308111	1.76739e-06	0.257267	0.424709	0.482585	0.00579489	0.497555
miRNA	217	mmu-miR-490	0.236836	0.674871	0.00231983	0.919536	0.00247662	0.329067	0.0206851	0.769852	0.150082	0.167035	0.0132126	0.204101
miRNA	218	mmu-miR-615-3p	0.243321	0.196002	0.00122744	0.650909	0.11731	0.779606	0.00647035	0.482855	1	0.392217	1	0.305198
miRNA	219	mmu-miR-181d	0.091102	0.534774	1.14077e-14	0.693967	0.00023698	0.0873693	1.47805e-08	0.910393	0.210671	0.794786	0.00029702	0.3075
miRNA	220	mmu-miR-882	2.9337e-05	0.21452	1.97653e-14	0.525663	0.000147881	0.343646	5.63245e-06	0.551906	0.00160905	0.758118	0.0139936	0.145428
miRNA	221	mmu-miR-190b	0.00025889	0.928345	0.000753958	0.90698	0.00841228	0.859597	7.03754e-05	0.107013	0.36591	0.942629	0.00220793	0.658007
miRNA	222	mmu-miR-874	0.0162586	0.295966	1.39648e-13	0.356133	0.00116566	0.278586	3.31331e-05	0.601027	0.214029	0.618851	0.000656166	0.575517
miRNA	223	mmu-miR-876-5p	0.000487484	0.341406	1.66178e-13	0.415477	0.00699255	0.952619	0.00720376	0.797037	0.530675	0.992979	0.00417421	0.275804
miRNA	224	mmu-miR-876-3p	0.106232	0.760694	4.78689e-07	0.47761	0.001294	0.84514	0.000388989	0.982102	0.748444	0.547201	0.0552184	0.805457
miRNA	225	mmu-miR-18b	0.00434871	0.0102108	7.74796e-06	0.546021	0.00470762	0.0497486	4.48078e-06	0.16787	0.763095	0.800813	0.0304698	0.0171828
miRNA	226	mmu-miR-193b	0.00706574	0.0426371	6.52552e-07	0.375929	0.0150407	0.813758	0.010716	0.731477	0.126388	0.512235	0.174305	0.190139
miRNA	227	mmu-miR-421	0.000244592	0.888085	1.8107e-14	0.584885	0.000650861	0.00225746	8.5706e-09	0.0645939	0.155797	0.40686	0.00944552	0.119593
miRNA	228	mmu-miR-504	0.00189864	0.478189	2.21473e-11	0.726426	0.0872771	0.343086	0.00103509	0.606896	0.802678	0.444256	0.001499	0.600765
miRNA	229	mmu-miR-590-5p	0.00482668	0.810023	0.00017428	0.188763	0.0040293	0.124253	3.48575e-05	0.334334	1	0.56409	5.34682e-05	0.425183
miRNA	230	mmu-miR-590-3p	3.32006e-10	0.143042	1.97981e-26	0.0643824	5.01177e-05	0.816014	2.85326e-12	0.0538092	0.311683	0.555623	0.00129189	0.587968
miRNA	231	mmu-miR-92b	0.0462444	0.337789	6.67344e-07	0.223706	0.175854	0.840554	0.000332063	0.756636	0.731847	0.621016	0.0179048	0.795364
miRNA	232	mmu-miR-449b	0.179726	0.0795105	5.26253e-16	0.899782	0.000851542	0.370971	3.51664e-05	0.586418	0.310835	0.992224	0.428719	0.727895
miRNA	233	mmu-miR-873	1.58217e-05	0.910075	1.42168e-13	0.122958	6.65945e-06	0.157917	2.45284e-07	0.405382	0.249251	0.83218	0.140826	0.259122
miRNA	234	mmu-miR-875-5p	0.189812	0.935651	2.27e-06	0.713961	0.0459161	0.207114	0.00201058	0.190606	0.0166092	0.523086	0.0316724	0.492686
miRNA	235	mmu-miR-208b	0.00488985	0.938575	2.72132e-10	0.355946	0.0957418	0.998622	2.76374e-08	0.232933	1	0.842122	0.0349033	0.303588
miRNA	236	mmu-miR-544	0.0112534	0.682858	0.000284725	0.7756	2.98923e-05	0.284685	0.00237853	0.647521	1	0.729159	0.00111231	0.710043
miRNA	237	mmu-miR-653	0.00941383	0.722674	1.50566e-06	0.407553	0.00419495	0.66095	1.13903e-07	0.112608	0.0555521	0.945373	0.295721	0.500008
miRNA	238	mmu-miR-1192	2.45019e-10	0.608632	1.77254e-12	0.960486	4.29169e-07	0.786352	3.89908e-09	0.911192	0.0286768	0.677306	0.0340592	0.274723
miRNA	239	mmu-let-7g*	0.00518821	0.10381	3.14466e-06	0.0218426	0.0657994	0.180641	0.0244815	0.913882	1	0.590563	0.510578	0.85847
miRNA	240	mmu-let-7i*	0.00159051	0.222007	0.422871	0.636688	0.276519	0.875576	0.344958	0.431236	0.00804414	0.587799	0.393064	0.499448
miRNA	241	mmu-miR-15b*	0.000105603	0.884828	0.00214315	0.684499	0.00606911	0.514351	0.0030078	0.73865	0.656005	0.207206	0.0366006	0.771718
miRNA	242	mmu-miR-27b*	0.0368353	0.467167	0.0299547	0.876388	0.00017206	0.739585	0.0141961	0.0306968	1	0.690698	0.0952743	0.60651
miRNA	243	mmu-miR-29b*	0.165583	0.412426	3.03765e-07	0.515203	0.0215172	0.824949	0.00183387	0.103731	0.710049	0.00150747	0.0315385	0.340171
miRNA	244	mmu-miR-30a*	7.35986e-05	0.388324	4.07295e-05	0.375113	0.00552848	0.401475	0.000286984	0.583921	0.164235	0.6888	0.000566089	0.513591
miRNA	245	mmu-miR-30b*	0.142234	0.115816	1.67023e-05	0.603229	0.0498987	0.179213	0.0829303	0.337653	0.566925	0.687842	0.000815584	0.617872
miRNA	246	mmu-miR-99b*	0.158949	0.281642	0.113524	0.399023	0.00868199	0.929496	0.144827	0.904613	1	0.763553	0.572668	0.317893
miRNA	247	mmu-miR-101a*	0.597077	0.228304	0.00037304	0.851453	0.0103932	0.535257	0.0386967	0.85398	0.644183	0.480925	0.00371582	0.899592
miRNA	248	mmu-miR-124*	2.12829e-05	0.607409	4.50204e-05	0.672983	1.17745e-05	0.816177	0.0601678	0.870752	0.0666686	0.0956179	0.267762	0.337474
miRNA	249	mmu-miR-125b*	1.12497e-06	0.478755	3.716e-06	0.0453024	9.55356e-05	0.758607	0.00028508	0.359687	0.129564	0.326904	0.497923	0.401918
miRNA	250	mmu-miR-126-5p	0.000290889	0.863674	1.0778e-14	0.0700474	1.5116e-05	0.481763	7.02776e-10	0.101833	0.452829	0.00958775	0.0155636	0.205026
miRNA	251	mmu-miR-127*	0.357713	0.127821	0.0395291	0.120116	0.0505182	0.0996116	0.000234621	0.457057	1	0.631324	0.0197398	0.533007
miRNA	252	mmu-miR-9*	0.00193155	0.594365	0.0049712	0.538259	0.00191774	0.245791	9.12348e-05	0.544152	0.707188	0.190594	0.0302204	0.354399
miRNA	253	mmu-miR-133a*	0.320783	0.63049	0.193616	0.400266	0.0017901	0.00827848	0.0013228	0.338384	0.170268	0.93905	0.763615	0.59689
miRNA	254	mmu-miR-135a*	0.124799	0.204195	0.00491919	0.594171	0.000692225	0.40468	0.00537075	0.897017	0.454305	0.934973	0.0682919	0.0326823
miRNA	255	mmu-miR-136*	0.938921	0.520257	0.0261392	0.946991	0.820595	0.6372	0.000754952	0.615311	1	0.56241	0.198261	0.685387
miRNA	256	mmu-miR-140*	0.0286537	0.354717	7.60914e-06	0.132158	0.00295998	0.188602	4.76629e-07	0.618658	0.692649	0.284823	0.612158	0.328741
miRNA	257	mmu-miR-141*	0.0558885	0.678535	0.000881891	0.58003	0.0773906	0.829635	0.00625772	0.765258	0.676496	0.608272	0.107789	0.589559
miRNA	258	mmu-miR-142-5p	2.43759e-06	0.291779	7.66242e-20	0.848773	0.000168687	0.760983	2.7798e-05	0.724913	0.421505	0.522312	0.0845267	0.171511
miRNA	259	mmu-miR-145*	0.0485584	0.812349	1.16137e-07	0.00456126	0.0183613	0.943672	0.00916612	0.723421	0.670114	0.0305678	0.363124	0.4675
miRNA	260	mmu-miR-150*	0.0984505	0.529124	2.75848e-05	0.464588	0.00496109	0.791192	0.00025319	0.168354	0.2031	0.946888	0.368164	0.606436
miRNA	261	mmu-miR-151-5p	0.140939	0.11597	0.00067432	0.543828	0.030517	0.671956	0.119814	0.774869	1	0.113092	0.830222	0.561044
miRNA	262	mmu-miR-151-3p	0.1414	0.869413	5.17309e-07	0.814732	0.0347003	0.467004	0.0934727	0.218409	0.700866	0.903132	0.0104251	0.0544276
miRNA	263	mmu-miR-154*	0.351048	0.434901	7.74223e-06	0.247749	0.000741729	0.578804	0.0366049	0.566178	0.205106	0.915244	0.601167	0.311566
miRNA	264	mmu-miR-10b*	0.0026547	0.581074	0.378953	0.0925612	0.0202521	0.00754473	0.0289256	0.996281	1	0.415526	0.271806	0.966269
miRNA	265	mmu-miR-181a-2*	0.287157	0.461524	0.578431	0.697454	1	0.282439	0.0655349	0.826867	1	0.970546	0.0951697	0.48665
miRNA	266	mmu-miR-183*	0.0753101	0.42177	0.000729468	0.589496	5.83051e-05	0.0233902	3.68664e-05	0.0157216	0.102688	0.740026	0.124463	0.115229
miRNA	267	mmu-miR-186*	0.657963	0.771872	0.035607	0.305606	0.0545489	0.763344	0.00954019	0.424286	0.0999965	0.817429	0.0477779	0.634772
miRNA	268	mmu-miR-188-5p	0.0386604	0.325554	3.40374e-08	0.786644	0.00257482	0.803167	2.6868e-06	0.146331	0.743869	0.245243	0.0517153	0.457102
miRNA	269	mmu-miR-188-3p	2.52236e-05	0.49046	1.32065e-08	0.989721	0.000262602	0.642071	3.66454e-08	0.759964	0.152982	0.106497	0.0200685	0.218247
miRNA	270	mmu-miR-24-1*	0.170025	0.886455	0.000144547	0.259507	0.183347	0.837003	0.780776	0.41589	1	0.879035	0.277686	0.854689
miRNA	271	mmu-miR-191*	0.0102764	0.54948	1.0759e-05	0.699076	0.000843623	0.736548	0.10817	0.606337	0.581181	0.451825	0.00109114	0.287773
miRNA	272	mmu-miR-193*	0.0679508	0.294315	0.0311864	0.407009	0.0512483	0.774236	0.0180191	0.20258	0.416062	0.132861	0.0455957	0.220285
miRNA	273	mmu-miR-199a-3p	0.00152209	0.416454	3.11627e-07	0.204683	0.0743261	0.526318	0.000594155	0.868956	0.769238	0.558401	0.0337764	0.390453
miRNA	274	mmu-miR-200b*	0.00138843	0.550524	0.000231777	0.758653	0.0229232	0.33515	2.84704e-05	0.775982	1	0.397381	0.0301998	0.964226
miRNA	275	mmu-miR-201	6.29677e-05	0.066122	1.3416e-13	0.453173	0.0186452	0.0642848	0.00258106	0.631071	0.829258	0.538549	0.0446188	0.517322
miRNA	276	mmu-miR-202-5p	0.0741792	0.116064	5.39186e-12	0.038798	0.00703818	0.537628	0.0262833	0.164237	0.75121	0.23492	0.000349304	0.749365
miRNA	277	mmu-miR-203*	0.103686	0.389848	0.0412872	0.998331	0.0586605	0.0527368	0.000288835	0.733956	1	0.184067	0.0892315	0.00648424
miRNA	278	mmu-miR-207	9.22083e-06	0.611971	9.22315e-11	0.681101	0.000930158	0.784474	5.50695e-07	0.500705	0.399518	0.556731	0.454341	0.371725
miRNA	279	mmu-miR-30e*	3.96106e-05	0.799428	5.40606e-06	0.532804	0.00286135	0.785889	0.00128945	0.0630757	0.167723	0.147134	0.00018491	0.451695
miRNA	280	mmu-miR-290-3p	0.0077461	0.0190583	4.04478e-08	0.410961	0.0809905	0.561948	0.00065739	0.256413	0.745353	0.779253	0.00308504	0.483427
miRNA	281	mmu-miR-291a-5p	1.08752e-07	0.625405	1.67799e-09	0.470746	0.0330133	0.548222	1.2914e-06	0.0539164	0.359234	0.626506	0.0450044	0.667876
miRNA	282	mmu-miR-292-3p	0.00533904	0.27285	9.65382e-09	0.950479	0.00146596	0.55057	0.00091753	0.975996	0.752078	0.968945	0.00359074	0.795258
miRNA	283	mmu-miR-293*	7.75855e-06	0.422521	0.000649583	0.377313	5.05316e-07	0.644579	1.10548e-05	0.892242	0.71305	0.872618	0.0329778	0.78859
miRNA	284	mmu-miR-293	0.0986974	0.183762	0.00577524	0.493733	0.43198	0.427882	0.212266	0.00416146	1	0.819429	1	0.206979
miRNA	285	mmu-miR-294*	6.84564e-05	0.66695	1.67114e-06	0.726735	0.00249487	0.233064	1.52435e-05	0.774501	1	0.213928	0.0456653	0.468272
miRNA	286	mmu-miR-295*	5.60053e-05	0.934668	0.00141363	0.785827	0.000751542	0.895882	1.91916e-07	0.209516	0.132647	0.0164777	0.0068079	0.0772931
miRNA	287	mmu-miR-296-5p	0.00377144	0.685571	5.59728e-12	0.40149	0.0168505	0.137094	0.0143486	0.230766	0.290027	0.190162	0.354712	0.514623
miRNA	288	mmu-miR-297a	0.00533283	0.318838	1.12323e-13	0.550682	0.00321095	0.910635	5.17163e-05	0.173579	0.836591	0.368156	0.101691	0.229378
miRNA	289	mmu-miR-298	6.69701e-05	0.498119	3.47275e-22	0.329946	3.8835e-05	0.649506	1.62653e-12	0.787975	0.534707	0.157667	0.0755518	0.601037
miRNA	290	mmu-miR-299*	0.134541	0.268531	1.20047e-05	0.986012	0.00569797	0.429527	0.00859058	0.62605	1	0.0353558	0.23454	0.0791547
miRNA	291	mmu-miR-300*	0.0431723	0.741212	3.32724e-06	0.199797	0.0849518	0.041696	0.000380119	0.198465	0.145376	0.105732	0.216576	0.869281
miRNA	292	mmu-miR-300	0.00245935	0.337666	4.56849e-11	0.304186	0.00732937	0.264322	3.09352e-05	0.65464	0.225821	0.262747	0.0789559	0.971825
miRNA	293	mmu-miR-302a*	0.0178947	0.650151	1.51364e-05	0.810403	1.05303e-06	0.129442	0.000316774	0.577265	0.770045	0.250115	0.263825	0.988123
miRNA	294	mmu-miR-34c*	0.00474456	0.845051	0.297241	0.414542	0.000693158	0.620199	5.23091e-05	0.624886	0.496427	0.823279	0.0118976	0.0731112
miRNA	295	mmu-miR-34b-3p	0.000393223	0.203021	0.00478701	0.915159	0.000526988	0.16875	4.46771e-05	0.767809	0.0327233	0.42578	0.0851833	0.305214
miRNA	296	mmu-let-7d*	0.389944	0.999913	0.0296372	0.288814	0.012917	0.608387	0.147768	0.579522	1	0.118486	1	0.119794
miRNA	297	mmu-miR-106b*	1	0.374009	0.0563891	0.652034	0.45652	0.408497	0.6006	0.452199	1	0.434099	0.169585	0.000666405
miRNA	298	mmu-miR-130b*	0.000893281	0.196749	8.21409e-06	0.640704	0.0324328	0.176209	0.000313084	0.991216	0.0442614	0.863222	0.0276651	0.265711
miRNA	299	mmu-miR-30c-1*	0.000390988	0.689219	2.62587e-08	0.665966	0.00246433	0.324481	0.00131104	0.937477	0.312202	0.397139	0.398019	0.378519
miRNA	300	mmu-miR-30c-2*	0.000423363	0.752509	2.15403e-07	0.0749371	0.0359571	0.889325	0.00126108	0.144713	0.292699	0.170339	0.359918	0.639808
miRNA	301	mmu-miR-148a*	0.15233	0.78872	1.13893e-05	0.363999	0.0696195	0.180485	0.000755334	0.374269	0.0280968	0.0927828	0.0112449	0.698579
miRNA	302	mmu-miR-196a*	0.180433	0.407633	0.0114001	0.0882064	0.393976	0.482492	0.00185113	0.280464	0.163804	0.979935	0.000510293	0.775427
miRNA	303	mmu-miR-200a*	0.000110879	0.0697672	3.53922e-05	0.554387	0.0356018	0.974684	7.38853e-05	0.831392	1	0.294186	0.00747318	0.428749
miRNA	304	mmu-let-7a*	0.00383944	0.131042	4.19052e-06	0.520382	3.77936e-05	0.983992	2.93317e-05	0.771805	0.862621	0.334854	0.0425588	0.684462
miRNA	305	mmu-let-7b*	0.00866141	0.609573	1.69289e-06	0.355322	6.22542e-06	0.902881	9.2224e-05	0.516361	0.835129	0.355433	0.0499288	0.451972
miRNA	306	mmu-let-7c-1*	0.000256006	0.331758	4.80741e-08	0.841891	0.000103505	0.39302	0.000115679	0.618646	0.429746	0.330923	0.0383206	0.504162
miRNA	307	mmu-let-7c-2*	0.00383944	0.855486	4.19052e-06	0.70902	3.77936e-05	0.733664	2.93317e-05	0.131018	0.862621	0.681362	0.0425588	0.265879
miRNA	308	mmu-let-7f*	0.00283867	0.590202	1.09219e-06	0.300526	2.66456e-05	0.198931	1.79764e-05	0.435898	0.857345	0.404418	0.0377991	0.939774
miRNA	309	mmu-miR-15a*	0.573169	0.650075	0.0111014	0.857145	0.0662545	0.993191	0.314337	0.493453	0.488431	0.312644	0.00286947	0.681715
miRNA	310	mmu-miR-16*	0.0764301	0.454367	9.55417e-08	0.275004	0.0975287	0.237898	0.0299536	0.481202	0.103136	0.583773	0.0577558	0.141468
miRNA	311	mmu-miR-18a*	0.0180608	0.647956	0.000125006	0.881336	0.0280736	0.913543	0.0366049	0.0753063	0.0499397	0.922762	0.011953	0.116242
miRNA	312	mmu-miR-20a*	0.00376493	0.700989	0.00505103	0.983471	0.0223917	0.745008	0.0229445	0.158829	1	0.234701	0.0312407	0.371944
miRNA	313	mmu-miR-21*	8.69764e-08	0.204885	9.17187e-05	0.968712	0.0105034	0.118654	6.0614e-05	0.0811272	0.448739	0.136179	0.0206968	0.124599
miRNA	314	mmu-miR-22*	0.00740709	0.47089	0.0170557	0.369614	0.00444808	0.610079	0.00308587	0.0714518	0.707188	0.91169	0.0704941	0.650306
miRNA	315	mmu-miR-24-2*	0.110473	0.494416	0.00950935	0.617479	0.261931	0.0641691	0.693203	0.843348	1	0.972943	0.229986	0.23239
miRNA	316	mmu-miR-26b*	0.192866	0.815392	2.94285e-06	0.132824	0.0884998	0.619752	0.00882067	0.0397647	0.122281	0.673766	0.0017058	0.0766758
miRNA	317	mmu-miR-29a*	4.84256e-06	0.468175	1.58237e-06	0.193178	0.0107003	0.943162	5.9087e-05	0.576573	0.765981	0.211711	0.00168246	0.81341
miRNA	318	mmu-miR-29c*	1	0.46289	0.00265442	0.00441826	1	0.610997	1	0.481039	1	0.615667	1	0.238048
miRNA	319	mmu-miR-27a*	0.0954586	0.556116	0.000686143	0.145232	0.184585	0.312177	0.0237049	0.575675	0.397847	0.940623	0.551335	0.766387
miRNA	320	mmu-miR-31*	0.181322	0.546712	0.000412865	0.305215	0.0414831	0.615279	0.0262814	0.691492	1	0.78806	0.848609	0.3828
miRNA	321	mmu-miR-92a*	0.518263	0.203649	1.10744e-06	0.817638	1.33882e-05	0.368395	0.000321316	0.3192	0.277077	0.385409	0.529218	0.349224
miRNA	322	mmu-miR-93*	0.00358428	0.0999337	0.000848668	0.440089	0.583432	0.537744	0.0113568	0.681404	0.619586	0.415099	0.457729	0.557374
miRNA	323	mmu-miR-129-3p	0.0907431	0.0861206	0.000244885	0.243516	0.424588	0.669339	0.0135838	0.780634	1	0.45461	0.612666	0.137898
miRNA	324	mmu-miR-322*	0.00122508	0.889241	3.27805e-07	0.156357	0.000285309	0.701062	0.0571205	0.191103	0.131781	0.939319	0.0178568	0.120288
miRNA	325	mmu-miR-323-5p	0.0103233	0.0384146	3.24285e-12	0.997454	0.015411	0.946005	0.000991795	0.931126	0.753661	0.752608	0.122882	0.778604
miRNA	326	mmu-miR-323-3p	0.0452249	0.408871	2.96486e-10	0.595417	0.000146787	0.609873	3.56449e-06	0.415073	0.533456	0.0749225	0.192163	0.24552
miRNA	327	mmu-miR-324-3p	0.00012025	0.196946	6.70379e-18	0.292906	0.00262744	0.297742	0.00276356	0.229646	0.550267	0.0359438	0.124018	0.989325
miRNA	328	mmu-miR-325*	0.000794724	0.638573	0.0241779	0.118692	0.147317	0.924978	0.0292609	0.0916357	0.376319	0.528493	0.0925163	0.02683
miRNA	329	mmu-miR-325	1.37342e-07	0.215625	1.82808e-12	0.0860596	0.00114803	0.0683085	1.13109e-09	0.178913	0.00116947	0.187113	0.0015438	0.391141
miRNA	330	mmu-miR-330*	5.9707e-05	0.875654	1.84885e-08	0.804607	0.000422754	0.529607	3.66975e-08	0.960431	0.859209	0.518364	0.000369695	0.993036
miRNA	331	mmu-miR-331-5p	0.00213952	0.694036	0.0675741	0.744401	0.0913618	0.850097	0.00845784	0.851257	0.27235	0.384691	0.519502	0.985707
miRNA	332	mmu-miR-331-3p	0.000993583	0.83921	4.32101e-08	0.534917	0.000794979	0.759778	1.66819e-05	0.958325	0.000573963	0.218096	0.833872	0.783757
miRNA	333	mmu-miR-337-5p	0.256428	0.554751	0.287544	0.759103	0.023471	0.18545	0.173808	0.0821308	1	0.00554782	0.40635	0.421356
miRNA	334	mmu-miR-337-3p	7.11704e-06	0.290983	2.8176e-15	0.762847	0.0089561	0.864437	2.67572e-05	0.585729	0.113862	0.91046	0.00119348	0.842282
miRNA	335	mmu-miR-338-5p	7.5696e-05	0.455976	2.51729e-06	0.43608	0.00205701	0.971485	5.00027e-08	0.793068	0.628694	0.0827772	0.136083	0.520957
miRNA	336	mmu-miR-339-3p	0.817022	0.639966	0.153117	0.070284	0.00166966	0.882665	0.0977161	0.500541	1	0.350151	0.00984803	0.409133
miRNA	337	mmu-miR-340-3p	0.000188384	0.778102	0.0192627	0.762656	0.036689	0.980105	0.0977727	0.250171	1	0.966086	0.18719	0.731288
miRNA	338	mmu-miR-341	0.498924	0.360696	0.00189613	0.0317055	0.346017	0.510458	0.57534	0.18763	2.30892e-05	0.253478	0.184663	0.0399636
miRNA	339	mmu-miR-342-5p	0.0739185	0.262832	1.74322e-08	0.285855	0.000126222	0.176255	0.00176291	0.5731	0.200551	0.832755	0.209554	0.684996
miRNA	340	mmu-miR-344	0.113792	0.741473	5.89293e-07	0.0729524	0.0314645	0.119252	0.000815985	0.362489	0.210536	0.709019	0.0375978	0.176354
miRNA	341	mmu-miR-345-5p	0.00427209	0.717182	8.43409e-13	0.847787	0.0885063	0.425816	0.0159777	0.583036	0.778233	0.104759	0.000226187	0.286735
miRNA	342	mmu-miR-345-3p	0.00180211	0.151736	7.08418e-16	0.461394	0.000434686	0.971855	0.00184658	0.251829	0.0342586	0.927179	0.00305159	0.479889
miRNA	343	mmu-miR-350	0.000113418	0.734519	6.53625e-19	0.0315661	0.0010652	0.0328848	3.32818e-06	0.075275	0.462156	0.827746	0.00802434	0.308216
miRNA	344	mmu-miR-10a*	0.344234	0.502029	0.0746383	0.554889	0.0025825	0.944828	0.00131685	0.371031	1	0.431624	0.658899	0.805697
miRNA	345	mmu-miR-17*	0.00265704	0.836879	0.000241603	0.264804	0.013405	0.309453	0.00564337	0.748603	0.65561	0.641524	0.181264	0.791368
miRNA	346	mmu-miR-19a*	0.000585675	0.450013	1.20213e-08	0.565696	0.0132095	0.89583	0.00247431	0.691786	0.495626	0.0429203	0.0362429	0.960266
miRNA	347	mmu-miR-28*	0.306607	0.818374	0.00220931	0.104634	0.00496062	0.447297	0.0145203	0.0354569	1	0.543705	0.0960296	0.976415
miRNA	348	mmu-miR-139-3p	0.332807	0.858218	2.31026e-10	0.425357	4.50681e-05	0.779797	9.01347e-08	0.975716	0.134759	0.441127	0.0190337	0.485205
miRNA	349	mmu-miR-200c*	0.0399029	0.244471	0.000742193	0.338027	0.248891	0.244106	0.00168546	0.833513	0.493015	0.13561	0.0988254	0.70257
miRNA	350	mmu-miR-181a-1*	0.0320945	0.225345	0.0148107	0.426124	0.00011357	0.311463	0.0226018	0.361292	1	0.0456824	0.40635	0.0142841
miRNA	351	mmu-miR-214*	0.559955	0.731651	1.19385e-05	0.0906924	0.00438718	0.0149075	0.2045	0.3249	1	0.950655	0.0325263	0.390822
miRNA	352	mmu-miR-218-1*	0.000735957	0.3566	0.000639925	0.0687097	4.84726e-07	0.637584	0.00706643	0.713688	0.0863206	0.308781	0.000452142	0.609329
miRNA	353	mmu-miR-218-2*	0.0571395	0.647314	0.00019708	0.298953	0.0265397	0.80179	4.2002e-05	0.756678	1	0.985833	0.191693	0.362258
miRNA	354	mmu-miR-33*	1.64761e-06	0.744479	2.79852e-07	0.76755	4.54303e-05	0.0606557	3.32725e-08	0.80938	0.088917	0.580448	0.00138214	0.879884
miRNA	355	mmu-miR-199b*	4.72961e-05	0.563619	3.48597e-05	0.4856	0.000863901	0.0445917	0.000676944	0.832572	0.61741	0.0669316	0.0564963	0.763263
miRNA	356	mmu-miR-199b	0.00152209	0.698088	3.11627e-07	0.880777	0.0743261	0.102669	0.000594155	0.695632	0.769238	0.792536	0.0337764	0.755658
miRNA	357	mmu-miR-138*	0.225683	0.552265	0.00208733	0.908741	0.148443	0.47853	0.184642	0.382073	0.377013	0.261616	0.0931148	0.265699
miRNA	358	mmu-miR-125b-3p	0.0441058	0.956263	0.359458	0.837315	0.694327	0.999381	0.090784	0.715817	1	0.251975	0.434349	0.692447
miRNA	359	mmu-miR-7a*	3.44977e-05	0.798302	1.21506e-10	0.600501	3.81257e-06	0.118931	6.06863e-06	0.996474	0.643822	0.0284663	0.00412712	0.872675
miRNA	360	mmu-miR-362-5p	0.000166557	0.107104	7.38425e-11	0.825012	9.09661e-06	0.335326	3.28485e-05	0.787374	0.0488784	0.167635	0.0138368	0.429681
miRNA	361	mmu-miR-376a*	0.00485769	0.594846	0.0389262	0.0838738	0.0148996	0.330738	0.159982	0.551711	0.145734	0.244706	0.453252	0.559745
miRNA	362	mmu-miR-376a	0.0034017	0.560544	0.0045807	0.353448	0.114114	0.572834	0.0805115	0.921252	1	0.865223	1	0.597779
miRNA	363	mmu-miR-378*	0.000818233	0.731989	0.280934	0.448945	0.105626	0.328539	0.000962598	0.569208	0.163868	0.217084	0.0509743	0.586962
miRNA	364	mmu-miR-380-5p	0.0735577	0.0871837	0.000197452	0.658732	0.313455	0.214428	0.00361966	0.277552	0.116457	0.321537	0.825988	0.900227
miRNA	365	mmu-miR-380-3p	0.000177674	0.679818	4.46992e-06	0.297148	0.0232976	0.173434	3.47421e-08	0.380654	0.769911	0.461514	0.0341589	0.279393
miRNA	366	mmu-miR-382*	0.0526205	0.223801	1.57232e-07	0.362253	0.269082	0.291116	0.000111493	0.626375	0.323669	0.745339	0.0614626	0.0338285
miRNA	367	mmu-miR-335-3p	3.64954e-05	0.318326	1.83127e-12	0.382183	5.10966e-05	0.892308	7.39468e-10	0.521523	0.327615	0.566882	0.00138346	0.8861
miRNA	368	mmu-miR-409-5p	0.000788946	0.736596	7.23468e-08	0.436675	0.037149	0.348005	0.0183444	0.491859	1	0.191964	0.158399	0.387651
miRNA	369	mmu-miR-409-3p	4.21488e-07	0.146216	8.89462e-09	0.269579	0.059533	0.0896662	6.96662e-06	0.989596	0.0847084	0.385519	0.000117537	0.688072
miRNA	370	mmu-miR-376b*	0.0260604	0.957058	0.000369725	0.585676	0.00684142	0.225211	0.178087	0.809748	1	0.700007	0.0412222	0.352701
miRNA	371	mmu-miR-411*	0.0184112	0.300426	8.74654e-06	0.667789	0.000937056	0.681224	0.0292999	0.307726	0.0816168	0.569051	0.00439903	0.425512
miRNA	372	mmu-miR-412	0.348963	0.819821	0.00706085	0.980989	0.0975922	0.869682	0.0282461	0.8653	0.124105	0.891027	0.074524	0.633953
miRNA	373	mmu-miR-425*	0.139066	0.881911	0.158259	0.921245	0.0882699	0.810175	0.249887	0.800076	0.198475	0.0640832	0.555943	0.208916
miRNA	374	mmu-miR-431*	0.680602	0.729493	0.0381292	0.947329	0.0571186	0.272866	0.555338	0.637542	1	0.994417	0.501797	0.429276
miRNA	375	mmu-miR-433*	0.0201835	0.229566	0.0465468	0.126536	0.814461	0.910178	0.00719964	0.867477	1	0.110284	0.047029	0.959355
miRNA	376	mmu-miR-434-5p	0.506392	0.999576	0.000591234	0.840943	0.0789201	0.139282	0.309385	0.892783	0.259673	0.297212	0.000810466	0.600863
miRNA	377	mmu-miR-434-3p	0.00836613	0.839074	2.26495e-10	0.469851	0.00125541	0.851681	8.73599e-05	0.912797	0.747565	0.80828	0.000315084	0.0971505
miRNA	378	mmu-miR-452	0.00584226	0.305519	0.00200448	0.405661	0.0085386	0.865818	4.02335e-06	0.547172	0.635533	0.937068	0.0277743	0.527847
miRNA	379	mmu-miR-463*	0.00376039	0.54221	0.0100076	0.780269	0.312726	0.200939	0.00115912	0.546447	0.0213934	0.638781	0.0234547	0.0831113
miRNA	380	mmu-miR-463	0.00685831	0.271783	7.56384e-07	0.460004	0.142242	0.324633	0.00170811	0.66267	1	0.50051	0.501966	0.130031
miRNA	381	mmu-miR-464	0.284848	0.302912	7.15999e-07	0.179824	0.0488936	0.474383	4.87133e-07	0.920276	0.271939	0.232623	0.319649	0.600931
miRNA	382	mmu-miR-465a-5p	0.00121273	0.108375	9.87659e-13	0.906301	5.53125e-05	0.792944	5.63507e-07	0.600221	0.0122008	0.349614	0.206194	0.69624
miRNA	383	mmu-miR-465a-3p	0.0891827	0.905889	2.46976e-11	0.754042	0.109423	0.500843	2.55712e-05	0.59156	0.326735	0.920339	0.0266399	0.431076
miRNA	384	mmu-miR-466a-5p	0.000250332	0.448398	2.489e-10	0.123528	0.0018326	0.43748	4.4021e-07	0.759807	0.885574	0.416458	0.00728728	0.432751
miRNA	385	mmu-miR-466a-3p	4.3077e-05	0.483116	4.42898e-11	0.828126	2.53211e-06	0.140725	5.20131e-08	0.365889	0.0911334	0.836995	0.00717588	0.986876
miRNA	386	mmu-miR-467a	0.0153092	0.637261	1.29343e-08	0.00660445	0.0263141	0.267398	0.000761147	0.0439607	0.748298	0.5218	0.00329724	0.669337
miRNA	387	mmu-miR-467a-1*	0.0853948	0.227999	9.15195e-07	0.231339	0.000133159	0.28275	1.49737e-05	0.246314	0.821084	0.0928185	0.000873095	0.734053
miRNA	388	mmu-miR-468	0.0224939	0.851458	1.17395e-08	0.890588	0.00723436	0.00835303	1.66522e-07	0.130232	0.430132	0.76984	0.280439	0.239568
miRNA	389	mmu-miR-469	0.236069	0.592935	0.00326205	0.757708	0.255814	0.730246	0.000861947	0.431082	0.229162	0.187315	0.0485181	0.726752
miRNA	390	mmu-miR-470	1.80865e-05	0.213244	2.29274e-12	0.498567	2.83531e-05	0.54399	3.99581e-07	0.273698	0.31099	0.839826	0.0111646	0.48323
miRNA	391	mmu-miR-470*	0.0095412	0.841064	4.47405e-05	0.610657	0.248266	0.877785	0.053913	0.706541	0.0278225	0.309857	0.707162	0.610261
miRNA	392	mmu-miR-471	0.000106184	0.587101	0.158259	0.212419	0.027102	0.985921	0.0542846	0.0636871	1	0.00112138	1	0.800346
miRNA	393	mmu-miR-532-5p	1.65245e-05	0.974086	1.84553e-13	0.865695	0.0091736	0.531433	0.00135353	0.699194	0.181495	0.624951	0.0438238	0.40431
miRNA	394	mmu-miR-532-3p	5.37055e-05	0.114811	3.06273e-12	0.545428	0.000590553	0.876889	0.000754814	0.493448	0.637414	0.288153	0.00141703	0.045952
miRNA	395	mmu-miR-483	0.228534	0.0433785	0.000464107	0.851293	0.589686	0.334646	0.163742	0.0894132	1	0.102613	0.181189	0.632016
miRNA	396	mmu-miR-483*	0.0690638	0.723302	1.62983e-05	0.45656	0.39006	0.590432	0.0499242	0.310592	0.489006	0.518484	0.0952743	0.76941
miRNA	397	mmu-miR-484	0.0142151	0.21638	6.15547e-14	0.211528	0.000410151	0.60826	0.000136376	0.596878	0.624954	0.0754854	0.00296888	0.828246
miRNA	398	mmu-miR-485*	0.171615	0.0583509	0.0241067	0.011376	0.00147075	0.0668881	0.00742064	0.731339	0.0183895	0.274959	0.156703	0.119035
miRNA	399	mmu-miR-546	0.00399273	0.739988	5.4989e-11	0.826734	0.00116142	0.282073	3.33927e-06	0.439776	0.830669	0.10679	0.0924694	0.233547
miRNA	400	mmu-miR-540-5p	0.0216939	0.492748	7.13686e-08	0.068955	0.189905	0.177036	0.0981834	0.761068	0.703102	0.194177	0.264162	0.896327
miRNA	401	mmu-miR-540-3p	0.00295141	0.0625754	1.55265e-12	0.952766	0.0294933	0.790086	0.00059936	0.171104	0.0804532	0.514421	0.414266	0.0566493
miRNA	402	mmu-miR-541	0.000830059	0.21901	2.04704e-08	0.487677	0.0728286	0.271074	0.000116574	0.624402	0.739516	0.570211	1.68535e-05	0.563153
miRNA	403	mmu-miR-542-5p	0.673117	0.287837	1.18614e-05	0.00660846	0.00882033	0.432836	0.972702	0.938853	1	0.182602	0.236859	0.22327
miRNA	404	mmu-miR-547	0.00161963	0.687319	3.46493e-10	0.630987	0.0208863	0.815078	5.11571e-05	0.218391	0.738455	0.737913	0.10286	0.41283
miRNA	405	mmu-miR-376c*	0.0296937	0.974181	0.000969101	0.748079	0.0191519	0.426568	0.194168	0.175567	1	0.64493	0.0145732	0.896861
miRNA	406	mmu-miR-369-5p	0.163389	0.547096	0.0927104	0.451806	0.374873	0.283345	0.0169924	0.353029	1	0.974195	1	0.47205
miRNA	407	mmu-miR-369-3p	0.00378894	0.80802	3.20193e-12	0.740114	1.28172e-05	0.224568	8.95375e-08	0.67844	1	0.658702	0.163781	0.778507
miRNA	408	mmu-miR-20b*	0.0013472	0.221948	2.37136e-05	0.4818	0.0567313	0.966995	0.183177	0.574933	0.657578	0.844634	0.184257	0.672667
miRNA	409	mmu-miR-450a-3p	0.0478829	0.269103	5.70791e-07	0.208562	0.0292541	0.391465	0.000752247	0.722796	0.62002	0.0370483	0.866883	0.581262
miRNA	410	mmu-miR-503*	0.013985	0.33307	0.000825809	0.328325	0.000182174	0.0524088	0.193645	0.63916	0.1965	0.324067	0.953321	0.903618
miRNA	411	mmu-miR-291b-5p	1.08752e-07	0.27932	1.67799e-09	0.258685	0.0330133	0.675066	1.2914e-06	0.442357	0.359234	0.716773	0.0450044	0.657721
miRNA	412	mmu-miR-291b-3p	0.0697708	0.993731	3.26086e-10	0.834197	0.000187139	0.226183	0.00689329	0.360899	0.511643	0.10619	1.97681e-06	0.337145
miRNA	413	mmu-miR-302b*	0.000146366	0.885822	4.05855e-07	0.736309	8.90858e-05	0.669237	8.32025e-05	0.754173	0.456136	0.959756	0.0226989	0.219553
miRNA	414	mmu-miR-302c*	0.000146154	0.257608	3.79606e-08	0.207995	4.62942e-05	0.317455	0.000145717	0.313081	0.43534	0.971002	0.0174383	0.744404
miRNA	415	mmu-miR-302c	0.343635	0.0760922	2.73623e-09	0.0140622	0.00915097	0.895425	0.00129458	0.86661	0.827223	0.576911	0.0010622	0.348703
miRNA	416	mmu-miR-1224	1.66426e-05	0.124526	3.50003e-14	0.501194	0.00833097	0.0315895	4.29429e-07	0.189387	0.843064	0.0722855	0.476812	0.782955
miRNA	417	mmu-miR-675-5p	0.0810595	0.585403	1.25245e-05	0.853855	0.401055	0.4989	0.0432561	0.207528	0.2609	0.550264	0.0981562	0.228641
miRNA	418	mmu-miR-675-3p	0.116815	0.216717	1.89783e-07	0.613434	0.0111486	0.681587	2.47773e-05	0.398145	0.343246	0.694824	0.00453536	0.695316
miRNA	419	mmu-miR-744	0.0033816	0.674325	0.000592024	0.691332	0.00894465	0.70373	0.132607	0.00804122	0.422877	0.389562	0.320282	0.228318
miRNA	420	mmu-miR-744*	0.00931252	0.363135	0.000770349	0.127716	0.00992822	0.481373	0.000142368	0.176608	1	0.797209	0.144103	0.784918
miRNA	421	mmu-miR-374*	0.00549005	0.551785	0.00210494	0.991888	0.00249303	0.674679	0.000861843	0.293965	0.211745	0.301135	0.207807	0.208715
miRNA	422	mmu-miR-671-5p	3.55888e-05	0.592294	1.55736e-12	0.961611	0.0119526	0.521275	2.40143e-05	0.56942	0.557186	0.158445	0.356113	0.234931
miRNA	423	mmu-miR-671-3p	0.397065	0.871663	0.00023555	0.102882	0.314282	0.523228	0.00696609	0.304801	1	0.875266	0.00262852	0.837662
miRNA	424	mmu-miR-668	0.252655	0.691828	1.05143e-11	0.189826	0.00275706	0.63126	0.0430176	0.908301	0.793298	0.930882	0.191917	0.495144
miRNA	425	mmu-miR-665	0.000255305	0.214589	4.45227e-19	0.9961	0.00183846	0.83632	5.08419e-06	0.0880762	0.105565	0.305918	9.93723e-05	0.416738
miRNA	426	mmu-miR-667	0.00572608	0.347638	6.32281e-10	0.779972	0.0383899	0.697653	0.0162567	0.390776	0.135882	0.77905	0.10084	0.838089
miRNA	427	mmu-miR-770-5p	0.000197929	0.567826	5.48202e-12	0.498661	0.0083218	0.0256142	2.9542e-08	0.568421	0.757081	0.360843	0.0110171	0.479914
miRNA	428	mmu-miR-770-3p	0.066368	0.608671	1.54511e-11	0.115918	0.00121165	0.94957	0.00454975	0.784515	0.746535	0.380476	0.0230254	0.479895
miRNA	429	mmu-miR-762	0.00468742	0.746438	1.80325e-22	0.728639	0.00422128	0.753865	3.02888e-06	0.657118	0.0599353	0.625209	0.0536054	0.672696
miRNA	430	mmu-miR-3475	0.0322734	0.0412198	2.26471e-19	0.345212	0.0365399	0.678708	4.4211e-06	0.534973	0.183513	0.275213	0.00298315	0.319826
miRNA	431	mmu-miR-802	4.50735e-05	0.908082	4.79393e-13	0.768154	0.0679657	0.554349	3.32725e-08	0.592283	0.088917	0.318004	0.299514	0.170493
miRNA	432	mmu-miR-672	0.0371487	0.666286	1.27095e-06	0.450161	0.0410384	0.842004	3.50398e-06	0.359164	0.454244	0.940385	0.102767	0.322787
miRNA	433	mmu-miR-670	0.0182364	0.52861	4.87181e-12	0.830597	0.0287971	0.618355	0.000113429	0.55389	0.634917	0.985816	0.00862259	0.198116
miRNA	434	mmu-miR-764-5p	0.00418477	0.0103553	2.91718e-13	0.898156	0.0703775	0.886677	0.0270651	0.47302	0.189973	0.3617	0.0496508	0.0144043
miRNA	435	mmu-miR-764-3p	0.00324531	0.0472725	1.18333e-14	0.583185	0.0247235	0.550242	1.36777e-06	0.363105	0.530327	0.742566	0.0529839	0.230335
miRNA	436	mmu-miR-3099*	0.000706511	0.351039	3.40303e-07	0.306727	0.023254	0.291017	0.0373329	0.97165	0.0970588	0.023764	0.0204069	0.678637
miRNA	437	mmu-miR-3099	0.00431589	0.0790307	4.23193e-13	0.130422	0.00278884	0.82554	1.7059e-05	0.677785	0.0402194	0.505669	5.02922e-06	0.682612
miRNA	438	mmu-miR-763	8.5094e-05	0.0884105	4.87986e-18	0.426376	0.000733779	0.947751	0.00016147	0.462055	0.4189	0.368242	0.352584	0.501561
miRNA	439	mmu-miR-669a	0.0265882	0.169982	0.144485	0.670664	0.148214	0.203589	0.000951256	0.948664	1	0.779311	0.0763331	0.464462
miRNA	440	mmu-miR-666-5p	0.189103	0.539598	0.00804913	0.181751	0.855505	0.572115	0.245998	0.832878	1	0.538849	0.487539	0.339056
miRNA	441	mmu-miR-666-3p	0.00130869	0.712541	1.18558e-13	0.581584	0.142991	0.884507	1.40096e-06	0.900435	0.882353	0.428769	0.328454	0.768692
miRNA	442	mmu-miR-759	5.30678e-05	0.928741	1.93552e-14	0.305098	8.54532e-05	0.777238	5.3739e-07	0.169999	0.165227	0.706053	0.00488113	0.563211
miRNA	443	mmu-miR-673-5p	3.93354e-05	0.157919	2.5663e-15	0.505786	3.20747e-06	0.606031	7.16147e-08	0.274234	0.936482	0.860098	0.0112951	0.982847
miRNA	444	mmu-miR-673-3p	0.00352155	0.191454	0.0008422	0.96791	0.0516986	0.201399	0.906405	0.824138	0.358356	0.0978795	0.077899	0.687255
miRNA	445	mmu-miR-760	0.00296486	0.740428	0.00899136	0.574341	6.82729e-05	0.368526	0.000326949	0.846711	0.259824	0.259841	0.154438	0.606448
miRNA	446	mmu-miR-674	0.0368906	0.0284467	1.71957e-14	0.451155	0.0385785	0.16863	7.76681e-09	0.711758	0.463356	0.82417	0.0178018	0.185505
miRNA	447	mmu-miR-674*	0.00969216	0.812785	1.05012e-08	0.747661	0.00045235	0.695013	0.00223415	0.826881	0.629444	0.0985731	0.0647915	0.223446
miRNA	448	mmu-miR-488*	0.144605	0.529812	0.0108303	0.881149	0.00636405	0.699099	0.000167629	0.447607	0.501223	0.529519	0.000196805	0.263931
miRNA	449	mmu-miR-677	0.0013602	0.470076	1.20528e-11	0.705222	0.0012162	0.912349	0.00125335	0.582086	0.352554	0.941459	0.000165525	0.595811
miRNA	450	mmu-miR-678	0.347946	0.0374679	1.36851e-05	0.567815	0.0257097	0.864116	0.279882	0.214863	0.373184	0.856001	0.0898464	0.520106
miRNA	451	mmu-miR-423-5p	0.0954093	0.31983	2.16779e-12	0.76767	0.000261079	0.473272	2.05301e-06	0.789618	0.552975	0.543912	0.032387	0.906861
miRNA	452	mmu-miR-423-3p	0.00340461	0.761599	0.00596578	0.805847	0.566144	0.834558	0.0169853	0.585512	0.322822	0.277292	0.415082	0.195837
miRNA	453	mmu-miR-679	0.014861	0.146602	4.28902e-06	0.411862	0.292925	0.111337	0.200603	0.953562	1	0.672934	0.357655	0.416645
miRNA	454	mmu-miR-680	0.0399725	0.570648	3.36917e-17	0.309574	0.00782914	0.0231172	0.0270193	0.911773	0.779656	0.0135577	0.286781	0.854092
miRNA	455	mmu-miR-681	0.0270456	0.846273	3.56852e-06	0.612906	0.000549254	0.0653104	0.00418111	0.650459	0.0465755	0.523157	0.581824	0.485812
miRNA	456	mmu-miR-682	0.0973115	0.255523	2.66109e-15	0.348463	0.000609344	0.311159	2.38378e-08	0.0889959	0.79655	0.40268	0.330776	0.517379
miRNA	457	mmu-miR-683	8.38771e-07	0.29017	9.47243e-19	0.849331	0.0390316	0.425369	7.03685e-11	0.329988	0.0817771	0.250872	0.0052259	0.0899313
miRNA	458	mmu-miR-684	0.00023126	0.800569	1.3594e-14	0.100859	0.00188262	0.92522	7.95045e-10	0.0492818	0.206694	0.856374	0.004876	0.585408
miRNA	459	mmu-miR-686	0.000296197	0.740922	6.69019e-15	0.877263	0.00157006	0.204503	0.000334795	0.0188138	0.159372	0.44229	0.0467359	0.12116
miRNA	460	mmu-miR-719	0.161531	0.474609	1.78706e-05	0.290652	0.226527	0.20405	0.480909	0.733524	0.350094	0.768945	0.794278	0.235257
miRNA	461	mmu-miR-687	0.00108247	0.0270079	9.67179e-07	0.366081	0.00365752	0.86913	0.000135635	0.720908	0.129442	0.10002	0.000652184	0.282319
miRNA	462	mmu-miR-688	0.00927	0.418951	1.93069e-06	0.22411	0.432303	0.00654845	0.0786301	0.969762	0.359069	0.831465	0.481708	0.0891043
miRNA	463	mmu-miR-689	0.000112068	0.76383	0.191921	0.802915	0.314754	0.0267667	0.668716	0.840056	1	0.553751	1	0.678584
miRNA	464	mmu-miR-690	0.0824813	0.448725	1.19757e-07	0.026585	0.0169364	0.408347	1.21095e-09	0.935801	0.205542	0.440981	0.00457024	0.315564
miRNA	465	mmu-miR-691	0.000678121	0.488441	1.54701e-11	0.66241	5.52033e-06	0.652852	8.01578e-06	0.305183	0.203091	0.0928213	0.0105243	0.132513
miRNA	466	mmu-miR-692	0.00662818	0.542588	5.80747e-12	0.369773	0.00273993	0.231945	9.77243e-11	0.84282	0.502105	0.350229	0.0547828	0.212485
miRNA	467	mmu-miR-693-5p	0.00250931	0.800638	1.22799e-23	0.62662	0.0151281	0.0849181	0.00799272	0.318891	0.600706	0.00384197	0.0269573	0.559515
miRNA	468	mmu-miR-693-3p	3.31347e-06	0.843883	1.43138e-13	0.523664	0.00366926	0.548149	1.00445e-05	0.608411	0.703156	0.383698	8.96103e-05	0.916722
miRNA	469	mmu-miR-694	2.15571e-06	0.227388	2.14147e-15	0.283028	2.49432e-05	0.384958	4.8462e-09	0.706194	0.0894319	0.874487	0.00494236	0.837003
miRNA	470	mmu-miR-146b*	0.0079413	0.529787	0.00468047	0.421325	0.551635	0.41657	0.129659	0.204408	0.0542137	0.522624	0.404622	0.624471
miRNA	471	mmu-miR-669b	4.09626e-05	0.644538	2.87713e-11	0.708826	0.00484861	0.356022	2.26153e-09	0.365503	0.470535	0.582905	0.129037	0.81741
miRNA	472	mmu-miR-467b	0.0674332	0.0638019	1.12868e-08	0.091526	0.000998041	0.0196781	0.0161806	0.1934	0.765297	0.713139	0.00165355	0.973869
miRNA	473	mmu-miR-467b*	0.0895325	0.282385	2.08181e-06	0.328671	0.000145148	0.441387	1.71439e-05	0.28136	0.822769	0.751413	0.000921288	0.578799
miRNA	474	mmu-miR-669c	0.127288	0.0582012	9.2202e-06	0.122528	0.171299	0.87854	0.05311	0.198852	0.105497	0.234908	0.060522	0.435225
miRNA	475	mmu-miR-297b-5p	0.00284764	0.447314	6.72624e-15	0.414603	0.00631121	0.977059	0.000358958	0.624318	0.835715	0.360257	0.100274	0.917666
miRNA	476	mmu-miR-297b-3p	0.000134586	0.356901	2.02356e-10	0.0882022	5.35851e-06	0.130896	8.31761e-07	0.828721	0.0887744	0.345682	0.00664729	0.140354
miRNA	477	mmu-miR-695	0.00124278	0.844128	7.5351e-06	0.0574798	0.00817793	0.276309	1.36928e-06	0.0231252	1	0.427398	0.0270681	0.316766
miRNA	478	mmu-miR-696	0.241569	0.675732	0.00904107	0.0567264	0.791366	0.395213	0.000919413	0.373095	1	0.870923	0.051078	0.710767
miRNA	479	mmu-miR-720	0.00766188	0.26803	0.00774937	0.624978	0.235593	0.46409	0.735132	0.988607	1	0.828906	0.698996	0.981783
miRNA	480	mmu-miR-455*	0.293633	0.0972699	0.185031	0.648578	0.0118696	0.844914	0.00293942	0.143932	0.485546	0.551543	0.696309	0.98505
miRNA	481	mmu-miR-455	0.0341063	0.612299	1.93073e-08	0.891288	0.000347053	0.497401	1.35224e-07	0.738503	0.280248	0.859448	0.0164789	0.847285
miRNA	482	mmu-miR-697	0.000381255	0.00119395	6.23531e-16	0.111634	5.56679e-05	0.147897	4.33978e-05	0.628293	0.441101	0.371568	0.043459	0.510255
miRNA	483	mmu-miR-698	0.000658169	0.0939428	0.00137549	0.055396	0.486495	0.598026	6.73477e-07	0.128338	0.26126	0.998705	0.156391	0.183914
miRNA	484	mmu-miR-700	0.591221	0.693539	0.0770488	0.764123	0.0177921	0.35954	1	0.0565462	1	0.37687	0.0287942	0.886505
miRNA	485	mmu-miR-701	0.572319	0.931052	0.71837	0.437429	0.694327	0.665191	0.090784	0.570367	1	0.804796	0.0193824	0.415677
miRNA	486	mmu-miR-702	0.000237239	0.265545	4.38452e-10	0.88723	0.00322573	0.161451	0.000105842	0.547301	0.0518242	0.519332	0.157351	0.0258936
miRNA	487	mmu-miR-703	0.00523295	0.377891	1.03377e-13	0.461503	0.00642866	0.248979	0.0105068	0.520332	0.248184	0.328779	0.183015	0.0905314
miRNA	488	mmu-miR-704	0.000111239	0.183658	4.05739e-08	0.397367	0.0289856	0.0162799	7.10587e-05	0.948316	0.469288	0.865996	0.513454	0.757902
miRNA	489	mmu-miR-705	0.00049201	0.00566811	1.30153e-10	0.486999	0.00018057	0.963639	4.4956e-06	0.762096	0.624804	0.646108	0.0169853	0.0680229
miRNA	490	mmu-miR-706	0.015835	0.203407	3.4781e-21	0.832297	0.00171569	0.835949	5.96284e-09	0.698436	0.537813	0.757464	0.0217987	0.392243
miRNA	491	mmu-miR-707	0.00108696	0.671179	3.33459e-09	0.790921	0.0189379	0.714533	0.000396433	0.0703236	0.407911	0.481756	0.0120661	0.382814
miRNA	492	mmu-miR-708*	0.506366	0.331903	0.000119592	0.211844	0.338437	0.133476	0.178278	0.48829	0.586382	0.519899	0.0138164	0.487848
miRNA	493	mmu-miR-709	0.00203003	0.253049	2.1477e-22	0.310372	0.000746871	0.298209	1.72178e-06	0.662508	0.531591	0.294851	0.0733352	0.347441
miRNA	494	mmu-miR-710	0.101752	0.0695862	3.18815e-14	0.873875	0.000445079	0.00827542	4.40436e-08	0.4211	0.128844	0.112224	0.00496426	0.71644
miRNA	495	mmu-miR-711	0.492076	0.415448	0.0026371	0.704896	0.0071327	0.39487	0.00118892	0.844176	0.506532	0.925604	0.000987163	0.149016
miRNA	496	mmu-miR-712	0.00765712	0.144471	9.90881e-16	0.0503768	0.00165551	0.965119	1.51513e-05	0.239467	0.0197332	0.926278	0.000131101	0.598652
miRNA	497	mmu-miR-712*	1	0.670933	0.115298	0.378564	0.191179	0.638354	0.802595	0.550637	1	0.422806	0.320739	0.903444
miRNA	498	mmu-miR-713	0.000881861	0.436462	3.95941e-08	0.689958	0.212272	0.994504	6.52397e-05	0.624203	0.548399	0.148412	0.122073	0.873377
miRNA	499	mmu-miR-714	0.39548	0.670791	0.0111788	0.647313	0.0378137	0.211192	0.0251505	0.744607	0.338432	0.534086	0.780405	0.213541
miRNA	500	mmu-miR-715	0.00999978	0.389019	0.0914804	0.254269	0.10102	0.178005	0.387959	0.166335	1	0.771027	1	0.95746
miRNA	501	mmu-miR-500	0.0147277	0.728122	1.6469e-08	0.0643482	0.36673	0.867273	3.44075e-05	0.319997	0.315686	0.341196	0.0563399	0.598657
miRNA	502	mmu-miR-501-5p	0.00026882	0.466521	3.95164e-10	0.721115	0.00233397	0.200767	5.71091e-05	0.756303	0.0231677	0.312954	0.0199836	0.566428
miRNA	503	mmu-miR-501-3p	0.04674	0.0356154	8.94411e-09	0.503795	0.198311	0.462998	4.31157e-06	0.449751	0.292494	0.197145	0.0430891	0.286863
miRNA	504	mmu-miR-717	0.00289408	0.204143	4.69088e-14	0.14946	0.00559447	0.739775	0.000895928	0.417454	0.0543017	0.649913	0.0095958	0.905336
miRNA	505	mmu-miR-450b-5p	0.0138457	0.177929	6.32382e-10	0.309918	0.0110709	0.573069	2.38261e-06	0.86027	0.584977	0.00657727	0.0915034	0.385513
miRNA	506	mmu-miR-450b-3p	4.11515e-06	0.566527	2.02392e-17	0.0999818	0.0717011	0.330803	3.75172e-08	0.957981	0.127307	0.0655483	0.181358	0.0283432
miRNA	507	mmu-miR-718	0.280239	0.795974	0.0204373	0.898184	0.491711	0.0881318	0.117089	0.220476	0.195381	0.800329	0.00830184	0.458154
miRNA	508	mmu-miR-652	0.0452414	0.249143	0.00420467	0.253048	0.321076	0.22949	0.00757562	0.911663	0.23135	0.00311432	0.6192	0.524802
miRNA	509	mmu-miR-676*	0.0141713	0.781023	0.00326894	0.0371686	0.00119317	0.59466	0.0869892	0.412537	0.593606	0.819953	0.0427115	0.799098
miRNA	510	mmu-miR-676	0.219741	0.166815	1.06035e-05	0.258326	0.184232	0.877377	0.261846	0.473777	1	0.431215	0.176725	0.958247
miRNA	511	mmu-miR-615-5p	0.00218142	0.364014	2.65734e-08	0.275129	0.00158989	0.79381	0.161737	0.118314	0.0911423	0.511827	0.565922	0.854999
miRNA	512	mmu-miR-804	0.000183731	0.8095	1.4399e-14	0.355802	0.0492974	0.747304	7.15597e-07	0.304281	0.503042	0.6405	0.00709628	0.625466
miRNA	513	mmu-miR-741	0.0177959	0.34157	5.37643e-16	0.231357	0.000855193	0.105962	3.29795e-10	0.28653	0.31099	0.0666794	0.288699	0.893909
miRNA	514	mmu-miR-742*	0.067846	0.647548	0.000757447	0.35005	0.135681	0.722143	0.0847374	0.635662	0.637196	0.140072	0.0706627	0.344452
miRNA	515	mmu-miR-742	0.00161278	0.745864	3.93076e-17	0.557193	7.71931e-05	0.380775	7.37588e-09	0.909683	0.907871	0.373327	0.119335	0.730213
miRNA	516	mmu-miR-743a	0.00501286	0.222294	4.05755e-16	0.745136	0.000117282	0.007615	3.56013e-06	0.42775	0.257564	0.820046	0.0490608	0.637909
miRNA	517	mmu-miR-743b-5p	1.18356e-05	0.968319	5.26688e-12	0.730666	0.026612	0.443444	4.49776e-06	0.880604	0.568014	0.999427	0.00744928	0.832691
miRNA	518	mmu-miR-743b-3p	0.00024559	0.182168	1.00369e-16	0.521956	5.34322e-05	0.97827	2.05404e-07	0.197884	0.281246	0.430664	0.0647283	0.262272
miRNA	519	mmu-miR-871	0.000192165	0.363642	2.02098e-07	0.999751	0.0444979	0.519182	0.151074	0.270026	0.771385	0.650159	0.15047	0.423405
miRNA	520	mmu-miR-879	0.0127581	0.117043	7.47897e-17	0.380686	0.0506943	0.932946	0.000336034	0.00359826	0.540364	0.958433	0.012122	0.829948
miRNA	521	mmu-miR-879*	0.359495	0.58541	0.0140052	0.8961	0.234562	0.736014	0.133281	0.407791	1	0.241099	0.00379023	0.196023
miRNA	522	mmu-miR-880	0.0815416	0.854175	1.4053e-13	0.224007	0.000225761	0.0804041	0.00448408	0.362367	0.0118764	0.634574	0.153204	0.403487
miRNA	523	mmu-miR-881*	0.0707279	0.588425	1.15308e-05	0.682135	8.42511e-06	0.0197754	1.35603e-05	0.21575	0.0482436	0.958577	0.00504596	0.802928
miRNA	524	mmu-miR-881	0.0163055	0.481154	5.81158e-14	0.29404	6.24399e-05	0.210641	1.47869e-05	0.890802	0.010059	0.088042	0.0105867	0.250919
miRNA	525	mmu-miR-883a-5p	0.0163259	0.072596	9.22467e-14	0.498341	0.00953734	0.239768	1.27493e-08	0.298303	0.92433	0.163162	0.0292671	0.824829
miRNA	526	mmu-miR-883a-3p	0.00087571	0.712398	4.79466e-11	0.881858	0.0878919	0.821263	4.67945e-06	0.427129	0.507891	0.386967	0.0028826	0.501074
miRNA	527	mmu-miR-883b-5p	0.0532139	0.695609	3.36338e-17	0.0807748	0.27252	0.895607	4.5081e-11	0.627395	1	0.513894	0.254646	0.944604
miRNA	528	mmu-miR-883b-3p	0.00317074	0.477013	1.12339e-10	0.475539	0.0307417	0.699739	4.17912e-07	0.100436	0.508607	0.048265	0.00291695	0.450753
miRNA	529	mmu-miR-105	0.00173413	0.289387	1.81073e-07	0.0426861	0.000319982	0.351254	0.00337003	0.495673	0.121995	0.648632	0.00054434	0.436813
miRNA	530	mmu-miR-147	0.285155	0.67707	0.0103841	0.445651	0.0697928	0.432712	0.451513	0.267255	1	0.0302871	0.654477	0.204515
miRNA	531	mmu-miR-220	0.00428751	0.3273	3.66199e-06	0.413604	0.0165517	0.0217265	0.00396373	0.823527	0.363493	0.895755	0.0415318	0.755012
miRNA	532	mmu-miR-297a*	4.41275e-05	0.907061	4.78513e-05	0.457062	4.46633e-05	0.529327	0.00606015	0.533192	0.0886759	0.503944	0.00972734	0.00988489
miRNA	533	mmu-miR-297c	0.000895483	0.815759	4.08364e-15	0.0764722	0.00332816	0.899258	0.000405099	0.773548	0.837462	0.295429	0.10312	0.437441
miRNA	534	mmu-miR-297c*	4.41275e-05	0.941209	4.78513e-05	0.414271	4.46633e-05	0.91765	0.00606015	0.715003	0.0886759	0.231031	0.00972734	0.0171132
miRNA	535	mmu-miR-327	0.000138029	0.738006	8.05288e-09	0.98003	0.00434055	0.605726	9.07855e-05	0.925959	0.806018	0.236761	0.0620247	0.0679383
miRNA	536	mmu-miR-343	0.00861478	0.681136	1.19317e-14	0.121485	0.0294152	0.0870616	2.63971e-08	0.697192	0.132235	0.958915	0.449625	0.939364
miRNA	537	mmu-miR-453	0.0143384	0.299003	0.00197362	0.775714	0.359107	0.0197772	0.378876	0.17688	0.22003	0.267542	0.0429488	0.548935
miRNA	538	mmu-miR-465b-5p	0.000139333	0.491869	1.10293e-11	0.569484	0.000109789	0.623879	1.91377e-06	0.545792	0.0116258	0.205682	0.114391	0.609323
miRNA	539	mmu-miR-465b-3p	0.0891827	0.451323	2.46976e-11	0.38236	0.109423	0.163877	2.55712e-05	0.92042	0.326735	0.959319	0.0266399	0.0278725
miRNA	540	mmu-miR-465c-5p	0.000500765	0.981994	4.99829e-13	0.966553	2.28688e-05	0.829995	1.37812e-06	0.315139	0.00984664	0.670093	0.169825	0.469843
miRNA	541	mmu-miR-465c-3p	0.0891827	0.579215	2.46976e-11	0.966425	0.109423	0.712675	2.55712e-05	0.298276	0.326735	0.32431	0.0266399	0.451765
miRNA	542	mmu-miR-466b-5p	3.12489e-06	0.526701	2.27386e-09	0.415054	7.88587e-05	0.868322	1.93943e-05	0.31006	0.886195	0.889343	0.0003946	0.669086
miRNA	543	mmu-miR-466b-3p	2.76595e-05	0.847313	1.01278e-12	0.521684	4.36569e-05	0.0947191	1.27352e-06	0.102339	0.275533	0.381493	0.000490603	0.0650128
miRNA	544	mmu-miR-466b-3-3p	1.29135e-05	0.384947	3.15322e-06	0.331822	8.46607e-06	0.837591	0.000478012	0.337188	0.0926548	0.484204	0.0109796	0.106041
miRNA	545	mmu-miR-466c-5p	3.12489e-06	0.123349	5.78345e-10	0.960999	3.24238e-05	0.803494	4.68042e-06	0.102245	0.886195	0.973249	0.0003946	0.0292925
miRNA	546	mmu-miR-466c-3p	2.76595e-05	0.939002	1.01278e-12	0.35778	4.36569e-05	0.661201	1.27352e-06	0.578319	0.275533	0.384887	0.000490603	0.0908779
miRNA	547	mmu-miR-466e-5p	0.000250332	0.211535	2.489e-10	0.809522	0.0018326	0.258852	4.4021e-07	0.469487	0.885574	0.90122	0.00728728	0.442487
miRNA	548	mmu-miR-466e-3p	4.3077e-05	0.857114	4.42898e-11	0.498665	2.53211e-06	0.41229	5.20131e-08	0.104359	0.0911334	0.755836	0.00717588	0.57579
miRNA	549	mmu-miR-466f-5p	0.0680308	0.898795	0.00644831	0.586969	0.387836	0.669538	0.214996	0.0770438	0.488143	0.310647	0.0945222	0.149064
miRNA	550	mmu-miR-466f-3p	0.00376678	0.589069	8.73553e-15	0.700733	0.000848567	0.330282	9.97634e-07	0.129707	0.700112	0.26012	0.00185985	0.712651
miRNA	551	mmu-miR-466g	0.0087522	0.151354	4.92028e-09	0.200409	0.000919224	0.548177	9.81745e-06	0.831804	0.399055	0.738845	0.31746	0.535761
miRNA	552	mmu-miR-466h	0.00215255	0.675837	0.00105346	0.044464	0.00866803	0.822472	0.00014885	0.526399	0.294959	0.804	0.364326	0.43976
miRNA	553	mmu-miR-467c	0.326108	0.224078	4.44847e-06	0.614335	0.00167804	0.0335748	0.0865037	0.22426	0.569129	0.406545	0.000853441	0.465556
miRNA	554	mmu-miR-467d	0.419783	0.764518	5.59899e-06	0.978405	0.0037197	0.540609	0.0753416	0.354151	0.561988	0.35469	0.000736409	0.553974
miRNA	555	mmu-miR-467d*	0.0853948	0.353751	9.15195e-07	0.267904	0.000133159	0.361009	1.49737e-05	0.116105	0.821084	0.541627	0.000873095	0.727524
miRNA	556	mmu-miR-493	4.86745e-05	0.710371	4.33267e-09	0.946154	0.00372899	0.915663	1.36784e-06	0.104553	0.468167	0.0805269	0.0262908	0.514988
miRNA	557	mmu-miR-509-5p	9.00811e-05	0.157224	7.39719e-10	0.718639	0.0169307	0.348626	0.000195116	0.136595	0.00663747	0.107223	0.116345	0.960998
miRNA	558	mmu-miR-509-3p	0.0044365	0.616789	9.88199e-07	0.902155	0.0156189	0.758479	0.067618	0.575382	0.62647	0.78452	0.0245142	0.489432
miRNA	559	mmu-miR-568	0.0534253	0.15493	1.57149e-10	0.853497	0.000358764	0.953273	1.6212e-05	0.862869	0.108115	0.910624	0.0368667	0.801478
miRNA	560	mmu-miR-574-5p	0.0180774	0.31522	1.33005e-09	0.995037	0.121371	0.752008	0.012745	0.319288	1	0.737294	0.00160974	0.197279
miRNA	561	mmu-miR-574-3p	0.569786	0.622311	1.57128e-05	0.145465	0.102209	0.698226	0.377083	0.69386	1	0.677698	1	0.843262
miRNA	562	mmu-miR-654-5p	5.52003e-05	0.85726	0.00035104	0.658896	0.0605625	0.443178	0.0216803	0.66569	1	0.433131	0.0393513	0.300229
miRNA	563	mmu-miR-654-3p	0.0055092	0.761501	2.53467e-16	0.405436	0.0164314	0.58043	2.73626e-08	0.823097	0.507353	0.718324	9.72651e-05	0.21092
miRNA	564	mmu-miR-466d-5p	3.59488e-07	0.208168	1.69142e-08	0.181062	0.000429853	0.57927	0.00126539	0.95886	0.398746	0.87242	0.00306681	0.425189
miRNA	565	mmu-miR-466d-3p	0.000182985	0.578922	8.02844e-11	0.852641	3.83779e-06	0.941294	2.35415e-07	0.627741	0.0846804	0.215069	0.00578951	0.549727
miRNA	566	mmu-miR-878-5p	0.0762036	0.878431	3.63209e-11	0.489765	0.083491	0.0584944	0.0612999	0.756075	1	0.796179	0.308588	0.979778
miRNA	567	mmu-miR-878-3p	0.00230782	0.332189	2.86259e-08	0.965528	0.000302131	0.525208	5.31615e-07	0.676903	0.819597	0.233808	0.000832709	0.842655
miRNA	568	mmu-miR-872	0.0718746	0.702673	0.000138793	0.189333	6.42154e-05	0.0299622	2.37628e-08	0.375561	0.664961	0.721997	0.0158311	0.594048
miRNA	569	mmu-miR-872*	0.00623093	0.555068	0.000533375	0.497071	0.21651	0.571675	0.119064	0.253273	1	0.799612	0.523951	0.1822
miRNA	570	mmu-miR-875-3p	1.11506e-05	0.426646	1.11921e-20	0.588579	7.12545e-05	0.624645	6.66533e-07	0.372042	0.604379	0.21394	0.00255203	0.299671
miRNA	571	mmu-miR-877	0.0711097	0.124903	4.03094e-13	0.726497	0.000870815	0.0363232	0.000182654	0.666912	0.784254	0.0950928	0.0433681	0.0829161
miRNA	572	mmu-miR-877*	0.437049	0.111586	0.00152856	0.390102	0.175304	0.246348	7.67183e-05	0.986155	0.566925	0.365277	0.354456	0.576601
miRNA	573	mmu-miR-511	0.000382849	0.141785	1.15089e-07	0.123921	0.0865859	0.595364	0.213658	0.564827	1	0.878403	0.0116414	0.0477699
miRNA	574	mmu-miR-598	0.00148658	0.619091	0.270525	0.0610606	0.0330317	0.664897	0.159263	0.323747	1	0.582842	0.428888	0.584531
miRNA	575	mmu-miR-582-5p	0.00688678	0.889113	6.65465e-07	0.0400911	5.66755e-07	0.499198	0.000272398	0.316418	0.597404	0.923389	0.180924	0.587958
miRNA	576	mmu-miR-582-3p	2.90441e-05	0.19463	2.82075e-09	0.497118	0.0417641	0.0520085	0.000322815	0.365591	0.793661	0.656687	0.050654	0.225603
miRNA	577	mmu-miR-467e	0.00088824	0.175849	1.30942e-05	0.592869	1.28954e-05	0.628118	0.00575554	0.224787	0.4876	0.664977	0.0142359	0.656282
miRNA	578	mmu-miR-467e*	0.0624727	0.76054	1.35111e-06	0.926513	0.000155593	0.0666344	8.98358e-06	0.7595	0.824127	0.0762136	0.000962099	0.915441
miRNA	579	mmu-miR-466l	4.59365e-08	0.992065	2.03958e-09	0.224094	9.39811e-07	0.522264	3.51585e-07	0.641713	0.144646	0.685524	0.00263222	0.000392005
miRNA	580	mmu-miR-669k	0.00117776	0.613664	1.72993e-06	0.839625	0.00204631	0.367373	0.00683545	0.632001	0.206544	0.187448	0.123082	0.0677791
miRNA	581	mmu-miR-669g	0.000826875	0.263696	3.73855e-06	0.427878	0.000281346	0.503177	0.071645	0.478077	0.152224	0.709967	0.0268808	0.6241
miRNA	582	mmu-miR-669d	1.33615e-05	0.682891	1.01312e-10	0.987454	0.0189452	0.923969	6.123e-05	0.923773	0.829763	0.724716	0.0203936	0.0458495
miRNA	583	mmu-miR-466i	0.00176547	0.706498	6.5177e-09	0.0207779	0.012868	0.602998	0.0044057	0.355091	0.772584	0.735733	0.152518	0.732463
miRNA	584	mmu-miR-1-2-as	4.76102e-05	0.540255	0.000317376	0.0427251	0.00076119	0.288475	0.0116145	0.0872808	0.677424	0.300411	0.21653	0.637127
miRNA	585	mmu-miR-1186	0.00907235	0.579584	9.97094e-13	0.125532	0.0374499	0.924265	0.00330041	0.717819	0.12162	0.447816	0.000537359	0.227929
miRNA	586	mmu-miR-1187	0.00193269	0.0404527	4.18965e-10	0.87646	0.00415468	0.346371	1.18322e-07	0.105372	0.887833	0.351961	0.0383265	0.707046
miRNA	587	mmu-miR-669j	0.0326251	0.955174	3.58933e-07	0.778763	5.47811e-05	0.834839	1.61643e-06	0.792752	0.471339	0.96422	0.0043746	0.027609
miRNA	588	mmu-miR-669f	0.00293739	0.575032	6.60248e-07	0.968721	4.74655e-07	0.737742	0.000147166	0.27652	0.567353	0.313055	0.00287814	0.576576
miRNA	589	mmu-miR-669i	0.031406	0.7676	3.10303e-07	0.1402	0.0003306	0.985359	7.46328e-06	0.571792	0.469474	0.041684	0.00149406	0.498079
miRNA	590	mmu-miR-669h-5p	0.000743972	0.207624	2.0054e-08	0.400347	0.0252444	0.0453833	1.36124e-09	0.0128725	1	0.18087	0.000410857	0.499546
miRNA	591	mmu-miR-669h-3p	0.0016469	0.424938	1.20268e-05	0.258316	0.00120379	0.43753	0.00322314	0.210251	0.215042	0.931442	0.0693479	0.679479
miRNA	592	mmu-miR-1188	0.0106714	0.931967	1.31864e-12	0.0740609	0.00284878	0.378903	0.00112938	0.612889	0.814847	0.267528	0.000716005	0.835477
miRNA	593	mmu-miR-466f	0.0009754	0.407512	0.0064835	0.789464	0.267857	0.717365	0.00224571	0.577736	1	0.119255	0.242735	0.616885
miRNA	594	mmu-miR-466k	4.33815e-08	0.853063	5.97202e-09	0.401348	0.000555865	0.479968	0.00103745	0.21845	0.408302	0.848491	0.00850355	0.748759
miRNA	595	mmu-miR-467f	1.01573e-05	0.306645	2.72873e-11	0.795049	7.494e-05	0.938923	4.24859e-07	0.946574	0.366999	0.441885	0.00179389	0.61707
miRNA	596	mmu-miR-1190	0.000771389	0.518974	1.44925e-20	0.62265	0.000202529	0.532479	2.52326e-10	0.574479	0.372121	0.556838	0.0517828	0.921621
miRNA	597	mmu-miR-466j	0.000661339	0.0469863	2.44546e-09	0.700309	1.69223e-05	0.836236	1.4115e-05	0.943776	0.349137	0.864993	0.0190354	0.463935
miRNA	598	mmu-miR-1191	0.0188169	0.830808	2.00816e-11	0.715701	0.000323768	0.728938	3.34046e-05	0.31586	0.0167433	0.420679	0.00419821	0.307676
miRNA	599	mmu-miR-1193	0.225396	0.742321	0.00100084	0.527996	0.00193932	0.248205	0.00147988	0.447015	0.535441	0.379087	0.939987	0.982052
miRNA	600	mmu-miR-1194	0.00354657	0.0918093	2.00251e-10	0.953599	0.000252217	0.113556	0.00119556	0.339974	1	0.0310791	0.0149471	0.659043
miRNA	601	mmu-miR-669e	0.00065995	0.0110644	1.58383e-10	0.860786	0.102077	0.945293	0.0220233	0.757751	0.519628	0.130889	0.00349422	0.920163
miRNA	602	mmu-miR-467g	9.757e-06	0.0883114	5.64035e-10	0.897674	6.11695e-06	0.359253	2.27672e-07	0.749301	0.0904559	0.163469	0.00702146	0.663584
miRNA	603	mmu-miR-467h	0.00356474	0.528511	1.63645e-06	0.0481478	1.472e-05	0.225251	0.0106708	0.787192	0.491439	0.0198074	0.0149833	0.0573716
miRNA	604	mmu-miR-1195	0.0417071	0.746155	1.94962e-10	0.235341	0.00355672	0.900226	1.18882e-05	0.929855	0.362283	0.654436	0.0409626	0.494253
miRNA	605	mmu-miR-1196	0.0262596	0.83717	1.66679e-07	0.928463	0.0134272	0.941167	0.00536446	0.397293	0.689266	0.959682	0.0230573	0.0400189
miRNA	606	mmu-miR-1197	0.270066	0.0309568	3.85805e-19	0.823945	0.03466	0.803206	4.05512e-05	0.400176	0.583527	0.707466	0.0216355	0.517932
miRNA	607	mmu-miR-1198	0.0018022	0.503565	0.000930531	0.645625	0.0124552	0.174368	5.05874e-06	0.155717	1	0.370516	0.231737	0.510508
miRNA	608	mmu-miR-1199	4.93587e-05	0.47725	4.36338e-09	0.0683335	0.00133952	0.879587	0.000151694	0.1887	0.866035	0.50716	0.0215902	0.0148052
miRNA	609	mmu-miR-1902	0.00208611	0.957376	8.03668e-14	0.416724	5.74276e-05	0.539683	1.89956e-05	0.791956	0.204541	0.616343	0.0278014	0.435618
miRNA	610	mmu-miR-1897-5p	0.000699776	0.209972	1.93121e-14	0.779518	0.0165062	0.378756	0.000349799	0.851846	0.541394	0.636408	0.000635257	0.894367
miRNA	611	mmu-miR-1897-3p	6.82465e-06	0.784573	1.60578e-06	0.666929	0.459645	0.479525	0.00569558	0.474776	0.575918	0.647606	0.0344254	0.920628
miRNA	612	mmu-miR-1905	0.0784169	0.844525	4.67626e-09	0.362464	0.00294516	0.78477	0.00325358	0.288616	0.319372	0.480649	0.243618	0.995751
miRNA	613	mmu-miR-1895	0.00944039	0.264188	0.00188398	0.069035	0.00694152	0.383367	0.14341	0.43212	1	0.817147	0.220013	0.988019
miRNA	614	mmu-miR-1903	0.000182985	0.789752	8.02844e-11	0.829953	0.0433623	0.54867	6.14488e-05	0.225676	0.2155	0.44495	0.795197	0.570325
miRNA	615	mmu-miR-1899	0.897665	0.554598	7.23424e-06	0.805841	0.684931	0.287443	0.700245	0.80034	1	0.310664	0.105065	0.007208
miRNA	616	mmu-miR-1900	0.0394624	0.052863	2.34294e-06	0.415907	0.0617046	0.529651	0.111946	0.982375	1	0.398876	0.045489	0.113606
miRNA	617	mmu-miR-1892	6.82384e-06	0.355241	2.08923e-10	0.597249	0.000165337	0.090688	0.000156885	0.270962	0.0273416	0.873756	0.000588175	0.011646
miRNA	618	mmu-miR-1906	0.143641	0.482478	1.63963e-15	0.930236	0.004186	0.177254	1.93814e-07	0.331144	0.234554	0.886656	0.12201	0.441538
miRNA	619	mmu-miR-1896	6.89721e-08	0.879135	7.04053e-16	0.920971	0.033226	0.898487	5.74681e-06	0.857953	0.769996	0.687967	0.0330381	0.852291
miRNA	620	mmu-miR-1904	0.000512525	0.868094	6.15188e-13	0.644878	1.37617e-06	0.267077	1.04432e-10	0.721022	0.15758	0.76706	0.00158497	0.563886
miRNA	621	mmu-miR-1898	0.0478962	0.806012	4.43803e-08	0.189323	0.000763849	0.109421	7.27708e-06	0.194242	0.369331	0.928905	0.00234467	0.208133
miRNA	622	mmu-miR-1907	0.143943	0.365473	1.82057e-13	0.839601	0.0388482	0.288577	8.70631e-07	0.907101	0.0954665	0.64125	0.0082139	0.283265
miRNA	623	mmu-miR-1894-5p	0.000779873	0.309477	1.64982e-11	0.863415	0.00363241	0.132011	4.17965e-09	0.534858	0.564202	0.0329476	0.00703183	0.597534
miRNA	624	mmu-miR-1894-3p	9.63666e-05	0.890011	1.98554e-09	0.111857	0.000142945	0.367556	1.28759e-05	0.0846722	0.012449	0.255057	0.0332001	0.928782
miRNA	625	mmu-miR-1893	0.167873	0.547763	0.0282637	0.736565	1	0.916894	0.522264	0.678746	0.107886	0.0333204	1	0.302575
miRNA	626	mmu-miR-1901	0.0456516	0.197059	0.44024	0.825181	1	0.359357	0.810741	0.975507	1	0.274467	1	0.475087
miRNA	627	mmu-miR-1927	0.00234226	0.571351	6.49517e-12	0.0686826	0.0364465	0.797773	0.0137908	0.905332	0.831969	0.825607	0.0944222	0.312943
miRNA	628	mmu-miR-1928	0.00195481	0.675234	1.1742e-07	0.797211	7.12475e-05	0.515126	0.00308781	0.244562	0.789502	0.608061	0.0207465	0.437587
miRNA	629	mmu-miR-1929	0.0413037	0.654524	4.71946e-07	0.31251	0.0104022	0.0777404	6.63013e-06	0.332523	0.0711416	0.13707	0.00525949	0.586901
miRNA	630	mmu-miR-1930	0.0446136	0.31415	1.73106e-20	0.894329	0.000503507	0.625964	0.000393371	0.333133	0.576062	0.426779	0.153241	0.0732247
miRNA	631	mmu-miR-1931	0.0013646	0.105603	3.95722e-10	0.980151	9.6609e-05	0.562608	0.000187349	0.741438	0.0621142	0.174379	0.197293	0.0907932
miRNA	632	mmu-miR-1932	0.260936	0.055508	0.0343316	0.483218	0.474292	0.208045	0.0434914	0.318849	1	0.405483	0.178828	0.59118
miRNA	633	mmu-miR-1933-5p	0.0390696	0.887717	6.80108e-08	0.682386	0.173481	0.700303	4.63951e-05	0.0110031	0.762126	0.74287	0.0121652	0.120632
miRNA	634	mmu-miR-1933-3p	0.0551327	0.981609	1.86211e-10	0.893101	0.000844323	0.515165	0.00742441	0.550762	0.109004	0.330683	0.239478	0.981802
miRNA	635	mmu-miR-1934	1.20404e-05	0.178031	3.58257e-09	0.599849	0.0169364	0.384261	0.000174971	0.670535	0.805446	0.582545	0.00457024	0.807605
miRNA	636	mmu-miR-1935	7.71205e-05	0.507382	9.67547e-15	0.693931	0.000363255	0.680441	2.78054e-10	0.966468	0.504289	0.937443	0.0560146	0.285671
miRNA	637	mmu-miR-1936	0.00132541	0.659472	4.62832e-07	0.69437	0.00295487	0.847382	3.28972e-07	0.261668	0.457836	0.737731	0.000385381	0.55741
miRNA	638	mmu-miR-1937a	1	0.509404	0.461722	0.192284	1	0.755086	0.709178	0.710469	1	0.121348	0.255017	0.930546
miRNA	639	mmu-miR-1938	0.00153498	0.256703	1.89373e-15	0.769675	7.52902e-06	0.527267	2.38261e-06	0.410455	0.119751	0.862508	0.270866	0.540966
miRNA	640	mmu-miR-1939	0.526682	0.882413	0.0815212	0.979109	0.0951913	0.324913	0.0688536	0.474229	1	0.448256	0.0960438	0.711017
miRNA	641	mmu-miR-1940	0.0027691	0.156422	5.33432e-16	0.0669475	0.00216569	0.611284	3.29067e-10	0.491931	0.375844	0.898779	0.000271084	0.906002
miRNA	642	mmu-miR-1941-5p	6.21632e-06	0.132767	1.39852e-13	0.358473	0.00842519	0.385168	5.41559e-06	0.069075	0.112231	0.597607	0.0185178	0.0798826
miRNA	643	mmu-miR-1941-3p	0.00110752	0.33533	6.80108e-08	0.647968	0.000888201	0.765816	0.00275686	0.874353	0.4085	0.261934	0.0670469	0.070378
miRNA	644	mmu-miR-1942	0.0576289	0.406694	3.08608e-07	0.297764	0.130536	0.39999	0.00652992	0.757973	0.325231	0.454129	0.0613655	0.900536
miRNA	645	mmu-miR-1943	0.000311129	0.435592	1.12938e-17	0.706892	0.000727986	0.251181	1.25401e-05	0.0154725	0.199395	0.926501	0.144151	0.374246
miRNA	646	mmu-miR-1944	0.00510282	0.666692	1.80601e-10	0.749327	0.00910146	0.646144	8.32433e-05	0.848378	0.733552	0.0303557	0.0184383	0.0813839
miRNA	647	mmu-miR-1945	0.251019	0.473011	0.0137607	0.016289	0.657738	0.486978	0.363121	0.9293	1	0.116214	0.402755	0.413644
miRNA	648	mmu-miR-1306	0.179101	0.12203	0.0111488	0.701568	0.0118757	0.658409	0.056999	0.685432	1	0.450593	0.138336	0.934
miRNA	649	mmu-miR-1946a	0.00660553	0.136503	2.53499e-05	0.481462	0.00535253	0.0785945	0.117543	0.279677	0.447224	0.431642	0.0204145	0.889192
miRNA	650	mmu-miR-1947	0.0144349	0.469787	0.000327357	0.465852	0.00130837	0.73829	0.0548325	0.15643	1	0.991601	0.192736	0.17616
miRNA	651	mmu-miR-1937b	1	0.338859	0.139095	0.54138	0.207739	0.389303	0.0288525	0.227086	1	0.484803	0.335587	0.553124
miRNA	652	mmu-miR-1948	0.0284193	0.64855	2.53213e-07	0.234673	0.00376439	0.0340192	1.1858e-05	0.819562	0.0036556	0.383022	0.00602146	0.0946961
miRNA	653	mmu-miR-1949	0.0527098	0.300487	1.13057e-06	0.388858	0.0386378	0.314153	0.000857533	0.339389	0.737085	0.70983	0.195798	0.187939
miRNA	654	mmu-miR-1950	0.000143954	0.238797	6.03767e-12	0.347466	0.0373338	0.641388	4.39044e-05	0.8584	0.554999	0.634098	0.00610977	0.640121
miRNA	655	mmu-miR-669l	0.174473	0.175591	0.000166683	0.956055	0.111078	0.0437653	3.05437e-05	0.693485	0.187459	0.949335	0.0478793	0.755405
miRNA	656	mmu-miR-669m	0.00940311	0.517668	1.46298e-06	0.0181684	0.000160637	0.0154686	4.16924e-05	0.543495	0.82475	0.815365	0.000981449	0.130526
miRNA	657	mmu-miR-669o	0.000829529	0.461946	0.00467396	0.387182	0.0606459	0.451004	0.00344835	0.18166	0.622397	0.51412	0.0598175	0.0366056
miRNA	658	mmu-miR-1951	0.337944	0.259567	0.000702064	0.997238	0.000178697	0.0797856	0.00103574	0.448797	0.287561	0.557307	0.0943444	0.210236
miRNA	659	mmu-miR-1952	0.00099921	0.0505845	1.51214e-11	0.0966314	0.000450462	0.545255	0.00239501	0.719075	0.235834	0.0311928	0.0884932	0.538922
miRNA	660	mmu-miR-1953	0.000151588	0.553968	5.25809e-25	0.806538	3.31105e-06	0.549838	2.79294e-13	0.520016	0.254453	0.00955839	0.000830806	0.677922
miRNA	661	mmu-miR-1954	0.000102612	0.283321	6.4648e-17	0.573377	0.000170338	0.127041	3.44897e-09	0.876361	0.477085	0.823321	0.078427	0.818747
miRNA	662	mmu-miR-1955	0.000361258	0.237983	1.24422e-08	0.815051	0.0144135	0.17796	0.00669809	0.594571	0.0673129	0.618106	0.000173547	0.0570443
miRNA	663	mmu-miR-669n	0.000704557	0.46756	4.24816e-14	0.0593752	0.000546862	0.332245	8.21928e-07	0.414421	0.351001	0.861754	0.362279	0.767216
miRNA	664	mmu-miR-1956	0.241367	0.292605	1.05801e-14	0.324416	0.0347598	0.902793	0.000498449	0.863687	0.029911	0.461066	0.0653468	0.722879
miRNA	665	mmu-miR-1937c	0.507953	0.150857	0.012136	0.265657	0.6505	0.653958	0.0611707	0.299782	1	0.352234	0.396716	0.617268
miRNA	666	mmu-miR-1957	0.275046	0.680041	4.06446e-08	0.670246	0.00143619	0.523868	0.00108278	0.266275	0.107312	0.915075	0.0626855	0.789977
miRNA	667	mmu-miR-1958	0.00268051	0.433487	2.32021e-26	0.320097	5.53375e-06	0.0878162	1.88806e-11	0.422384	0.194218	0.435783	0.0036377	0.757072
miRNA	668	mmu-miR-1959	0.00628136	0.557182	0.0014384	0.497792	0.372047	0.624056	0.00773228	0.347047	0.41279	0.100867	0.00317052	0.748123
miRNA	669	mmu-miR-1960	0.0241803	0.846973	1.86922e-13	0.587409	4.50969e-07	0.898171	0.000418548	0.569092	0.383438	0.320861	0.0292427	0.208674
miRNA	670	mmu-miR-1961	0.000274587	0.618969	3.416e-11	0.210048	5.65843e-05	0.884359	0.000436925	0.175754	1	0.078957	0.0683654	0.400733
miRNA	671	mmu-miR-1962	9.91017e-05	0.66745	5.29623e-18	0.363525	3.85653e-06	0.462008	6.01022e-07	0.267424	0.667945	0.805432	0.0143132	0.525749
miRNA	672	mmu-miR-1963	0.0683634	0.446141	0.00796537	0.969063	0.0684464	0.751878	0.000386375	0.474518	0.0790913	0.90406	0.246971	0.14905
miRNA	673	mmu-miR-1964	0.46289	0.924184	0.0131622	0.96091	0.0202679	0.538871	0.380626	0.451384	1	0.478614	0.0391179	0.44156
miRNA	674	mmu-miR-1965	0.114055	0.135872	0.000138959	0.0287184	0.178645	0.867675	0.391778	0.0369802	1	0.0472667	0.000582292	0.136745
miRNA	675	mmu-miR-1966	0.00155659	0.031613	5.06729e-10	0.83613	0.00239519	0.359884	1.44313e-06	0.622297	0.0990017	0.588743	0.119972	0.948238
miRNA	676	mmu-miR-1967	0.00290958	0.451099	6.05989e-08	0.203524	4.62839e-05	0.612506	1.54301e-06	0.655302	0.736015	0.17202	0.0192353	0.379014
miRNA	677	mmu-miR-1968	0.000615159	0.751495	2.93435e-11	0.962808	0.00746634	0.531293	6.35308e-07	0.883661	0.40214	0.268482	0.0703392	0.355661
miRNA	678	mmu-miR-1969	0.000546021	0.0924244	6.46081e-15	0.605722	0.020646	0.747799	0.000159188	0.133857	0.850812	0.570727	0.00598422	0.448947
miRNA	679	mmu-miR-1946b	0.000689494	0.468489	0.0209845	0.419068	0.0632739	0.643527	0.561185	0.12979	0.372136	0.46906	0.238451	0.284855
miRNA	680	mmu-miR-1970	0.00066446	0.611464	3.12632e-13	0.420733	0.00727512	0.545415	0.00279502	0.770346	0.82066	0.676976	0.0786857	0.689992
miRNA	681	mmu-miR-1274a	7.76007e-05	0.0373668	4.28173e-06	0.179041	0.00541531	0.971507	0.00338192	0.0296352	0.537275	0.992769	0.0591933	0.444516
miRNA	682	mmu-miR-1971	0.000127134	0.180143	1.80984e-11	0.829916	0.0505577	0.425764	1.54002e-07	0.74701	0.132918	0.830782	0.00551957	0.0881376
miRNA	683	mmu-miR-1983	0.0212119	0.631977	3.5277e-11	0.858318	0.220389	0.0110575	4.24845e-05	0.0273004	0.205542	0.67559	0.0614481	0.916132
miRNA	684	mmu-miR-1839-5p	0.0262212	0.541957	1.54742e-12	0.509412	0.000328327	0.366404	0.00015761	0.907882	0.781839	0.342773	0.453593	0.884807
miRNA	685	mmu-miR-1839-3p	0.0579393	0.0783706	0.000703197	0.184404	0.011979	0.502704	0.147256	0.315955	0.0491467	0.973277	0.0865242	0.112556
miRNA	686	mmu-miR-1981	0.000306262	0.349148	9.28315e-13	0.570155	0.0582522	0.53096	5.35394e-09	0.316675	0.160007	0.602128	0.00432735	0.841068
miRNA	687	mmu-miR-1982*	0.00609669	0.614364	1.46826e-09	0.110913	5.19079e-06	0.349022	0.0345814	0.470027	0.283038	0.0592258	0.0901495	0.0112868
miRNA	688	mmu-miR-1982,1	0.00396485	0.603805	5.12539e-09	0.344318	0.0273979	0.312306	5.14329e-06	0.685369	0.429165	0.298578	0.159212	0.193071
miRNA	689	mmu-miR-1982,2	0.048269	0.44213	9.42945e-10	0.837917	0.272264	0.378391	7.42572e-06	0.187703	0.133267	0.231587	0.0445588	0.377341
miRNA	690	mmu-miR-2132	0.542922	0.565793	0.48902	0.571866	0.101865	0.470071	0.0261343	0.0337121	1	0.13116	1	0.424489
miRNA	691	mmu-miR-2133	0.333854	0.28412	0.274252	0.486268	1	0.720121	1	0.305866	1	0.120695	1	0.820019
miRNA	692	mmu-miR-2134	0.000184744	0.0029792	0.000341014	0.711534	0.119776	0.74961	0.000808553	0.64445	1	0.913415	0.205325	0.990921
miRNA	693	mmu-miR-2135	0.0385666	0.58276	3.69794e-11	0.812686	0.0689746	0.0521042	0.00353205	0.420875	1	0.980345	0.227269	0.336248
miRNA	694	mmu-miR-2136	0.00109795	0.219799	5.59481e-09	0.960082	0.140356	0.994454	0.00304384	0.79618	0.0526063	0.223359	0.0826112	0.63612
miRNA	695	mmu-miR-2137	0.0891001	0.630228	0.278588	0.343581	0.477933	0.422577	1	0.0863754	1	0.434805	1	0.832889
miRNA	696	mmu-miR-2138	0.199806	0.643048	4.37437e-05	0.577581	0.0168966	0.348111	3.10739e-08	0.651141	0.217601	0.670548	0.00133681	0.55689
miRNA	697	mmu-miR-2139	0.00239693	0.42415	0.000246311	0.988151	0.0103206	0.107596	0.433954	0.559034	1	0.489969	0.0946192	0.81742
miRNA	698	mmu-miR-2140	0.0337413	0.295769	0.00173298	0.314843	0.0628219	0.98248	0.000531587	0.181162	0.484678	0.938535	0.430013	0.230548
miRNA	699	mmu-miR-2141	0.00558153	0.509242	1.24353e-08	0.255945	0.0874266	0.767579	5.25768e-05	0.074177	0.190528	0.409727	0.00910578	0.696344
miRNA	700	mmu-miR-2145	0.0597769	0.297228	0.0175758	0.372819	0.175523	0.308333	0.0821169	0.532656	0.0325223	0.122901	0.738604	0.124394
miRNA	701	mmu-miR-2146	0.00647827	0.804959	3.84643e-06	0.650899	0.0281017	0.466808	0.00020169	0.731664	0.355212	0.107958	0.675056	0.156782
miRNA	702	mmu-miR-2182	0.612335	0.313269	0.000110775	0.543416	0.635124	0.442175	0.000126968	0.997156	0.0673665	0.275651	0.466627	0.737227
miRNA	703	mmu-miR-2183	0.0858718	0.186829	6.48177e-06	0.714682	0.000835771	0.448826	0.0152995	0.00831745	0.649439	0.672755	0.0123795	0.871246
miRNA	704	mmu-miR-432	0.00226012	0.466281	3.06083e-13	0.427706	0.000233925	0.804877	9.16617e-11	0.414744	0.11587	0.357868	0.00867468	0.686077
miRNA	705	mmu-miR-599	2.75856e-05	0.195073	1.09409e-11	0.839427	0.00647578	0.445673	0.00688937	0.548091	0.220998	0.833373	0.0154609	0.833907
miRNA	706	mmu-miR-767	0.00405065	0.947389	1.19954e-09	0.601106	0.214676	0.757685	0.000236163	0.607912	0.429939	0.837064	0.160146	0.425331
miRNA	707	mmu-miR-664	0.000508316	0.736368	4.89669e-07	0.920334	1.37146e-05	0.334041	2.08324e-06	0.299298	0.183066	0.997988	1.31332e-05	0.88404
miRNA	708	mmu-miR-2861	6.33572e-05	0.898295	1.14524e-08	0.698278	0.267927	0.746853	0.0277898	0.0233363	0.793176	0.31525	0.0502511	0.888488
miRNA	709	mmu-miR-3072*	0.0291683	0.379003	0.0092757	0.984773	0.813423	0.648099	0.00400452	0.287105	0.333637	0.244367	0.016175	0.514823
miRNA	710	mmu-miR-3072	0.000341385	0.470974	6.18104e-08	0.325117	0.0656034	0.891559	0.0145779	0.997703	0.330207	0.275666	0.812352	0.092405
miRNA	711	mmu-miR-3470a	0.000983412	0.249984	1.55561e-16	0.256594	0.07318	0.123974	0.000108286	0.628205	0.379565	0.27603	0.0129157	0.272506
miRNA	712	mmu-miR-3470b	0.000270859	0.416095	5.6197e-16	0.760227	0.00962879	0.277776	1.68061e-05	0.0337236	0.134093	0.16526	0.00222227	0.659118
miRNA	713	mmu-miR-3471	0.00178717	0.927989	0.000465624	0.550603	0.00133738	0.141275	0.000443058	0.384218	0.723482	0.538082	0.17219	0.593301
miRNA	714	mmu-miR-3472	0.0374726	0.287391	1.31267e-06	0.956129	0.000687587	0.356652	7.39248e-05	0.0671838	0.703273	0.614487	0.00375717	0.574469
miRNA	715	mmu-miR-1186b	2.23158e-06	0.868748	3.6284e-09	0.926377	0.280162	0.6001	0.00199966	0.272661	0.164102	0.977975	0.00515461	0.124158
miRNA	716	mmu-miR-3473	6.64588e-05	0.185516	3.79973e-14	0.849618	4.1637e-05	0.285138	3.00298e-07	0.958394	0.0253673	0.990129	0.0115381	0.793491
miRNA	717	mmu-miR-3474	0.00104344	0.183372	3.84229e-22	0.215441	0.0117538	0.840406	5.56659e-07	0.0876891	0.029921	0.906056	0.0637035	0.32559
miRNA	718	mmu-miR-3082-5p	0.000347705	0.502688	4.85924e-16	0.0873963	0.0158075	0.810572	1.40088e-05	0.0274496	0.632851	0.698	0.141076	0.911971
miRNA	719	mmu-miR-3473b	0.00334623	0.119461	4.81269e-17	0.29323	0.270214	0.287163	4.30156e-06	0.337444	0.000452172	0.483984	0.19911	0.680953
miRNA	720	mmu-miR-3083	0.00481929	0.634128	1.45703e-14	0.565006	0.454416	0.481395	1.64066e-05	0.128842	0.395504	0.369827	0.20057	0.894042
miRNA	721	mmu-miR-466l-3p	0.000448618	0.464293	2.83349e-14	0.880617	1.69938e-06	0.815515	1.97207e-07	0.696756	0.328792	0.356761	7.20477e-05	0.884148
miRNA	722	mmu-miR-3098-5p	0.000330542	0.922593	1.41827e-05	0.242984	0.00987924	0.319572	0.0365831	0.777685	0.264955	0.616246	0.717501	0.142757
miRNA	723	mmu-miR-125b-2-3p	0.0298172	0.942147	4.21943e-10	0.334967	0.102385	0.826819	2.25416e-05	0.608825	0.1826	0.0478909	0.019343	0.740779
miRNA	724	mmu-miR-5101	2.44469e-05	0.437454	4.45184e-16	0.105702	0.0591312	0.423997	2.01171e-08	0.212031	0.258187	0.00642346	0.152864	0.166365
miRNA	725	mmu-miR-3100-5p	5.7787e-05	0.480663	7.19334e-13	0.718585	0.000560109	0.993918	2.33668e-10	0.681459	0.10105	0.350642	0.0652346	0.0100331
miRNA	726	mmu-miR-129-1-3p	0.0571616	0.553707	3.07266e-05	0.692213	0.0334941	0.148637	0.00427171	0.788733	0.758774	0.819442	0.0283313	0.16218
miRNA	727	mmu-miR-129-2-3p	0.0571616	0.0711238	3.07266e-05	0.236666	0.0334941	0.378609	0.00427171	0.87047	0.758774	0.554966	0.0283313	0.0358481
miRNA	728	mmu-miR-466i-3p	6.14408e-06	0.468348	1.4827e-17	0.235882	0.00994252	0.317004	7.34311e-05	0.428234	0.639316	0.901499	0.0207668	0.213644
miRNA	729	mmu-miR-5107	0.00495734	0.657113	1.03229e-13	0.816324	0.000304646	0.202449	0.000281753	0.17527	0.358302	0.0186568	0.021441	0.548927
miRNA	730	mmu-miR-3064-5p	0.000653892	0.949608	1.23679e-16	0.0477208	0.00211211	0.478354	1.4815e-06	0.915931	0.0212035	0.866675	0.00799302	0.29208
miRNA	731	mmu-miR-3085-3p	0.000653892	0.0700025	1.23679e-16	0.864296	0.00211211	0.510832	1.4815e-06	0.671637	0.0212035	0.596115	0.00799302	0.688329
miRNA	732	mmu-miR-669o-5p	0.0264565	0.400213	0.0102843	0.688388	0.107022	0.0967327	0.091482	0.202197	0.619152	0.668772	0.057638	0.325198
miRNA	733	mmu-miR-3090	0.000791295	0.796686	1.17417e-15	0.0474415	0.000157352	0.746794	0.000684372	0.847708	0.33609	0.526635	0.002741	0.544891
miRNA	734	mmu-miR-378b	0.00595148	0.00762143	3.7898e-08	0.129774	0.00110544	0.596505	0.000839512	0.289413	0.658754	0.815754	0.037959	0.403887
miRNA	735	mmu-miR-1a	0.00315328	0.686825	1.11786e-09	0.342995	0.0122615	0.343584	0.000331436	0.282074	1	0.822448	0.149564	0.0183676
miRNA	736	mmu-miR-505-3p	0.00218406	0.142945	7.8197e-07	0.20071	0.000109148	0.458806	3.61195e-06	0.940668	0.272967	0.190431	0.081201	0.587064
miRNA	737	mmu-miR-3076-5p	9.88043e-06	0.736358	5.49775e-09	0.480011	4.75739e-06	0.248482	0.00046562	0.795498	0.012437	0.7763	0.0162495	0.28384
miRNA	738	mmu-miR-760-3p	1.22514e-05	0.536475	4.07792e-09	0.383636	0.00452954	0.653902	0.000102144	0.407612	0.60399	0.138996	0.109192	0.820177
miRNA	739	mmu-miR-3061-3p	0.175583	0.737223	6.29532e-06	0.247157	0.0033657	0.472577	0.000261051	0.103553	0.290027	0.206773	0.0966785	0.471143
miRNA	740	mmu-miR-3964	0.0494187	0.162022	5.98085e-06	0.313198	0.189135	0.168079	0.000369925	0.080162	0.245073	0.818575	0.0592313	0.857819
miRNA	741	mmu-miR-3095-5p	0.000207012	0.000795946	1.0905e-11	0.835362	0.0110147	0.336455	0.00320469	0.852447	0.214897	0.251952	0.134314	0.248209
miRNA	742	mmu-miR-3089-5p	0.0167441	0.222692	2.50202e-11	0.0519139	4.36005e-06	0.785491	6.68883e-07	0.465885	0.215042	0.919741	0.134513	0.20939
miRNA	743	mmu-miR-344f-3p	0.350712	0.0304319	9.74281e-08	0.32394	0.83334	0.909956	0.00429521	0.4847	0.609033	0.1151	0.246918	0.0634868
miRNA	744	mmu-miR-374c	5.40287e-05	0.557674	3.60263e-08	0.187242	0.00211418	0.00594964	4.84604e-05	0.983584	0.158917	0.0374705	0.0303284	0.773616
miRNA	745	mmu-miR-5106	0.000181837	0.857054	2.74816e-07	0.888236	0.0144676	0.44897	0.0172585	0.0844997	0.723162	0.877316	0.48399	0.10471
miRNA	746	mmu-miR-3073-5p	0.054118	0.616054	1.44669e-10	0.25732	0.120243	0.437069	0.0100751	0.626335	1	0.0665163	0.340392	0.645559
miRNA	747	mmu-miR-3075	0.0205321	0.390921	3.14466e-11	0.793658	0.00018684	0.763282	4.98712e-07	0.859105	0.0144801	0.591123	0.312821	0.687738
miRNA	748	mmu-miR-1955-5p	0.0031663	0.430861	3.07809e-16	0.588223	0.00269704	0.532581	0.00103948	0.622974	0.813421	0.0716373	0.00559518	0.568661
miRNA	749	mmu-miR-5102	0.000612146	0.885339	1.92206e-12	0.626194	0.00945112	0.40438	4.59892e-06	0.857632	0.664773	0.361878	0.184296	0.582303
miRNA	750	mmu-miR-3078	0.000301161	0.13305	9.79118e-10	0.755647	0.00208262	0.0315993	0.000701373	0.00377591	0.476172	0.929017	0.359513	0.0985003
miRNA	751	mmu-miR-5112	0.152666	0.0208303	4.00708e-12	0.878473	0.0187647	0.42029	0.000119313	0.212464	0.82946	0.643124	0.0906889	0.392061
miRNA	752	mmu-miR-344g-5p	4.57739e-05	0.374922	2.62913e-09	0.578956	0.00901367	0.916274	0.00448193	0.463849	0.405354	0.813512	0.00144198	0.36175
miRNA	753	mmu-miR-3102	0.00027609	0.724446	3.51314e-11	0.59145	0.000150262	0.245598	0.00417616	0.745017	0.714869	0.891467	0.288292	0.448617
miRNA	754	mmu-miR-5110	0.0700173	0.453801	1.55105e-14	0.462282	5.2923e-05	0.476972	0.00142171	0.218325	0.0149381	0.979751	0.51887	0.682378
miRNA	755	mmu-miR-3969	9.58634e-06	0.990658	6.96728e-11	0.095874	0.512979	0.668372	7.96646e-05	0.295311	0.732778	0.678428	0.0068079	0.462453
miRNA	756	mmu-miR-1264-3p	0.002115	0.871586	3.47892e-05	0.176469	0.00015948	0.57919	8.33999e-07	0.633399	0.536227	0.697499	0.0114425	0.654608
miRNA	757	mmu-miR-5125	0.000551577	0.7746	1.25912e-16	0.325853	6.22007e-07	0.0900736	0.000831092	0.901273	0.19836	0.8879	0.0210885	0.506106
miRNA	758	mmu-miR-3064-3p	0.0163256	0.63961	7.89331e-13	0.557756	0.00857866	0.480629	4.59623e-06	0.978591	0.825371	0.554796	0.0414155	0.772425
miRNA	759	mmu-miR-3092	0.0683161	0.74031	1.08799e-08	0.542884	0.00305025	0.884822	1.83819e-05	0.00485324	0.286122	0.0441427	0.191829	0.714281
miRNA	760	mmu-miR-511-5p	0.000259462	0.678639	1.22867e-11	0.490188	0.000779079	0.826982	0.000850103	0.323948	0.839382	0.465038	0.00429151	0.504965
miRNA	761	mmu-miR-3105-3p	0.000235152	0.250216	1.8815e-13	0.896556	0.00448329	0.766547	1.89834e-07	0.684599	0.23406	0.651573	0.0424925	0.571101
miRNA	762	mmu-miR-208a-5p	0.0292521	0.276934	2.20766e-08	0.137761	0.000355159	0.0346797	3.42951e-05	0.0888743	0.840239	0.149592	0.0110872	0.170997
miRNA	763	mmu-miR-5097	0.00175041	0.658055	3.04782e-09	0.522055	0.00577283	0.709515	1.83008e-05	0.767945	0.81408	0.211402	1.71262e-05	0.143516
miRNA	764	mmu-miR-669m-3p	0.0181722	0.126631	1.66801e-08	0.857324	5.40927e-06	0.410773	6.64892e-07	0.187423	0.576062	0.291704	0.00333257	0.34317
miRNA	765	mmu-miR-1264-5p	0.000310776	0.233751	4.29599e-06	0.644982	0.0890367	0.742363	0.000216427	0.988981	0.75063	0.310913	0.118639	0.800264
miRNA	766	mmu-miR-539-3p	2.70895e-07	0.650098	1.29363e-06	0.539775	0.0016073	0.610103	6.30861e-07	0.0712003	0.278263	0.950671	0.0354647	0.212077
miRNA	767	mmu-miR-669f-3p	0.00709674	0.648671	1.34668e-13	0.948531	4.65215e-06	0.125416	0.00161959	0.752403	0.873461	0.257512	0.0116873	0.593534
miRNA	768	mmu-miR-3106	1.47572e-05	0.213273	1.66721e-11	0.579138	0.00640552	0.0529876	3.54268e-07	0.662043	1	0.769254	0.0235605	0.386787
miRNA	769	mmu-miR-3062	0.0236529	0.803932	1.15281e-14	0.00534675	0.437265	0.353209	0.000213731	0.139258	0.808516	0.0424992	0.0299564	0.292255
miRNA	770	mmu-miR-3105-5p	0.00865879	0.984337	2.99854e-12	0.612717	0.0242914	0.330958	0.00717892	0.224412	0.0155392	0.747361	0.0234515	0.327962
miRNA	771	mmu-miR-5133	0.177769	0.896147	8.8225e-18	0.906796	0.015995	0.654108	4.814e-05	0.640626	0.28897	0.453242	0.00312854	0.137252
miRNA	772	mmu-miR-5129	0.000134272	0.739076	2.51925e-15	0.392823	2.25353e-05	0.704918	0.177322	0.341548	0.80556	0.755116	0.219152	0.279878
miRNA	773	mmu-miR-5104	0.0105442	0.791048	1.36265e-07	0.238465	0.000345706	0.806072	0.00162349	0.635685	0.135882	0.421949	0.517431	0.936606
miRNA	774	mmu-miR-344e	0.000227418	0.653753	1.96374e-07	0.846147	0.114224	0.966088	2.80006e-06	0.648571	0.528757	0.477275	0.185808	0.842602
miRNA	775	mmu-miR-344d	0.000227418	0.238769	1.96374e-07	0.916712	0.114224	0.197225	2.80006e-06	0.2502	0.528757	0.692956	0.185808	0.998721
miRNA	776	mmu-miR-669f-5p	0.517386	0.623107	0.00764911	0.0454599	0.112442	0.0285402	0.000175219	0.657731	0.0674052	0.184846	0.270828	0.157683
miRNA	777	mmu-miR-669p	0.517386	0.648534	0.00764911	0.279892	0.112442	0.884672	0.000175219	0.980597	0.0674052	0.797652	0.270828	0.0457409
miRNA	778	mmu-miR-669a-5p	0.517386	0.277423	0.00764911	0.176028	0.112442	0.0274135	0.000175219	0.606329	0.0674052	0.0551657	0.270828	0.869762
miRNA	779	mmu-miR-3098-3p	1.0757e-05	0.380718	3.95212e-18	0.585803	0.00319196	0.608879	3.78132e-11	0.282071	0.618155	0.350142	0.000336837	0.0327422
miRNA	780	mmu-miR-363-3p	0.0442011	0.233217	3.55981e-07	0.133228	0.297598	0.245189	0.000549805	0.233809	0.665921	0.340985	0.0160713	0.17619
miRNA	781	mmu-miR-219-5p	0.00134401	0.80029	1.9442e-10	0.781259	0.00394511	0.052123	2.71335e-05	0.577169	0.564463	0.418099	0.578622	0.852296
miRNA	782	mmu-miR-3086-5p	0.010331	0.828972	8.10782e-09	0.575643	0.0185981	0.109429	0.00282346	0.791317	0.18696	0.171347	0.0707152	0.670875
miRNA	783	mmu-miR-5116	0.00632	0.251723	2.18965e-07	0.902545	0.030942	0.721602	0.0897072	0.98662	1	0.569382	0.00505053	0.992733
miRNA	784	mmu-miR-3060	0.276956	0.839189	3.36377e-07	0.29889	0.0735376	0.669268	0.0101753	0.214313	1	0.150691	0.00636131	0.449382
miRNA	785	mmu-miR-466m-3p	0.00617933	0.245731	1.74715e-09	0.716935	0.00880594	0.166997	5.84291e-07	0.952532	0.113408	0.752471	0.00117543	0.423617
miRNA	786	mmu-miR-466o-3p	0.00617933	0.274194	1.74715e-09	0.349251	0.00880594	0.0157189	5.84291e-07	0.68623	0.113408	0.561539	0.00117543	0.70142
miRNA	787	mmu-miR-3473d	0.0323306	0.173809	4.36346e-13	0.218844	0.0183916	0.885087	8.39811e-09	0.368235	0.35706	0.0690118	0.0211018	0.16941
miRNA	788	mmu-miR-5121	0.0229054	0.0587199	1.59477e-12	0.208765	0.357373	0.449084	0.213714	0.390716	1	0.899612	0.174571	0.356767
miRNA	789	mmu-miR-5114	0.0652629	0.787355	7.49044e-16	0.659369	0.0787056	0.429762	4.03451e-07	0.572115	0.0523188	0.977732	0.0198263	0.57018
miRNA	790	mmu-miR-3096b-5p	4.49375e-05	0.276724	2.12736e-08	0.524059	0.000522098	0.517422	0.00551305	0.00309099	0.214897	0.619014	0.0325058	0.476703
miRNA	791	mmu-miR-3096-5p	0.0521309	0.620729	5.79539e-08	0.726198	0.0456997	0.470825	0.000709995	0.643771	0.772584	0.671076	0.0149286	0.154979
miRNA	792	mmu-miR-3109	0.0920299	0.814866	4.4058e-15	0.405292	0.415624	0.347589	0.00373347	0.745477	0.741776	0.748374	0.106969	0.641756
miRNA	793	mmu-miR-760-5p	0.0209771	0.335164	9.16885e-14	0.100959	6.27638e-06	0.271706	5.77652e-06	0.520055	0.818849	0.30085	0.0159882	0.562062
miRNA	794	mmu-miR-471-3p	0.0427837	0.611257	2.65761e-14	0.974837	0.000404336	0.406138	4.47831e-05	0.477409	0.232584	0.285222	0.159444	0.703792
miRNA	795	mmu-miR-5134	0.000142299	0.535334	2.52881e-08	0.610194	0.0471163	0.687713	3.4993e-07	0.732041	0.841091	0.565793	0.195018	0.223085
miRNA	796	mmu-miR-3091-3p	0.00026135	0.283198	1.01716e-07	0.998458	0.31165	0.683748	0.0153588	0.0082589	0.777192	0.20599	0.0385711	0.237395
miRNA	797	mmu-miR-1251	0.000646701	0.297978	5.77689e-07	0.290519	0.00574911	0.806241	5.81688e-06	0.583247	0.34812	0.714131	0.0790402	0.302312
miRNA	798	mmu-miR-3059	0.000135579	0.944134	5.73168e-15	0.313025	0.0137305	0.995691	1.96862e-05	0.998147	0.34168	0.627931	0.00113289	0.603659
miRNA	799	mmu-miR-539-5p	0.0134188	0.101315	8.49423e-18	0.265159	0.0216238	0.214547	1.92377e-08	0.430802	0.183513	0.180112	0.0163146	0.168536
miRNA	800	mmu-miR-871-5p	0.00313354	0.204835	1.91789e-15	0.287227	0.576706	0.0482384	0.00102623	0.272198	0.813201	0.623328	0.237736	0.954741
miRNA	801	mmu-miR-3086-3p	0.000393458	0.536644	2.1074e-05	0.47632	0.120022	0.222576	0.455871	0.918092	0.704981	0.209903	0.029239	0.657199
miRNA	802	mmu-miR-3087	0.000144063	0.791481	3.81796e-12	0.659268	0.116436	0.133545	0.000961923	0.381977	0.765981	0.531023	0.141536	0.895212
miRNA	803	mmu-miR-5098	0.000292649	0.778332	2.17209e-15	0.397189	0.0129104	0.302387	7.62894e-07	0.844199	0.124259	0.623118	0.0107351	0.627469
miRNA	804	mmu-miR-679-5p	0.00203235	0.428456	7.215e-10	0.922747	0.131843	0.382507	0.00224424	0.378439	0.744017	0.0891187	0.208794	0.233786
miRNA	805	mmu-miR-490-5p	0.120934	0.591417	1.12456e-08	0.345028	0.02368	0.0931492	0.000576579	0.691861	0.714374	0.98088	0.157717	0.283147
miRNA	806	mmu-miR-871-3p	0.0620796	0.237807	6.60008e-10	0.44619	0.0293994	0.115086	0.000224787	0.376676	0.724282	0.413208	0.173511	0.959418
miRNA	807	mmu-miR-3101	0.00452664	0.471535	2.37592e-13	0.798213	0.0286804	0.531285	0.00144582	0.0761247	0.20611	0.356253	0.603379	0.607939
miRNA	808	mmu-miR-3096b-3p	8.75928e-05	0.186245	1.63843e-07	0.848671	0.00140861	0.474959	0.0732555	0.363212	0.126631	0.784991	0.0876847	0.904306
miRNA	809	mmu-miR-3074-2-3p	0.000123745	0.971336	1.37249e-13	0.107903	0.00139851	0.679563	2.11994e-06	0.126093	1	0.661959	0.00604724	0.740532
miRNA	810	mmu-miR-3085-5p	0.00252153	0.996125	4.00807e-07	0.628713	0.0406841	0.619849	6.4662e-06	0.338108	1	0.945624	0.106338	0.138
miRNA	811	mmu-miR-448-3p	0.0505154	0.249351	2.57219e-07	0.871131	0.0119999	0.610692	5.4612e-06	0.725272	0.119533	0.804306	0.0134908	0.497055
miRNA	812	mmu-miR-3074-5p	0.00414578	0.655136	2.33442e-14	0.764654	0.000142945	0.721843	0.000607746	0.24742	0.139735	0.234084	0.0332001	0.678736
miRNA	813	mmu-miR-412-3p	0.0386604	0.850106	1.45193e-07	0.0217681	0.131538	0.831957	0.000305648	0.110981	0.141804	0.00587545	0.208508	0.711061
miRNA	814	mmu-miR-3071	6.25331e-05	0.926212	1.37393e-11	0.0909041	0.0142271	0.517064	7.69264e-06	0.500591	0.25403	0.654297	0.0256043	0.939794
miRNA	815	mmu-miR-3084	0.0105974	0.46117	2.2224e-13	0.587959	2.87531e-05	0.821968	2.51075e-05	0.660477	0.235243	0.0510567	0.00107268	0.573683
miRNA	816	mmu-miR-5119	0.00386669	0.374636	1.82153e-09	0.723699	0.0304277	0.101099	2.41311e-05	0.296033	0.725874	0.970294	0.000170403	0.369941
miRNA	817	mmu-miR-466i-5p	1.84728e-07	0.0573916	2.71478e-07	0.154447	0.0012162	0.0364016	0.00213245	0.384555	0.352554	0.261944	0.0199068	0.680928
miRNA	818	mmu-miR-3065	3.54899e-06	0.722748	6.81851e-12	0.901033	0.000118802	0.250034	1.94196e-05	0.401277	0.0447478	0.921598	0.116964	0.419145
miRNA	819	mmu-miR-3095-3p	0.00288389	0.828393	1.47609e-07	0.849465	0.000472268	0.508277	0.00057727	0.574232	0.768698	0.154852	0.0334726	0.220843
miRNA	820	mmu-miR-3089-3p	0.00310119	0.294722	5.45781e-15	0.221323	0.125632	0.0271752	0.0118552	0.708678	1	0.708385	0.0143184	0.181132
miRNA	821	mmu-miR-3079-3p	0.00230846	0.908097	7.71842e-11	0.517165	0.00994327	0.161744	0.0245409	0.823322	0.410267	0.028734	0.000142203	0.632482
miRNA	822	mmu-miR-3100-3p	0.000379349	0.487135	1.99716e-10	0.549575	0.00118191	0.0297115	0.000156158	0.0477129	0.769911	0.395782	0.00536137	0.90333
miRNA	823	mmu-miR-5046	0.0148954	0.627966	6.91346e-12	0.494871	0.65493	0.847655	0.00742255	0.123636	0.0776245	0.848897	0.166033	0.315527
miRNA	824	mmu-miR-3097-3p	5.07363e-05	0.705478	1.53573e-09	0.785528	0.00450932	0.167502	9.57723e-05	0.429474	0.0459756	0.18838	0.134806	0.542149
miRNA	825	mmu-miR-1912	0.000834063	0.25166	2.7886e-16	0.937505	0.00380715	0.267373	4.03484e-05	0.437243	0.429914	0.708539	0.0246281	0.650677
miRNA	826	mmu-miR-466n-3p	0.0334027	0.898522	2.2702e-09	0.0739753	2.29938e-05	0.776215	2.22066e-08	0.949004	0.279332	0.285782	0.00678711	0.734989
miRNA	827	mmu-miR-3069-3p	1.68115e-06	0.191939	2.81617e-07	0.814274	0.00136058	0.366448	0.0153848	0.428543	0.749904	0.861193	0.0095638	0.116266
miRNA	828	mmu-miR-3066	0.031036	0.92734	0.000175118	0.225497	0.256743	0.816746	0.0723479	0.0339704	0.650642	0.650344	0.081911	0.887207
miRNA	829	mmu-miR-3057-3p	0.00345185	0.509984	4.7487e-13	0.382976	6.92789e-05	0.169526	1.66376e-07	0.205423	0.0562786	0.805904	0.0477	0.242997
miRNA	830	mmu-miR-544-5p	0.209066	0.374179	3.74345e-10	0.803381	0.1343	0.420502	0.00126094	0.809687	0.0398072	0.120344	0.0225097	0.426785
miRNA	831	mmu-miR-5124	0.402116	0.810589	1.13276e-08	0.00661054	0.024013	0.26787	0.0121667	0.3428	0.0499275	0.509663	0.0760548	0.810086
miRNA	832	mmu-miR-3069-5p	0.00314988	0.287161	2.7012e-11	0.0314972	0.03859	0.276881	3.6288e-06	0.212965	0.48705	0.309536	0.546447	0.283155
miRNA	833	mmu-miR-3068	0.0011481	0.76097	1.37603e-12	0.767612	0.0333379	0.718039	0.0350077	0.802207	0.730131	0.461127	0.0021845	0.02921
miRNA	834	mmu-miR-3966	0.000837307	0.425522	4.11347e-08	0.592617	0.000516959	0.0353094	0.00179199	0.107253	0.072146	0.12247	0.0689752	0.240338
miRNA	835	mmu-miR-505-5p	0.123696	0.376099	1.83126e-11	0.972059	0.056478	0.0763272	0.0184547	0.667629	1	0.985593	0.221038	0.857406
miRNA	836	mmu-miR-3110	0.00288129	0.407462	8.49164e-16	0.778135	0.000227404	0.912341	0.000374639	0.207776	0.605236	0.823179	0.00209025	0.267993
miRNA	837	mmu-miR-3079-5p	0.0502946	0.821058	4.38044e-11	0.63354	0.67158	0.833469	0.000116929	0.796734	0.221245	0.453141	0.106214	0.853056
miRNA	838	mmu-miR-3965	0.0845776	0.884827	1.50134e-11	0.266043	0.0385095	0.8686	0.000589765	0.0183367	0.0562604	0.646054	0.0433064	0.708414
miRNA	839	mmu-miR-452-5p	0.00284177	0.972144	7.46196e-05	0.351935	0.0194251	0.439411	0.00285429	0.795459	0.372143	0.0823666	0.333935	0.221628
miRNA	840	mmu-miR-1193-3p	0.17474	0.929677	5.189e-08	0.184063	0.00435285	0.477298	4.07753e-05	0.969843	0.734632	0.539488	0.512104	0.27652
miRNA	841	mmu-miR-3968	0.00557997	0.044135	2.02551e-08	0.733835	0.00187004	0.180841	0.00445737	0.677396	0.234456	0.351354	0.121783	0.165885
miRNA	842	mmu-miR-3067	0.329627	0.128194	5.20309e-14	0.0687292	0.00575549	0.159256	1.50883e-06	0.607094	0.190393	0.245387	0.102597	0.54884
miRNA	843	mmu-miR-466l-5p	9.95933e-07	0.342239	2.02397e-10	0.515753	0.00244715	0.916129	0.00039339	0.355866	0.635505	0.760252	0.0413861	0.11486
miRNA	844	mmu-miR-544-3p	0.00133266	0.58129	1.66752e-14	0.292435	1.20066e-07	0.176149	1.2242e-07	0.613389	0.561204	0.821765	0.000309308	0.959794
miRNA	845	mmu-miR-212-3p	0.0162189	0.543519	1.0028e-11	0.570725	0.00026912	0.778577	2.48316e-05	0.349098	0.79798	0.211073	0.0543792	0.106986
miRNA	846	mmu-miR-101c	0.0281535	0.551921	1.44119e-10	0.0999721	0.0015379	0.721045	0.0712543	0.511277	0.294138	0.286454	0.563494	0.439992
miRNA	847	mmu-miR-3961	0.0433403	0.503475	5.93065e-09	0.217256	0.0486484	0.978534	0.0144572	0.203431	0.0408425	0.57817	0.000320357	0.260995
miRNA	848	mmu-miR-208a-3p	0.0173267	0.470148	8.82635e-09	0.457645	0.0432374	0.638964	1.05474e-05	0.239056	1	0.348905	0.0172529	0.0614157
miRNA	849	mmu-miR-3096-3p	0.00264031	0.220153	8.36254e-09	0.595696	0.00467584	0.0711625	1.63305e-05	0.524477	0.609923	0.935448	0.00647275	0.130113
miRNA	850	mmu-miR-212-5p	0.0139376	0.439494	1.08448e-11	0.554595	0.00946592	0.541776	5.1239e-05	0.447729	0.0179851	0.501194	0.225101	0.898823
miRNA	851	mmu-miR-5108	0.00021495	0.310168	5.32701e-15	0.778009	0.0262559	0.460721	0.00502706	0.719163	0.0176773	0.994538	0.0833419	0.256875
miRNA	852	mmu-miR-3473c	7.94099e-05	0.184626	2.6998e-20	0.263068	0.00160684	0.88923	5.42127e-05	0.0498824	0.646563	0.257303	0.0103303	0.827479
miRNA	853	mmu-miR-3076-3p	0.0040429	0.216035	5.36453e-11	0.993075	0.0876334	0.969872	0.151663	0.812258	0.646416	0.250901	0.167761	0.901573
miRNA	854	mmu-miR-5127	0.00320362	0.973095	1.48686e-15	0.394872	0.00157859	0.870219	0.00205408	0.385354	0.589787	0.123033	0.0234562	0.755329
miRNA	855	mmu-miR-3093-5p	0.0645821	0.30088	1.82771e-10	0.530358	0.00447883	0.740093	0.00802981	0.56117	0.608142	0.406877	0.0507375	0.426399
miRNA	856	mmu-miR-3063	3.94108e-08	0.302116	2.01752e-13	0.559856	0.0225709	0.666761	0.000183014	0.17252	0.835325	0.556757	0.0996477	0.170847
miRNA	857	mmu-miR-1964-5p	0.00124738	0.47748	8.05216e-16	0.00143885	0.00501825	0.85205	7.67092e-06	0.464596	0.116054	0.694973	0.156246	0.585085
miRNA	858	mmu-miR-5118	0.7534	0.628456	0.00150658	0.677709	0.0695876	0.987566	0.000462053	0.837363	0.588726	0.101719	0.214235	0.389668
miRNA	859	mmu-miR-1843b-5p	5.41743e-05	0.8847	7.97805e-11	0.620589	0.111844	0.550324	5.31125e-07	0.529667	0.187878	0.107604	0.00851821	0.92683
miRNA	860	mmu-miR-3057-5p	0.0994401	0.951055	8.98343e-13	0.527555	0.0809905	0.62688	0.0541059	0.576802	0.385346	0.545436	0.211376	0.266856
miRNA	861	mmu-miR-466q	6.25564e-06	0.893961	2.03441e-13	0.366509	0.00285604	0.629947	0.00309956	0.0462156	0.850901	0.798028	0.504966	0.278921
miRNA	862	mmu-miR-3112	9.67363e-06	0.494664	1.46487e-06	0.543431	0.0353891	0.403578	7.13121e-06	0.688642	0.368929	0.805401	0.0182429	0.388966
miRNA	863	mmu-miR-3081	0.0994647	0.160123	0.0102624	0.163406	0.444018	0.0649734	0.95264	0.99767	1	0.941249	0.516647	0.320973
miRNA	864	mmu-miR-3093-3p	0.0102531	0.339596	1.50129e-07	0.329003	0.225817	0.0285676	0.000662893	0.514787	0.120844	0.833396	0.162305	0.090583
miRNA	865	mmu-miR-466p-3p	0.0303574	0.425781	1.73087e-09	0.523661	0.00968553	0.865072	0.000114125	0.878896	0.237167	0.466236	0.00316701	0.368312
miRNA	866	mmu-miR-3058	0.000101822	0.973678	4.67682e-14	0.896396	4.71782e-05	0.777789	0.000282968	0.996889	0.299266	0.134319	0.162142	0.431881
miRNA	867	mmu-miR-3970	0.100043	0.214091	0.000740787	0.934038	0.000711824	0.21534	0.0199613	0.120624	1	0.462775	0.194115	0.988968
miRNA	868	mmu-miR-1955-3p	0.000191822	0.574511	7.37946e-09	0.657381	0.00320676	0.96993	0.0179026	0.663769	0.724282	0.353483	0.000162865	0.00230646
miRNA	869	mmu-miR-1298	0.016091	0.728016	5.75444e-08	0.810768	0.000617918	0.132108	7.6258e-07	0.645194	1	0.568202	0.00192639	0.690264
miRNA	870	mmu-miR-5117	0.0110325	0.922815	1.32338e-07	0.722487	0.139443	0.841896	0.00688938	0.50876	0.679274	0.499607	0.110936	0.896575
miRNA	871	mmu-miR-466m-5p	0.00321311	0.510027	4.4234e-10	0.0203926	0.000730615	0.871362	2.85873e-05	0.946697	0.251029	0.600884	0.0245327	0.500973
miRNA	872	mmu-miR-669m-5p	0.00321311	0.874073	4.4234e-10	0.88824	0.000730615	0.716618	2.85873e-05	0.782479	0.251029	0.825085	0.0245327	0.477911
miRNA	873	mmu-miR-466h-5p	0.00321311	0.935385	4.4234e-10	0.131052	0.000730615	0.0252865	2.85873e-05	0.890528	0.251029	0.311196	0.0245327	0.975024
miRNA	874	mmu-miR-28c	0.344045	0.795729	3.74824e-07	0.633912	5.5092e-07	0.915965	8.95145e-08	0.537736	0.403779	0.0650199	0.391373	0.0306969
miRNA	875	mmu-miR-28b	0.344045	0.738341	3.74824e-07	0.724424	5.5092e-07	0.299957	8.95145e-08	0.878742	0.403779	0.909704	0.391373	0.32832
miRNA	876	mmu-miR-3088	0.00156797	0.19695	9.36947e-14	0.556335	0.235996	0.958015	0.000263848	0.889181	0.39746	0.165541	0.000380476	0.51314
miRNA	877	mmu-miR-448-5p	0.501818	0.514356	1.24872e-10	0.203263	0.0688035	0.429179	0.000732279	0.607125	0.111788	0.655746	0.00384977	0.198391
miRNA	878	mmu-miR-3070b-3p	0.000501382	0.119351	1.98191e-12	0.993572	0.00167068	0.305725	0.0483703	0.0708046	0.297219	0.372848	0.368736	0.774863
miRNA	879	mmu-miR-3070a	0.000501382	0.975719	1.98191e-12	0.636221	0.00167068	0.302044	0.0483703	0.297234	0.297219	0.157129	0.368736	0.603194
miRNA	880	mmu-miR-5123	0.00363099	0.135147	3.15066e-06	0.75717	0.0152206	0.599836	0.0296568	0.304269	1	0.112314	0.00720464	0.696696
miRNA	881	mmu-miR-466n-5p	8.29315e-05	0.912517	9.9292e-12	0.0281744	0.000315442	0.813212	0.00217998	0.568309	0.559533	0.551059	0.0714753	0.364083
miRNA	882	mmu-miR-344f-5p	0.000343703	0.913386	2.10096e-06	0.0210274	0.0046146	0.783191	0.00161234	0.845537	0.736627	0.0185391	0.336803	0.288064
miRNA	883	mmu-miR-3103	0.00062326	0.253307	2.10442e-10	0.113869	0.103712	0.0752978	0.184362	0.33108	1	0.273299	0.184859	0.934064
miRNA	884	mmu-miR-3070b-5p	0.203597	0.055001	1.62866e-13	0.874376	0.0021341	0.148223	0.0243118	0.534824	0.0105863	0.834126	0.00460102	0.993817
miRNA	885	mmu-miR-466p-5p	0.00173243	0.497394	7.56692e-09	0.380689	0.0033814	0.609914	1.31777e-06	0.801761	0.837847	0.10705	0.186977	0.674504
miRNA	886	mmu-miR-1b-5p	0.0152228	0.458429	5.07038e-10	0.61625	0.00501862	0.708117	0.000922618	0.804722	0.16117	0.0900015	0.000518131	0.955693
miRNA	887	mmu-miR-1198-5p	0.00087268	0.905054	5.59645e-09	0.015331	0.03859	0.065564	0.00329786	0.0483649	0.813311	0.739498	0.37916	0.26673
miRNA	888	mmu-miR-3073-3p	8.25295e-05	0.708282	0.00012557	0.891602	0.0272254	0.00895309	0.000734923	0.512569	0.688908	0.890717	0.0560849	0.737255
miRNA	889	mmu-miR-1198-3p	0.351048	0.406559	0.00023739	0.59931	0.110702	0.197145	0.153085	0.534762	0.205106	0.353152	0.1962	0.803814
miRNA	890	mmu-miR-3097-5p	0.0479257	0.906482	3.94999e-11	0.600073	0.0281005	0.637746	0.00312299	0.704245	0.467419	0.243623	0.20929	0.888556
miRNA	891	mmu-miR-5099	0.608962	0.765293	0.0825742	0.513983	0.225774	0.073088	0.0658026	0.183868	1	0.305784	0.0202225	0.104737
miRNA	892	mmu-miR-490-3p	0.0285245	0.725934	4.61152e-08	0.076049	0.214969	0.386221	6.07375e-10	0.669049	0.344059	0.809615	0.000438272	0.286288
miRNA	893	mmu-miR-3967	0.467425	0.758056	7.22052e-09	0.0521371	0.389162	0.962331	0.415485	0.945222	1	0.430594	0.420831	0.793222
miRNA	894	mmu-miR-3102-5p,2	1.41975e-05	0.169966	1.7402e-10	0.262805	0.0214173	0.913286	1.25057e-07	0.140404	0.739516	0.740847	0.524246	0.490189
miRNA	895	mmu-miR-344b	0.000822517	0.434113	7.94414e-08	0.570632	0.0683979	0.51645	0.00142585	0.718466	0.333064	0.710989	0.0288677	0.138859
miRNA	896	mmu-miR-3971	0.0848735	0.646934	4.9828e-14	0.816564	0.018225	0.666355	3.63617e-05	0.857695	0.0443929	0.677921	0.0138517	0.891436
miRNA	897	mmu-miR-363-5p	0.000430623	0.139614	1.85108e-08	0.50861	0.0324328	0.1191	0.000618788	0.630272	0.401807	0.399797	0.00404473	0.311762
miRNA	898	mmu-miR-5128	0.111339	0.286504	1.79249e-07	0.475026	0.0219092	0.356553	0.00384748	0.447681	0.00509436	0.67391	0.491965	0.414129
miRNA	899	mmu-miR-1306-5p	0.00311181	0.891083	3.91438e-06	0.575962	0.00287917	0.521202	0.000429394	0.678225	0.0852879	0.531461	0.0909041	0.107314
miRNA	900	mmu-miR-219-3p	0.021175	0.884536	0.00198567	0.374813	0.640663	0.831552	0.0427136	0.333352	1	0.560256	0.0377068	0.54526
miRNA	901	mmu-miR-3108	5.35872e-05	0.35218	1.7546e-07	0.46201	0.00809915	0.244896	1.5544e-06	0.651595	0.202829	0.913743	0.00152391	0.730983
miRNA	902	mmu-miR-5135	0.00702681	0.628486	9.73313e-15	0.483534	0.00983353	0.137503	0.00176249	0.402706	0.0759558	0.810498	0.16118	0.90623
miRNA	903	mmu-miR-1193-5p	0.0352202	0.270868	2.24216e-09	0.0612972	0.0888713	0.449444	0.000185214	0.947381	1	0.0287184	0.241313	0.251801
miRNA	904	mmu-miR-5113	2.97511e-05	0.238206	2.82577e-13	0.0264345	0.00678399	0.526143	5.52388e-07	0.547837	0.918934	0.897038	0.368052	0.444041
miRNA	905	mmu-miR-1843-3p	0.0191724	0.44589	3.65243e-06	0.056711	0.0131355	0.0585094	0.440161	0.0757495	0.141417	0.00781062	0.441148	0.628678
miRNA	906	mmu-miR-3082-3p	0.00790911	0.387385	3.18388e-10	0.548262	0.00162348	0.0425607	2.93031e-08	0.35083	0.174771	0.298954	0.284239	0.771492
miRNA	907	mmu-miR-1843-5p	0.00140494	0.901058	2.49275e-10	0.78321	0.00185836	0.850301	0.000628454	0.746432	0.178741	0.514467	0.0420209	0.687522
miRNA	908	mmu-miR-3104-3p	0.197856	0.252251	0.000236987	0.996841	0.790863	0.952396	0.839749	0.333056	1	0.989837	1	0.453946
miRNA	909	mmu-miR-3572	0.00724062	0.352359	6.86858e-12	0.59027	0.00869594	0.48718	1.87028e-06	0.275758	0.47413	0.114844	0.0614481	0.289616
miRNA	910	mmu-miR-452-3p	0.000648439	0.472662	1.40394e-09	0.444115	0.0623097	0.781101	1.7271e-05	0.61916	0.0861259	0.128522	0.289119	0.389676
miRNA	911	mmu-miR-5122	0.00851038	0.309602	0.0526179	0.0908988	0.388226	0.632215	1	0.518224	1	0.277985	1	0.779158
miRNA	912	mmu-miR-3107	0.00349469	0.402806	2.35367e-09	0.782399	0.42075	0.647544	0.0386087	0.300137	1	0.495891	0.0405719	0.676671
miRNA	913	mmu-miR-3962	0.00143579	0.0203307	0.0163809	0.714554	0.0633424	0.064291	0.132908	0.787997	0.485257	0.943195	0.0328669	0.726664
miRNA	914	mmu-miR-3102-3p,2	0.0104537	0.203865	0.000137358	0.362296	0.531098	0.219372	0.000551148	0.863661	0.326122	0.33795	0.026431	0.410204
miRNA	915	mmu-miR-5120	0.000202248	0.00340312	3.24115e-09	0.11859	0.0143156	0.681162	0.000877993	0.0336767	0.064325	0.150758	0.0104458	0.398395
miRNA	916	mmu-miR-344g-3p	0.00232854	0.480732	3.37676e-09	0.109687	0.0291271	0.444191	0.00331325	0.579517	1	0.589441	0.00655412	0.277619
miRNA	917	mmu-miR-466o-5p	0.000246496	0.354964	3.83612e-07	0.93757	0.078801	0.600599	0.00104661	0.645971	0.712386	0.230616	0.00452015	0.136849
miRNA	918	mmu-miR-669a-3-3p	0.00927428	0.752083	5.80406e-10	0.669026	0.0257474	0.418836	0.00126366	0.221437	0.274405	0.2347	0.17475	0.0364326
miRNA	919	mmu-miR-669o-3p	0.00927428	0.833822	5.80406e-10	0.37078	0.0257474	0.822448	0.00126366	0.529596	0.274405	0.507293	0.17475	0.203493
miRNA	920	mmu-miR-669a-3p	0.00927428	0.550248	5.80406e-10	0.281286	0.0257474	0.613438	0.00126366	0.977592	0.274405	0.163328	0.17475	0.00753318
miRNA	921	mmu-miR-511-3p	0.0154648	0.803199	4.49846e-10	0.766148	0.003111	0.32038	0.00136943	0.505827	0.460099	0.846247	0.00365902	0.652019
miRNA	922	mmu-miR-679-3p	0.000592123	0.801979	6.13483e-11	0.572641	3.86194e-05	0.199214	0.00245304	0.835427	0.035438	0.529098	0.186416	0.761682
miRNA	923	mmu-miR-3080-5p	0.046077	0.597985	0.00969463	0.962261	0.0511639	0.214752	0.11117	0.813777	0.232198	0.952578	1	0.5086
miRNA	924	mmu-miR-466h-3p	0.00132233	0.323142	0.000349153	0.111996	0.139707	0.0234559	0.0162105	0.297241	1	0.462097	1	0.0414042
miRNA	925	mmu-miR-3074-1-3p	0.00158405	0.0372318	3.39187e-10	0.168185	0.109944	0.0744559	1.56026e-07	0.704309	0.285711	0.63446	0.00160152	0.998018
miRNA	926	mmu-miR-5132	0.282512	0.128259	3.86679e-07	0.599192	0.636834	0.772219	0.00692542	0.913409	0.351538	0.330634	0.467949	0.992309
miRNA	927	mmu-miR-344c	0.130735	0.480412	1.04781e-05	0.319995	0.071764	0.0782299	0.00175246	0.188559	0.143666	0.104653	0.0365242	0.624079
miRNA	928	mmu-miR-5115	0.418784	0.292775	0.147421	0.0910914	0.76724	0.221361	0.333462	0.587895	1	0.146277	0.154148	0.548108
miRNA	929	mmu-miR-3113	0.0179305	0.228955	4.8492e-13	0.481751	0.000862537	0.435856	4.20092e-06	0.172203	0.595667	0.948591	0.178547	0.976385
miRNA	930	mmu-miR-3061-5p	0.00136527	0.631272	5.47098e-07	0.651138	0.000788432	0.370194	1.89098e-05	0.90981	0.678535	0.612452	0.218451	0.687379
miRNA	931	mmu-miR-450a	0.131247	0.448722	0.0612811	0.995045	0.335988	0.477844	0.432457	0.550502	1	0.295226	0.113119	0.605318
miRNA	932	mmu-miR-3104-5p	0.0209581	0.843623	1.7795e-12	0.434259	0.0380337	0.813758	0.000295519	0.683382	0.63449	0.749249	0.488535	0.455594
miRNA	933	mmu-miR-3077	0.016091	0.0504706	5.75444e-08	0.910739	0.000617918	0.962709	0.00271296	0.679776	0.670871	0.158601	0.101645	0.748034
miRNA	934	mmu-miR-3963	1.54674e-05	0.1298	1.31024e-06	0.73552	0.0362427	0.391383	0.000388272	0.522016	0.147243	0.13633	0.038891	0.655787
miRNA	935	mmu-miR-3094	0.0177677	0.980578	1.14733e-09	0.579567	0.00948207	0.0441459	0.000779395	0.864901	0.735094	0.725801	0.000767487	0.179607
miRNA	936	mmu-miR-5130	0.0249507	0.411581	0.000898588	0.119184	0.11928	0.445922	0.363124	0.454881	0.533337	0.841715	0.14001	0.680292
miRNA	937	mmu-miR-3091-5p	0.115096	0.902018	1.37445e-06	0.185778	0.01455	0.917005	0.0248987	0.616611	0.0523574	0.011343	0.0379253	0.305765
miRNA	938	mmu-miR-3080-3p	0.212198	0.834188	1.62568e-05	0.548647	0.00761188	0.737374	0.00152844	0.0398169	0.415082	0.210598	0.860239	0.103435
miRNA	939	mmu-miR-5131	0.0904834	0.157189	0.0530616	0.648491	0.567251	0.462683	0.0903775	0.317518	1	0.976555	0.601058	0.560681
miRNA	940	mmu-miR-1247	0.34298	0.273113	0.00509245	0.558709	0.214525	0.445554	0.0524163	0.0516566	1	0.277323	0.683971	0.314507
miRNA	941	mmu-miR-5100	0.172493	0.270772	0.0235156	0.938261	0.738233	0.906621	0.503031	0.29297	1	0.0210895	0.134949	0.647855
miRNA	942	mmu-miR-5111	0.448923	0.698344	0.0521807	0.223863	0.0186588	0.370101	0.0879199	0.782655	1	0.884738	1	0.821379
miRNA	943	mmu-miR-5126	0.453486	0.60286	0.00198814	0.788002	0.611962	0.804105	0.851797	0.333686	0.116641	0.0124756	0.365605	0.0923511
miRNA	944	mmu-miR-1b-3p	0.0274144	0.901813	8.33638e-05	0.931571	0.0138385	0.144841	0.00161314	0.0346497	0.066485	0.763921	0.0586488	0.210471
miRNA	945	mmu-miR-3960	0.42384	0.364109	0.0763276	0.310767	0.0600189	0.484631	0.834624	0.691918	1	0.225558	1	0.154753
miRNA	946	mmu-miR-412-5p	0.169517	0.756976	0.0289613	0.351131	1	0.967288	0.828951	0.995808	1	0.999835	0.0662158	0.432188
miRNA	947	mmu-miR-5103	0.0444156	0.393709	0.00403503	0.780053	0.318811	0.799349	0.0488302	0.425508	1	0.0401409	1	0.753109
miRNA	948	mmu-miR-471-5p	0.0644928	0.436644	0.00351625	0.909518	0.379304	0.676757	0.273681	0.0702626	1	0.483211	1	0.0482126
miRNA	949	mmu-miR-1249	0.0814809	0.904669	0.0220685	0.473538	0.280418	0.203862	0.169216	0.150643	1	0.808539	0.59043	0.964348
miRNA	950	mmu-miR-5105	0.0625155	0.135835	0.197877	0.62727	0.427727	0.19445	0.675553	0.911927	1	0.229989	1	0.334288
miRNA	951	mmu-miR-1306-3p	0.418784	0.322998	0.000394035	0.752741	0.015525	0.759462	0.169049	0.809735	1	0.914735	0.00531451	0.869977
miRNA	952	mmu-miR-1964-3p	0.121323	0.539432	0.0166551	0.920488	0.476995	0.186022	0.627312	0.0778097	0.190495	0.760115	0.00753848	0.510042
miRNA	953	mmu-miR-5136	0.754447	0.559546	0.0097557	0.603831	0.212283	0.738559	0.517127	0.527202	1	0.473515	1	0.867614
miRNA	954	mmu-miR-125b-1-3p	0.23324	0.0554915	0.0513651	0.359732	0.448203	0.741083	0.0870533	0.254286	1	0.240517	0.165347	0.686703
miRNA	955	mmu-miR-5109	0.421524	0.431168	0.00391206	0.185378	0.0593512	0.98372	0.833223	0.337944	1	0.323806	1	0.477993
miRNA	956	mmu-miR-1843b-3p	1	0.368557	0.00419606	0.838145	1	0.805393	0.0151815	0.538667	1	0.395453	1	0.513862
TFmotif	957	MYOD_01	0.000438278	0.843499	2.91812e-11	0.382926	3.88756e-09	0.0707909	1.96787e-08	0.346706	0.328138	0.431598	0.170263	0.042326
TFmotif	958	E47_01	1.62165e-05	0.881153	2.60875e-23	0.0589108	7.44244e-07	0.847429	1.24408e-11	0.312377	0.450832	0.298271	0.0367318	0.214002
TFmotif	959	CMYB_01	1.86995e-12	0.537063	1.00968e-18	0.867709	4.71147e-06	0.670969	2.05123e-09	0.63533	0.425973	0.972621	4.76879e-05	0.52167
TFmotif	960	AP4_01	0.000148001	0.625895	1.36903e-16	0.523408	1.7384e-07	0.403392	5.88249e-11	0.90647	0.143719	0.0979075	1.88073e-05	0.379787
TFmotif	961	MEF2_01	0.0118059	0.152931	0.00647747	0.531061	0.00154804	0.880869	2.61964e-05	0.874108	1	0.402676	0.0668021	0.291378
TFmotif	962	SP1_01	4.32988e-11	0.699853	2.2689e-35	0.629676	4.93738e-08	0.339777	2.12472e-15	0.541054	0.025507	0.932958	2.67394e-06	0.923222
TFmotif	963	P300_01	1.15771e-06	0.879438	3.95095e-14	0.315896	3.58627e-07	0.935303	3.15915e-12	0.0606137	0.102504	0.54905	9.64113e-06	0.845335
TFmotif	964	VJUN_01	1.71296e-08	0.26407	1.46617e-13	0.315409	0.00114129	0.0362713	5.12498e-08	0.210561	0.283284	0.553232	0.0353699	0.462672
TFmotif	965	CREB_01	8.96691e-05	0.631655	2.64039e-11	0.848884	0.000386533	0.608184	4.17477e-07	0.477395	0.649433	0.811099	0.0488425	0.0584533
TFmotif	966	CREBP1CJUN_01	2.04948e-06	0.664498	8.48666e-09	0.492911	0.00246109	0.265579	1.19633e-07	0.221326	0.73555	0.511764	0.072495	0.349164
TFmotif	967	NFKAPPAB50_01	9.81494e-05	0.558728	1.22982e-11	0.204165	2.6701e-07	0.117015	1.78731e-08	0.87702	0.20629	0.359322	0.000328701	0.948063
TFmotif	968	NFKAPPAB65_01	4.21864e-05	0.909469	3.92842e-13	0.951294	8.24125e-05	0.307938	2.15192e-10	0.980872	0.23975	0.40577	0.000285219	0.0780178
TFmotif	969	CREL_01	6.84256e-08	0.339808	1.95684e-13	0.0753457	6.29098e-07	0.260163	3.52959e-12	0.504263	0.169778	0.79008	4.03294e-05	0.986432
TFmotif	970	NFKAPPAB_01	0.00799761	0.0755214	1.34817e-11	0.473192	7.81018e-07	0.837821	9.53443e-13	0.320857	0.12506	0.338142	7.64109e-05	0.988389
TFmotif	971	NMYC_01	2.86446e-15	0.698019	6.94761e-20	0.43132	7.99387e-09	0.194765	7.11106e-12	0.742641	0.932315	0.438455	0.0040186	0.833322
TFmotif	972	HEN1_02	4.21642e-05	0.237426	1.71321e-09	0.159842	1.95414e-07	0.314239	0.000337876	0.211944	0.300079	0.390831	0.0434314	0.957294
TFmotif	973	HEN1_01	0.00267452	0.222767	3.86989e-11	0.0237372	1.94332e-05	0.095762	5.65973e-06	0.816224	0.106672	0.931734	0.233953	0.347253
TFmotif	974	YY1_02	2.88691e-05	0.968663	6.60908e-24	0.410219	0.000623694	0.792713	2.10091e-09	0.347876	0.0457674	0.941011	0.00559361	0.543501
TFmotif	975	E47_02	8.8408e-05	0.877945	1.83077e-14	0.416822	3.32523e-08	0.196473	2.07026e-11	0.718542	0.397621	0.587651	0.634806	0.389833
TFmotif	976	CP2_01	2.69499e-05	0.640037	1.73738e-12	0.479638	6.35306e-07	0.308093	2.69385e-09	0.721267	0.542007	0.144039	3.98517e-05	0.736396
TFmotif	977	DELTAEF1_01	2.45206e-06	0.877815	6.4613e-14	0.0226479	0.000359066	0.441586	2.04327e-11	0.31375	0.7016	0.0644641	0.000474825	0.918406
TFmotif	978	GATA2_01	3.33959e-06	0.201021	2.44018e-19	0.0805225	0.000951227	0.335654	1.36919e-08	0.170704	0.143185	0.365157	0.0374749	0.297909
TFmotif	979	GATA3_01	7.7524e-05	0.34875	7.61717e-17	0.207164	0.000239298	0.805639	3.88511e-07	0.30963	0.378044	0.214676	0.0301742	0.0438514
TFmotif	980	MZF1_02	3.67253e-05	0.187266	3.29574e-24	0.989804	8.0544e-07	0.298688	7.71104e-11	0.36797	0.113098	0.543286	4.48362e-05	0.891609
TFmotif	981	CDP_02	0.00088563	0.769244	1.51014e-05	0.187377	0.0367616	0.28894	0.0135828	0.413868	0.86787	0.661601	0.0479	0.940792
TFmotif	982	E2_01	2.63488e-07	0.979516	8.1251e-14	0.341095	0.000130759	0.924952	5.59974e-11	0.785154	0.12936	0.591881	1.00951e-06	0.242527
TFmotif	983	CREB_02	2.29544e-08	0.541935	4.60872e-20	0.604246	0.00137412	0.97263	9.38348e-13	0.658486	0.263833	0.279646	7.17339e-09	0.544151
TFmotif	984	MAX_01	5.73315e-12	0.627299	3.16673e-07	0.700956	0.000148605	0.0452596	2.56873e-05	0.158079	0.36172	0.933181	0.156265	0.32392
TFmotif	985	FOXD3_01	0.0193943	0.820823	2.02826e-05	0.188797	0.0261185	0.46819	2.19011e-07	0.677657	0.873689	0.152208	0.104289	0.614877
TFmotif	986	HNF3B_01	2.71144e-05	0.290058	0.000114052	0.370654	0.0559988	0.607459	4.34881e-06	0.0189413	0.918185	0.98227	0.151706	0.315914
TFmotif	987	HNF4_01	0.000275391	0.781766	1.30321e-11	0.730303	0.00441473	0.530268	1.7192e-07	0.0889553	0.179004	0.565076	4.64886e-07	0.466866
TFmotif	988	AHR_01	3.14554e-06	0.877783	7.59537e-29	0.730082	4.99639e-09	0.724466	1.937e-13	0.638483	0.0500435	0.834725	0.000315587	0.860932
TFmotif	989	LYF1_01	2.66269e-05	0.324218	6.60053e-17	0.130564	4.93035e-06	0.537845	5.02405e-09	0.670176	0.126628	0.798808	0.000219731	0.818851
TFmotif	990	PAX5_01	8.82208e-07	0.792438	1.40574e-20	0.230393	0.000306115	0.402875	9.60627e-17	0.050951	0.324146	0.692843	0.00162223	0.768026
TFmotif	991	SRY_01	8.45978e-08	0.717103	2.2865e-15	0.646646	0.000189224	0.805907	1.8319e-10	0.468175	0.797603	0.856447	0.0304772	0.754177
TFmotif	992	ARP1_01	0.000243857	0.427714	2.60678e-15	0.559723	1.65318e-05	0.802766	3.88492e-11	0.838781	0.133224	0.808314	0.000276062	0.213739
TFmotif	993	RORA2_01	5.849e-08	0.642304	7.95808e-13	0.497966	0.0218561	0.1348	1.33967e-06	0.524425	0.362847	0.742537	0.140547	0.536547
TFmotif	994	COUP_01	0.000254823	0.305713	6.08202e-18	0.521553	2.87683e-05	0.619997	2.90663e-08	0.730375	0.058168	0.961257	0.000147727	0.646373
TFmotif	995	OCT1_05	0.00271597	0.317959	5.91477e-09	0.990465	0.00177498	0.313571	0.060509	0.217778	1	0.154959	0.139815	0.481733
TFmotif	996	AP1FJ_Q2	6.07328e-09	0.927857	5.40294e-11	0.64812	0.000893188	0.776164	2.00332e-09	0.0579555	0.22738	0.0410969	0.00316126	0.98037
TFmotif	997	AP1_Q2	1.75142e-07	0.123398	1.51227e-10	0.719425	0.00278238	0.119568	8.72636e-09	0.552928	0.267121	0.203658	0.00129312	0.1482
TFmotif	998	AP1_Q6	2.88753e-06	0.400218	1.05178e-09	0.114929	0.000758564	0.524273	6.963e-12	0.904885	0.394976	0.426114	0.00429147	0.876721
TFmotif	999	AP4_Q5	2.38391e-05	0.402039	2.34978e-19	0.901441	3.47412e-10	0.517216	3.37791e-09	0.815424	0.881318	0.408834	6.00403e-06	0.754019
TFmotif	1000	AP4_Q6	4.5282e-05	0.653462	2.27415e-17	0.145106	7.96283e-07	0.857817	1.80131e-10	0.877264	0.978672	0.658562	7.72498e-05	0.30819
TFmotif	1001	CREBP1_Q2	1.83693e-06	0.984457	7.97157e-20	0.11566	3.35347e-06	0.182673	3.45405e-12	0.368434	0.757784	0.692278	0.000106236	0.444172
TFmotif	1002	E2_Q6	2.20291e-05	0.441704	5.43935e-11	0.24356	0.00213406	0.176483	3.71268e-11	0.711666	0.132857	0.59796	1.22404e-05	0.922175
TFmotif	1003	MYOD_Q6	1.25867e-05	0.134057	4.94632e-16	0.887283	5.39661e-05	0.468276	3.87396e-07	0.242697	0.666269	0.967891	0.00708646	0.443269
TFmotif	1004	AP1_Q4	1.5282e-09	0.673708	8.68385e-10	0.353095	0.00165068	0.978001	1.50018e-09	0.211002	0.373945	0.405685	0.0145063	0.161499
TFmotif	1005	AP2_Q6	9.74255e-08	0.977968	7.82268e-30	0.03782	1.24586e-08	0.610311	4.29239e-13	0.254024	0.0963256	0.997219	1.84127e-05	0.851283
TFmotif	1006	NF1_Q6	0.000345258	0.147745	7.0981e-17	0.848002	7.10163e-07	0.304821	1.61982e-06	0.0775253	0.0686732	0.499519	0.000346106	0.289914
TFmotif	1007	OCT1_Q6	1.15392e-05	0.747955	6.3654e-08	0.220366	0.0374359	0.594142	0.000202047	0.474093	0.335314	0.577597	0.63141	0.340466
TFmotif	1008	SP1_Q6	8.17852e-12	0.162011	5.82179e-38	0.116995	6.83975e-15	0.813387	1.27306e-17	0.243757	0.00181493	0.998229	2.81768e-07	0.752947
TFmotif	1009	CAAT_C	0.0483034	0.328204	2.62483e-12	0.339583	5.66432e-05	0.598951	4.78609e-09	0.741199	0.155903	0.342435	0.000577764	0.507317
TFmotif	1010	GATA_C	0.000104375	0.397563	1.73767e-07	0.420823	2.46667e-05	0.801344	4.90815e-08	0.861481	0.546374	0.0337244	0.00229334	0.954121
TFmotif	1011	SEF1_C	9.44966e-05	0.445505	4.08057e-15	0.235408	0.00127043	0.720365	2.10831e-08	0.412226	0.654433	0.564004	1.93698e-06	0.0435107
TFmotif	1012	USF_C	4.16631e-13	0.353789	2.23068e-15	0.866003	5.27761e-05	0.798292	4.67196e-09	0.00650025	0.112835	0.053915	0.000347955	0.159628
TFmotif	1013	HAND1E47_01	8.23862e-09	0.0121388	8.58169e-13	0.676166	0.000338959	0.942948	5.09796e-08	0.339618	0.13455	0.73371	0.000726382	0.602008
TFmotif	1014	STAT_01	0.000378617	0.377237	4.84292e-08	0.160509	1.10263e-05	0.126517	7.37916e-14	0.233653	0.496261	0.852294	0.000968267	0.383027
TFmotif	1015	STAT3_01	2.85817e-05	0.654433	4.176e-10	0.241518	3.47297e-09	0.500791	4.44813e-10	0.869767	0.034339	0.384512	6.60037e-06	0.126603
TFmotif	1016	VMYB_02	4.70626e-12	0.847629	2.71768e-12	0.374849	0.0248272	0.0687328	4.7283e-11	0.464791	0.587278	0.387329	0.00741757	0.0844391
TFmotif	1017	AHRARNT_01	1.20081e-08	0.00129048	8.15053e-28	0.941949	8.93444e-09	0.441612	4.06121e-10	0.528267	0.00164186	0.311795	4.58417e-05	0.516925
TFmotif	1018	AHRARNT_02	2.06762e-08	0.252984	7.83743e-26	0.559825	1.14153e-07	0.0873834	4.58845e-12	0.478242	0.0723266	0.467466	4.71e-06	0.238715
TFmotif	1019	T3R_01	2.47275e-07	0.374391	1.02848e-22	0.289121	0.000114612	0.558992	2.87272e-10	0.12985	0.934105	0.552612	0.0575964	0.299257
TFmotif	1020	EGR1_01	5.90526e-10	0.958466	3.32351e-30	0.788364	8.49774e-09	0.657902	8.89146e-14	0.775308	0.0258385	0.898558	0.0019099	0.41978
TFmotif	1021	NGFIC_01	8.36395e-09	0.959081	2.25952e-30	0.519178	9.19534e-10	0.40407	2.28418e-16	0.110156	0.0518084	0.223167	0.000145367	0.558879
TFmotif	1022	CHOP_01	0.000225678	0.377037	6.09648e-12	0.451268	0.00024814	0.716925	3.05248e-06	0.334438	0.69004	0.923102	0.115282	0.528014
TFmotif	1023	GC_01	3.47062e-09	0.0332023	9.47525e-42	0.522676	1.80853e-11	0.759345	7.82825e-18	0.792328	0.102832	0.0142432	2.07782e-08	0.302831
TFmotif	1024	NRSF_01	0.000251885	0.217773	1.40077e-13	0.847515	7.50126e-05	0.593724	1.6338e-08	0.728949	0.181617	0.158205	0.000394375	0.726013
TFmotif	1025	RREB1_01	0.00288383	0.302347	1.60547e-23	0.144842	2.656e-08	0.682727	2.37818e-11	0.926504	0.206837	0.82745	0.00433904	0.257389
TFmotif	1026	OLF1_01	0.000186167	0.289458	8.18177e-27	0.452013	1.23582e-08	0.124221	8.84018e-08	0.523918	0.73839	0.970297	0.00107022	0.502294
TFmotif	1027	AML1_01	1.53653e-11	0.897535	3.53011e-19	0.759622	6.57106e-10	0.406806	1.66241e-09	0.774986	0.0550256	0.36298	9.31889e-05	0.854541
TFmotif	1028	R_01	7.36024e-07	0.542399	4.81422e-23	0.751928	4.1858e-14	0.45827	6.77039e-09	0.116287	0.580158	0.400293	0.00140781	0.193559
TFmotif	1029	LMO2COM_01	1.92243e-05	0.453042	2.78106e-15	0.618495	8.70652e-07	0.452662	2.14956e-10	0.45173	0.455015	0.671652	0.010203	0.556965
TFmotif	1030	LMO2COM_02	5.63828e-06	0.554221	1.58652e-12	0.232371	0.00433797	0.565759	0.000175813	0.716522	0.362847	0.945533	0.00106188	0.00747524
TFmotif	1031	MIF1_01	8.49605e-07	0.348064	1.17832e-17	0.17574	2.31794e-09	0.965454	6.83261e-07	0.301289	0.268778	0.136031	0.137223	0.40514
TFmotif	1032	RFX1_01	1.04248e-06	0.444768	9.6223e-17	0.792428	5.91635e-05	0.698418	0.000170145	0.502763	0.272548	0.723905	0.0511172	0.317286
TFmotif	1033	RFX1_02	0.000723387	0.0199988	1.92264e-14	0.865227	0.000701242	0.373923	0.000194046	0.626062	0.632595	0.801729	0.0183302	0.664545
TFmotif	1034	HFH3_01	5.85949e-06	0.685653	7.64499e-08	0.0918938	0.033859	0.55484	5.82391e-05	0.50524	0.699475	0.760613	0.150107	0.561821
TFmotif	1035	FREAC2_01	1.44121e-08	0.679426	1.74931e-07	0.629916	0.0261136	0.853195	1.16862e-08	0.144736	0.469938	0.0943873	0.0733233	0.265122
TFmotif	1036	HFH8_01	0.00230504	0.790455	1.0396e-06	0.541125	0.148286	0.196004	4.66311e-06	0.960657	0.652143	0.43497	0.397457	0.634311
TFmotif	1037	NFAT_Q6	0.00818539	0.574593	0.00011806	0.588667	0.000360466	0.123139	0.000245187	0.661116	0.28147	0.10275	0.016775	0.463831
TFmotif	1038	GEN_INI3_B	1.38235e-05	0.0101327	2.06088e-09	0.592483	3.05396e-05	0.179948	7.42341e-10	0.962188	0.297166	0.222648	0.000398491	0.453069
TFmotif	1039	GEN_INI_B	8.49001e-05	0.500278	5.57681e-07	0.640205	2.06129e-05	0.109447	3.37601e-07	0.964526	0.30124	0.309661	0.000314188	0.985695
TFmotif	1040	MTATA_B	3.79523e-08	0.555951	1.08317e-13	0.979183	0.000389791	0.921293	0.00013664	0.998241	0.834161	0.236245	0.00120764	0.0924127
TFmotif	1041	MUSCLE_INI_B	5.74563e-08	0.823909	5.64136e-29	0.356932	1.18353e-09	0.523156	1.37293e-16	0.142629	0.0742943	0.930908	0.00338473	0.220601
TFmotif	1042	MYCMAX_B	8.52425e-13	0.300007	8.23261e-28	0.987836	2.64962e-06	0.252791	1.29919e-16	0.195457	0.0782903	0.861037	0.00396423	0.0505373
TFmotif	1043	MINI19_B	3.05922e-08	0.747272	1.26537e-20	0.656743	8.83224e-08	0.760623	3.00175e-12	0.131512	0.0280488	0.327454	0.000419742	0.932934
TFmotif	1044	MINI20_B	4.59515e-08	0.170986	8.47368e-22	0.786539	1.56895e-09	0.9036	2.39623e-12	0.0307402	0.000927338	0.642988	1.15775e-05	0.179913
TFmotif	1045	NRSE_B	0.000114037	0.768065	8.18321e-27	0.77381	1.0154e-05	0.350043	3.52733e-11	0.12705	0.169238	0.879023	4.6155e-05	0.805672
TFmotif	1046	PAX8_B	8.61492e-07	0.399501	5.56519e-10	0.771842	3.48981e-10	0.1828	2.38083e-07	0.131341	1	0.689255	0.00017542	0.914578
TFmotif	1047	WHN_B	3.48451e-11	0.166085	6.15669e-34	0.0149748	4.28647e-08	0.685015	1.02245e-20	0.649157	0.147245	0.609515	7.27504e-06	0.621079
TFmotif	1048	ZF5_B	1.01668e-12	0.0385342	2.21204e-26	0.83246	2.86736e-08	0.927555	4.23778e-15	0.528335	0.116779	0.421999	4.62231e-05	0.0196006
TFmotif	1049	ATF_B	2.9931e-07	0.638823	2.21258e-22	0.668842	3.79336e-05	0.569826	2.53534e-09	0.283711	0.517008	0.87729	0.00017652	0.0126659
TFmotif	1050	ETS2_B	0.0009824	0.563854	7.1417e-12	0.388223	4.525e-06	0.473407	3.40542e-11	0.0684495	0.727114	0.074746	0.00438882	0.593696
TFmotif	1051	GABP_B	1.94318e-06	0.198737	1.36159e-20	0.772471	8.22822e-08	0.557319	8.49087e-20	0.782798	0.158003	0.775162	1.23556e-06	0.717902
TFmotif	1052	OCT1_B	3.10608e-05	0.747367	2.07749e-10	0.178746	0.0218092	0.681217	0.000236558	0.738695	1	0.317883	0.0112776	0.987251
TFmotif	1053	PAX4_01	2.37379e-07	0.973094	9.47059e-32	0.112035	3.36041e-07	0.406713	3.51093e-08	0.406026	0.571779	0.362321	9.16846e-07	0.381756
TFmotif	1054	PAX4_03	0.000636835	0.108745	8.17802e-23	0.947806	8.04013e-06	0.788877	6.82664e-14	0.572293	0.0648415	0.540409	2.64443e-07	0.930894
TFmotif	1055	MSX1_01	0.00127739	0.278881	1.79463e-08	0.429149	0.00251383	0.723304	4.99089e-06	0.885328	0.49831	0.229153	0.027243	0.243041
TFmotif	1056	EN1_01	1.28188e-07	0.437136	1.65832e-09	0.848015	0.000176218	0.478863	0.00233676	0.814307	0.934154	0.938796	0.00181241	0.229209
TFmotif	1057	AMEF2_Q6	0.0404128	0.616529	7.92652e-07	0.729594	0.00556698	0.00654688	0.002483	0.20336	0.388083	0.093712	0.112165	0.117399
TFmotif	1058	MMEF2_Q6	6.65052e-06	0.801966	1.47601e-08	0.986858	0.00206414	0.507687	0.000148986	0.32318	0.232493	0.361799	0.0353581	0.988603
TFmotif	1059	HMEF2_Q6	0.05086	0.682036	0.0291076	0.359622	0.0341953	0.947967	1.94505e-05	0.280024	1	0.446342	0.0895642	0.153098
TFmotif	1060	HNF4_01_B	1.66133e-07	0.314809	4.06221e-18	0.0109518	0.00089051	0.582436	5.35695e-10	0.95429	0.292741	0.613813	0.000362943	0.76575
TFmotif	1061	AREB6_03	7.83877e-05	0.20646	3.86427e-16	0.147835	0.000878601	0.834323	9.14631e-09	0.408791	0.865278	0.595535	0.224067	0.71749
TFmotif	1062	MEIS1AHOXA9_01	9.45354e-05	0.294054	4.66821e-07	0.019356	0.00864386	0.0451086	0.00733782	0.607735	0.215382	0.648977	0.0993905	0.599242
TFmotif	1063	FOXJ2_01	0.000605232	0.502869	1.69083e-06	0.0622156	0.0684957	0.869532	0.000445488	0.126673	0.310217	0.207048	0.427469	0.14486
TFmotif	1064	E2F_Q6	3.36516e-10	0.14136	2.83976e-24	0.787562	4.32357e-09	0.446453	6.45187e-14	0.382854	0.00256191	0.0168585	0.000130997	0.94584
TFmotif	1065	E2F1_Q3	1.07299e-11	0.663477	1.3539e-31	0.875976	9.81787e-10	0.0369714	1.36908e-17	0.201363	0.0407646	0.649374	2.65982e-06	0.707845
TFmotif	1066	E2F1_Q4	3.27708e-11	0.352183	3.63421e-26	0.358081	8.30761e-09	0.421156	7.06561e-18	0.85855	0.0416423	0.739649	8.6591e-06	0.42798
TFmotif	1067	E2F1_Q6	2.55671e-12	0.513932	1.43537e-30	0.572166	1.85674e-09	0.242795	3.66809e-20	0.0481959	0.013255	0.0966027	6.56406e-06	0.43753
TFmotif	1068	CHX10_01	0.000117495	0.413176	5.68248e-06	0.778548	0.0179735	0.635549	0.000813324	0.390173	0.892421	0.309362	0.0207668	0.222512
TFmotif	1069	VDR_Q3	0.0026729	0.208073	4.89592e-22	0.514229	5.65134e-08	0.170152	2.03546e-08	0.711133	0.0729348	0.910751	0.000341849	0.490049
TFmotif	1070	XVENT1_01	5.07109e-09	0.822964	3.2495e-12	0.0742916	1.76429e-05	0.260085	5.14293e-07	0.727434	0.561611	0.193178	0.00121381	0.437087
TFmotif	1071	SPZ1_01	4.08501e-05	0.471982	2.65575e-25	0.936419	2.46914e-11	0.362075	4.84155e-15	0.581405	0.00214311	0.102648	0.000536229	0.399657
TFmotif	1072	ZIC2_01	3.07129e-05	0.662972	1.10333e-12	0.888975	2.88544e-07	0.365332	3.52347e-13	0.403653	0.0107264	0.0525171	0.0514436	0.135353
TFmotif	1073	ZIC3_01	6.21632e-07	0.350304	7.02787e-16	0.923259	4.07098e-05	0.155113	1.49896e-13	0.660199	0.000123806	0.438151	0.0869869	0.577627
TFmotif	1074	MRF2_01	2.61338e-07	0.476532	1.476e-05	0.500648	0.0362146	0.797447	7.6182e-05	0.185118	0.728196	0.403665	0.1177	0.61323
TFmotif	1075	STAT5A_01	0.000106306	0.440568	1.08313e-06	0.156297	0.00226228	0.00412896	7.13782e-11	0.890831	0.911997	0.606906	0.00833665	0.386711
TFmotif	1076	STAT5B_01	4.45119e-05	0.956325	3.11947e-06	0.722367	0.00515737	0.402332	8.73421e-09	0.378273	0.384522	0.683592	0.108753	0.308967
TFmotif	1077	POU6F1_01	0.00719531	0.919847	0.00131403	0.737127	0.483676	0.912001	0.000715183	0.148891	0.405748	0.920584	0.0652285	0.0421597
TFmotif	1078	HIF1_Q5	7.05567e-14	0.95608	2.26632e-24	0.511574	3.17227e-10	0.254568	1.80497e-12	0.726055	0.0804991	0.846832	2.24254e-05	0.354814
TFmotif	1079	ROAZ_01	1.37123e-10	0.378084	3.06912e-15	0.551517	6.54842e-06	0.0312383	4.12176e-09	0.793471	0.364828	0.358408	1.84558e-05	0.784052
TFmotif	1080	AP2ALPHA_01	4.16575e-06	0.471978	3.7517e-25	0.931316	6.36921e-07	0.707394	2.2831e-08	0.223227	0.197385	0.0914302	0.000690997	0.39974
TFmotif	1081	AP2GAMMA_01	1.81297e-05	0.228316	6.94419e-23	0.170563	2.58065e-08	0.377497	5.77322e-08	0.351889	0.532193	0.772059	0.000238419	0.136217
TFmotif	1082	FOXO4_01	0.00258244	0.638536	4.97205e-13	0.211723	0.000170345	0.785675	3.24615e-06	0.821122	0.557343	0.713638	0.00631512	0.0192757
TFmotif	1083	FOXO1_01	2.24428e-06	0.797286	7.78685e-11	0.466022	0.000126179	0.918994	9.79593e-07	0.501832	0.283029	0.79173	0.0176085	0.469178
TFmotif	1084	FOXO4_02	9.34972e-09	0.238232	2.0773e-09	0.190338	9.02077e-05	0.870377	2.02645e-06	0.119729	0.818848	0.528136	0.000766423	0.0134919
TFmotif	1085	FOXO3_01	0.000186965	0.800884	2.15388e-07	0.319981	0.033037	0.188644	0.016483	0.257892	1	0.900421	0.0851254	0.842814
TFmotif	1086	PITX2_Q2	0.000545092	0.265135	5.51199e-08	0.94244	4.29542e-07	0.108387	4.88629e-08	0.55642	0.00456521	0.167519	0.00282979	0.550016
TFmotif	1087	NCX_01	0.000354911	0.955478	1.11695e-06	0.118751	1.02426e-09	0.521738	1.02295e-08	0.374869	0.938464	0.262149	0.0124912	0.717618
TFmotif	1088	MAZR_01	5.30057e-08	0.528981	2.43169e-37	0.364656	1.14375e-08	0.558026	4.45307e-15	0.348154	0.0234879	0.855408	1.85569e-07	0.445716
TFmotif	1089	STAT1_03	8.02848e-06	0.559987	7.99372e-21	0.797007	1.39415e-09	0.304213	1.7622e-10	0.811191	0.512584	0.901039	2.05772e-05	0.325365
TFmotif	1090	STAT4_01	0.000429662	0.561858	8.05431e-07	0.426262	8.97673e-05	0.466362	6.5437e-07	0.672001	0.847121	0.789242	0.00537325	0.140438
TFmotif	1091	STAT5A_04	0.0301729	0.586987	7.13203e-06	0.266169	0.000942161	0.276163	0.0518116	0.875723	1	0.852794	0.466135	0.959407
TFmotif	1092	STAT6_02	2.07276e-06	0.936892	1.91652e-14	0.991012	2.44735e-06	0.760027	6.49188e-08	0.916729	0.233166	0.743734	0.155122	0.844282
TFmotif	1093	ATF3_Q6	3.04166e-07	0.559202	5.97215e-20	0.606025	3.05905e-05	0.50333	7.77313e-11	0.143618	0.388664	0.931813	0.000155668	0.492149
TFmotif	1094	E2F_03	1.8932e-11	0.636939	6.78377e-29	0.599093	1.46988e-09	0.576655	4.14966e-18	0.677667	0.0428885	0.980456	0.00104041	0.628285
TFmotif	1095	RP58_01	0.000221503	0.810153	5.48128e-10	0.982789	0.00092665	0.286994	9.93207e-06	0.176889	0.566813	0.662322	0.000191937	0.771643
TFmotif	1096	EFC_Q6	0.000397456	0.855194	1.37705e-14	0.108388	0.00979056	0.661609	3.09185e-06	0.0354328	0.250822	0.709439	0.000369311	0.386803
TFmotif	1097	FXR_Q3	0.00594689	0.49166	2.11532e-08	0.874705	8.63328e-05	0.45854	0.000793659	0.503647	0.295316	0.324622	0.00187748	0.720557
TFmotif	1098	GCM_Q2	0.000122574	0.916536	1.51258e-11	0.800113	0.00145568	0.0727866	2.1629e-13	0.0754838	0.0728883	0.418995	0.0332275	0.496077
TFmotif	1099	HNF4ALPHA_Q6	0.00088925	0.770529	7.05415e-11	0.0391349	0.000100332	0.638785	1.49032e-07	0.250079	0.821046	0.408096	0.0102438	0.60736
TFmotif	1100	LBP1_Q6	0.00126699	0.524957	1.11128e-12	0.848216	1.31914e-07	0.198711	2.93594e-09	0.231858	0.35968	0.663994	0.00100219	0.301585
TFmotif	1101	LFA1_Q6	0.00041761	0.87515	2.23545e-16	0.878434	1.92402e-05	0.688869	7.02987e-11	0.449884	0.124629	0.232651	2.59771e-05	0.192241
TFmotif	1102	LXR_Q3	2.96076e-08	0.366643	3.76271e-14	0.59647	5.59873e-10	0.209077	6.69039e-06	0.774928	0.0768606	0.99139	0.00100552	0.347411
TFmotif	1103	MAZ_Q6	0.000495342	0.199022	1.45041e-36	0.169716	7.51303e-09	0.621943	4.91722e-12	0.415626	0.0466138	0.38067	1.36865e-05	0.420615
TFmotif	1104	MTF1_Q4	2.76753e-05	0.0442115	7.21812e-19	0.993364	4.8297e-05	0.603752	1.68072e-11	0.0817733	0.356272	0.357889	2.81203e-05	0.0227753
TFmotif	1105	NFMUE1_Q6	2.2697e-10	0.543555	5.94091e-26	0.714395	1.38769e-08	0.45181	3.87509e-10	0.0815808	0.267539	0.417914	3.51127e-05	0.188494
TFmotif	1106	NRF1_Q6	9.28187e-14	0.773505	3.4986e-25	0.529515	2.69925e-09	0.551879	6.3921e-14	0.804856	0.0218702	0.898271	0.00545761	0.863248
TFmotif	1107	PTF1BETA_Q6	2.89404e-05	0.12645	1.90133e-09	0.0440839	0.00026799	0.0385882	2.86783e-08	0.551541	0.670234	0.316946	0.00346048	0.425104
TFmotif	1108	E12_Q6	1.30379e-06	0.325928	9.94985e-17	0.1684	7.4214e-08	0.0502465	4.50373e-09	0.384078	0.440217	0.633273	0.0591096	0.124847
TFmotif	1109	ETF_Q6	5.71596e-12	0.597554	3.65765e-31	0.548017	8.66823e-07	0.370072	1.77632e-16	0.719231	0.0841449	0.685541	0.000460279	0.0123625
TFmotif	1110	HEB_Q6	8.81849e-05	0.718758	3.08037e-18	0.200515	1.13485e-06	0.72593	1.55451e-10	0.23648	0.216584	0.557891	0.00254048	0.607654
TFmotif	1111	SMAD3_Q6	1.49899e-05	0.162439	5.97622e-08	0.583179	1.40577e-05	0.861674	0.000322162	0.432254	0.00122478	0.910567	0.00394937	0.67542
TFmotif	1112	TEF1_Q6	2.21795e-08	0.16371	2.75756e-14	0.437386	0.000857037	0.332434	3.13121e-11	0.828377	0.106632	0.84	9.24119e-05	0.158967
TFmotif	1113	MYOGENIN_Q6	3.68265e-06	0.6886	8.3042e-15	0.597564	6.30789e-07	0.699431	1.29074e-08	0.940736	0.283382	0.994016	0.00847944	0.158766
TFmotif	1114	ZF5_01	8.7539e-17	0.177098	4.07772e-35	0.906263	2.91363e-11	0.704053	6.99473e-18	0.794525	0.0455432	0.264818	9.30911e-06	0.889425
TFmotif	1115	CACBINDINGPROTEIN_Q6	0.000217009	0.0919333	6.94683e-21	0.709691	2.85984e-12	0.613315	1.67571e-17	0.341147	0.0340342	0.359808	3.16291e-05	0.840215
TFmotif	1116	CACCCBINDINGFACTOR_Q6	5.50128e-05	0.405645	3.79683e-24	0.01164	4.48771e-08	0.392655	2.4736e-11	0.736983	0.0441592	0.805594	1.31482e-07	0.418937
TFmotif	1117	COREBINDINGFACTOR_Q6	3.6841e-10	0.723287	7.20959e-15	0.859903	5.97206e-07	0.98153	5.5014e-13	0.695251	0.121187	0.743078	0.0123063	0.355663
TFmotif	1118	HNF3ALPHA_Q6	0.00246403	0.587908	6.17852e-08	0.627781	0.000934836	0.784984	2.71278e-07	0.233033	0.703282	0.822288	0.24902	0.970443
TFmotif	1119	CDX2_Q5	1.08332e-05	0.727071	0.000185533	0.815674	0.177374	0.0330554	0.0608741	0.695433	0.451969	0.320302	0.0488581	0.999726
TFmotif	1120	OSF2_Q6	1.15459e-08	0.501795	1.15367e-13	0.154954	4.68741e-05	0.835808	2.28631e-05	0.899094	0.13812	0.728904	0.000123244	0.440314
TFmotif	1121	SMAD4_Q6	5.5551e-06	0.208843	6.28953e-23	0.237513	2.46955e-07	0.960721	1.05486e-09	0.752147	0.00338587	0.988843	0.000423157	0.522241
TFmotif	1122	E2F1DP1_01	2.83685e-08	0.0496025	3.76286e-24	0.231208	4.76206e-09	0.604931	5.4667e-18	0.0335831	0.501753	0.855089	0.00124939	0.17444
TFmotif	1123	E2F1DP2_01	2.25376e-07	0.101855	1.60339e-22	0.986606	5.05027e-05	0.321485	1.64315e-11	0.0981834	0.526316	0.0390729	0.00295635	0.940677
TFmotif	1124	E2F4DP2_01	1.99387e-06	0.010572	2.17349e-17	0.169249	0.00121035	0.424895	6.01425e-09	0.602737	0.550694	0.426696	0.0057179	0.515896
TFmotif	1125	HFH4_01	2.65929e-06	0.358795	2.49877e-06	0.692031	0.00108806	0.0659814	3.53436e-06	0.26218	0.937655	0.181597	0.0250673	0.125809
TFmotif	1126	AML1_Q6	1.53653e-11	0.957299	3.53011e-19	0.974753	6.57106e-10	0.0994357	1.66241e-09	0.21683	0.0550256	0.59447	9.31889e-05	0.894283
TFmotif	1127	HNF4_DR1_Q3	1.06559e-06	0.575702	1.8853e-13	0.10594	7.53392e-06	0.271166	2.35872e-09	0.609768	0.120073	0.365532	0.000173042	0.59928
TFmotif	1128	LXR_DR4_Q3	5.03912e-08	0.204283	6.50281e-17	0.308026	3.39328e-07	0.898544	3.64471e-10	0.648471	0.0209568	0.889166	0.0073314	0.892631
TFmotif	1129	SREBP_Q3	1.65006e-05	0.462285	1.67242e-18	0.240999	6.94783e-07	0.0534849	3.45718e-13	0.684162	0.0107072	0.931532	0.000113362	0.415587
TFmotif	1130	AHR_Q5	2.13366e-08	0.93693	9.18739e-33	0.254208	9.96527e-12	0.143531	1.5118e-20	0.0762594	0.0708734	0.453532	0.00221283	0.3565
TFmotif	1131	GATA_Q6	4.46739e-06	0.969755	9.24381e-12	0.0663637	3.25545e-07	0.228956	0.000320124	0.50105	1	0.802924	0.149084	0.245017
TFmotif	1132	HNF3_Q6	9.6305e-06	0.272696	9.68321e-06	0.083546	0.00226179	0.701114	1.93603e-09	0.766082	0.632407	0.483231	0.140536	0.862509
TFmotif	1133	SMAD_Q6	1.25526e-09	0.847505	4.42566e-22	0.987263	1.04384e-07	0.880044	5.15286e-10	0.58756	0.0146399	0.885361	0.00336815	0.792571
TFmotif	1134	HIF1_Q3	2.26385e-13	0.387567	3.30361e-22	0.98586	1.05611e-05	0.513667	2.32929e-14	0.569795	0.0762093	0.388785	1.97811e-06	0.878223
TFmotif	1135	AP2_Q3	7.94429e-13	0.405429	6.8577e-30	0.768481	3.32e-08	0.491601	4.66428e-13	0.67089	0.172961	0.523072	5.31014e-05	0.135462
TFmotif	1136	E2F_Q2	9.39291e-14	0.0256977	3.51798e-33	0.646797	2.34104e-09	0.955846	3.35673e-22	0.59463	0.00931602	0.322725	0.000208071	0.959723
TFmotif	1137	E2A_Q2	2.39666e-09	0.18794	1.53923e-15	0.329839	8.54401e-10	0.246498	1.01237e-10	0.952984	0.690151	0.0947642	0.0009232	0.570635
TFmotif	1138	NF1_Q6_01	9.22909e-06	0.828325	1.28741e-12	0.175099	7.02818e-06	0.645964	1.76125e-06	0.0167191	0.34269	0.387356	0.000276139	0.115969
TFmotif	1139	EGR_Q6	6.67058e-11	0.114437	3.31504e-39	0.163368	8.1715e-15	0.299594	4.87194e-21	0.483889	0.0400888	0.997191	5.51481e-06	0.113511
TFmotif	1140	FOX_Q2	5.37569e-06	0.0989386	2.81917e-07	0.0367697	0.00728575	0.0463005	8.21142e-07	0.629877	0.490243	0.351815	0.00528233	0.968205
TFmotif	1141	AP2_Q6_01	1.44087e-08	0.371754	6.81968e-24	0.2265	1.05897e-07	0.763184	4.20214e-08	0.0543926	0.0146766	0.34432	0.00153877	0.600545
TFmotif	1142	CREB_Q2_01	8.61625e-11	0.743623	3.47087e-16	0.0895343	2.17501e-06	0.986674	7.77166e-12	0.108784	0.291949	0.319247	0.000356871	0.16346
TFmotif	1143	CREB_Q4_01	5.49293e-06	0.634788	2.83307e-17	0.976412	6.78323e-07	0.719763	1.6449e-14	0.0348705	0.703876	0.986675	0.00283644	0.24043
TFmotif	1144	E2F_Q3_01	3.50226e-13	0.288358	3.6316e-28	0.713546	2.14375e-10	0.497183	2.54919e-14	0.31656	0.00241835	0.014467	9.75011e-08	0.193236
TFmotif	1145	E2F_Q4_01	5.22374e-11	0.649034	7.42337e-21	0.201534	1.02398e-07	0.838088	3.42813e-15	0.756334	0.0137632	0.0155141	6.86267e-08	0.910134
TFmotif	1146	E2F_Q6_01	1.24681e-10	0.609251	5.88492e-26	0.416921	3.35876e-11	0.757076	8.96957e-18	0.363856	0.0182822	0.165584	2.2827e-06	0.101738
TFmotif	1147	AP1_Q2_01	1.54868e-06	0.220835	4.11617e-09	0.549498	0.00284287	0.572425	1.4596e-08	0.13491	0.637424	0.0513195	3.92308e-05	0.850422
TFmotif	1148	AP4_Q6_01	1.86395e-07	0.562601	3.04151e-11	0.791449	2.60914e-08	0.367118	9.13378e-08	0.819497	0.415462	0.427711	0.00110202	0.763006
TFmotif	1149	E2_Q6_01	2.06637e-08	0.225943	1.04673e-11	0.532584	1.62462e-08	0.275199	7.92196e-15	0.191129	0.0383677	0.420828	4.37682e-09	0.0202658
TFmotif	1150	MYOD_Q6_01	0.000404624	0.987536	8.77236e-16	0.0730228	1.61529e-05	0.51632	5.15251e-12	0.586495	0.631724	0.648087	0.108923	0.120826
TFmotif	1151	SP1_Q6_01	5.08047e-10	0.312203	2.6179e-46	0.622181	3.14999e-14	0.0275441	2.00436e-17	0.212411	0.00228048	0.759174	5.00194e-08	0.257053
TFmotif	1152	SP1_Q4_01	1.87516e-08	0.127964	6.45255e-40	0.649503	3.2567e-13	0.874364	1.84442e-17	0.824843	0.00155802	0.899493	1.76079e-07	0.91685
TFmotif	1153	SP1_Q2_01	2.52409e-09	0.0741942	8.61529e-43	0.0467645	4.0054e-12	0.354064	5.15608e-19	0.957545	0.00161615	0.844308	1.97134e-07	0.0404653
TFmotif	1154	E2F1_Q3_01	3.45306e-14	0.846268	1.17411e-27	0.186529	1.45196e-09	0.573173	1.38253e-15	0.432587	0.0547167	0.0454138	2.6223e-05	0.151245
TFmotif	1155	E2F1_Q4_01	2.45508e-12	0.430483	5.35e-29	0.695225	5.45916e-11	0.633654	8.53507e-14	0.196561	0.00064764	0.517036	1.15072e-08	0.00497667
TFmotif	1156	E2F1_Q6_01	2.69148e-16	0.00669693	2.38617e-35	0.145979	2.97355e-08	0.388278	4.56033e-17	0.57123	0.0310347	0.935251	1.63442e-05	0.694011
TFmotif	1157	CP2_02	1.11691e-07	0.639056	9.40962e-25	0.456416	3.25833e-09	0.850296	3.60572e-16	0.997524	0.0589242	0.347928	0.000304945	0.471191
TFmotif	1158	ER_Q6_02	4.07735e-05	0.479333	1.04725e-22	0.357621	3.81581e-05	0.0255175	1.31165e-09	0.693062	0.216199	0.855172	0.00242871	0.937617
TFmotif	1159	ETS_Q6	0.0113587	0.935634	1.76001e-08	0.682725	2.17249e-07	0.171778	4.5878e-10	0.151242	0.280018	0.787072	0.0162416	0.965045
TFmotif	1160	E2A_Q6	1.38989e-05	0.580555	4.21079e-07	0.794669	0.000262343	0.834843	9.22403e-07	0.626994	0.687041	0.843377	0.86133	0.0574974
TFmotif	1161	SMAD_Q6_01	5.0978e-08	0.335262	4.44406e-13	0.231518	2.32115e-06	0.459354	2.55654e-09	0.396357	0.0356976	0.187465	0.000352108	0.992099
TFmotif	1162	RFX_Q6	7.9014e-05	0.687571	5.38448e-24	0.557736	0.000102259	0.805492	3.77143e-08	0.91876	0.2669	0.120302	0.0826693	0.937668
TFmotif	1163	AHRHIF_Q6	7.18776e-15	0.803762	8.19439e-32	0.0123291	8.89123e-09	0.286863	1.64955e-16	0.181408	0.138066	0.189131	0.000255735	0.565021
TFmotif	1164	PAX6_Q2	0.00626166	0.617246	1.52133e-13	0.415753	2.87543e-05	0.520109	2.01444e-05	0.606113	0.483443	0.16402	0.00023944	0.762189
TFmotif	1165	KROX_Q6	3.39485e-10	0.715846	1.03172e-40	0.751171	6.95673e-12	0.8707	1.81536e-16	0.557965	0.0116383	0.528887	2.31855e-05	0.151058
TFmotif	1166	MAF_Q6_01	1.96829e-07	0.720054	3.37904e-15	0.364767	1.15837e-06	0.778491	1.78176e-08	0.723875	0.117793	0.181187	0.00103456	0.576991
TFmotif	1167	PEBP_Q6	1.01591e-05	0.56199	2.46693e-13	0.345471	9.06964e-07	0.171746	1.24112e-09	0.520246	0.0324433	0.840915	0.00521468	0.00690847
TFmotif	1168	FOXP1_01	0.000312043	0.572724	9.71699e-12	0.920646	0.000376222	0.968841	0.000796144	0.873647	0.310063	0.754139	0.287039	0.448797
TFmotif	1169	CDX_Q5	0.00298304	0.203774	9.09004e-06	0.602666	0.149661	0.0516514	0.0137023	0.682277	0.587387	0.96179	0.569714	0.782866
TFmotif	1170	TAL1_Q6	3.81711e-08	0.508252	6.32338e-16	0.0870643	0.00332749	0.846799	1.16514e-08	0.598881	0.0114672	0.802764	0.229888	0.812395
TFmotif	1171	PBX_Q3	0.0899788	0.67448	5.21265e-05	0.770492	0.00123566	0.33798	0.000102701	0.449552	0.79543	0.395354	0.0884367	0.725769
TFmotif	1172	AIRE_01	0.0510466	0.59865	0.000767314	0.0264629	0.000139127	0.451867	4.52396e-05	0.950903	0.642808	0.870422	0.378359	0.282126
TFmotif	1173	DEAF1_01	3.59323e-07	0.574255	4.48563e-25	0.885957	3.10064e-07	0.0169114	5.6191e-15	0.472856	0.0415352	0.145828	0.000167234	0.635438
TFmotif	1174	DEAF1_02	9.8607e-09	0.380925	4.18144e-16	0.41995	6.04801e-07	0.873004	4.5107e-11	0.167067	0.0494832	0.877556	7.72861e-06	0.546493
TFmotif	1175	HELIOSA_02	0.000879859	0.478859	0.00178616	0.863111	0.00203726	0.359983	0.0139064	0.699778	1	0.736919	0.00513062	0.903808
TFmotif	1176	HES1_Q2	1.52437e-08	0.174676	8.37874e-27	0.574173	4.24304e-05	0.0911789	3.56994e-14	0.110699	0.257366	0.60273	9.34528e-06	0.3325
TFmotif	1177	HNF3_Q6_01	0.00171014	0.766364	1.64651e-06	0.617611	0.00421981	0.469468	9.20308e-05	0.769713	0.921242	0.825744	0.0952075	0.473823
TFmotif	1178	SOX_Q6	0.0060826	0.957549	1.86877e-08	0.964514	3.99246e-07	0.30969	3.21832e-05	0.205485	0.0722287	0.499657	0.0251758	0.525216
TFmotif	1179	TBX5_01	1.17942e-08	0.535704	2.07449e-18	0.588257	5.25622e-06	0.439942	3.6423e-12	0.430016	0.52932	0.0951524	3.2494e-06	0.16159
TFmotif	1180	TBX5_02	0.000298334	0.382147	7.78209e-09	0.40401	0.00254629	0.444535	8.69683e-10	0.220839	0.8317	0.377992	0.14404	0.857413
TFmotif	1181	NRSF_Q4	0.0024487	0.287881	3.53315e-22	0.664722	1.27554e-05	0.859755	6.31442e-09	0.0125079	0.0230969	0.658699	0.000235517	0.40411
TFmotif	1182	HNF4_Q6_01	1.81006e-05	0.486182	1.31283e-14	0.987517	0.00114671	0.635979	1.73852e-09	0.342667	0.235495	0.550546	1.08967e-05	0.652194
TFmotif	1183	EBOX_Q6_01	4.52504e-08	0.672756	1.43404e-15	0.754887	4.56698e-07	0.591006	1.45674e-10	0.387554	0.509795	0.351939	0.0383139	0.656462
TFmotif	1184	COUPTF_Q6	9.47436e-06	0.942455	2.94555e-17	0.156059	6.73174e-08	0.151808	4.43071e-12	0.481427	0.0231537	0.129019	3.47079e-06	0.350495
TFmotif	1185	GLI_Q2	0.000188671	0.619021	1.91996e-10	0.349061	1.59575e-09	0.669114	4.1169e-11	0.503988	0.00598517	0.886524	0.00544881	0.753327
TFmotif	1186	NKX25_Q5	1.27554e-05	0.918529	2.67391e-14	0.21457	5.83747e-07	0.410463	2.38443e-08	0.427763	0.492445	0.371452	1.26199e-06	0.600025
TFmotif	1187	TBX5_Q5	0.00887248	0.706568	2.87049e-11	0.679495	9.50695e-08	0.359002	2.71194e-10	0.30296	0.0409935	0.537185	0.00185992	0.701445
TFmotif	1188	AP2ALPHA_02	7.1273e-06	0.445157	2.10724e-25	0.189148	4.03784e-07	0.407691	1.06988e-10	0.180987	0.6426	0.22771	5.98647e-06	0.0826547
TFmotif	1189	AP2ALPHA_03	0.000898652	0.935772	1.97503e-13	0.0787261	1.16221e-05	0.614748	2.63872e-08	0.753814	0.574285	0.322024	0.00810093	0.803465
TFmotif	1190	BLIMP1_Q6	7.5034e-09	0.475439	3.72208e-06	0.718579	4.26082e-05	0.397664	2.92063e-08	0.542642	0.0754708	0.819597	2.03322e-06	0.830776
TFmotif	1191	GFI1_Q6	8.24261e-07	0.956235	8.12068e-12	0.702413	5.27496e-05	0.587025	1.56393e-06	0.135657	0.594966	0.957891	0.00217335	0.395669
TFmotif	1192	UF1H3BETA_Q6	1.40913e-07	0.404573	1.48333e-34	0.979451	4.08734e-10	0.890512	1.33356e-14	0.103893	0.0597239	0.321745	0.000242758	0.260609
TFmotif	1193	GZF1_01	1.30469e-05	0.354075	4.6593e-06	0.32334	0.000295796	0.138073	6.49881e-08	0.304326	0.57658	0.888776	0.000234828	0.639333
TFmotif	1194	HIC1_02	2.23922e-10	0.156761	5.58226e-19	0.408568	2.74668e-09	0.521244	4.58983e-15	0.732741	0.0510732	0.610493	2.69922e-07	0.287263
TFmotif	1195	HIC1_03	1.88458e-09	0.302531	3.13392e-20	0.847427	3.39573e-07	0.426917	1.20969e-12	0.658759	0.0153748	0.536998	1.71656e-06	0.900733
TFmotif	1196	PLZF_02	0.000195909	0.267211	1.91742e-07	0.331013	0.203561	0.846004	0.0819636	0.139985	0.544136	0.215471	0.000669895	0.291285
TFmotif	1197	CBF_02	7.07863e-12	0.701733	1.28727e-15	0.250677	1.75602e-07	0.184601	6.88735e-10	0.749767	0.143872	0.889656	0.0022407	0.312155
TFmotif	1198	ZEC_01	0.0001701	0.183295	4.74883e-08	0.895873	0.000609353	0.911831	4.54983e-06	0.815859	0.257456	0.452036	2.03146e-05	0.14974
TFmotif	1199	BRCA_01	6.92601e-05	0.279738	1.15866e-15	0.571636	4.8346e-05	0.569471	0.000792566	0.922858	0.375135	0.000890495	0.00700737	0.129549
TFmotif	1200	LRF_Q2	5.99519e-06	0.898503	1.84284e-19	0.331872	0.000118897	0.953806	1.04632e-07	0.282559	0.0574087	0.565331	0.000140682	0.937285
TFmotif	1201	MOVOB_01	2.79258e-05	0.163335	4.54974e-17	0.274986	3.22832e-05	0.031166	7.45159e-18	0.24712	0.00581199	0.157573	2.02232e-05	0.69919
TFmotif	1202	ZBRK1_01	6.67012e-06	0.941402	4.86386e-16	0.602946	1.05222e-05	0.922695	2.03758e-09	0.600695	0.268225	0.336372	0.0485363	0.725531
TFmotif	1203	SZF11_01	1.04616e-07	0.519965	2.04944e-20	0.320294	0.000707729	0.740225	1.40486e-08	0.242568	0.495905	0.307264	0.000115129	0.977154
TFmotif	1204	RBPJK_Q4	0.000268698	0.46186	1.43232e-09	0.160387	1.74121e-09	0.318018	2.04783e-07	0.965977	0.00770539	0.036274	0.159965	0.0942907
TFmotif	1205	RBPJK_01	1.17188e-09	0.12404	1.50867e-15	0.200183	1.41314e-06	0.7877	2.60208e-09	0.0930683	0.108127	0.8558	0.00178876	0.164731
TFmotif	1206	CACD_01	1.39801e-07	0.398583	6.54144e-34	0.545261	1.75978e-09	0.265268	1.24519e-16	0.675768	0.0402355	0.935054	1.88114e-06	0.707506
TFmotif	1207	OTX_Q1	9.8821e-06	0.189471	1.41598e-06	0.663952	7.34866e-05	0.818732	6.13549e-05	0.340363	0.366378	0.202649	0.16203	0.416645
TFmotif	1208	WT1_Q6	6.7823e-08	0.689606	5.16051e-26	0.774045	1.66134e-07	0.491992	8.21758e-20	0.865407	0.00164133	0.398258	1.07838e-06	0.160357
TFmotif	1209	KAISO_01	4.85145e-06	0.577119	5.93649e-11	0.903224	7.83202e-06	0.591376	4.82985e-10	0.565237	0.786055	0.350985	0.0217987	0.202929
TFmotif	1210	ZNF219_01	6.06832e-07	0.700074	7.585e-28	0.708731	5.9546e-08	0.996874	2.50162e-17	0.486748	0.0170411	0.111766	1.53306e-05	0.757756
TFmotif	1211	NANOG_01	1.31774e-08	0.556548	8.41469e-14	0.335407	0.00419118	0.588213	1.95022e-10	0.281319	0.872448	0.553681	0.00171623	0.976242
TFmotif	1212	VMYB_01	1.99262e-09	0.557662	7.07686e-06	0.547604	0.00256452	0.312142	1.37763e-08	0.883407	0.112906	0.518411	0.252526	0.64252
TFmotif	1213	ATF_01	0.00618851	0.27616	1.69857e-16	0.831798	4.80186e-06	0.609458	1.41449e-12	0.101774	0.798995	0.910525	0.000812804	0.776922
TFmotif	1214	VMAF_01	0.000614502	0.837508	2.97855e-14	0.0597728	0.0207095	0.714344	3.5201e-06	0.207731	0.139084	0.906432	0.000345161	0.928597
TFmotif	1215	CREBP1_01	0.0150827	0.459109	0.0174994	0.00574329	0.000352955	0.586518	0.0368982	0.18349	0.621534	0.324191	0.461723	0.547296
TFmotif	1216	IK3_01	1.19402e-07	0.528131	4.53407e-17	0.0948686	0.000196322	0.867633	2.12645e-11	0.387502	0.422059	0.0591068	0.000189168	0.188115
TFmotif	1217	CDXA_01	2.78131e-06	0.722082	9.51842e-06	0.761809	0.0775161	0.05256	0.0201667	0.765048	0.421794	0.89998	0.15047	0.54544
TFmotif	1218	CEBPA_01	2.44208e-05	0.589477	1.78396e-05	0.953001	0.000764446	0.261277	0.00332267	0.386619	0.335004	0.148687	0.630837	0.910545
TFmotif	1219	GATA1_04	0.000113265	0.840295	7.07331e-08	0.471542	0.0731847	0.96986	2.76304e-06	0.652957	0.924284	0.678487	0.0570627	0.730165
TFmotif	1220	HNF1_01	0.000515039	0.679641	0.000132881	0.924207	0.000738481	0.732444	0.00119244	0.511931	1	0.324678	0.0103188	0.56449
TFmotif	1221	OCT1_03	0.336303	0.724404	5.83332e-06	0.889123	0.0390922	0.140402	0.190402	0.298228	0.557857	0.0751644	0.00244827	0.765928
TFmotif	1222	OCT1_04	0.0953797	0.975694	0.0064519	0.0412217	0.205312	0.844514	0.00709504	0.928782	1	0.595066	0.207651	0.656594
TFmotif	1223	HSF1_01	4.59549e-05	0.601095	0.000136973	0.187279	0.0821806	0.734154	0.00054688	0.560325	0.696916	0.195207	0.0445978	0.980052
TFmotif	1224	HSF2_01	3.78681e-06	0.585263	1.70898e-09	0.485187	0.00209664	0.491834	0.0117604	0.635801	0.887969	0.825714	0.0384651	0.444054
TFmotif	1225	CEBP_Q2	1.04752e-05	0.183702	0.00297033	0.953978	0.0150818	0.819361	0.0125969	0.255689	0.316093	0.620699	0.185284	0.131574
TFmotif	1226	VBP_01	0.000321421	0.0337012	8.03224e-06	0.481951	0.00127248	0.101205	0.00888411	0.336294	0.664357	0.970937	0.29009	0.799029
TFmotif	1227	NKX25_02	4.23269e-05	0.561555	2.31218e-06	0.67044	0.00652316	0.393056	0.00115813	0.850999	0.161385	0.1536	0.260949	0.630804
TFmotif	1228	ISRE_01	7.71909e-05	0.352578	5.72389e-15	0.635338	0.000373637	0.867579	0.00241548	0.195135	0.201466	0.140733	0.000750726	0.135847
TFmotif	1229	XFD1_01	1.27611e-05	0.327445	7.662e-07	0.381262	0.0952434	0.988108	0.0192344	0.182818	1	0.318786	0.0902471	0.197249
TFmotif	1230	XFD3_01	0.000628997	0.938345	0.000346264	0.616398	0.0107402	0.0279751	0.000938609	0.866544	0.880781	0.152777	0.119406	0.893134
TFmotif	1231	FREAC7_01	8.68479e-06	0.0675547	0.00513006	0.579364	0.0038048	0.747116	0.00430976	0.50236	0.312072	0.597981	0.179626	0.402905
TFmotif	1232	GEN_INI2_B	0.0235847	0.464234	0.00107404	0.762485	5.1563e-06	0.791322	7.81843e-05	0.484447	0.145988	0.177266	0.000132928	0.712004
TFmotif	1233	GATA1_05	0.000483108	0.924739	3.90966e-08	0.133931	5.67858e-05	0.000817913	1.15175e-07	0.807577	0.0542516	0.784184	0.00397453	0.788132
TFmotif	1234	GATA1_06	0.000803083	0.97255	8.47171e-11	0.00297115	0.000345947	0.583125	6.33221e-06	0.131459	0.447088	0.319961	0.106154	0.447593
TFmotif	1235	GATA2_02	0.000346795	0.714084	3.26409e-09	0.32807	1.79124e-05	0.0151234	1.27421e-08	0.913238	0.092771	0.211639	0.564422	0.0300627
TFmotif	1236	GATA2_03	0.000263031	0.155747	2.59937e-07	0.464412	8.84742e-07	0.834494	0.00319852	0.871089	0.50327	0.00715828	0.509497	0.370582
TFmotif	1237	GATA3_02	0.00024572	0.318307	3.87365e-07	0.54679	3.84257e-06	0.571439	0.000551664	0.0933292	0.930681	0.63987	0.579034	0.135673
TFmotif	1238	GATA3_03	0.0256927	0.930321	4.84756e-05	0.99549	3.63487e-05	0.117695	0.135322	0.86513	0.425943	0.779938	0.00190366	0.906114
TFmotif	1239	BACH1_01	0.000277133	0.577514	1.11059e-06	0.278432	0.00047978	0.0361844	1.57357e-07	0.102883	0.749568	0.871213	0.0021017	0.926204
TFmotif	1240	AP1_01	1.08487e-05	0.356953	9.10042e-10	0.390935	0.000504858	0.0317303	4.48939e-07	0.827515	0.251364	0.215232	0.00221593	0.321133
TFmotif	1241	CEBPGAMMA_Q6	0.382799	0.224547	0.011071	0.17539	3.66456e-05	0.440344	0.00714247	0.00657527	0.547548	0.15602	0.00204912	0.880886
TFmotif	1242	DBP_Q6	0.0313509	0.534485	1.43909e-22	0.135169	0.00614723	0.152157	1.08275e-10	0.945345	0.102704	0.671698	0.0944744	0.241008
TFmotif	1243	HOXA4_Q2	3.41328e-05	0.456027	4.36534e-06	0.116904	0.000164961	0.0797037	0.00237955	0.520414	0.000305766	0.365669	4.48282e-05	0.932333
TFmotif	1244	ATF1_Q6	6.59027e-08	0.299879	1.13343e-19	0.380587	4.40546e-09	0.990349	6.09052e-08	0.253388	0.804168	0.935528	5.69705e-05	0.605471
TFmotif	1245	IRF_Q6	4.51292e-05	0.0640913	1.24124e-13	0.789514	0.122937	0.616261	5.00332e-05	0.459915	0.0766348	0.251158	0.0443778	0.409695
TFmotif	1246	OCT_Q6	1.6912e-06	0.122253	2.56142e-06	0.797364	0.13745	0.480623	0.00830095	0.136769	0.90832	0.745181	0.313164	0.391555
TFmotif	1247	CREB_Q3	1.07776e-09	0.991519	5.52766e-17	0.167169	0.000307439	0.910892	1.86484e-14	0.17346	0.588341	0.767496	0.000108646	0.848425
TFmotif	1248	LEF1_Q2	2.43162e-07	0.218108	7.23612e-18	0.667815	1.64933e-07	0.81631	1.31005e-06	0.238292	0.21786	0.783877	1.08019e-06	0.740355
TFmotif	1249	OCT1_Q5_01	2.06161e-05	0.972953	6.85235e-06	0.862442	0.0065663	0.30609	0.00537808	0.344143	0.896578	0.845002	0.537816	0.821653
TFmotif	1250	PR_01	0.000402821	0.935657	6.50404e-18	0.433119	9.24641e-06	0.464342	5.38608e-07	0.464522	0.704417	0.35209	0.00286548	0.435378
TFmotif	1251	GR_01	0.00349195	0.103633	2.63617e-08	0.366658	0.00231043	0.722722	5.90842e-09	0.774999	0.550416	0.195141	0.000136193	0.175378
TFmotif	1252	PR_02	0.00608649	0.33546	2.50754e-10	0.366046	0.0010051	0.815502	4.98869e-08	0.413835	0.190977	0.00960571	0.00752736	0.854061
TFmotif	1253	IRF_Q6_01	0.00274887	0.530909	3.62284e-10	0.692744	0.0744864	0.528041	0.000724615	0.0790578	0.0738943	0.864695	0.00913882	0.873206
TFmotif	1254	FOXP3_Q4	0.000393877	0.672767	1.48172e-05	0.774325	0.105057	0.349519	2.80933e-05	0.949319	0.19094	0.0177718	4.89557e-06	0.646738
TFmotif	1255	HMGIY_Q3	0.000193844	0.206189	8.43441e-10	0.103694	0.0101444	0.0380444	0.000270225	0.312268	0.667945	0.617638	0.578069	0.0880378
TFmotif	1256	OCT4_01	0.105945	0.388518	0.000474352	0.0246684	0.00107113	0.141879	0.294628	0.527091	0.828852	0.782267	0.00316701	0.240516
TFmotif	1257	ELK1_01	6.23114e-07	0.0680849	1.85097e-16	0.189026	1.07078e-05	0.683994	8.28634e-12	0.355855	0.403389	0.559484	0.000520338	0.460357
TFmotif	1258	E2F_01	2.15017e-05	0.618478	5.49427e-09	0.665205	0.00477498	0.88104	1.79091e-06	0.280388	0.967899	0.0513393	0.00917932	0.0708291
TFmotif	1259	ELK1_02	5.82215e-09	0.841075	1.33497e-24	0.193587	2.03402e-09	0.656122	3.95846e-14	0.247353	0.0134438	0.510453	0.000342916	0.839293
TFmotif	1260	CETS1P54_01	1.28991e-10	0.642086	2.46318e-19	0.542738	1.02666e-11	0.871454	6.00003e-17	0.415111	0.0264703	0.0902436	4.20594e-07	0.931701
TFmotif	1261	E2F_02	5.81576e-09	0.706908	5.11372e-23	0.176763	5.21898e-07	0.0849808	3.5076e-14	0.531992	0.00578769	0.218787	1.21e-05	0.711694
TFmotif	1262	COMP1_01	5.17939e-06	0.118677	1.34502e-11	0.678106	0.000800113	0.408496	3.95616e-06	0.794646	0.587293	0.104197	3.47166e-06	0.380762
TFmotif	1263	YY1_01	1.40815e-07	0.391788	5.63127e-07	0.26994	1.36943e-06	0.319089	0.00237628	0.833633	0.731601	0.227606	0.0178692	0.295569
TFmotif	1264	IRF1_01	0.000686608	0.818987	2.81652e-09	0.902348	0.000433026	0.381642	7.36638e-09	0.213878	0.615328	0.967716	0.00129288	0.882737
TFmotif	1265	CETS1P54_02	3.12649e-05	0.199985	2.92654e-09	0.30224	0.00149763	0.636053	1.81094e-09	0.969353	0.0478758	0.187186	0.0737349	0.411282
TFmotif	1266	GATA1_01	0.000260749	0.0272528	1.43463e-18	0.776241	0.000357532	0.0672855	1.09559e-07	0.498204	0.108127	0.873403	0.0613001	0.287425
TFmotif	1267	PAX6_01	0.000136824	0.443885	2.53802e-08	0.672912	0.000345063	0.526122	3.66381e-07	0.729379	0.266951	0.0753487	0.00107976	0.27638
TFmotif	1268	CDPCR1_01	0.000511961	0.520672	8.63678e-10	0.469826	0.00569757	0.685115	7.12505e-08	0.406228	0.168385	0.116388	0.0736037	0.432795
TFmotif	1269	TAXCREB_02	0.00112458	0.320574	2.55059e-12	0.269126	1.79254e-08	0.329546	3.62188e-15	0.804082	0.923875	0.0783054	0.000485974	0.558134
TFmotif	1270	MYCMAX_01	9.69006e-08	0.565089	3.54328e-06	0.407137	5.49049e-06	0.826268	9.35116e-07	0.192284	0.699092	0.531488	0.0458598	0.0316687
TFmotif	1271	USF_01	2.12977e-08	0.953893	8.4559e-11	0.94746	1.96756e-05	0.549723	2.8376e-09	0.408455	0.232251	0.346134	0.0352396	0.0975369
TFmotif	1272	GATA1_03	0.00157899	0.259721	5.16546e-10	0.296946	4.8388e-05	0.168673	8.16323e-09	0.723975	0.400134	0.925212	0.000120514	0.232868
TFmotif	1273	BRACH_01	0.02736	0.51443	3.55068e-06	0.631292	0.000234294	0.52525	0.000195309	0.170154	0.633146	0.514162	0.00342788	0.25411
TFmotif	1274	RORA1_01	1.36733e-07	0.00135036	4.62833e-19	0.892656	0.00142368	0.0369293	1.13411e-07	0.88645	0.96792	0.266012	0.178713	0.987596
TFmotif	1275	CREB_Q2	5.25126e-09	0.218317	3.62301e-19	0.502817	0.000255954	0.434902	2.20953e-13	0.784223	0.628515	0.0131791	1.91499e-09	0.894011
TFmotif	1276	MYB_Q6	1.63706e-08	0.330732	2.88156e-24	0.910753	2.72308e-08	0.614276	6.42216e-10	0.850727	0.578846	0.0811686	0.000581774	0.191766
TFmotif	1277	NFY_Q6	5.77549e-08	0.0919197	2.45176e-19	0.852448	7.78729e-06	0.778427	2.4552e-10	0.209453	0.197118	0.30577	0.203317	0.319719
TFmotif	1278	USF_Q6	3.43963e-09	0.802142	2.9207e-18	0.378425	5.08204e-07	0.580022	4.73775e-13	0.814651	0.648171	0.93264	0.000376762	0.270847
TFmotif	1279	ER_Q6	6.18057e-06	0.0237495	9.75766e-18	0.532508	0.010968	0.539614	9.06479e-13	0.559076	0.840371	0.0125996	0.0573377	0.1823
TFmotif	1280	NFKB_C	2.01972e-06	0.734896	7.03102e-16	0.508156	1.09785e-07	0.692195	2.42291e-15	0.679415	0.0418552	0.741172	0.000326069	0.277806
TFmotif	1281	NFY_C	1.87988e-07	0.354856	1.72282e-20	0.319239	5.10047e-05	0.19224	6.11442e-12	0.343198	0.0159896	0.930547	0.0136651	0.651334
TFmotif	1282	PADS_C	1.93808e-05	0.385933	7.51301e-10	0.626504	1.08322e-10	0.88659	1.99843e-07	0.691973	0.0838458	0.464029	0.00406055	0.992085
TFmotif	1283	POLY_C	1.87899e-09	0.880018	9.54016e-07	0.547559	0.00217957	0.592996	0.000297717	0.354646	0.211493	0.318565	7.34363e-07	0.221385
TFmotif	1284	SRF_C	6.08369e-07	0.949503	9.90127e-08	0.466523	0.00831042	0.748939	3.03397e-07	0.0180351	0.777641	0.559437	0.000232163	0.420363
TFmotif	1285	ARNT_01	5.91466e-09	0.833087	5.82716e-17	0.668697	7.44731e-06	0.398701	1.08631e-08	0.713449	0.0124593	0.857273	0.00173506	0.435134
TFmotif	1286	BARBIE_01	1.64654e-06	0.500332	1.92776e-10	0.331457	0.00019823	0.303978	1.10795e-09	0.549828	0.562571	0.407548	6.12586e-06	0.168893
TFmotif	1287	EGR3_01	7.83834e-13	0.658489	2.98444e-31	0.0403452	1.32777e-10	0.0370485	8.3194e-13	0.915329	0.0288959	0.443352	3.43759e-05	0.550441
TFmotif	1288	EGR2_01	1.11879e-10	0.0390656	1.11143e-24	0.564741	1.35403e-07	0.179177	8.92825e-14	0.19982	0.0366739	0.372797	1.5019e-05	0.867332
TFmotif	1289	XBP1_01	2.4149e-05	0.590374	1.57491e-08	0.117638	1.03876e-05	0.0833027	4.04447e-10	0.846668	0.476598	0.487441	0.000538924	0.307753
TFmotif	1290	TATA_01	2.09307e-09	0.115728	0.0001892	0.28354	0.000691421	0.907444	2.27549e-05	0.311572	0.668769	0.877232	0.000977705	0.0498561
TFmotif	1291	CAP_01	0.000549	0.295334	7.80357e-07	0.791916	0.0113576	0.663724	1.0965e-07	0.797213	0.0907943	0.418219	0.000440067	0.982726
TFmotif	1292	CAAT_01	2.91726e-10	0.103858	1.91046e-22	0.580123	3.98525e-05	0.704154	3.20684e-13	0.739685	0.0290447	0.409345	0.113057	0.748476
TFmotif	1293	STAF_01	1.25445e-08	0.979288	2.55242e-13	0.454325	2.6898e-05	0.964173	2.08023e-07	0.449508	0.0229268	0.886542	8.65048e-05	0.0630986
TFmotif	1294	FREAC3_01	2.07983e-05	0.450711	3.56562e-07	0.0710477	0.115666	0.454094	0.000622814	0.417035	0.632555	0.792077	0.233894	0.459582
TFmotif	1295	ACAAT_B	2.53481e-05	0.357373	1.09945e-19	0.633726	3.25047e-07	0.665366	7.98685e-17	0.814226	0.0297913	0.960951	0.00119937	0.757992
TFmotif	1296	APOLYA_B	7.33736e-05	0.951398	1.17548e-05	0.439388	0.000969394	0.5563	1.09752e-07	0.744653	0.343855	0.262201	0.00773047	0.123622
TFmotif	1297	MEF3_B	0.00023269	0.45047	8.83564e-16	0.504774	3.95698e-07	0.945314	2.07865e-11	0.172869	0.073775	0.474567	0.0183018	0.322137
TFmotif	1298	TAACC_B	3.41328e-05	0.940373	5.31097e-07	0.953317	7.3246e-05	0.440481	0.000161486	0.465365	0.222392	0.141732	0.00276064	0.945635
TFmotif	1299	DTYPEPA_B	6.21506e-06	0.26403	0.00215355	0.714765	0.123643	0.498251	0.000144013	0.324735	0.255684	0.6493	0.316942	0.52968
TFmotif	1300	ETS1_B	0.000111214	0.749957	6.85112e-10	0.344713	6.29695e-11	0.424516	1.91587e-11	0.438392	0.0209228	0.937034	0.00109866	0.196186
TFmotif	1301	AREB6_02	0.00150273	0.107517	3.8106e-13	0.248764	1.05214e-07	0.924746	3.41484e-08	0.384427	0.448738	0.516647	0.10841	0.839804
TFmotif	1302	AREB6_04	0.00614883	0.820975	2.45683e-11	0.368365	8.97114e-05	0.471394	4.54647e-12	0.611182	0.535696	0.296863	0.0762665	0.727542
TFmotif	1303	MEIS1_01	8.76343e-05	0.0886721	2.38458e-11	0.813715	0.0471747	0.86071	6.00691e-09	0.35776	0.283157	0.589598	0.000295099	0.502212
TFmotif	1304	E2F_Q3	1.57353e-08	0.333306	5.23778e-28	0.862053	2.17355e-08	0.826049	1.50661e-14	0.990058	0.0167885	0.19538	5.04416e-06	0.244025
TFmotif	1305	E2F_Q4	1.97297e-09	0.86604	4.65842e-25	0.338839	6.45466e-08	0.498989	5.37076e-16	0.218511	0.00132532	0.649756	5.57804e-06	0.571307
TFmotif	1306	TITF1_Q3	2.55535e-07	0.368277	1.50681e-10	0.0337376	0.00191049	0.825985	6.79937e-05	0.245332	0.210853	0.636737	0.041557	0.851876
TFmotif	1307	HMX1_01	1.94458e-10	0.789339	1.54614e-20	0.972015	6.71111e-06	0.220708	2.22317e-06	0.830078	0.277782	0.145026	0.00159272	0.106528
TFmotif	1308	AR_Q2	0.000981717	0.919249	8.61735e-09	0.249313	0.182931	0.0998723	0.0012759	0.788526	0.108082	0.928682	0.000862327	0.476446
TFmotif	1309	ZIC1_01	0.000111856	0.500497	3.77571e-13	0.339204	2.42646e-07	0.169349	1.46414e-12	0.305578	0.00225554	0.972957	0.0107439	0.791813
TFmotif	1310	IRF7_01	0.00107821	0.210348	1.36136e-11	0.380817	0.0207609	0.521714	1.22506e-06	0.396277	0.228749	0.91725	0.0335541	0.829682
TFmotif	1311	AP2REP_01	0.000243693	0.454018	3.11462e-06	0.755915	0.00309769	0.16888	5.7576e-07	0.225946	0.868187	0.37408	0.0482433	0.924202
TFmotif	1312	AR_01	0.0914829	0.572638	3.20287e-15	0.359495	5.2106e-06	0.299744	1.90839e-05	0.999016	0.879408	0.980486	0.0103661	0.536615
TFmotif	1313	ATF6_01	0.000280474	0.926802	4.11605e-19	0.798233	0.00070301	0.621731	1.39407e-12	0.609409	0.618698	0.739453	0.000511257	0.664693
TFmotif	1314	STAT1_02	2.32615e-06	0.929783	3.01636e-23	0.0954807	6.17331e-05	0.362604	1.06263e-12	0.540767	0.0957483	0.600016	6.83147e-06	0.131081
TFmotif	1315	STAT3_02	3.07236e-08	0.291552	7.09273e-29	0.493723	5.79082e-08	0.657547	1.95798e-10	0.0996223	0.0400929	0.823411	9.8297e-07	0.0567325
TFmotif	1316	ERR1_Q2	0.000292775	0.377994	3.85014e-11	0.648843	0.00574666	0.0794057	1.52535e-07	0.381934	1	0.519273	0.0738929	0.162399
TFmotif	1317	PPARG_01	5.46548e-05	0.593125	5.06109e-12	0.748163	0.00138527	0.300669	4.94749e-14	0.925952	0.28608	0.0519277	0.000786767	0.703099
TFmotif	1318	PPARG_02	0.0412403	0.771583	2.77806e-05	0.25052	0.11266	0.661946	1.09293e-05	0.997865	0.764061	0.895721	0.138475	0.255309
TFmotif	1319	GCNF_01	1.32773e-06	0.124695	1.54066e-12	0.0706675	0.0771126	0.690491	0.000122734	0.261419	0.302272	0.398872	0.00501672	0.852405
TFmotif	1320	NERF_Q2	0.000357962	0.0575427	2.0028e-15	0.138939	1.52644e-06	0.43354	2.58956e-15	0.150894	0.565386	0.876498	3.96071e-09	0.277791
TFmotif	1321	ARNT_02	0.000469841	0.32805	7.95992e-09	0.323456	3.22583e-05	0.276451	1.56921e-06	0.0574631	0.502687	0.405725	0.00108533	0.443811
TFmotif	1322	MYCMAX_03	2.95183e-08	0.645843	2.58228e-11	0.472448	0.00176327	0.0164483	1.15421e-06	0.286692	0.250487	0.531561	0.0007625	0.304783
TFmotif	1323	GATA4_Q3	0.00740485	0.898189	4.93999e-05	0.989187	0.000988943	0.350983	2.70746e-06	0.67827	0.655403	0.308868	0.000740586	0.0214898
TFmotif	1324	HSF_Q6	4.3592e-07	0.585005	1.79406e-17	0.995361	2.35944e-07	0.360549	1.08111e-09	0.98679	0.539778	0.877133	0.0525954	0.174747
TFmotif	1325	MAF_Q6	0.000126164	0.5101	3.94155e-15	0.0720191	0.000297314	0.40522	1.39402e-05	0.949374	0.0172637	0.0256824	0.000262677	0.608744
TFmotif	1326	PEA3_Q6	1.60656e-07	0.184771	2.68016e-18	0.200617	1.59206e-12	0.468539	1.68663e-12	0.543901	0.0135026	0.620482	0.000215819	0.614369
TFmotif	1327	SP3_Q3	1.50718e-05	0.531533	6.08937e-20	0.488462	4.50856e-11	0.591889	1.12634e-11	0.432007	0.0141542	0.526019	2.32452e-05	0.157747
TFmotif	1328	TCF4_Q5	0.00082596	0.769287	3.74169e-09	0.683904	4.25533e-05	0.101116	1.33352e-05	0.944687	0.0858367	0.823874	0.000110528	0.713135
TFmotif	1329	TEL2_Q6	0.000276522	0.306448	3.14553e-14	0.436198	0.000205618	0.280122	1.07246e-12	0.834197	0.589418	0.453681	0.294112	0.997008
TFmotif	1330	XPF1_Q6	1.4419e-07	0.679815	1.04392e-24	0.849908	1.41166e-05	0.0771497	6.34828e-08	0.209694	0.0369354	0.495263	2.05757e-05	0.800178
TFmotif	1331	E4F1_Q6	2.55581e-10	0.924872	3.40884e-19	0.209971	1.75977e-09	0.696032	5.24817e-13	0.990038	0.21168	0.748385	0.000403601	0.604127
TFmotif	1332	CIZ_01	0.00822089	0.310921	0.0643394	0.249071	0.000362174	0.833322	1.47821e-07	0.327098	0.281622	0.273418	0.139436	0.389988
TFmotif	1333	E2F4DP1_01	2.15549e-08	0.669444	1.67786e-24	0.439614	6.63766e-08	0.743228	3.25585e-15	0.50608	0.00779146	0.688946	1.07734e-06	0.225461
TFmotif	1334	E2F1DP1RB_01	5.89318e-08	0.11618	2.98149e-24	0.526798	9.00384e-07	0.103302	1.13101e-13	0.297437	0.00649045	0.866459	1.69334e-05	0.345272
TFmotif	1335	CETS168_Q6	4.99099e-10	0.462655	5.4592e-24	0.370654	7.09226e-12	0.325409	9.35563e-12	0.315341	0.342929	0.371214	0.00047881	0.698258
TFmotif	1336	ELF1_Q6	0.00259939	0.238013	1.17998e-08	0.806481	2.21202e-06	0.598369	0.000137071	0.657251	0.624461	0.375659	0.000615329	0.708912
TFmotif	1337	SREBP1_Q6	8.8553e-05	0.846735	3.36782e-18	0.720293	3.39585e-07	0.00760529	3.47092e-11	0.819634	0.0179934	0.856252	0.00528348	0.997775
TFmotif	1338	HMGIY_Q6	0.0016106	0.253348	1.1454e-05	0.727482	0.000514407	0.258551	3.36901e-06	0.928473	0.812427	0.889675	0.032299	0.832357
TFmotif	1339	DR1_Q3	4.35243e-07	0.245668	1.85553e-16	0.315347	7.44811e-07	0.0368897	1.52013e-10	0.271769	0.183621	0.98338	2.81129e-06	0.631661
TFmotif	1340	PPAR_DR1_Q2	0.000944279	0.105843	6.07533e-14	0.875858	9.95838e-05	0.441164	1.32243e-11	0.793422	0.0555198	0.370656	0.000124213	0.142324
TFmotif	1341	FXR_IR1_Q6	0.00108382	0.674756	6.95558e-11	0.908577	1.86449e-06	0.38634	4.74835e-09	0.790288	0.0690739	0.804514	0.0111629	0.170317
TFmotif	1342	AML_Q6	3.33672e-07	0.992335	4.09159e-08	0.639057	2.80168e-06	0.836951	0.000916299	0.24531	0.36562	0.302325	0.000162311	0.67299
TFmotif	1343	ETS_Q4	0.00169458	0.390444	4.87464e-13	0.671685	9.31212e-08	0.932422	5.65836e-10	0.244602	0.00410934	0.785422	0.024259	0.924831
TFmotif	1344	MYB_Q3	2.1072e-06	0.950067	2.74427e-16	0.193617	8.20049e-08	0.590806	1.60238e-11	0.353199	0.259205	0.326443	0.000170806	0.373366
TFmotif	1345	NFY_Q6_01	9.14539e-08	0.927753	4.38306e-25	0.272674	3.6085e-05	0.0939592	1.20366e-13	0.750247	0.0986977	0.695766	0.103848	0.617862
TFmotif	1346	YY1_Q6	0.00105577	0.450931	7.71283e-12	0.057609	1.35067e-06	0.48453	9.37508e-07	0.939465	0.437379	0.995501	0.00559632	0.415831
TFmotif	1347	TTF1_Q6	0.000130864	0.310342	5.74318e-17	0.818622	3.26156e-08	0.449879	1.14104e-12	0.981752	0.0101262	0.767755	0.0805618	0.446212
TFmotif	1348	MYB_Q5_01	4.19112e-07	0.715996	4.53638e-19	0.241726	6.61627e-09	0.185893	4.04355e-13	0.722446	0.309731	0.686002	2.83644e-06	0.431727
TFmotif	1349	SRF_Q5_01	1.01195e-06	0.360882	5.17792e-14	0.321824	0.00123017	0.690616	8.3388e-09	0.60506	0.0824409	0.117358	0.0339051	0.321503
TFmotif	1350	NFAT_Q4_01	0.02234	0.963509	0.000141365	0.119256	2.46088e-05	0.650312	0.000540456	0.394818	0.643243	0.371045	0.021914	0.800026
TFmotif	1351	AR_03	4.51915e-05	0.550085	1.68404e-14	0.18824	0.00992125	0.983818	5.99955e-10	0.844397	0.590345	0.725044	0.0209846	0.686272
TFmotif	1352	PR_Q2	2.88324e-06	0.995859	2.00798e-06	0.202187	0.131819	0.379082	0.000247332	0.687068	0.0933893	0.440501	0.00131058	0.83803
TFmotif	1353	VDR_Q6	2.23149e-08	0.550713	2.27478e-11	0.288233	0.00315453	0.310277	1.01944e-05	0.849343	0.481379	0.17528	0.000229976	0.871947
TFmotif	1354	AR_Q6	1.13948e-07	0.0240145	1.42094e-17	0.315018	7.56705e-06	0.348395	3.92256e-07	0.211679	0.699421	0.704898	0.0119946	0.574741
TFmotif	1355	T3R_Q6	0.0185608	0.358434	5.12608e-20	0.868962	0.00055336	0.0016137	4.55098e-14	0.209732	0.393174	0.494827	0.00233241	0.314932
TFmotif	1356	DR4_Q2	0.000630942	0.595069	1.0451e-14	0.648998	1.11093e-05	0.121782	9.50268e-08	0.793265	0.0428926	0.479391	0.0100597	0.830686
TFmotif	1357	HNF4_Q6	5.47352e-06	0.329158	3.13946e-11	0.792075	7.77318e-05	0.488977	8.30331e-15	0.00207393	0.676925	0.421266	1.1781e-05	0.811376
TFmotif	1358	EBF_Q6	0.00165995	0.383606	6.28011e-17	0.636963	2.18235e-06	0.831522	4.48319e-06	0.456109	0.57685	0.170816	2.78628e-05	0.50243
TFmotif	1359	TBP_Q6	0.00103198	0.676448	0.576344	0.574916	0.00207068	0.151913	0.00180809	0.132157	0.709714	0.69534	0.277539	0.0244541
TFmotif	1360	STRA13_01	4.83713e-07	0.771621	3.05333e-15	0.658294	2.19027e-07	0.157055	7.16002e-12	0.700007	0.657774	0.593618	0.00117817	0.757946
TFmotif	1361	CHCH_01	2.39378e-07	0.736985	2.24995e-18	0.103473	2.3726e-05	0.841373	1.00852e-11	0.17945	0.00503543	0.095212	0.000207123	0.327458
TFmotif	1362	PBX1_03	0.00670009	0.984919	1.37678e-08	0.233981	0.00144969	0.958254	6.06078e-06	0.28939	0.44618	0.987145	0.029838	0.447115
TFmotif	1363	HNF4_Q6_02	1.04929e-06	0.986059	1.30478e-16	0.153632	0.000206733	0.794448	2.08182e-06	0.444258	0.643805	0.329782	5.10941e-05	0.388379
TFmotif	1364	HNF4_Q6_03	0.000147131	0.105451	3.22847e-24	0.548259	4.14442e-11	0.911	1.38129e-08	0.779904	0.124758	0.393374	9.30862e-07	0.98328
TFmotif	1365	CETS1P54_03	1.29371e-10	0.135214	3.4159e-18	0.335769	2.89073e-13	0.524856	1.1589e-12	0.47818	0.0342429	0.687637	0.000528645	0.684223
TFmotif	1366	CBF_01	9.17715e-08	0.527177	1.29204e-10	0.164673	0.00798523	0.28114	2.29337e-10	0.380625	0.795806	0.871371	0.0496255	0.079442
TFmotif	1367	HOXA7_01	2.36359e-05	0.80732	6.49324e-08	0.554557	0.0533278	0.498172	7.39299e-06	0.767716	0.421812	0.839912	7.11146e-06	0.287811
TFmotif	1368	SOX5_01	0.00625724	0.797981	9.04783e-10	0.816959	0.0374024	0.0529202	0.00205262	0.441112	0.896954	0.192757	0.0238864	0.922026
TFmotif	1369	TAL1BETAE47_01	0.000230744	0.530429	3.70281e-18	0.740902	3.65938e-05	0.790951	9.34031e-10	0.723895	0.631973	0.543705	0.175112	0.148512
TFmotif	1370	TAL1ALPHAE47_01	0.000116574	0.201452	7.50247e-19	0.704087	6.04881e-07	0.959142	6.49071e-09	0.211048	0.421268	0.63733	0.0487221	0.438687
TFmotif	1371	TAL1BETAITF2_01	0.000449249	0.256429	2.00255e-18	0.281364	5.87886e-06	0.99521	2.87212e-07	0.164638	0.410576	0.427185	0.0435012	0.562434
TFmotif	1372	ZID_01	9.40642e-07	0.829667	2.07126e-18	0.982414	1.46426e-06	0.768449	1.34385e-06	0.418281	0.325421	0.186407	3.88812e-05	0.508387
TFmotif	1373	CDP_01	0.000478735	0.384631	8.86601e-06	0.177903	0.30548	0.228478	0.227729	0.497535	0.339817	0.438425	0.0168078	0.177364
TFmotif	1374	PAX2_01	2.67964e-06	0.168972	7.3834e-13	0.248943	2.46513e-06	0.751359	3.10424e-05	0.664777	0.177958	0.845206	5.25612e-05	0.741076
TFmotif	1375	S8_01	0.00037623	0.114275	0.00369631	0.649231	0.00783273	0.69921	0.0031333	0.652421	0.503042	0.579514	0.15343	0.662873
TFmotif	1376	CDPCR3HD_01	7.78209e-05	0.922619	1.19158e-06	0.383066	0.0110358	0.432662	1.56552e-05	0.896354	0.0901182	0.853774	0.0319294	0.173127
TFmotif	1377	NRF2_01	6.88587e-12	0.837305	7.30224e-23	0.980146	5.5402e-10	0.993511	8.62663e-17	0.859496	0.000142235	0.288231	7.8204e-05	0.747827
TFmotif	1378	TAXCREB_01	9.44273e-12	0.555264	6.36618e-19	0.108192	7.57835e-05	0.0478173	5.59364e-10	0.00382203	0.215181	0.129725	4.34335e-09	0.0690271
TFmotif	1379	GATA1_02	6.09538e-05	0.389956	2.86974e-12	0.699719	0.00193975	0.868329	1.12278e-05	0.305805	0.770203	0.282336	0.110267	0.323569
TFmotif	1380	HFH1_01	0.00015969	0.341896	0.000154885	0.617121	0.101403	0.948329	0.0333698	0.771962	1	0.247419	0.0944222	0.28012
TFmotif	1381	PAX5_02	4.87873e-07	0.458044	2.15145e-18	0.476056	3.00055e-05	0.772456	1.05452e-06	0.926015	0.0383302	0.371438	0.000631261	0.358415
TFmotif	1382	BRN2_01	0.000123109	0.79605	0.000900021	0.661537	0.153928	0.820234	0.0153552	0.287669	0.62345	0.376658	0.000377274	0.410753
TFmotif	1383	CEBP_01	0.00794168	0.893416	7.43468e-06	0.228253	0.00347227	0.523335	0.00935614	0.436728	0.337332	0.272935	0.00280028	0.179819
TFmotif	1384	SRY_02	2.16424e-05	0.271865	5.42411e-07	0.979078	0.00153418	0.85766	4.872e-05	0.227099	0.916358	0.838911	0.00427478	0.814872
TFmotif	1385	GR_Q6	0.0418237	0.422452	1.48306e-12	0.336713	0.128235	0.69018	0.000144229	0.963521	0.751223	0.801337	0.00217989	0.063289
TFmotif	1386	GRE_C	0.00777496	0.9768	1.23188e-13	0.137491	0.000329104	0.847432	2.74207e-06	0.0875271	0.38942	0.956502	0.00393686	0.541882
TFmotif	1387	HNF1_C	0.0216579	0.180684	0.000325063	0.190022	0.0137627	0.546181	0.0693976	0.236901	1	0.0804774	0.0371472	0.716964
TFmotif	1388	TATA_C	1.11275e-07	0.323087	1.04113e-05	0.70232	0.158427	0.61868	0.000199844	0.886195	0.687304	0.421494	0.000182216	0.509699
TFmotif	1389	STAT1_01	8.16939e-07	0.787716	1.11392e-09	0.44698	1.55821e-05	0.739699	1.65742e-10	0.520436	0.41467	0.707049	0.000162848	0.850252
TFmotif	1390	OCT1_07	1.43547e-06	0.709364	0.000300368	0.495456	0.000190153	0.951423	0.0107812	0.650081	0.342302	0.531196	0.0732359	0.896399
TFmotif	1391	STAF_02	1.73836e-09	0.65006	9.82454e-16	0.188771	1.64239e-07	0.677651	2.78802e-13	0.271104	0.337636	0.839496	0.000140521	0.278271
TFmotif	1392	XFD2_01	0.000600008	0.642668	0.0175429	0.185722	0.121354	0.629814	0.00142384	0.440877	0.818849	0.559848	0.145664	0.742491
TFmotif	1393	P53_02	0.00123047	0.107397	1.17461e-11	0.846188	0.000468113	0.536389	6.98607e-07	0.980708	0.325916	0.0355926	0.00134085	0.948565
TFmotif	1394	TCF11_01	1.9512e-05	0.30082	5.25188e-10	0.655733	0.000827515	0.0438614	5.6121e-05	0.641455	0.225264	0.307697	0.000427522	0.331516
TFmotif	1395	PAX3_B	1.98209e-05	0.36428	1.21711e-11	0.514209	0.00285362	0.976197	0.000692262	0.711059	0.586362	0.811292	0.000286844	0.610271
TFmotif	1396	PAX9_B	9.9718e-06	0.172199	5.61616e-13	0.843635	3.70122e-08	0.125828	3.82046e-12	0.138324	0.122097	0.367918	0.0027621	0.42996
TFmotif	1397	PAX3_01	1.70819e-06	0.305364	7.90979e-24	0.988211	8.1242e-10	0.486257	1.19116e-08	0.519876	0.216106	0.376894	0.000449543	0.972154
TFmotif	1398	HOXA3_01	1.48238e-08	0.733573	1.88371e-09	0.0178856	0.00191644	0.218231	7.1235e-05	0.631767	0.25346	0.435839	0.0112501	0.686688
TFmotif	1399	SOX9_B1	2.19739e-05	0.744215	2.4675e-07	0.462636	0.00439114	0.178072	0.0089522	0.0319352	0.776028	0.413245	0.0363478	0.715029
TFmotif	1400	TGIF_01	3.60641e-05	0.0904122	8.45417e-12	0.00260162	2.33552e-05	0.335411	0.00327528	0.0480202	0.281374	0.00734433	0.0648199	0.16991
TFmotif	1401	MEIS1BHOXA9_02	1.55364e-06	0.473668	2.24865e-07	0.776823	9.11025e-07	0.763487	0.00448423	0.771666	0.780043	0.782233	0.199991	0.0982346
TFmotif	1402	IPF1_Q4	0.000143087	0.918906	3.06422e-05	0.30741	0.00763645	0.19613	0.000502733	0.179188	0.627201	0.322153	4.13569e-05	0.451933
TFmotif	1403	FOXO1_02	5.1127e-06	0.787753	2.93692e-08	0.160053	0.000199401	0.995578	0.000116847	0.35336	0.724876	0.809061	0.0635148	0.486875
TFmotif	1404	PPARG_03	1.90965e-07	0.0316583	2.14837e-20	0.862576	0.000954208	0.894202	0.00115318	0.166309	0.0580878	0.391946	5.35149e-05	0.138657
TFmotif	1405	AP3_Q6	0.588382	0.929487	2.43758e-05	0.881347	0.0134963	0.504756	0.00720376	0.124246	0.530675	0.289903	0.053179	0.2137
TFmotif	1406	ICSBP_Q6	5.83732e-05	0.802438	1.39502e-09	0.613325	0.00062093	0.633042	0.000195323	0.164377	0.262309	0.865984	0.0519833	0.880824
TFmotif	1407	ZTA_Q2	6.12375e-08	0.530418	3.85644e-13	0.359841	3.48366e-07	0.0432976	1.00799e-07	0.633534	0.455015	0.106772	0.000360275	0.357605
TFmotif	1408	P53_DECAMER_Q2	0.000113406	0.941314	3.68134e-14	0.579861	4.58529e-06	0.726672	9.2223e-10	0.0633969	0.727421	0.552789	0.000128492	0.131584
TFmotif	1409	COUP_DR1_Q6	1.2157e-05	0.315887	2.04493e-14	0.584642	1.63686e-07	0.534331	5.19215e-07	0.322262	0.116218	0.343219	5.90918e-06	0.878601
TFmotif	1410	STAT_Q6	1.06744e-10	0.9348	1.31176e-10	0.586545	5.70909e-06	0.185356	4.80948e-13	0.631822	0.0714575	0.405066	0.000147164	0.280058
TFmotif	1411	NRF2_Q4	2.80259e-06	0.22127	4.16976e-14	0.703975	7.89555e-05	0.502991	1.76664e-05	0.246673	0.441399	0.443406	0.000709471	0.715674
TFmotif	1412	GR_Q6_01	0.000133538	0.552453	1.60843e-10	0.462378	0.0413123	0.553682	6.10498e-09	0.46639	0.251798	0.150526	0.0210209	0.84575
TFmotif	1413	AR_02	0.0020984	0.961465	4.41915e-14	0.474426	0.000718264	0.349377	8.68008e-07	0.63071	0.847342	0.516509	0.0185468	0.150226
TFmotif	1414	DR3_Q4	0.00254059	0.44474	1.35908e-08	0.879368	0.000167657	0.0307705	6.71602e-11	0.971646	0.18053	0.526324	0.01299	0.439039
TFmotif	1415	CREBATF_Q6	3.71793e-08	0.914864	1.83644e-17	0.242996	3.31081e-05	0.119078	9.64832e-14	0.973762	0.391156	0.125674	0.00995834	0.548965
TFmotif	1416	IPF1_Q4_01	1.185e-07	0.226047	3.6031e-06	0.166361	0.0115874	0.618711	0.00299848	0.284227	0.673953	0.474006	0.00690334	0.966619
TFmotif	1417	YY1_Q6_02	4.83467e-10	0.1617	8.28107e-17	0.978304	3.68454e-07	0.124952	1.44087e-05	0.804972	0.384658	0.888455	8.66103e-05	0.158611
TFmotif	1418	RUSH1A_02	0.00152315	0.670397	9.068e-09	0.449808	0.00531678	0.231622	0.00397552	0.0427231	0.639608	0.914885	0.0838803	0.156788
TFmotif	1419	IRF2_01	4.6572e-05	0.226258	2.11595e-09	0.351591	0.000830889	0.585443	1.5486e-05	0.0386363	0.272118	0.30862	0.00296771	0.331571
TFmotif	1420	EVI1_01	0.0119773	0.264644	0.00083751	0.983149	7.91806e-05	0.30343	2.10895e-05	0.0106139	0.598979	0.0403487	0.0546264	0.663109
TFmotif	1421	EVI1_04	0.00134213	0.916749	0.00322152	0.568805	0.000333776	0.839417	0.00522096	0.188622	1	0.223508	0.0670174	0.775491
TFmotif	1422	EVI1_05	0.000102186	0.653307	4.58442e-05	0.26082	0.00731216	0.10915	0.0116554	0.489543	0.856661	0.875362	0.00275934	0.252068
TFmotif	1423	IK1_01	1.63533e-08	0.318017	1.36681e-12	0.744179	2.39557e-08	0.76256	1.5606e-08	0.108724	0.0142263	0.681639	0.0407945	0.0943748
TFmotif	1424	USF_02	4.31427e-09	0.396716	7.62052e-05	0.57141	1.13779e-06	0.975469	0.000352554	0.257547	0.304505	0.463279	0.277136	0.675915
TFmotif	1425	MYCMAX_02	3.46646e-12	0.13849	1.58845e-13	0.25259	5.80765e-06	0.811346	1.79842e-06	0.911557	0.48383	0.984715	0.00338623	0.905948
TFmotif	1426	SRF_01	2.86371e-06	0.885999	2.30116e-07	0.202415	1.86362e-05	0.43622	5.72394e-06	0.73506	0.459153	0.387741	0.0168781	0.525588
TFmotif	1427	SREBP1_01	2.96554e-06	0.125258	1.25272e-12	0.0185368	1.11983e-06	0.631225	4.5229e-07	0.716643	0.318351	0.0481488	0.354549	0.716041
TFmotif	1428	NFY_01	4.42704e-09	0.149666	4.67912e-26	0.887815	2.10237e-05	0.767319	3.01659e-12	0.506927	0.113586	0.223165	0.133563	0.170086
TFmotif	1429	ATATA_B	0.00032971	0.283281	7.35588e-07	0.0845424	0.000340888	0.101341	0.00125521	0.0244451	0.73991	0.977234	0.00415535	0.141552
TFmotif	1430	LPOLYA_B	0.0136993	0.796771	6.99964e-06	0.521381	0.000308751	0.661051	0.000906122	0.661311	0.642082	0.923085	0.086021	0.531785
TFmotif	1431	PAX4_02	0.00020829	0.940064	2.74857e-05	0.00434617	0.0437	0.0415004	1.7629e-06	0.616449	0.564867	0.29903	0.238179	0.948275
TFmotif	1432	AREB6_01	5.27693e-06	0.374638	5.29916e-13	0.624354	0.0064812	0.288859	5.11398e-07	0.252149	0.0913217	0.341433	0.0225111	0.165801
TFmotif	1433	GATA6_01	0.00564219	0.100004	2.25239e-05	0.959228	2.62519e-06	0.160795	5.67113e-05	0.136803	0.0908573	0.331478	0.306697	0.718343
TFmotif	1434	POU3F2_02	0.0098325	0.31749	0.0782132	0.396564	0.0483258	0.566535	9.04177e-05	0.557767	0.571311	0.444627	0.0802571	0.153744
TFmotif	1435	NKX22_01	1.91292e-05	0.474229	2.34115e-06	0.626975	0.0128444	0.24244	0.00130767	0.478818	0.278416	0.506015	0.0355339	0.195571
TFmotif	1436	PAX2_02	6.43413e-05	0.654743	1.10743e-12	0.0855114	0.00140083	0.324322	1.66675e-12	0.220379	0.16323	0.0788546	0.188334	0.878399
TFmotif	1437	BACH2_01	2.4608e-06	0.63712	1.36285e-11	0.965031	0.0030253	0.428705	2.96015e-13	0.402921	0.316748	0.195686	0.00320987	0.860639
TFmotif	1438	LHX3_01	0.00149262	0.568805	0.00757594	0.387595	0.0110545	0.590583	0.262814	0.972449	0.68093	0.67766	0.781009	0.32807
TFmotif	1439	HTF_01	0.0188404	0.589422	0.000143051	0.310222	0.000570767	0.563605	8.95896e-07	0.136781	1	0.397092	0.239999	0.636418
TFmotif	1440	AFP1_Q6	0.00437873	0.100671	0.000526125	0.0453948	0.0223913	0.944682	0.000251042	0.607252	0.0253414	0.331224	0.0913889	0.670031
TFmotif	1441	FOXM1_01	0.0619868	0.384884	1.03311e-05	0.466185	0.000101878	0.261345	0.00321054	0.652843	0.349447	0.188146	0.141616	0.933978
TFmotif	1442	PU1_Q6	4.45395e-06	0.168298	2.34804e-13	0.411635	2.62661e-05	0.425873	1.22029e-09	0.201405	0.315019	0.173586	0.00311727	0.550065
TFmotif	1443	ALPHACP1_01	2.01953e-06	0.307783	2.31865e-25	0.772469	0.000114612	0.0251121	1.76794e-16	0.242871	0.0943213	0.633845	0.000142966	0.0658158
TFmotif	1444	TFIII_Q6	1.06107e-08	0.937161	8.04792e-15	0.490472	3.26596e-07	0.349141	6.1775e-12	0.418499	0.18483	0.0337672	0.0228929	0.998605
TFmotif	1445	TFIIA_Q6	4.76157e-08	0.597164	6.78958e-12	0.142024	5.69202e-07	0.41618	2.34149e-10	0.520377	0.419685	0.396373	0.0027949	0.484123
TFmotif	1446	PAX8_01	5.08171e-05	0.769443	8.46615e-17	0.678429	0.002945	0.976789	4.95268e-07	0.978633	0.319914	0.943801	1.90722e-05	0.4116
TFmotif	1447	HP1SITEFACTOR_Q6	3.42408e-08	0.0341333	6.0678e-05	0.0314124	0.101715	0.522032	0.0229753	0.382656	0.338574	0.887975	0.0165267	0.439704
TFmotif	1448	IRF1_Q6	0.0167603	0.721318	0.000193921	0.227949	0.187282	0.302129	0.0143884	0.236689	0.572625	0.762952	0.00115054	0.183262
TFmotif	1449	NFKB_Q6_01	1.34394e-06	0.610747	1.02487e-18	0.688294	1.41758e-08	0.288768	4.02e-14	0.907944	0.14959	0.228416	7.36361e-07	0.932662
TFmotif	1450	USF_Q6_01	2.90956e-06	0.373615	7.37601e-15	0.680056	0.00184126	0.530813	7.20935e-11	0.555473	0.320212	0.319773	0.00725088	0.276928
TFmotif	1451	MEF2_Q6_01	0.000236379	0.97686	2.06415e-07	0.178841	0.000288708	0.285253	0.000261447	0.554697	0.6399	0.871331	4.67786e-06	0.621763
TFmotif	1452	HSF1_Q6	9.13685e-07	0.525378	3.18256e-09	0.358391	1.24204e-05	0.227558	5.6012e-10	0.769346	0.86816	0.848704	0.00748184	0.482765
TFmotif	1453	TFE_Q6	8.90752e-09	0.401605	6.79566e-10	0.383925	3.80426e-07	0.846656	3.79603e-07	0.831966	0.315359	0.758752	0.0272163	0.561616
TFmotif	1454	GFI1B_01	1.4587e-06	0.71759	3.21579e-07	0.960028	0.00219798	0.346592	7.19288e-07	0.522168	0.65836	0.0289006	0.557972	0.237472
TFmotif	1455	EVI1_02	0.00037716	0.995611	2.80087e-08	0.740638	0.000143636	0.0343359	0.000184437	0.877636	1	0.361947	0.0153398	0.520635
TFmotif	1456	CEBPB_01	1.55663e-07	0.86634	2.10209e-05	0.522901	0.0166504	0.0738364	0.000711029	0.981934	0.663803	0.0986749	0.0134442	0.358047
TFmotif	1457	TST1_01	0.000141225	0.905471	0.000107258	0.315737	0.00290145	0.365495	0.000164845	0.34508	0.272627	0.768557	0.0147184	0.0888973
TFmotif	1458	OCT1_02	0.00382768	0.244993	0.000264019	0.841679	0.11801	0.746588	0.297795	0.127764	0.49399	0.951437	0.248646	0.642976
TFmotif	1459	OCT1_06	0.000232545	0.149976	0.000234154	0.175358	0.0457926	0.182212	0.000283949	0.612014	0.284834	0.507059	0.689855	0.103667
TFmotif	1460	CREB_Q4	1.51383e-12	0.333553	1.46687e-22	0.498446	0.000116667	0.429906	1.43381e-10	0.577981	0.226676	0.181684	3.52849e-07	0.307841
TFmotif	1461	NFKB_Q6	0.00732114	0.0633671	1.94404e-14	0.599613	1.95825e-06	0.100956	1.37204e-13	0.480656	0.0894319	0.430987	0.00217473	0.0808678
TFmotif	1462	OCT_C	4.25976e-06	0.844341	5.04425e-07	0.0291337	0.028648	0.28153	0.00546962	0.363088	0.663525	0.635326	0.106562	0.586685
TFmotif	1463	SREBP1_02	0.00383292	0.499677	5.88876e-18	0.925119	0.00524325	0.36078	1.15653e-13	0.0518831	0.157817	0.0657679	0.00319738	0.684412
TFmotif	1464	MEF2_02	0.00749537	0.890188	3.36796e-09	0.634686	0.0417066	0.747033	0.00257283	0.959349	0.899671	0.881464	2.57159e-05	0.507222
TFmotif	1465	MEF2_03	0.00101241	0.926703	0.000394629	0.534933	0.0607871	0.992194	0.0679865	0.750276	0.850277	0.291929	0.0667027	0.15692
TFmotif	1466	MEF2_04	0.00050499	0.600833	0.00243431	0.512899	0.0922566	0.320544	0.0898737	0.357392	0.511643	0.542747	0.00805323	0.156682
TFmotif	1467	NKX25_01	0.000166608	0.0664426	5.34165e-11	0.40282	0.000967437	0.650709	0.000142916	0.626095	0.186425	0.607935	0.000449245	0.84353
TFmotif	1468	TCF11MAFG_01	0.000547228	0.668484	8.93757e-10	0.888099	0.000315568	0.274178	3.00672e-07	0.00459351	0.737738	0.486742	0.449711	0.375887
TFmotif	1469	CART1_01	0.0540269	0.233403	0.0184771	0.897191	0.478055	0.0985505	0.038676	0.284585	0.790119	0.782245	0.0477822	0.641183
TFmotif	1470	NKX61_01	1.37312e-05	0.622175	4.99289e-06	0.904907	0.3999	0.212396	0.000432039	0.446844	0.339196	0.883117	0.00720116	0.640337
TFmotif	1471	ATF4_Q2	5.46737e-10	0.615912	2.66222e-17	0.579607	2.59821e-05	0.704051	2.94468e-13	0.262052	0.785006	0.136143	0.000225584	0.357463
TFmotif	1472	PAX_Q6	0.000908646	0.717288	6.07919e-15	0.422521	1.2086e-05	0.751753	1.57076e-13	0.753578	0.0800577	0.112191	0.163887	0.802107
TFmotif	1473	AP1_Q6_01	3.96194e-07	0.964019	6.59364e-09	0.119526	0.000161562	0.0950645	3.96108e-10	0.211011	0.859351	0.378944	1.91699e-06	0.173236
TFmotif	1474	AP1_Q4_01	4.03147e-06	0.809143	2.84529e-07	0.643774	0.000452748	0.996284	3.1815e-09	0.846221	0.565994	0.0694428	2.15306e-05	0.996921
TFmotif	1475	PXR_Q2	0.00756871	0.350654	2.8704e-11	0.861857	0.000114062	0.142432	8.04769e-07	0.0127603	0.0156848	0.993576	0.0453841	0.564035
TFmotif	1476	LEF1TCF1_Q4	3.81127e-05	0.955968	3.88638e-11	0.946552	0.0015614	0.193038	8.22879e-05	0.449632	0.424168	0.249564	0.0030013	0.433585
TFmotif	1477	AIRE_02	0.00507706	0.0519977	0.000391228	0.136261	1.8458e-05	0.767304	0.000326386	0.0785188	0.438224	0.430021	0.455388	0.681193
TFmotif	1478	SRF_Q5_02	3.31182e-09	0.263321	2.52692e-13	0.411271	0.000461119	0.432334	1.76761e-07	0.759208	0.0883791	0.391988	0.0709114	0.594765
TFmotif	1479	LEF1_Q2_01	7.44078e-08	0.53732	1.30387e-11	0.339426	0.00199283	0.667739	0.0240354	0.386632	0.0128383	0.715177	0.000530964	0.0836372
TFmotif	1480	P53_01	0.0256855	0.780884	1.64853e-05	0.586751	0.012726	0.331217	0.00027203	0.0153644	0.534653	0.0821798	0.00622941	0.963884
TFmotif	1481	MZF1_01	1.48837e-06	0.0127357	1.17187e-23	0.822175	2.39386e-10	0.940879	7.08228e-13	0.69693	0.0787506	0.745765	2.36932e-05	0.478985
TFmotif	1482	IK2_01	4.53588e-08	0.207436	1.23111e-14	0.435597	1.07476e-07	0.950279	2.65178e-11	0.393184	0.0131274	0.680869	0.000120741	0.839405
TFmotif	1483	FREAC4_01	1.58978e-07	0.470055	2.73959e-11	0.771984	1.82207e-05	0.937402	2.16595e-06	0.657057	0.562571	0.95939	0.00682379	0.149921
TFmotif	1484	PAX4_04	1.12259e-05	0.187621	1.35041e-13	0.69199	0.0102101	0.699006	2.78267e-05	0.366955	0.764467	0.152848	0.0148199	0.860438
TFmotif	1485	STAT5A_02	0.000194701	0.883895	5.57107e-11	0.744565	0.00297148	0.314367	1.7382e-15	0.776368	0.0343314	0.919056	0.00432944	0.523561
TFmotif	1486	PPARA_02	0.000140134	0.745939	4.39392e-20	0.15493	5.95593e-05	0.437949	2.74578e-10	0.884523	0.732089	0.452051	1.81606e-05	0.176865
TFmotif	1487	CEBPDELTA_Q6	5.94772e-08	0.508985	0.00147688	0.368601	2.87922e-05	0.259575	0.00317808	0.887687	0.36467	0.110788	0.0104917	0.990454
TFmotif	1488	CRX_Q4	0.000270687	0.646221	0.00241906	0.730039	0.00518671	0.124683	3.90389e-05	0.72605	0.414604	0.18174	6.64249e-05	0.856042
TFmotif	1489	SRF_Q4	5.25666e-07	0.00423669	1.73898e-10	0.888159	5.09193e-05	0.239823	2.29181e-12	0.118929	0.112232	0.344743	0.00204425	0.998317
TFmotif	1490	DEC_Q1	1.06158e-07	0.357095	3.0253e-18	0.592107	0.000801522	0.171302	4.44611e-10	0.89409	0.154627	0.26395	0.00129743	0.847269
TFmotif	1491	MYOGNF1_01	0.000205996	0.299849	1.99436e-19	0.682392	2.19273e-08	0.0822109	3.07008e-05	0.0226228	0.0824409	0.031742	0.0339051	0.29865
TFmotif	1492	PBX1_01	2.59285e-05	0.894303	1.65361e-05	0.414746	0.295805	0.128298	0.00632635	0.88197	0.653705	0.660191	0.0513554	0.703479
TFmotif	1493	AP1_C	1.01534e-06	0.525827	0.000281649	0.317742	0.00402771	0.0896511	3.07639e-07	0.558308	1	0.645431	0.00786935	0.878556
TFmotif	1494	BEL1_B	2.66214e-06	0.156511	6.98379e-19	0.0873348	0.00027741	0.896216	1.28644e-07	0.0176938	0.408859	0.462857	0.000387235	0.0838493
TFmotif	1495	NKX3A_01	0.00106343	0.440034	0.000105116	0.887748	0.0208347	0.403224	0.00526718	0.541082	0.851079	0.965389	0.0328423	0.553382
TFmotif	1496	USF2_Q6	7.10326e-06	0.416532	1.42633e-08	0.615279	0.0614645	0.120089	1.33091e-05	0.534521	0.481534	0.724182	0.0308117	0.16419
TFmotif	1497	CEBP_Q3	0.000112113	0.419899	0.000139107	0.219014	4.34294e-06	0.586444	0.072403	0.860799	0.390403	0.406715	0.0626046	0.586566
TFmotif	1498	MYC_Q2	0.000363977	0.356063	5.50955e-08	0.165512	0.0978504	0.61128	8.65841e-06	0.458283	0.43976	0.0339122	0.0184629	0.339009
TFmotif	1499	CLOCKBMAL_Q6	2.92704e-05	0.957015	5.12658e-08	0.799356	0.041886	0.6851	0.000164628	0.795371	0.455569	0.106359	0.02254	0.417609
TFmotif	1500	EVI1_06	1.60843e-08	0.60147	4.09747e-07	0.0580676	0.00100417	0.296766	0.00501475	0.641217	0.750231	0.734187	0.348583	0.187894
TFmotif	1501	RSRFC4_01	0.00274249	0.701746	9.91639e-05	0.548222	0.00937815	0.902099	0.000110769	0.613398	0.544991	0.0931342	0.00195982	0.639617
TFmotif	1502	CDXA_02	0.000260611	0.187833	1.91422e-05	0.334592	0.0335844	0.838554	0.00180889	0.971145	1	0.817783	0.0460417	0.416906
TFmotif	1503	OCT1_01	0.000141387	0.645461	3.97572e-07	0.807881	0.160266	0.341968	0.23702	0.125638	0.886812	0.951491	0.0372988	0.843756
TFmotif	1504	CEBP_C	7.55175e-09	0.616637	2.17462e-09	0.142899	0.00773625	0.570128	0.00565058	0.21012	0.945411	0.0668045	0.0179314	0.309669
TFmotif	1505	RSRFC4_Q2	0.00849625	0.938225	0.000157004	0.634282	0.00625607	0.137087	0.00127575	0.378122	0.458025	0.897859	0.00353888	0.28018
TFmotif	1506	FOXJ2_02	0.000910597	0.626278	0.000149679	0.203506	0.162663	0.127037	3.05847e-06	0.397061	1	0.661747	0.0111713	0.762381
TFmotif	1507	NKX62_Q2	7.88059e-05	0.829197	0.0250617	0.634864	0.395877	0.618393	0.0467884	0.169235	1	0.0108035	0.262584	0.748567
TFmotif	1508	ALX4_01	0.00336299	0.766434	0.000253197	0.407916	0.573489	0.898622	1.04018e-06	0.855019	0.439355	0.999173	0.0992581	0.635171
TFmotif	1509	NFE2_01	0.0025307	0.595106	8.30663e-12	0.508271	1.57232e-05	0.225535	3.01197e-06	0.588302	0.83154	0.0437356	0.0129667	0.197186
TFmotif	1510	E4BP4_01	0.000275943	0.231814	0.0241496	0.117594	0.00392491	0.217553	0.0168186	0.129997	0.886743	0.13959	0.133799	0.152212
TFmotif	1511	EVI1_03	0.00237621	0.611209	0.00014633	0.35998	0.000154512	0.302704	0.0603824	0.0162294	1	0.548554	0.0126357	0.47597
TFmotif	1512	CLOX_01	0.0574968	0.884191	0.000119703	0.398284	0.179798	0.532422	0.00613337	0.844708	0.792324	0.436036	0.483582	0.392363
TFmotif	1513	PPARA_01	0.00056407	0.923932	1.11857e-09	0.924553	0.029766	0.833645	0.000517784	0.770668	0.117685	0.586227	0.00045422	0.840015
TFmotif	1514	HLF_01	0.0018326	0.847323	0.0050123	0.823802	0.042703	0.711642	0.0549818	0.663848	0.887085	0.363785	0.0375709	0.984891
TFmotif	1515	LDSPOLYA_B	0.00136862	0.90753	4.02812e-12	0.260224	0.00107055	0.155415	9.50984e-08	0.587676	0.123284	0.77507	0.000551473	0.792988
TFmotif	1516	LUN1_01	0.000592181	0.288724	6.42905e-10	0.10225	0.000349227	0.306941	0.000519829	0.478967	0.199971	0.628415	0.145019	0.937867
TFmotif	1517	TEF_Q6	0.00529948	0.736986	0.00172836	0.0365333	0.398254	0.882216	0.000821906	0.900672	0.847758	0.390818	0.121546	0.727395
TFmotif	1518	SF1_Q6	3.42373e-05	0.102458	2.23404e-19	0.313324	1.95791e-06	0.202703	1.93622e-08	0.665759	0.501272	0.864922	0.00930665	0.12833
TFmotif	1519	HNF1_Q6	0.0159862	0.248067	0.000648258	0.506392	0.0639045	0.0972735	0.498039	0.794722	0.484296	0.8966	0.233863	0.811957
TFmotif	1520	HNF1_Q6_01	0.000425145	0.642409	6.11887e-05	0.940891	0.166823	0.217404	0.009232	0.242642	0.214897	0.96976	0.00199747	0.972426
TFmotif	1521	PBX1_02	0.00759098	0.462301	6.07392e-07	0.0402974	0.491284	0.749294	0.000485029	0.540351	0.297573	0.835383	0.712269	0.408431
TFmotif	1522	GFI1_01	1.43276e-09	0.53273	1.46211e-10	0.503125	0.000568784	0.695479	1.49581e-05	0.0252749	0.754398	0.0484937	0.0257772	0.189315
TFmotif	1523	HNF6_Q6	0.0178633	0.879458	0.00429868	0.38411	0.12062	0.680882	0.0198294	0.580854	0.25388	0.772326	0.0255499	0.580509
TFmotif	1524	CEBP_Q2_01	5.98262e-06	0.697276	0.00188045	0.141848	0.0127977	0.511391	0.0149121	0.549063	0.143049	0.462572	0.0164223	0.898483
TFmotif	1525	OCT4_02	0.0629305	0.251511	2.75516e-05	0.152567	0.12604	0.142819	0.0144518	0.0826633	0.289431	0.164191	0.0407743	0.159057
TFmotif	1526	SRF_Q6	0.000125242	0.583935	1.89052e-12	0.931546	0.000262205	0.832279	3.80297e-06	0.891739	0.0959548	0.717988	0.0698465	0.349887
TFmotif	1527	FAC1_01	2.55664e-05	0.804283	2.00578e-11	0.456978	0.00475534	0.465217	7.34594e-08	0.774907	0.946594	0.876442	0.00166045	0.772936
TFmotif	1528	TBP_01	0.000656093	0.91862	0.000408658	0.568533	0.157578	0.175044	0.00860505	0.464413	0.519451	0.395074	0.173623	0.658689
TFmotif	1529	CDC5_01	0.000179385	0.552045	1.23497e-05	0.284929	0.00349509	0.93021	0.000702213	0.200487	0.366999	0.880844	0.0239327	0.462027
TFmotif	1530	HELIOSA_01	1.84303e-05	0.451594	2.88991e-07	0.403288	0.000235966	0.70866	0.000158697	0.165421	0.707302	0.533435	0.00215248	0.227082
TFmotif	1531	CDPCR3_01	0.00187434	0.75783	6.24444e-10	0.601167	0.0003463	0.216287	2.48937e-05	0.502701	0.19974	0.986955	0.00423431	0.617352
TFmotif	1532	POU1F1_Q6	0.00199455	0.642842	6.17342e-07	0.629374	0.0165499	0.347416	0.00351345	0.568023	0.5741	0.0718113	0.0413888	0.50254
TFmotif	1533	PIT1_Q6	0.00511034	0.106184	0.00292181	0.0490544	0.388876	0.806847	0.25821	0.40309	1	0.616399	0.0536408	0.874193
TFmotif	1534	POU3F2_01	0.000211162	0.814334	0.0775734	0.395511	0.345174	0.356763	0.00184738	0.228454	0.215331	0.125555	0.0695971	0.82009
TFmotif	1535	CMAF_01	2.55113e-06	0.300466	1.14352e-07	0.426429	0.00533297	0.433476	0.000435182	0.481129	0.0656651	0.290136	0.000293919	0.627805
TFmotif	1536	STAT5A_03	0.00133183	0.399722	1.08886e-05	0.319958	0.180357	0.958587	0.000729049	0.0765272	0.369934	0.843145	0.699174	0.601919
TFmotif	1537	STAT6_01	0.000680489	0.259195	4.35904e-09	0.577422	0.0793845	0.00616433	0.000893565	0.736632	0.0779555	0.766945	0.864744	0.579383
TFmotif	1538	CEBPB_02	6.02909e-08	0.538509	5.69513e-07	0.534783	0.0388482	0.643123	9.01897e-08	0.707254	0.0954665	0.771103	0.017903	0.868786
TFmotif	1539	HOX13_01	4.85497e-05	0.050079	2.7548e-05	0.510835	9.79079e-06	0.336205	0.000827501	0.26985	0.904671	0.638415	3.508e-05	0.401239
TFmotif	1540	PAX1_B	0.189074	0.743487	0.273928	0.303291	0.0896653	0.0338462	0.0514933	0.635519	1	0.039825	1	0.940204
chipSeq	1541	Active_Promoter	1.78853e-14	0.598556	4.83551e-54	0.944468	1.33191e-17	0.587599	3.63035e-25	0.260576	0.0122099	0.225862	0.000211061	0.182531
chipSeq	1542	CEBPB	6.93308e-09	0.466735	4.68866e-38	0.343792	4.15092e-09	0.315918	4.24651e-15	0.370402	0.0094903	0.566463	2.27015e-05	0.0670282
chipSeq	1543	ELF1_(SC-631)	1.21302e-12	0.469785	4.88297e-56	0.248319	1.64405e-15	0.798532	5.24281e-19	0.0475091	0.0402569	0.993599	0.00101824	0.421629
chipSeq	1544	FOXA1_(C-20)	4.0212e-10	0.00699983	4.37127e-33	0.592931	4.27572e-10	0.0983484	1.42505e-16	0.820858	0.163867	0.242313	0.000555191	0.801388
chipSeq	1545	FOXA1_(SC-101058)	1.45672e-06	0.940995	2.2113e-26	0.466632	7.08024e-05	0.547563	9.64035e-09	0.326914	0.608748	0.73354	0.00493913	0.524179
chipSeq	1546	FOXA2_(SC-6554)	3.51357e-07	0.145015	4.77986e-28	0.42627	0.000314006	0.971489	2.50838e-10	0.216895	0.565022	0.283997	0.0677431	0.443693
chipSeq	1547	H2az	9.03041e-20	0.918624	2.60425e-83	0.73263	7.25341e-24	0.165261	1.21349e-37	0.257389	0.00389691	0.483888	4.57041e-09	0.525942
chipSeq	1548	H3k27ac	1.15193e-18	0.698541	2.40227e-82	0.215675	9.21314e-23	0.392516	1.71266e-36	0.23623	0.00284517	0.866028	1.07817e-06	0.0566488
chipSeq	1549	H3k27me3	6.04139e-18	0.826486	1.1903e-77	0.857598	3.68192e-23	0.243121	1.10449e-35	0.700272	0.00107944	0.827729	8.90525e-09	0.977946
chipSeq	1550	H3k36me3	3.96798e-16	0.503946	4.02212e-71	0.692991	2.22604e-19	0.998713	1.00862e-26	0.631449	0.0059095	0.360822	1.59159e-06	0.180595
chipSeq	1551	H3k4me1	5.48764e-19	0.255011	2.35987e-84	0.881137	1.23313e-25	0.467706	1.99919e-36	0.448447	0.00106753	0.0648653	8.58458e-09	0.633047
chipSeq	1552	H3k4me2	1.91877e-17	0.654226	6.10235e-90	0.303014	1.74004e-26	0.670251	3.20213e-37	0.450846	0.000846562	0.839161	3.9861e-09	0.443258
chipSeq	1553	H3k4me3	3.53404e-16	0.808632	2.06176e-78	0.0263137	1.9739e-23	0.760264	5.26659e-35	0.767267	0.0106272	0.944	2.66194e-08	0.870735
chipSeq	1554	H3k79me2	1.33231e-15	0.305813	1.6587e-61	0.668668	3.66698e-16	0.136717	3.87863e-25	0.913747	0.00762413	0.344068	5.74997e-07	0.461828
chipSeq	1555	H3k9ac	4.96697e-18	0.574572	3.77098e-80	0.86218	5.65967e-23	0.912192	1.71842e-35	0.185794	0.00072715	0.568819	1.02021e-08	0.800319
chipSeq	1556	H4k20me1	1.21022e-16	0.258939	3.22716e-82	0.909724	1.30533e-20	0.916546	3.94998e-35	0.168627	0.00117827	0.293182	2.77518e-09	0.855744
chipSeq	1557	HDAC2_(SC-6296)	4.26022e-05	0.200243	3.05031e-23	0.851901	8.69565e-08	0.992007	3.84381e-11	0.938128	0.162257	0.875916	1.25034e-05	0.981503
chipSeq	1558	HEY1	1.95806e-11	0.0280376	9.63425e-48	0.339648	3.24288e-14	0.210792	2.49008e-22	0.521046	0.065084	0.448942	0.000250336	0.752823
chipSeq	1559	HNF4A_(H-171)	7.99137e-05	0.341132	1.23005e-22	0.859286	8.40292e-05	0.677202	1.07157e-07	0.106199	0.443498	0.170167	0.00871584	0.664268
chipSeq	1560	HNF4G_(SC-6558)	0.000269974	0.240853	5.2e-13	0.761702	0.0107099	0.211382	1.40627e-08	0.0632353	0.538659	0.124665	0.00476532	0.510139
chipSeq	1561	JunD	4.87785e-09	0.0627301	1.41959e-41	0.70418	3.58865e-08	0.0559561	1.076e-15	0.0106735	0.0571315	0.552785	0.00243463	0.808157
chipSeq	1562	KAP1	0.000143549	0.365909	2.59174e-14	0.688689	1.84836e-05	0.8785	2.14664e-10	0.650058	0.0657624	0.922886	0.0716006	0.152819
chipSeq	1563	MafK_(SC-477)	1.67483e-05	0.364058	3.09797e-17	0.771564	0.0174653	0.0582228	1.00813e-09	0.0289693	0.738092	0.562774	0.48523	0.57011
chipSeq	1564	MafK_(ab50322)	1.55832e-05	0.650781	2.45337e-29	0.788641	0.00971296	0.475285	1.13319e-10	0.880181	0.170662	0.423294	0.460672	0.791252
chipSeq	1565	PU.1	1.54689e-06	0.824967	2.72784e-43	0.72502	3.75447e-09	0.3441	2.64455e-13	0.486291	0.0391451	0.290302	0.00057241	0.388156
chipSeq	1566	Pol2	4.34831e-17	0.175732	8.41553e-61	0.503551	4.5076e-18	0.208282	3.19913e-30	0.607285	0.00198133	0.186871	4.86359e-06	0.798434
chipSeq	1567	RXRA	0.00276629	0.0613999	5.85008e-23	0.444264	0.00338795	0.975649	8.6929e-09	0.168255	0.0224024	0.620447	0.0107153	0.00672717
chipSeq	1568	Repressed	0.000791069	0.364894	5.48055e-30	0.229852	1.39048e-05	0.0452745	8.61e-19	0.33045	0.0096129	0.295105	0.0188799	0.0148138
chipSeq	1569	SETDB1	8.3265e-07	0.6275	5.06766e-13	0.650615	0.0389393	0.660879	3.11802e-06	0.439772	0.0817132	0.29145	0.946613	0.790039
chipSeq	1570	SP1	5.95495e-07	0.860243	2.84228e-43	0.748671	7.4042e-12	0.591504	1.12432e-17	0.00297139	0.370606	0.576877	0.0138654	0.00976662
chipSeq	1571	SRF	2.28677e-06	0.914086	8.60501e-22	0.0670167	0.00017121	0.0592939	2.46429e-08	0.941279	0.260739	0.770666	0.01216	0.254896
chipSeq	1572	STAT1	0.000843945	0.0396448	9.34851e-12	0.122748	0.000283537	0.143971	1.01795e-10	0.457408	0.0732931	0.429588	0.00894239	0.65582
chipSeq	1573	STAT3	0.00039368	0.387709	4.6547e-32	0.914962	5.38309e-07	0.310201	1.73858e-09	0.770878	0.0552374	0.847944	0.00137016	0.802055
chipSeq	1574	Sin3Ak-20	2.43537e-10	0.578905	5.70275e-42	0.629272	6.32864e-08	0.953885	4.67693e-18	0.89568	0.00286137	0.483726	0.00584459	0.348544
chipSeq	1575	TAF1	1.66922e-11	0.0859811	3.73232e-52	0.0684478	8.31391e-16	0.603462	1.20962e-24	0.159732	0.0542687	0.458367	0.000229689	0.267826
chipSeq	1576	TBP	3.56752e-16	0.918045	4.70974e-49	0.289624	1.00502e-13	0.862983	8.14793e-25	0.0250832	0.0419064	0.719477	1.59319e-06	0.498396
chipSeq	1577	TCF4	3.85678e-05	0.78318	2.4535e-23	0.382875	0.000488536	0.862045	1.18158e-18	0.379694	0.581348	0.989477	0.000245238	0.547903
chipSeq	1578	Weak_Promoter	2.25721e-17	0.843319	4.02702e-74	0.670052	9.16722e-20	0.0627774	7.77492e-34	0.399228	0.00445603	0.669894	1.99815e-06	0.97676
chipSeq	1579	p300	2.50667e-07	0.476423	6.81909e-35	0.775805	1.08289e-11	0.164141	2.83673e-12	0.542465	0.240763	0.73819	0.000766768	0.272805
chipSeq	1580	p300_(N-15)	0.000316423	0.488027	1.81139e-08	0.524296	0.000285763	0.390537	2.06287e-05	0.608111	0.328332	0.132945	0.000877635	0.935618
chipSeq	1581	ERalpha_a	9.99038e-07	0.817964	1.20257e-16	0.260381	0.00228183	0.353914	0.00426549	0.48855	0.436466	0.619016	0.0526376	0.178369
chipSeq	1582	GR	3.98837e-05	0.370968	2.86086e-19	0.90304	3.08931e-05	0.205881	1.57954e-08	0.29045	0.07156	0.844071	0.0246492	0.909949
chipSeq	1583	BCL3	0.000685822	0.20282	5.07381e-11	0.517629	0.000323094	0.389384	2.7132e-07	0.530555	0.106173	9.89074e-05	0.677254	0.0373824
chipSeq	1584	CCNT2	4.71115e-07	0.717525	9.4481e-33	0.862749	1.60857e-11	0.526629	3.13571e-09	0.946343	0.31704	0.457526	0.0134406	0.508114
chipSeq	1585	E2F1	0.000360487	0.68836	3.239e-12	0.715533	0.0019595	0.181678	0.00161059	0.832403	0.59835	0.719677	0.434966	0.320241
chipSeq	1586	E2F4	3.05667e-05	0.410221	2.2997e-16	0.623474	5.20953e-09	0.149363	1.83549e-09	0.846093	0.248387	0.332727	0.466497	0.44791
chipSeq	1587	E2F6	1.83292e-07	0.126159	2.24395e-22	0.563033	3.57569e-10	0.267019	3.02102e-12	0.0782606	0.00300381	0.807737	0.0164532	0.47351
chipSeq	1588	E2F6_(H-50)	1.22659e-08	0.696544	5.88918e-34	0.438725	2.33866e-13	0.175784	3.08009e-15	0.128041	0.0389057	0.885018	0.0191079	0.259677
chipSeq	1589	ETS1	5.84488e-11	0.759895	2.17431e-19	0.990377	0.000984816	0.416693	2.83605e-10	0.654401	0.0167065	0.697244	0.0072673	0.841171
chipSeq	1590	Egr-1	3.05186e-12	0.817528	5.01532e-49	0.214696	2.38663e-12	0.794672	5.59552e-19	0.46652	0.0210024	0.509308	0.0035271	0.290558
chipSeq	1591	FOSL2	0.000643158	0.771151	9.17837e-19	0.557222	0.00338662	0.247655	8.35601e-11	0.645904	0.209734	0.361515	0.0215502	0.572091
chipSeq	1592	GABP	4.97733e-10	0.448611	1.40943e-31	0.289165	3.66636e-10	0.0555712	2.87656e-14	0.254955	0.0909625	0.375069	0.00302359	0.296536
chipSeq	1593	GTF2B	0.00595178	0.146187	3.8843e-06	0.706105	0.00100225	0.176961	0.0151556	0.616443	0.587321	0.876499	0.00439713	0.314548
chipSeq	1594	GTF2F1_(RAP-74)	0.000685944	0.793138	8.56096e-21	0.508767	0.00935512	0.181817	2.0242e-07	0.100735	0.00359203	0.345366	0.00179394	0.191643
chipSeq	1595	H3k9me1	2.33026e-15	0.853211	4.97644e-76	0.266059	2.39737e-20	0.00974177	2.38198e-29	0.579748	0.000424274	0.169673	3.87665e-07	0.930502
chipSeq	1596	HA-E2F1	3.7847e-09	0.431963	1.11986e-33	0.626788	1.0599e-09	0.799319	2.88383e-14	0.879323	0.162473	0.25459	0.0558713	0.150026
chipSeq	1597	HMGN3	8.63182e-08	0.784942	1.08891e-23	0.535837	5.23568e-10	0.348612	4.22956e-09	0.819568	0.0679334	0.68919	0.00155927	0.773114
chipSeq	1598	IRF1	6.74226e-06	0.180421	1.00215e-20	0.19705	1.57099e-07	0.325547	9.17087e-09	0.162392	0.114872	0.730775	0.136234	0.887793
chipSeq	1599	Ini1	5.83596e-05	0.824268	3.84355e-15	0.729037	0.0545678	0.882266	2.64077e-05	0.718062	0.0193879	0.0727729	0.000370923	0.0499798
chipSeq	1600	MEF2A	0.000120158	0.534179	8.13522e-16	0.877267	4.93038e-05	0.249217	1.16912e-05	0.551187	0.00312716	0.536112	0.399739	0.462481
chipSeq	1601	MEF2C_(SC-13268)	0.00575658	0.689714	1.03787e-09	0.334277	0.00272322	0.908954	0.000629249	0.90495	0.0495763	0.110228	0.60261	0.330048
chipSeq	1602	MafF_(M8194)	0.000252613	0.917707	1.205e-14	0.588943	0.00433429	0.0638461	1.10971e-09	0.386298	0.873203	0.3036	0.470433	0.980802
chipSeq	1603	Max	3.0287e-08	0.158807	4.58004e-34	0.486705	9.31246e-14	0.55514	3.79971e-13	0.620559	0.0310347	0.217794	0.000278476	0.88397
chipSeq	1604	Mxi1_(bHLH)	0.000284126	0.516441	1.91367e-16	0.0827478	4.47829e-10	0.813737	3.63633e-10	0.566034	0.0591772	0.470641	0.00100194	0.64352
chipSeq	1605	NANOG_(SC-33759)	0.0562632	0.0507885	5.41703e-09	0.975954	0.00639516	0.68991	7.42589e-06	0.586819	0.36467	0.0965637	0.0909314	0.339571
chipSeq	1606	NF-YA	0.0355194	0.161652	1.59407e-12	0.959985	1.02966e-05	0.0186805	0.000175726	0.308061	0.361564	0.230631	0.254395	0.161665
chipSeq	1607	NF-YB	0.0121273	0.457625	4.57436e-13	0.770269	1.82514e-05	0.058851	2.29744e-05	0.994032	0.431744	0.545155	0.375825	0.0530448
chipSeq	1608	NFKB	1.42261e-09	0.647719	1.36606e-43	0.636553	4.47722e-07	0.67504	3.48349e-16	0.362857	0.143131	0.137762	0.00330271	0.46696
chipSeq	1609	NRSF	4.10541e-07	0.482231	1.28556e-21	0.0984234	8.40516e-05	0.709819	4.14733e-10	0.7022	0.0327794	0.635115	0.0571961	0.734011
chipSeq	1610	Nrf1	0.000174487	0.746035	1.99307e-10	0.80003	3.51935e-10	0.132184	0.000227278	0.381191	0.303564	0.579888	0.220318	0.711618
chipSeq	1611	Oct-2	1.22216e-08	0.011274	1.89185e-26	0.970551	0.000267448	0.630944	5.9928e-12	0.526887	0.0761892	0.727897	0.00489982	0.673268
chipSeq	1612	PAX5-C20	4.40464e-13	0.0386807	4.63924e-29	0.762285	5.04683e-08	0.181897	7.57592e-19	0.615736	0.0362118	0.561397	0.00010455	0.617909
chipSeq	1613	PAX5-N19	3.4297e-09	0.555601	1.34276e-15	0.201343	0.000505798	0.471958	7.96589e-10	0.131503	0.154474	0.64447	0.104564	0.933123
chipSeq	1614	POU2F2	1.02495e-08	0.869322	2.79896e-26	0.463044	0.000244937	0.796934	1.11465e-11	0.659917	0.0749523	0.494277	0.00467132	0.832994
chipSeq	1615	Pol2(b)	6.54181e-08	0.48276	6.41627e-28	0.66291	7.8137e-06	0.579352	2.35965e-08	0.320528	0.148733	0.373525	0.00556065	0.563163
chipSeq	1616	Pol2(phosphoS2)	9.14642e-08	0.389115	1.2441e-26	0.51385	4.42324e-08	0.857363	2.61461e-11	0.0206924	0.0291795	0.188238	0.000186339	0.819705
chipSeq	1617	Pol2-4H8	1.82719e-13	0.365813	2.34838e-55	0.620879	1.37258e-15	0.688691	2.47194e-21	0.0674874	0.152299	0.642879	0.000108876	0.999444
chipSeq	1618	TAF7_(SQ-8)	4.97828e-07	0.785293	4.4528e-18	0.290353	1.64766e-06	0.909242	8.87772e-09	0.966714	0.569402	0.951164	0.170089	0.775783
chipSeq	1619	TCF12	1.97833e-07	0.138595	7.29874e-24	0.88221	0.000654621	0.915547	1.39758e-10	0.590982	0.18276	0.995529	0.114227	0.209847
chipSeq	1620	TFIIIC-110	0.000167515	0.0606527	3.33476e-07	0.54985	0.00326074	0.804185	0.0675484	0.902779	0.556496	0.407824	0.0269454	0.809382
chipSeq	1621	TR4	0.000790177	0.253623	6.34143e-06	0.883848	1.41439e-06	0.0250283	0.000131864	0.372628	0.151313	0.351873	0.742156	0.505841
chipSeq	1622	USF-1	1.86586e-08	0.312146	1.31723e-35	0.495335	4.96439e-10	0.994981	7.44993e-17	0.344379	0.00478405	0.289036	5.95958e-05	0.800163
chipSeq	1623	USF1_(SC-8983)	1.4797e-06	0.438256	6.55752e-18	0.507098	2.36385e-05	0.0543186	5.51637e-07	0.889134	0.0186174	0.335454	0.0113718	0.787096
chipSeq	1624	YY1	1.45187e-13	0.698778	5.64722e-33	0.0638525	1.74154e-10	0.847582	4.40317e-14	0.535721	0.0227791	0.627722	0.000105527	0.963662
chipSeq	1625	YY1_(C-20)	4.72041e-13	0.656756	1.93593e-40	0.560199	6.94226e-12	0.122435	1.12812e-15	0.657466	0.055627	0.797715	0.0129435	0.629098
chipSeq	1626	ZBTB7A_(SC-34508)	2.67128e-06	0.311171	5.03235e-30	0.739888	4.96835e-07	0.583687	6.92494e-11	0.757349	0.0223757	0.0123874	0.0162866	0.490698
chipSeq	1627	ZNF263	3.24081e-06	0.795909	2.76781e-21	0.681834	2.95295e-07	0.821045	1.17693e-11	0.411964	0.356735	0.83995	4.86967e-06	0.261855
chipSeq	1628	Znf143_(16618-1-AP)	4.62224e-05	0.162012	9.04281e-22	0.650264	7.69591e-07	0.0850605	7.55144e-10	0.534917	0.398874	0.0191394	0.0110628	0.401786
chipSeq	1629	c-Myc	4.81901e-11	0.0607482	1.39901e-38	0.280503	1.26074e-11	0.784975	3.47644e-22	0.0395147	0.0527363	0.935527	0.00299089	0.569803
chipSeq	1630	CTCF	1.55265e-12	0.590716	1.35664e-58	0.860193	1.46904e-14	0.0621735	7.84973e-26	0.902186	0.000283486	0.0448633	5.11246e-06	0.290458
chipSeq	1631	CTCF_(C-20)	1.77682e-09	0.320385	1.18855e-33	0.959169	1.76172e-12	0.306227	3.19797e-19	0.783926	0.0290873	0.359439	1.28519e-05	0.404781
chipSeq	1632	CTCF_(SC-5916)	1.05054e-07	0.600692	1.66877e-36	0.379224	7.6821e-14	0.377528	2.27474e-16	0.902645	0.0101509	0.0901622	0.000106088	0.30972
chipSeq	1633	GATA-1	5.33843e-08	0.607251	3.71222e-26	0.693255	8.03145e-08	0.289828	3.85258e-08	0.187125	0.7367	0.423177	0.114674	0.806747
chipSeq	1634	Rad21	2.20217e-08	0.689825	2.2902e-39	0.208101	2.26459e-14	0.853177	8.13071e-17	0.982223	0.00673099	0.279141	2.72841e-06	0.883738
chipSeq	1635	SMC3_(ab9263)	1.71173e-08	0.737817	5.67086e-30	0.259111	1.43528e-12	0.184424	3.6077e-17	0.933542	0.00407333	0.291728	2.64513e-06	0.483272
chipSeq	1636	AP-2alpha	0.00100144	0.0263119	2.03129e-18	0.757286	3.86088e-05	0.306033	8.09213e-06	0.580681	0.117763	0.823352	5.23072e-06	0.0337417
chipSeq	1637	AP-2gamma	2.91571e-05	0.482072	2.45752e-20	0.275608	1.55221e-08	0.198635	3.47909e-06	0.475032	0.136924	0.0966221	4.24082e-05	0.079024
chipSeq	1638	EBF1_(C-8)	1.43804e-07	0.444011	2.52059e-22	0.704677	2.91284e-07	0.0943697	2.09862e-12	0.165871	0.0337844	0.00262423	0.0290326	0.0232823
chipSeq	1639	FOSL1_(SC-183)	0.061995	0.593311	3.66e-11	0.820315	0.0237	0.52431	0.000389159	0.302955	0.0901272	0.592854	0.102166	0.948627
chipSeq	1640	GATA-2	2.08753e-09	0.183069	6.13744e-21	0.769663	8.04896e-05	0.181281	3.34674e-10	0.931257	0.468139	0.0352918	0.00348841	0.0775345
chipSeq	1641	SIX5	4.47897e-05	0.385515	6.64742e-10	0.862605	0.00965786	0.463553	0.00132134	0.14264	0.0184811	0.962566	0.292716	0.0789501
chipSeq	1642	c-Fos	1.0327e-06	0.689448	7.39196e-34	0.736526	9.29078e-09	0.523759	3.95718e-10	0.525812	0.517153	0.573434	0.0449145	0.103272
chipSeq	1643	c-Jun	5.26195e-09	0.0791537	8.21773e-28	0.638248	3.49833e-09	0.592298	1.04539e-09	0.817503	0.046407	0.576041	0.00182955	0.101621
chipSeq	1644	eGFP-FOS	0.0484342	0.339473	9.32383e-11	0.627603	0.0151332	0.187104	0.000975887	0.373004	0.46798	0.983183	0.344936	0.43986
chipSeq	1645	eGFP-JunD	7.84478e-10	0.731008	7.34282e-20	0.585512	1.89924e-06	0.0474255	1.31057e-06	0.655125	0.0424042	0.427168	0.00460498	0.819551
chipSeq	1646	CTCFL_(SC-98982)	1.29655e-07	0.684477	1.72065e-16	0.61694	1.262e-05	0.0562941	3.70463e-06	0.461443	0.0912623	0.926455	0.00232624	0.129719
chipSeq	1647	GATA2_(CG2-96)	1.24737e-06	0.917863	1.13831e-13	0.30853	0.000144432	0.124481	0.00121325	0.856972	0.590426	0.799298	0.0963212	0.821892
chipSeq	1648	USF2	9.33539e-08	0.454149	1.98801e-21	0.455575	2.56072e-06	0.647022	1.24127e-07	0.314285	0.0198524	0.858397	0.256673	0.785619
chipSeq	1649	Poised_Promoter	0.00398165	0.213009	9.5423e-18	0.166124	0.000125089	0.120323	1.5891e-13	0.263845	0.00995318	0.566403	0.006745	0.810132
chipSeq	1650	TAL1_(SC-12984)	1.01837e-06	0.702406	1.58339e-20	0.87093	1.47178e-05	0.959197	3.39023e-07	0.643258	0.629105	0.466263	0.00386419	0.300886
chipSeq	1651	BAF155	0.304104	0.185874	0.000397015	0.254566	0.168109	0.244914	1.84462e-06	0.137294	0.0822236	0.971873	0.0358394	0.316067
chipSeq	1652	BATF	0.000162563	0.408065	4.15901e-15	0.0874369	3.71719e-06	0.331767	3.11443e-05	0.134952	0.168756	0.63375	0.199511	0.53524
chipSeq	1653	BRCA1_(C-1863)	0.00406889	0.998915	8.22361e-10	0.164768	0.0396209	0.0892963	2.46226e-07	0.168519	0.105296	0.356131	0.0155795	0.865415
chipSeq	1654	EBF	3.86603e-05	0.697285	3.59356e-15	0.696635	2.28599e-06	0.591946	2.88569e-09	0.416218	0.0913217	0.104732	0.405236	0.0420212
chipSeq	1655	GATA3_(SC-268)	0.000511733	0.964123	5.42657e-15	0.93453	5.90196e-05	0.178728	4.80785e-10	0.922561	0.381483	0.217837	0.00059425	0.42049
chipSeq	1656	IRF4_(M-17)	2.77761e-07	0.614677	3.81697e-15	0.550607	0.00297148	0.805597	1.33613e-05	0.116262	0.0343314	0.692617	0.0421378	0.0472556
chipSeq	1657	ZEB1_(SC-25388)	1.93241e-09	0.928848	3.4026e-19	0.761501	0.000428139	0.733714	5.54749e-07	0.493837	0.482867	0.785393	0.00472763	0.0877878
chipSeq	1658	BRF2	0.386312	0.179113	0.0285452	0.936377	0.748984	0.0995622	0.145192	0.608257	0.16564	0.445748	1	0.413936
chipSeq	1659	CHD2_(N-1250)	0.00168298	0.691493	7.31302e-18	0.85941	2.87515e-07	0.396039	7.25675e-07	0.202554	0.088554	0.363816	0.0711837	0.70029
chipSeq	1660	ERRA	0.415201	0.940803	0.017399	0.921681	0.17531	0.0462293	0.555338	0.154298	0.172944	0.603549	0.501797	0.997713
chipSeq	1661	Pbx3	0.000960665	0.604391	2.97514e-12	0.215692	6.06006e-05	0.746147	4.31196e-09	0.663453	0.0549054	0.512645	0.379825	0.0900953
chipSeq	1662	ATF3	0.00244577	0.136184	1.71361e-07	0.165597	0.0187544	0.924599	1.90117e-06	0.308094	0.296957	0.625812	0.263835	0.571152
chipSeq	1663	BCL11A	0.00249399	0.0342879	6.03001e-08	0.696715	0.00160419	0.563943	0.00113984	0.76284	0.334693	0.242535	0.630263	0.930623
chipSeq	1664	BCLAF1_(M33-P5B11)	0.0208729	0.925858	6.29684e-10	0.116082	0.00120899	0.748895	0.00167939	0.525341	0.0858098	0.0626025	0.0212327	0.220434
chipSeq	1665	RFX5_(N-494)	1.03069e-05	0.673673	3.72073e-25	0.271052	0.000568616	0.385441	5.55671e-14	0.670945	0.277113	0.113413	1.10274e-06	0.290664
chipSeq	1666	SUZ12	0.0657786	0.192139	0.000560667	0.381802	0.324148	0.235466	0.107707	0.297856	0.208724	0.186833	0.202502	0.938605
chipSeq	1667	BHLHE40	0.0117322	0.238233	1.35723e-07	0.197432	0.187478	0.269512	2.28755e-06	0.425743	0.0273537	0.700246	0.26212	0.820788
chipSeq	1668	ELK4	0.0162141	0.688216	4.39879e-15	0.994325	0.000213652	0.710653	1.26338e-07	0.529229	0.148338	0.720469	0.35326	0.354326
chipSeq	1669	SP2_(SC-643)	0.000176407	0.0170657	4.49728e-09	0.888716	7.52574e-05	0.305671	0.0304296	0.100512	0.419457	0.434514	0.420389	0.857165
chipSeq	1670	ZBTB33	0.00227599	0.302902	1.07323e-10	0.857544	0.0169314	0.451334	0.0819557	0.293657	0.0347707	0.4463	0.320719	0.322801
chipSeq	1671	HNF4A	0.0861242	0.0784167	9.60611e-13	0.908834	0.0221584	0.596827	1.03474e-05	0.203176	0.834737	0.906443	0.0495557	0.139446
chipSeq	1672	HSF1	0.000737285	0.376271	0.0567958	0.192106	0.62489	0.391277	0.0109819	0.861182	1	0.222926	1	0.559643
chipSeq	1673	eGFP-JunB	7.04446e-05	0.790319	4.19541e-13	0.432962	0.127791	0.089467	1.27045e-05	0.798639	0.290504	0.293004	0.150661	0.643167
chipSeq	1674	Brg1	0.261756	0.537345	4.22591e-05	0.257535	0.31715	0.50982	0.0760356	0.101688	0.390411	0.614509	0.837362	0.994838
chipSeq	1675	SIRT6	0.0204276	0.61528	0.000146277	0.231699	0.0187116	0.893368	0.000155337	0.940483	0.0693265	0.398975	0.80048	0.815113
chipSeq	1676	eGFP-GATA2	0.00443013	0.648664	5.12658e-08	0.34564	0.00280543	0.526965	0.00117234	0.0568538	0.191514	0.328412	0.192936	0.301667
chipSeq	1677	STAT2	0.106206	0.0662744	0.000157438	0.726027	0.00264364	0.594665	0.00944608	0.46871	0.0411398	0.844767	0.066207	0.690335
chipSeq	1678	NF-E2	0.636562	0.0251861	0.00392611	0.538892	0.689129	0.0156535	0.0520453	0.175298	0.123924	0.97274	0.18708	0.464217
chipSeq	1679	SREBP1	0.00168929	0.0658812	0.00831464	0.285145	0.0157613	0.858327	0.00210585	0.286548	0.18025	0.333984	0.064627	0.79589
chipSeq	1680	THAP1_(SC-98174)	0.0202044	0.948256	2.42676e-07	0.159685	0.00824814	0.388652	0.000611368	0.269165	0.328778	0.137175	0.00355225	0.922264
chipSeq	1681	p300_(F-4)	0.578779	0.484785	0.000164345	0.197144	0.00499238	0.403107	0.143535	0.231403	0.0272992	0.35982	0.703292	0.778831
chipSeq	1682	PRDM1_(Val90)	0.0289504	0.21525	1.06831e-06	0.219172	0.00218245	0.828727	0.0480586	0.331042	0.176127	0.803135	0.306213	0.0380516
chipSeq	1683	WHIP	0.0430262	0.459894	2.11734e-05	0.0182355	0.0177344	0.486488	0.0695939	0.105571	0.068118	0.274442	0.469927	0.768946
chipSeq	1684	ZNF274	0.358937	0.195356	0.00294181	0.941369	0.69956	0.0536886	0.218224	0.491903	1	0.480073	0.32564	0.732777
chipSeq	1685	NF-E2_(H-230)	0.0467841	0.954955	0.026047	0.473294	0.0984636	0.542874	0.0596846	0.379693	1	0.761646	1	0.588406
chipSeq	1686	IRF3	0.0153318	0.845907	0.00137167	0.218601	0.131835	0.428999	0.0832779	0.759358	1	0.0395828	0.536155	0.950801
chipSeq	1687	BAF170	0.112259	0.0508058	0.00527121	0.62668	0.133583	0.21398	0.696493	0.696664	1	0.71626	0.813863	0.452231
chipSeq	1688	CtBP2	0.104011	0.171867	7.92991e-05	0.437455	0.455013	0.339204	5.72171e-06	0.894608	0.51371	0.572689	0.737824	0.631538
chipSeq	1689	POU5F1_(SC-9081)	0.854824	0.888269	0.00697905	0.0870012	0.657268	0.792051	0.070415	0.0971677	1	0.0980603	0.638121	0.876755
chipSeq	1690	RPC155	0.0875585	0.57095	0.000109567	0.28005	0.0135316	0.56286	0.0419088	0.873035	1	0.36022	0.00946669	0.877855
chipSeq	1691	ZZZ3	0.205399	0.816728	0.0149362	0.384246	0.302969	0.822971	0.09596	0.660742	0.224538	0.713841	0.606668	0.187112
chipSeq	1692	GRp20	0.0325123	0.0894807	0.0107668	0.714656	0.115486	0.685806	0.0819867	0.1367	0.216805	0.730309	0.592083	0.165681
chipSeq	1693	eGFP-HDAC8	0.24603	0.152979	0.91273	0.683678	0.444201	0.252438	0.694114	0.489284	0.074064	0.578503	1	0.120678
chipSeq	1694	eGFP-NR4A1	0.324765	0.115577	1	0.831893	1	0.744298	1	0.682828	1	0.277274	1	0.635649
chipSeq	1695	PGC1A	0.512157	0.59423	0.072236	0.87054	0.284186	0.343639	0.627919	0.713819	1	0.710166	1	0.760833
chipSeq	1696	NELFe	0.580537	0.650995	1.15373e-05	0.32703	0.845147	0.220748	0.0819867	0.443027	1	0.394653	0.0123156	0.739507
chipSeq	1697	SPT20	0.184429	0.00599301	0.319367	0.630493	1	0.199312	0.0735885	0.560531	0.061325	0.6687	1	0.480073
chipSeq	1698	SREBP2	0.25849	0.134495	0.457295	0.313182	1	0.921071	0.70672	0.286242	1	0.493568	0.0346297	0.15725
chipSeq	1699	BDP1	0.0789503	0.190565	0.00106656	0.785035	0.460204	0.919686	3.71545e-05	0.159954	1	0.308474	0.256511	0.467026
chipSeq	1700	GCN5	0.0181572	0.474286	0.165955	0.371964	0.0457863	0.933115	0.497597	0.345961	1	0.858023	1	0.905003
chipSeq	1701	BRF1	0.2626	0.887402	0.179782	0.992074	1	0.608338	0.0544055	0.379295	1	0.0326061	1	0.112145
chipSeq	1702	Pol3	0.21093	0.245372	0.120379	0.588439	1	0.730364	0.0345139	0.694009	1	0.895088	1	0.198059
chipSeq	1703	XRCC4	1	0.382178	1	0.0910726	0.00197633	0.9096	1	0.255789	1	0.0903334	1	0.184831

## Sheet: b) p-value sorted
Table S3
Enriched regulatory factors in LCM fractions (p-value sorted):
Ileum_Crypt	Ileum_Tip	Colon_Crypt	Colon_Tip
H2az	H3k4me2	H3k4me2	H2az		Color code:
H3k4me1	H3k4me1	H3k4me1	H3k4me2		miRNA
H3k27ac	H2az	H2az	H3k27ac		ChIP
H3k9ac	H3k27ac	H3k4me3	H3k4me1		TF-prediction
H3k27me3	H4k20me1	H3k27me3	H3k27me3
H3k4me2	H3k9ac	H3k9ac	H3k9ac
Pol2	H3k4me3	H3k27ac	H4k20me1
ZF5_01	H3k27me3	H4k20me1	H3k4me3
H4k20me1	H3k9me1	H3k9me1	Pol2
E2F1_Q6_01	H3k36me3	H3k36me3	H3k9me1
H3k4me3	H3k79me2	Pol2	H3k36me3
TBP	Pol2	H3k79me2	CTCF
H3k36me3	CTCF	TAF1	H3k79me2
H3k79me2	ELF1_(SC-631)	Pol2-4H8	TBP
H3k9me1	Pol2-4H8	ELF1_(SC-631)	TAF1
NMYC_01	TAF1	SP1_Q6	HEY1
AHRHIF_Q6	TBP	EGR_Q6	E2F_Q2
E2F1_Q3_01	Egr-1	CTCF	c-Myc
HIF1_Q5	HEY1	Rad21	Pol2-4H8
NRF1_Q6	SP1_Q6_01	SP1_Q6_01	EGR_Q6
E2F_Q2	NFKB	HEY1	WHN_B
YY1	PU.1	R_01	AHR_Q5
Pol2-4H8	SP1	CTCF_(SC-5916)	E2F1_Q6
HIF1_Q3	SP1_Q2_01	Max	WT1_Q6
E2F_Q3_01	Sin3Ak-20	TBP	GABP_B
USF_C	GC_01	E2F6_(H-50)	CTCF_(C-20)
PAX5-C20	JunD	CETS1P54_03	SP1_Q2_01
YY1_(C-20)	KROX_Q6	SP1_Q4_01	ELF1_(SC-631)
EGR3_01	YY1_(C-20)	SMC3_(ab9263)	Egr-1
AP2_Q3	SP1_Q4_01	PEA3_Q6	PAX5-C20
MYCMAX_B	Rad21	CTCF_(C-20)	TCF4
ZF5_B	EGR_Q6	Egr-1	E2F_03
ELF1_(SC-631)	c-Myc	CACBINDINGPROTEIN_Q6	Sin3Ak-20
CREB_Q4	CEBPB	SP1_Q2_01	E2F1DP1_01
CTCF	SP1_Q6	YY1_(C-20)	ZF5_01
CMYB_01	MAZR_01	KROX_Q6	E2F1_Q4
E2F1_Q4_01	MAZ_Q6	CETS168_Q6	MOVOB_01
E2F1_Q6	CTCF_(SC-5916)	SP1	GC_01
Egr-1	USF-1	AHR_Q5	E2F_Q6_01
MYCMAX_02	SP1_01	CETS1P54_01	SP1
VMYB_02	E2F1_Q6_01	p300	SP1_Q6
ETF_Q6	ZF5_01	c-Myc	E2F1_Q3
MAX_01	p300	CCNT2	CACBINDINGPROTEIN_Q6
NRF2_01	UF1H3BETA_Q6	GC_01	SP1_Q4_01
CBF_02	Max	SPZ1_01	SP1_Q6_01
SP1_Q6	E2F6_(H-50)	ZF5_01	ZNF219_01
TAXCREB_01	WHN_B	E2F_Q6_01	SMC3_(ab9263)
E2F1_Q3	CACD_01	HNF4_Q6_03	E2F1_Q6_01
AML1_01	c-Fos	SP3_Q3	CETS1P54_01
AML1_Q6	HA-E2F1	E2F1_Q4_01	USF-1
TAF1	CTCF_(C-20)	ETS1_B	ACAAT_B
E2F_03	E2F_Q2	PADS_C	Rad21
HEY1	FOXA1_(C-20)	EGR3_01	NRF2_01
E2F1_Q4	YY1	YY1	PAX5_01
WHN_B	AHR_Q5	E2F_Q3_01	CACD_01
SP1_01	CCNT2	MZF1_01	MYCMAX_B
c-Myc	STAT3	HIF1_Q5	MUSCLE_INI_B
E2F_Q4_01	AHRHIF_Q6	AP4_Q5	FOXA1_(C-20)
ETS1	PAX4_01	PAX8_B	AHRHIF_Q6
EGR_Q6	E2F1_Q3	Nrf1	ALPHACP1_01
CREB_Q2_01	GABP	E2F6	ETF_Q6
STAT_Q6	EGR3_01	GABP	KROX_Q6
EGR2_01	ETF_Q6	UF1H3BETA_Q6	CTCF_(SC-5916)
E2F_Q6_01	E2F1_Q6	FOXA1_(C-20)	NGFIC_01
CETS1P54_01	NGFIC_01	Mxi1_(bHLH)	NFKB
CETS1P54_03	EGR1_01	USF-1	CP2_02
ROAZ_01	ZBTB7A_(SC-34508)	HMGN3	E2F_Q4
HMX1_01	SMC3_(ab9263)	NRF2_01	JunD
HIC1_02	AP2_Q3	LXR_Q3	YY1_(C-20)
NFMUE1_Q6	AP2_Q6	AML1_01	E2F1_Q3_01
Sin3Ak-20	MafK_(ab50322)	AML1_Q6	STAT5A_02
mmu-miR-1192	PAX5-C20	PAX3_01	SP1_01
E4F1_Q6	E2F1_Q4_01	E2A_Q2	NFKB_C
CAAT_01	MUSCLE_INI_B	NGFIC_01	NERF_Q2
mmu-miR-590-3p	E2F_03	E2F1_Q3	E2F6_(H-50)
E2F_Q6	STAT3_02	NCX_01	E2F4DP1_01
KROX_Q6	AHR_01	HA-E2F1	E2F_Q4_01
COREBINDINGFACTOR_Q6	E2F_Q3_01	MUSCLE_INI_B	TAXCREB_02
FOXA1_(C-20)	FOXA2_(SC-6554)	STAT1_03	ZF5_B
YY1_Q6_02	E2F_Q3	E2F1_Q3_01	CEBPB
GABP	Pol2(b)	E2F_03	MAZR_01
CETS168_Q6	ZNF219_01	MINI20_B	HIC1_02
SP1_Q6_01	AHRARNT_01	GLI_Q2	SPZ1_01
ATF4_Q2	c-Jun	RBPJK_Q4	DEAF1_01
EGR1_01	MYCMAX_B	E4F1_Q6	E2_Q6_01
eGFP-JunD	E2F1_Q3_01	CACD_01	HNF4_Q6
CREB_Q3	OLF1_01	E2F1_Q6	UF1H3BETA_Q6
RBPJK_01	NRSE_B	ELK1_02	E2F_Q3
SMAD_Q6	HES1_Q2	MIF1_01	CREB_Q4_01
NFKB	Pol2(phosphoS2)	E2F_Q2	CREB_Q3
GFI1_01	Oct-2	NRF1_Q6	HIF1_Q3
AP1_Q4	mmu-miR-590-3p	HIC1_02	E2F_Q3_01
STAF_02	FOXA1_(SC-101058)	CP2_02	GABP
CTCF_(C-20)	ZF5_B	STAT3_01	HA-E2F1
POLY_C	mmu-miR-1958	c-Jun	E2F_02
HIC1_03	POU2F2	PU.1	HES1_Q2
ZEB1_(SC-25388)	E2F1_Q4	MYOD_01	mmu-miR-186
E2F_Q4	GATA-1	CEBPB	ELK1_02
VMYB_01	NFY_01	E2F_Q6	NFKB_Q6_01
GATA-2	WT1_Q6	ATF1_Q6	YY1
TATA_01	E2F_Q6_01	E2F1DP1_01	T3R_Q6
E2A_Q2	NFMUE1_Q6	AHR_01	PPARG_01
SP1_Q2_01	AHRARNT_02	E2F4	RFX5_(N-494)
mmu-miR-495	AP2ALPHA_02	MYB_Q5_01	NRF1_Q6
SRF_Q5_02	ALPHACP1_01	MAZ_Q6	E2F_Q6
PAX5-N19	SPZ1_01	NMYC_01	PAX4_03
USF_Q6	NRF1_Q6	E2F1_Q4	STAT_01
GC_01	RFX5_(N-494)	EGR1_01	E2F1_Q4_01
HA-E2F1	AP2ALPHA_01	AHRHIF_Q6	EGR1_01
USF_02	NFY_Q6_01	AHRARNT_01	EGR2_01
NFY_01	DEAF1_01	c-Fos	CREBATF_Q6
JunD	E2F_Q4	MAZR_01	E2F1DP1RB_01
XVENT1_01	mmu-miR-1953	OLF1_01	SREBP1_02
CREB_Q2	CP2_02	AP2_Q6	NFY_Q6_01
c-Jun	XPF1_Q6	NFMUE1_Q6	NFKB_Q6
E2F_02	EGR2_01	NFKB_Q6_01	ZIC3_01
ELK1_02	ELK1_02	AP-2gamma	PAX_Q6
ARNT_01	E2F4DP1_01	E2_Q6_01	Poised_Promoter
AP1FJ_Q2	HIF1_Q5	TAXCREB_02	AHR_01
CEBPB	E2F_Q6	E2F_Q3	GCM_Q2
BLIMP1_Q6	MYB_Q6	MYOGNF1_01	CREB_Q2
CEBP_C	E2F1DP1RB_01	IK1_01	PU.1
HAND1E47_01	HNF4_Q6_03	AP2GAMMA_01	STAF_02
NGFIC_01	MZF1_02	AP4_Q6_01	mmu-miR-1953
TFE_Q6	E2F1DP1_01	RREB1_01	ATF4_Q2
FOXO4_02	CACCCBINDINGFACTOR_Q6	MYB_Q6	BACH2_01
DEAF1_02	RFX_Q6	ZF5_B	CAAT_01
POU2F2	CETS168_Q6	E2F1_Q6_01	SREBP_Q3
TFIII_Q6	YY1_02	TTF1_Q6	ZIC2_01
OSF2_Q6	AP2_Q6_01	AP2_Q3	Max
TBX5_01	TCF12	E47_02	MYB_Q5_01
AHRARNT_01	PAX3_01	JunD	AP2_Q6
Oct-2	HMGN3	PAX9_B	AP2_Q3
E2F6_(H-50)	MZF1_01	mmu-miR-495	USF_Q6
STAF_01	mmu-miR-693-5p	WHN_B	STAT_Q6
NANOG_01	RREB1_01	Pol2(phosphoS2)	E4F1_Q6
AP2_Q6_01	TCF4	CACCCBINDINGFACTOR_Q6	COREBINDINGFACTOR_Q6
FREAC2_01	E47_01	SP1_01	MZF1_01
HOXA3_01	STAT1_02	PAX5-C20	EGR3_01
HES1_Q2	HDAC2_(SC-6296)	VDR_Q3	ER_Q6
E2F_Q3	R_01	STAT3_02	CREB_02
EVI1_06	E2F_02	ZNF219_01	NFKAPPAB_01
IK1_01	RXRA	Sin3Ak-20	STAT1_02
MYB_Q6	SMAD4_Q6	E2F_Q4	TEL2_Q6
SMC3_(ab9263)	AP2GAMMA_01	E2F4DP1_01	TTF1_Q6
VJUN_01	NRF2_01	COUPTF_Q6	CETS1P54_03
USF-1	PAX4_03	E12_Q6	HIC1_03
SP1_Q4_01	T3R_01	GATA-1	ATF6_01
E2_Q6_01	ER_Q6_02	MYB_Q3	ATF_01
AHRARNT_02	HNF4A_(H-171)	GABP_B	ZIC1_01
USF_01	DBP_Q6	HDAC2_(SC-6296)	mmu-miR-298
AHR_Q5	CREB_Q4	MINI19_B	PAX2_02
E2F4DP1_01	E2F1DP2_01	ETS_Q4	PEA3_Q6
Rad21	mmu-miR-762	TBX5_Q5	HIF1_Q5
TEF1_Q6	CAAT_01	E2F_Q4_01	EBF1_(C-8)
VDR_Q6	mmu-miR-709	SMAD_Q6	SRF_Q4
CREB_02	ATF_B	AREB6_02	MINI20_B
E2F1DP1_01	E2F6	AP2_Q6_01	p300
MYCMAX_03	EBF1_(C-8)	IK2_01	mmu-miR-590-3p
LXR_Q3	HIF1_Q3	NFKB_C	MINI19_B
Max	mmu-miR-298	AHRARNT_02	NFY_01
MINI19_B	NRSF_Q4	mmu-miR-544-3p	E2F6
STAT3_02	mmu-miR-3474	LBP1_Q6	P300_01
HP1SITEFACTOR_Q6	SMAD_Q6	EGR2_01	CREBP1_Q2
CREBATF_Q6	VDR_Q3	IRF1	CREL_01
MTATA_B	MINI20_B	COUP_DR1_Q6	TBX5_01
TAL1_Q6	SRF	STAF_02	PAX9_B
mmu-miR-3063	Znf143_(16618-1-AP)	LEF1_Q2	COUPTF_Q6
mmu-miR-330	NRSF	WT1_Q6	AREB6_04
mmu-miR-466k	USF2	AP4_01	AHRARNT_02
EBOX_Q6_01	ZNF263	CBF_02	MAZ_Q6
IK2_01	mmu-miR-706	HEN1_02	MYOD_Q6_01
mmu-miR-466l	GATA-2	mmu-miR-290-5p	Oct-2
MINI20_B	CACBINDINGPROTEIN_Q6	ETS_Q6	NFY_C
TFIIA_Q6	mmu-miR-186	STRA13_01	TFIII_Q6
LXR_DR4_Q3	E2F_Q4_01	HSF_Q6	AP1_Q6
SMAD_Q6_01	STAT1_03	ZIC1_01	NMYC_01
mmu-miR-326	GTF2F1_(RAP-74)	SMAD4_Q6	STRA13_01
MAZR_01	IRF1	NFKAPPAB50_01	CREB_Q2_01
GATA-1	mmu-miR-875-3p	CHD2_(N-1250)	ELK1_01
MUSCLE_INI_B	MINI19_B	ZIC2_01	CETS168_Q6
NFY_Q6	mmu-miR-93	EBF1_(C-8)	CHCH_01
RORA2_01	GABP_B	ZNF263	POU2F2
E2F1DP1RB_01	PAX5_01	DEAF1_01	SP3_Q3
CEBPDELTA_Q6	mmu-miR-1190	ACAAT_B	ZNF263
CEBPB_02	HMX1_01	GATA_Q6	E47_01
ZTA_Q2	TAL1_(SC-12984)	TFIII_Q6	PPAR_DR1_Q2
Pol2(b)	NFY_C	PAX4_01	mmu-miR-374
ATF1_Q6	mmu-miR-1930	LXR_DR4_Q3	MYB_Q3
WT1_Q6	SZF11_01	HIC1_03	E2F1DP2_01
CREL_01	PPARG_03	SREBP1_Q6	MTF1_Q4
mmu-miR-1896	AP-2gamma	ZTA_Q2	mmu-miR-1958
LEF1_Q2_01	mmu-miR-3473c	P300_01	ETS1_B
SRY_01	mmu-miR-20a	YY1_Q6_02	DELTAEF1_01
HMGN3	HIC1_03	TFE_Q6	E47_02
mmu-miR-21*	PPARA_02	MEF3_B	MEF3_B
NFY_Q6_01	CREB_02	SOX_Q6	IK3_01
Pol2(phosphoS2)	T3R_Q6	AP2ALPHA_02	RREB1_01
CBF_01	ATF3_Q6	mmu-miR-1192	CACCCBINDINGFACTOR_Q6
USF2	SP3_Q3	PITX2_Q2	Pol2(phosphoS2)
MYCMAX_01	NMYC_01	NFKB	IK2_01
AP2_Q6	eGFP-JunD	mmu-miR-1960	TEF1_Q6
SZF11_01	mmu-miR-142-5p	EBOX_Q6_01	ETS2_B
CTCF_(SC-5916)	CREBP1_Q2	mmu-miR-669f	SREBP1_Q6
DEC_Q1	mmu-miR-124	mmu-miR-218-1*	NRSE_B
mmu-miR-291a-5p	ACAAT_B	ZBTB7A_(SC-34508)	E2_Q6
mmu-miR-291b-5p	ATF1_Q6	mmu-miR-293*	mmu-miR-3098-3p
TATA_C	LRF_Q2	USF_Q6	HDAC2_(SC-6296)
CP2_02	mmu-miR-106a	E2F_02	ARP1_01
AR_Q6	MYOGNF1_01	STAT3	GLI_Q2
IPF1_Q4_01	mmu-miR-338-3p	mmu-miR-28c	mmu-miR-883b-5p
IK3_01	ETS1	mmu-miR-28b	DEAF1_02
EN1_01	SF1_Q6	mmu-miR-582-5p	VMYB_02
CTCFL_(SC-98982)	mmu-miR-3475	TFIIA_Q6	E2_01
RORA1_01	AP4_Q5	NKX25_Q5	AP4_01
mmu-miR-325	mmu-miR-20b	COREBINDINGFACTOR_Q6	DR3_Q4
CACD_01	GATA2_01	DEAF1_02	ZBTB7A_(SC-34508)
YY1_01	NFY_Q6	TAL1ALPHAE47_01	LFA1_Q6
UF1H3BETA_Q6	CETS1P54_01	mmu-miR-5125	mmu-miR-683
EBF1_(C-8)	GR	CREL_01	STAT5A_01
XPF1_Q6	mmu-miR-136	MYOGENIN_Q6	USF_Q6_01
mmu-miR-384-5p	ZEB1_(SC-25388)	CP2_01	MZF1_02
CEBPB_01	E4F1_Q6	AP2ALPHA_01	ATF3_Q6
mmu-miR-429	AML1_01	CREB_Q4_01	FOSL2
FREAC4_01	AML1_Q6	SREBP_Q3	mmu-miR-432
PEA3_Q6	CREB_Q2	NF1_Q6	mmu-miR-692
HNF4_01_B	mmu-miR-1197	E47_01	E2A_Q2
mmu-miR-30e	mmu-miR-17	DR1_Q3	STAT1
AP1_Q2	ATF6_01	Znf143_(16618-1-AP)	mmu-miR-1904
E2F6	mmu-miR-106b	NFKAPPAB_01	AP2ALPHA_02
mmu-miR-466i-5p	mmu-miR-665	AP4_Q6	DBP_Q6
AP4_Q6_01	MYB_Q5_01	MZF1_02	MafK_(ab50322)
NFY_C	RORA1_01	mmu-miR-33	mmu-miR-290-5p
PPARG_03	HIC1_02	ETF_Q6	TCF12
MAF_Q6_01	TAXCREB_01	LMO2COM_01	CREB_Q4
TCF12	mmu-miR-138	GATA2_03	EBOX_Q6_01
mmu-miR-320	mmu-miR-350	E2F1DP1RB_01	DR1_Q3
E2F1DP2_01	BEL1_B	PEBP_Q6	HEB_Q6
PAX4_01	MTF1_Q4	MEIS1BHOXA9_02	STAT1_01
CHCH_01	mmu-miR-340-5p	mmu-miR-466l	STAT1_03
LEF1_Q2	TAL1ALPHAE47_01	mmu-miR-302a*	AP4_Q6
T3R_01	FOSL2	SREBP1_01	SRY_01
p300	mmu-miR-683	HEB_Q6	NANOG_01
TITF1_Q3	mmu-miR-488	USF_02	STAT3_02
MRF2_01	CMYB_01	MAF_Q6_01	KAP1
E2_01	NFKB_Q6_01	YY1_Q6	LMO2COM_01
mmu-miR-539-3p	GATA1_01	YY1_01	NFKAPPAB65_01
IRF4_(M-17)	SREBP_Q3	mmu-miR-1904	CBF_01
mmu-miR-30b	mmu-miR-326	RBPJK_01	mmu-miR-3100-5p
mmu-miR-200c	TAL1BETAITF2_01	TR4	TFIIA_Q6
ATF_B	AP-2alpha	mmu-miR-320	NFY_Q6
ATF3_Q6	ZID_01	ZID_01	FOXA2_(SC-6554)
mmu-miR-542-3p	TBX5_01	mmu-miR-292-5p	mmu-miR-1190
AML_Q6	PAX5_02	NERF_Q2	TBX5_Q5
FOXA2_(SC-6554)	CHCH_01	TAF7_(SQ-8)	PPARA_02
DEAF1_01	PEA3_Q6	mmu-miR-466l-3p	mmu-miR-1935
mmu-miR-466d-5p	USF_Q6	FXR_IR1_Q6	ETS1
mmu-miR-30c	DEC_Q1	eGFP-JunD	T3R_01
AP1_Q6_01	HEB_Q6	mmu-miR-132	mmu-miR-292-5p
NRSF	mmu-miR-433	SF1_Q6	mmu-miR-1940
MYB_Q5_01	SREBP1_Q6	NFKB_Q6	mmu-miR-741
mmu-miR-409-3p	CETS1P54_03	CREB_Q2_01	GATA-2
DR1_Q3	TAL1BETAE47_01	EBF_Q6	Mxi1_(bHLH)
HSF_Q6	mmu-miR-3098-3p	ELF1_Q6	LXR_DR4_Q3
CCNT2	HNF4_01_B	mmu-miR-149	NFMUE1_Q6
STRA13_01	TAF7_(SQ-8)	EBF	c-Fos
PAX5_02	mmu-miR-763	SMAD_Q6_01	AP1_Q6_01
TAF7_(SQ-8)	mmu-miR-1962	STAT6_02	XBP1_01
SRF_Q4	SREBP1_02	PAX2_01	AHRARNT_01
SP1	COUP_01	mmu-miR-466a-3p	NRSF
ZNF219_01	PR_01	mmu-miR-466e-3p	DEC_Q1
mmu-miR-30a	USF1_(SC-8983)	USF2	STAT3_01
SRF_C	mmu-miR-324-3p	GATA6_01	ETS_Q6
ZIC3_01	LEF1_Q2	MYCMAX_B	GATA3_(SC-268)
ELK1_01	CHD2_(N-1250)	AML_Q6	KAISO_01
mmu-miR-200b	mmu-miR-539-5p	mmu-miR-673-5p	SMAD_Q6
mmu-miR-30d	mmu-miR-5133	mmu-miR-1953	HNF4_01_B
R_01	Poised_Promoter	CREBP1_Q2	TAXCREB_01
mmu-miR-381	ER_Q6	mmu-miR-98	HSF1_Q6
STAT1_01	mmu-miR-330	BATF	ETS_Q4
GFI1_Q6	mmu-miR-1943	mmu-miR-7a*	AR_03
SETDB1	MIF1_01	mmu-miR-466d-3p	mmu-miR-490-3p
mmu-miR-683	AR_Q6	GATA3_02	MYB_Q6
MIF1_01	mmu-miR-24	mmu-miR-1962	CBF_02
PAX8_B	mmu-miR-466i-3p	mmu-let-7i	mmu-miR-126-5p
PAX5_01	HSF_Q6	mmu-let-7g	mmu-miR-335-3p
HSF1_Q6	CREBATF_Q6	CEBP_Q3	GEN_INI3_B
ZID_01	mmu-miR-450b-3p	mmu-miR-3089-5p	Znf143_(16618-1-AP)
mmu-miR-466l-5p	E2F4DP2_01	ETS2_B	mmu-miR-684
ERalpha_a	mmu-miR-150	P53_DECAMER_Q2	PAX5-N19
SRF_Q5_01	AP4_Q6	mmu-miR-669f-3p	TBX5_02
AP1_C	mmu-miR-15b	CMYB_01	P53_DECAMER_Q2
TAL1_(SC-12984)	ATF4_Q2	mmu-miR-3076-5p	TAL1BETAE47_01
c-Fos	CREB_Q4_01	ATF_01	MafK_(SC-477)
RFX1_01	COUPTF_Q6	mmu-miR-216b	mmu-miR-154
HNF4_Q6_02	MafK_(SC-477)	LYF1_01	c-Jun
HNF4_DR1_Q3	mmu-miR-883b-5p	GEN_INI2_B	SMAD4_Q6
mmu-miR-106a	mmu-miR-680	mmu-miR-1982*	HSF_Q6
mmu-miR-125b*	mmu-miR-742	AR_01	BARBIE_01
P300_01	mmu-miR-449c	TBX5_01	MafF_(M8194)
GATA2_(CG2-96)	IK3_01	mmu-miR-297b-3p	mmu-miR-325
E12_Q6	MOVOB_01	mmu-miR-669m-3p	mmu-miR-690
GCNF_01	mmu-miR-3473b	MYCMAX_01	PU1_Q6
NFKB_Q6_01	CREB_Q3	mmu-miR-691	PEBP_Q6
OCT1_07	TTF1_Q6	mmu-miR-1958	ER_Q6_02
FOXA1_(SC-101058)	ARNT_01	STAT_Q6	mmu-miR-669h-5p
GFI1B_01	mmu-miR-497	MYCMAX_02	AP1_Q4
USF1_(SC-8983)	EBF_Q6	TAL1BETAITF2_01	mmu-miR-340-5p
MZF1_01	mmu-miR-1954	mmu-miR-467g	mmu-miR-203
PU.1	LXR_DR4_Q3	mmu-let-7b*	AML1_01
AP1_Q2_01	LYF1_01	mmu-miR-760-5p	AML1_Q6
MEIS1BHOXA9_02	NF1_Q6	ROAZ_01	HNF4_Q6_01
mmu-miR-592	mmu-miR-879	mmu-miR-873	STAT3
BARBIE_01	GATA3_01	HMX1_01	CETS1P54_02
mmu-miR-33*	YY1_Q6_02	NF1_Q6_01	E2F4
mmu-miR-3069-3p	PAX8_01	ARNT_01	HNF3_Q6
OCT_Q6	RFX1_01	mmu-miR-1938	AP1FJ_Q2
PAX3_01	E12_Q6	HNF4_DR1_Q3	ZBRK1_01
CREBP1_Q2	mmu-miR-743b-3p	AR_Q6	CMYB_01
GABP_B	mmu-miR-181b	NFY_Q6	YY1_02
E2F4DP2_01	ERalpha_a	Pol2(b)	mmu-miR-669b
ALPHACP1_01	mmu-miR-3064-5p	KAISO_01	mmu-miR-381
NFKB_C	mmu-miR-3085-3p	PAX4_03	HNF4_DR1_Q3
CREBP1CJUN_01	mmu-miR-5125	mmu-miR-881*	ATF_B
STAT6_02	HNF4_Q6_02	mmu-miR-466b-3-3p	mmu-miR-135b
MYB_Q3	mmu-miR-134	mmu-miR-362-5p	SMAD_Q6_01
mmu-miR-694	AP4_01	PR_01	mmu-miR-301b
mmu-miR-1186b	mmu-miR-3470a	mmu-miR-27b	RBPJK_01
FOXO1_01	ATF_01	mmu-miR-199a-5p	CP2_01
SRF	CTCFL_(SC-98982)	HOX13_01	USF_01
mmu-miR-758	ELK1_01	NRSE_B	EBF
STAT1_02	DR1_Q3	NF-YA	LBP1_Q6
mmu-miR-224	Mxi1_(bHLH)	XBP1_01	CCNT2
mmu-miR-142-5p	mmu-miR-761	ZBRK1_01	AP1_Q4_01
DELTAEF1_01	LFA1_Q6	HIF1_Q3	mmu-miR-144
BACH2_01	E2F4	ELK1_01	AP4_Q5
CMAF_01	mmu-miR-125a-3p	STAT_01	mmu-miR-1954
HFH4_01	mmu-miR-654-3p	DR4_Q2	mmu-miR-1192
BEL1_B	MYB_Q3	AP2ALPHA_03	mmu-miR-543
ZBTB7A_(SC-34508)	mmu-miR-1912	mmu-let-7d	ROAZ_01
PAX2_01	mmu-miR-1955-5p	mmu-miR-124*	mmu-miR-1894-5p
mmu-miR-93	CREB_Q2_01	PAX_Q6	HMGN3
CDXA_01	AREB6_03	HSF1_Q6	Pbx3
NRF2_Q4	mmu-miR-743a	CTCFL_(SC-98982)	E12_Q6
SRF_01	DEAF1_02	NRSF_Q4	USF_C
PR_Q2	mmu-miR-5101	mmu-miR-369-3p	FXR_IR1_Q6
AP1_Q6	mmu-miR-3082-5p	mmu-miR-467e	CAAT_C
USF_Q6_01	ZBRK1_01	mmu-miR-92a*	mmu-miR-694
SREBP1_01	MYOD_Q6	mmu-miR-31	mmu-miR-183
mmu-miR-466b-5p	mmu-miR-449b	mmu-miR-664	LYF1_01
mmu-miR-466c-5p	mmu-miR-1940	SMAD3_Q6	mmu-miR-1981
AHR_01	mmu-miR-741	XPF1_Q6	GR_01
ZNF263	mmu-miR-3470b	TAL1_(SC-12984)	mmu-miR-706
mmu-miR-693-3p	mmu-miR-485	mmu-miR-467h	MEIS1_01
GATA2_01	mmu-miR-697	mmu-let-7b	E2F4DP2_01
mmu-miR-3065	TAL1_Q6	mmu-miR-126-5p	GR_Q6_01
MYOGENIN_Q6	ZIC3_01	STAT1_01	NRSF_Q4
mmu-miR-138	NFKB_C	NFE2_01	TAL1ALPHAE47_01
HSF2_01	mmu-miR-1896	MYOD_Q6_01	R_01
AP1_Q4_01	mmu-miR-345-3p	ARP1_01	IRF1_01
mmu-miR-450b-3p	mmu-miR-15a	mmu-miR-466j	mmu-miR-742
AP2ALPHA_01	mmu-miR-5114	XVENT1_01	mmu-miR-410
OCT_C	mmu-miR-1964-5p	GATA2_02	mmu-miR-674
PU1_Q6	MEF2A	FREAC4_01	mmu-miR-499
GATA_Q6	mmu-miR-149	NF-YB	GATA1_03
mmu-miR-29a*	mmu-miR-3110	AIRE_02	SRF_Q5_01
KAISO_01	MYOD_Q6_01	KAP1	mmu-miR-3473d
FOXO1_02	MEF3_B	SRF_01	mmu-miR-421
COMP1_01	STAF_02	mmu-let-7e	RXRA
AREB6_01	mmu-miR-712	LFA1_Q6	AP1_Q2
FOX_Q2	mmu-miR-145	HEN1_01	STAT5B_01
HNF4_Q6	mmu-miR-34b-5p	USF_01	TAF7_(SQ-8)
CREB_Q4_01	mmu-miR-214	mmu-miR-27a	mmu-miR-495
SMAD4_Q6	BRCA_01	GEN_INI_B	AREB6_03
LMO2COM_02	mmu-miR-3090	NFY_01	IRF1
HFH3_01	CBF_02	mmu-miR-5129	mmu-miR-135a
CEBP_Q2_01	PAX5-N19	mmu-miR-761	mmu-miR-30d
LRF_Q2	EBOX_Q6_01	mmu-miR-465c-5p	mmu-miR-30a
mmu-miR-466i-3p	mmu-miR-5127	mmu-miR-466n-3p	mmu-miR-23a
ER_Q6	RBPJK_01	mmu-miR-214	FOXA1_(SC-101058)
DTYPEPA_B	E2A_Q2	TGIF_01	NCX_01
mmu-miR-1941-5p	mmu-miR-1906	mmu-miR-374	mmu-miR-205
mmu-miR-466q	mmu-miR-1938	USF1_(SC-8983)	ARNT_01
mmu-miR-106b	mmu-miR-871-5p	CHCH_01	mmu-miR-181b
MMEF2_Q6	NERF_Q2	mmu-miR-505	TAL1_Q6
ZBRK1_01	mmu-miR-694	mmu-miR-491	FREAC2_01
IRF1	mmu-miR-5098	NFAT_Q4_01	PAX3_01
mmu-miR-491	mmu-miR-34a	GATA_C	mmu-miR-322
mmu-miR-1892	USF_C	mmu-miR-694	mmu-miR-485
mmu-miR-1897-3p	SRY_01	ATF4_Q2	GATA2_02
USF2_Q6	mmu-miR-5129	PU1_Q6	mmu-miR-883a-5p
mmu-miR-337-3p	mmu-miR-494	mmu-let-7f*	MYOGENIN_Q6
AP2ALPHA_02	mmu-miR-673-5p	STAF_01	GATA2_01
mmu-miR-293*	ARP1_01	mmu-miR-470	VMYB_01
STAT1_03	mmu-miR-682	mmu-miR-3084	HNF4_Q6_03
FREAC7_01	mmu-miR-290-5p	PAX6_Q2	mmu-miR-26a
mmu-miR-29a	LMO2COM_01	COUP_01	SZF11_01
mmu-miR-7a	mmu-miR-337-3p	CEBPDELTA_Q6	HNF4G_(SC-6558)
mmu-miR-207	mmu-miR-28	mmu-miR-544	AP1_Q2_01
NF1_Q6_01	mmu-miR-449a	PAX5_02	mmu-miR-181d
mmu-miR-7b	STRA13_01	GEN_INI3_B	IK1_01
COUPTF_Q6	ROAZ_01	ATF3_Q6	GR
mmu-miR-3969	AR_01	GR	NRSF_01
HNF3_Q6	mmu-miR-128	mmu-miR-378	MAF_Q6_01
mmu-miR-3112	MAF_Q6_01	mmu-miR-340-5p	NFKAPPAB50_01
mmu-miR-467g	EBF	mmu-let-7f	mmu-miR-539-5p
mmu-miR-3076-5p	IRF4_(M-17)	ARNT_02	SF1_Q6
OTX_Q1	Ini1	MOVOB_01	MYOD_01
PAX9_B	MAF_Q6	mmu-miR-466c-5p	mmu-miR-5101
mmu-miR-467f	SEF1_C	CREBATF_Q6	VDR_Q3
PEBP_Q6	mmu-miR-297c	NFY_Q6_01	mmu-miR-23b
RFX5_(N-494)	BATF	mmu-miR-192	SEF1_C
CEBP_Q2	mmu-miR-181c	GATA3_03	mmu-miR-466n-3p
mmu-miR-3098-3p	mmu-miR-195	TAL1BETAE47_01	AP2ALPHA_01
CDX2_Q5	ELK4	CEBPGAMMA_Q6	Pol2(b)
AP1_01	mmu-miR-3109	mmu-let-7a*	mmu-miR-872
mmu-miR-875-3p	mmu-miR-34c	mmu-let-7c-2*	mmu-miR-682
mmu-miR-146a	mmu-miR-5108	ATF_B	NKX25_Q5
PAX4_04	GATA3_(SC-268)	ER_Q6_02	mmu-miR-320
OCT1_Q6	mmu-miR-3089-3p	mmu-let-7a	mmu-miR-30b
mmu-miR-128	ISRE_01	mmu-miR-128	SRF
mmu-miR-743b-5p	mmu-miR-3059	AP-2alpha	AP2ALPHA_03
mmu-miR-1934	PAX_Q6	mmu-miR-679-3p	mmu-miR-343
mmu-miR-139-5p	mmu-miR-1969	mmu-miR-298	mmu-miR-654-3p
COUP_DR1_Q6	mmu-miR-686	mmu-miR-185	mmu-miR-208b
mmu-miR-760-3p	mmu-miR-592	CAAT_01	mmu-miR-301a
MYOD_Q6	mmu-miR-297b-5p	mmu-let-7c	PTF1BETA_Q6
mmu-miR-346	COREBINDINGFACTOR_Q6	ZIC3_01	COUP_01
NKX25_Q5	USF_Q6_01	mmu-miR-3473	BLIMP1_Q6
XFD1_01	TFIII_Q6	mmu-miR-200c	mmu-miR-3082-3p
mmu-miR-466b-3-3p	MYOGENIN_Q6	HES1_Q2	mmu-miR-770-5p
GZF1_01	mmu-miR-466f-3p	TCF4_Q5	mmu-miR-139-5p
mmu-miR-20b	mmu-miR-148a	BLIMP1_Q6	mmu-miR-2138
mmu-miR-669d	mmu-miR-1935	mmu-miR-485	mmu-miR-33*
NKX61_01	mmu-miR-5135	mmu-miR-466b-3p	mmu-miR-802
GEN_INI3_B	DR4_Q2	mmu-miR-466c-3p	AREB6_02
E2A_Q6	mmu-miR-1956	mmu-miR-152	mmu-miR-380-3p
mmu-miR-3102-5p,2	mmu-miR-126-5p	mmu-miR-215	PAX4_01
mmu-miR-3106	mmu-miR-181d	mmu-miR-297a*	mmu-miR-30c
SMAD3_Q6	mmu-miR-3062	mmu-miR-297c*	mmu-miR-188-3p
SP3_Q3	mmu-miR-764-3p	mmu-miR-139-3p	mmu-miR-330*
mmu-miR-19a	mmu-miR-181a	mmu-miR-33*	mmu-miR-450b-3p
mmu-miR-17	mmu-miR-343	mmu-miR-1967	mmu-miR-30e
mmu-miR-3963	MafF_(M8194)	mmu-miR-302c*	RFX_Q6
MafK_(ab50322)	IK2_01	mmu-miR-216a	GATA-1
mmu-miR-873	mmu-miR-292-5p	OSF2_Q6	mmu-miR-384-5p
E47_01	HNF4_Q6_01	mmu-miR-148a	AP2_Q6_01
SREBP_Q3	mmu-miR-183	mmu-miR-3058	mmu-miR-710
mmu-miR-532-5p	mmu-miR-684	MTF1_Q4	mmu-miR-195
mmu-miR-1224	EFC_Q6	BRCA_01	PITX2_Q2
MafK_(SC-477)	mmu-miR-804	GATA1_03	GATA_C
mmu-miR-382	mmu-miR-3083	MEF2A	PR_02
mmu-miR-470	mmu-miR-31	mmu-miR-590-3p	mmu-miR-338-5p
HNF4_Q6_01	mmu-miR-5110	E2F1DP2_01	HAND1E47_01
AP2GAMMA_01	mmu-miR-152	SRF_Q4	mmu-miR-181c
HELIOSA_01	mmu-miR-544-3p	NFY_C	VJUN_01
NKX22_01	AR_03	mmu-miR-335-3p	mmu-miR-466a-3p
LMO2COM_01	mmu-miR-674	GFI1_Q6	mmu-miR-466e-3p
PADS_C	mmu-miR-421	USF_C	AP2GAMMA_01
TCF11_01	E47_02	mmu-miR-5110	mmu-miR-342-3p
PAX3_B	STAT6_02	mmu-miR-136	mmu-miR-376c
mmu-miR-19b	RFX1_02	mmu-miR-743b-3p	ATF1_Q6
OCT1_Q5_01	mmu-miR-1897-5p	MYOD_Q6	mmu-miR-124
FREAC3_01	mmu-miR-759	mmu-miR-669j	XPF1_Q6
mmu-miR-124*	NFKB_Q6	mmu-miR-465a-5p	STAT6_02
mmu-miR-340-5p	mmu-miR-882	mmu-miR-697	GZF1_01
E2F_01	COUP_DR1_Q6	mmu-miR-1961	mmu-miR-494
mmu-miR-29c	mmu-miR-3074-5p	CAAT_C	CDPCR1_01
SRY_02	mmu-miR-491	GATA1_05	mmu-miR-673-5p
mmu-miR-20a	KAP1	mmu-miR-1902	FAC1_01
SOX9_B1	mmu-miR-471-3p	mmu-miR-183*	mmu-miR-101a
E2_Q6	NKX25_Q5	GATA3_(SC-268)	mmu-miR-16
mmu-miR-199a-5p	TEF1_Q6	RFX1_01	OLF1_01
HOXA7_01	mmu-miR-342-3p	PPARA_02	mmu-miR-28c
AP4_Q5	mmu-miR-466l-3p	Pbx3	mmu-miR-28b
XBP1_01	mmu-miR-16	STAT1_02	mmu-miR-369-3p
CEBPA_01	VMAF_01	mmu-miR-181b	mmu-miR-139-3p
mmu-miR-5101	TEL2_Q6	mmu-miR-881	CEBPB_02
mmu-miR-188-3p	mmu-miR-710	mmu-miR-872	AP4_Q6_01
ACAAT_B	mmu-miR-1224	mmu-miR-221	DR4_Q2
FAC1_01	P53_DECAMER_Q2	mmu-miR-542-3p	LDSPOLYA_B
PBX1_01	LXR_Q3	mmu-miR-760	mmu-miR-24
LYF1_01	mmu-miR-3473	mmu-miR-3057-3p	ZTA_Q2
mmu-miR-125a-3p	P300_01	FOXA1_(SC-101058)	LRF_Q2
CP2_01	mmu-miR-377	mmu-miR-1928	HNF4A_(H-171)
HNF3B_01	NRF2_Q4	mmu-miR-875-3p	mmu-miR-143
mmu-miR-599	mmu-miR-669n	mmu-miR-155	GATA1_01
mmu-miR-466b-3p	AR_02	TAACC_B	CAP_01
mmu-miR-466c-3p	mmu-miR-383	OTX_Q1	APOLYA_B
MTF1_Q4	mmu-miR-3058	mmu-miR-181a	RORA1_01
MOVOB_01	mmu-miR-717	mmu-miR-467f	mmu-miR-653
STAT3_01	mmu-miR-329	NRSF_01	GATA1_05
YY1_02	mmu-miR-3971	SP2_(SC-643)	mmu-miR-26b
PTF1BETA_Q6	SRF_Q5_01	TAXCREB_01	mmu-miR-1187
mmu-miR-582-3p	mmu-miR-3067	mmu-miR-742	CREBP1CJUN_01
AP-2gamma	mmu-miR-881	HNF4_Q6	mmu-miR-544-3p
CLOCKBMAL_Q6	mmu-miR-320	mmu-miR-466b-5p	USF2
mmu-miR-882	PPAR_DR1_Q2	NRF2_Q4	mmu-miR-3102-5p,2
mmu-miR-5113	mmu-miR-484	EVI1_01	ELK4
E2F4	mmu-miR-211	mmu-miR-135b	BEL1_B
ZIC2_01	DELTAEF1_01	GATA-2	mmu-miR-455
OCT1_B	mmu-miR-200b	NFKAPPAB65_01	mmu-miR-15b
CETS1P54_02	mmu-miR-1902	HNF4A_(H-171)	CIZ_01
HOXA4_Q2	E2_01	NRSF	HNF4ALPHA_Q6
TAACC_B	NANOG_01	mmu-miR-759	ERR1_Q2
SF1_Q6	mmu-miR-322	FXR_Q3	mmu-miR-1971
mmu-miR-7a*	mmu-miR-760-5p	mmu-miR-335-5p	mmu-miR-3074-1-3p
mmu-miR-671-5p	mmu-miR-883a-5p	mmu-miR-302b*	BACH1_01
TGIF_01	mmu-miR-3088	AREB6_04	mmu-miR-130b
mmu-miR-335-3p	mmu-miR-5107	STAT4_01	mmu-miR-194
MZF1_02	mmu-miR-703	FOXO4_02	mmu-miR-3057-3p
mmu-miR-29b	MTATA_B	mmu-miR-135a	mmu-miR-468
LEF1TCF1_Q4	mmu-miR-297a	mmu-miR-125b*	HNF4_01
TCF4	GATA2_(CG2-96)	mmu-miR-1931	SRF_Q5_02
EBF	OSF2_Q6	mmu-miR-381	mmu-miR-181a
mmu-miR-673-5p	mmu-miR-666-3p	mmu-miR-20b	mmu-miR-101b
mmu-miR-30e*	mmu-miR-204	PPAR_DR1_Q2	mmu-miR-3105-3p
GR	GRE_C	HNF4ALPHA_Q6	mmu-miR-295*
mmu-miR-27a	mmu-miR-495	FOXM1_01	mmu-miR-1906
ER_Q6_02	IRF_Q6	mmu-miR-200b	mmu-miR-466l-3p
SPZ1_01	mmu-miR-429	RFX_Q6	PADS_C
mmu-miR-669b	mmu-miR-201	mmu-let-7c-1*	GTF2F1_(RAP-74)
HEN1_02	mmu-miR-669f-3p	mmu-miR-505-3p	RBPJK_Q4
NFKAPPAB65_01	PAX4_04	mmu-miR-465b-5p	mmu-miR-743b-3p
NKX25_02	mmu-miR-3074-2-3p	mmu-miR-181a-1*	STAF_01
HDAC2_(SC-6296)	mmu-miR-874	PXR_Q2	FOXD3_01
mmu-miR-466a-3p	mmu-miR-1941-5p	ALPHACP1_01	mmu-miR-467g
mmu-miR-466e-3p	NRSF_01	T3R_01	mmu-miR-466d-3p
mmu-miR-297a*	mmu-miR-880	mmu-miR-148b	PAX8_B
mmu-miR-297c*	mmu-miR-873	CREB_Q4	mmu-miR-873
mmu-miR-9	mmu-miR-693-3p	mmu-miR-743a	mmu-miR-149
STAT5B_01	VJUN_01	mmu-miR-3065	BRCA1_(C-1863)
SIX5	PAX6_Q2	LRF_Q2	HNF3ALPHA_Q6
mmu-miR-3096b-5p	mmu-miR-185	mmu-miR-429	BCL3
mmu-miR-802	MYCMAX_02	Poised_Promoter	TAL1BETAITF2_01
IRF_Q6	mmu-miR-3070b-5p	FOXO1_01	mmu-miR-3473
AR_03	mmu-miR-876-5p	mmu-miR-342-5p	TCF11MAFG_01
AP4_Q6	mmu-miR-1907	mmu-miR-326	SRF_C
mmu-miR-344g-5p	mmu-miR-532-5p	E2_01	AP1_C
HSF1_01	mmu-miR-1960	mmu-miR-467a-1*	mmu-miR-1936
Znf143_(16618-1-AP)	mmu-miR-3105-3p	mmu-miR-467d*	GEN_INI_B
IRF2_01	HNF4_DR1_Q3	AIRE_01	TAL1_(SC-12984)
mmu-miR-199b*	mmu-miR-542-3p	mmu-miR-3074-5p	mmu-miR-5134
mmu-miR-1-2-as	CREL_01	mmu-miR-1894-3p	mmu-miR-466l
HOX13_01	AP2ALPHA_03	EVI1_02	mmu-miR-3106
mmu-miR-493	mmu-miR-3063	GATA2_(CG2-96)	PAX6_01
mmu-miR-1199	mmu-miR-466q	mmu-miR-467b*	TFE_Q6
mmu-miR-410	mmu-miR-129-5p	mmu-miR-323-3p	MYOD_Q6
mmu-miR-3097-3p	mmu-miR-3084	mmu-miR-882	GATA3_01
PAX8_01	PU1_Q6	MAX_01	AR_Q6
mmu-miR-759	mmu-miR-3101	mmu-miR-3102	mmu-miR-470
mmu-miR-3108	PEBP_Q6	EVI1_03	mmu-miR-5114
mmu-miR-532-3p	SRF_Q5_02	mmu-miR-467e*	CREB_01
mmu-miR-374c	STAF_01	mmu-miR-3090	mmu-miR-883b-3p
mmu-miR-1843b-5p	mmu-miR-543	mmu-miR-1264-3p	mmu-miR-467f
PPARG_01	mmu-miR-148b	mmu-miR-669m	mmu-miR-1224
CACCCBINDINGFACTOR_Q6	mmu-miR-376c	AP1_Q6_01	mmu-miR-497
mmu-miR-654-5p	mmu-miR-5113	HOXA4_Q2	mmu-miR-130a
mmu-miR-295*	mmu-miR-764-5p	mmu-miR-186	mmu-miR-466a-5p
mmu-miR-3100-5p	mmu-miR-432	mmu-miR-1892	mmu-miR-466e-5p
Ini1	mmu-miR-1970	DR3_Q4	mmu-miR-15a
ICSBP_Q6	mmu-let-7b	mmu-miR-142-5p	AP1_01
mmu-miR-330*	mmu-miR-708	mmu-miR-1954	SREBP1_01
GATA1_02	mmu-miR-384-5p	FOXO4_01	mmu-miR-140*
mmu-miR-153	ZIC1_01	SRF	mmu-miR-464
mmu-miR-486	AREB6_02	mmu-miR-27b*	mmu-miR-489
mmu-miR-3071	ZTA_Q2	EN1_01	PAX8_01
mmu-miR-201	NFKAPPAB65_01	mmu-miR-1951	mmu-miR-3075
mmu-miR-2861	mmu-miR-877	mmu-miR-705	AREB6_01
PAX2_02	eGFP-JunB	mmu-miR-503*	XVENT1_01
mmu-miR-3473	mmu-miR-3099	mmu-miR-330	COUP_DR1_Q6
mmu-miR-298	mmu-miR-3473d	mmu-miR-3075	mmu-miR-1843b-5p
mmu-miR-294*	SMAD_Q6_01	mmu-miR-291b-3p	mmu-miR-878-3p
BRCA_01	NF-YB	SRY_01	mmu-miR-759
eGFP-JunB	mmu-miR-3057-3p	OCT1_07	PR_01
APOLYA_B	mmu-miR-802	IK3_01	mmu-miR-207
mmu-miR-30a*	mmu-miR-3113	BARBIE_01	USF1_(SC-8983)
mmu-miR-338-5p	ETS_Q4	FOXO1_02	mmu-miR-5113
mmu-miR-1935	FOXO4_01	mmu-miR-1190	ZEB1_(SC-25388)
ISRE_01	mmu-miR-465c-5p	TEL2_Q6	mmu-miR-3474
GATA3_01	SETDB1	HNF4_Q6_02	mmu-miR-465a-5p
mmu-miR-1274a	mmu-miR-362-3p	ELK4	AP2REP_01
CDPCR3HD_01	HNF4G_(SC-6558)	mmu-miR-488	mmu-miR-137
AREB6_03	AREB6_01	mmu-miR-880	mmu-miR-466m-3p
NKX62_Q2	PAX9_B	mmu-miR-3110	mmu-miR-466o-3p
RFX_Q6	mmu-miR-30c	mmu-miR-432	mmu-miR-1962
mmu-miR-3473c	mmu-miR-9	BRACH_01	mmu-miR-539-3p
HNF4A_(H-171)	mmu-miR-1904	HELIOSA_01	mmu-miR-1968
mmu-miR-3073-3p	mmu-miR-30b	mmu-miR-181d	STAT4_01
mmu-miR-466n-5p	mmu-miR-29a	GATA3_01	mmu-miR-669m-3p
GEN_INI_B	mmu-miR-3100-5p	POU2F2	mmu-miR-875-3p
mmu-miR-763	PAX2_01	CHOP_01	mmu-miR-3089-5p
mmu-miR-3096b-3p	mmu-miR-19b	mmu-miR-1194	mmu-miR-698
MEIS1_01	mmu-let-7c	CREB_Q2	MIF1_01
HEB_Q6	mmu-miR-3064-3p	mmu-miR-423-5p	P53_02
E47_02	RORA2_01	SRF_Q6	mmu-miR-804
SREBP1_Q6	mmu-miR-345-5p	E2A_Q6	GFI1B_01
CREB_01	HAND1E47_01	mmu-miR-188-3p	CHD2_(N-1250)
mmu-miR-509-5p	mmu-miR-3057-5p	mmu-miR-203	mmu-miR-1298
mmu-miR-27b	mmu-miR-1981	Oct-2	mmu-miR-5098
SEF1_C	mmu-miR-27b	PTF1BETA_Q6	PXR_Q2
MEIS1AHOXA9_01	mmu-miR-295	mmu-miR-212-3p	FOX_Q2
mmu-miR-1894-3p	HNF4A	BEL1_B	mmu-miR-669n
NFKAPPAB50_01	mmu-miR-465a-5p	mmu-miR-669g	mmu-miR-297b-3p
mmu-miR-1962	mmu-miR-1186	STAT1	mmu-miR-208a
mmu-miR-3058	mmu-miR-466b-3p	mmu-miR-322*	mmu-miR-1264-3p
EVI1_05	mmu-miR-466c-3p	p300_(N-15)	AR_02
mmu-miR-1954	mmu-miR-335-5p	MEF2_Q6_01	mmu-miR-1907
GATA_C	ZIC2_01	GZF1_01	HTF_01
mmu-miR-15b*	PAX2_02	MAF_Q6	mmu-miR-377
mmu-miR-471	LBP1_Q6	mmu-miR-878-3p	E2A_Q6
STAT5A_01	mmu-miR-374	mmu-miR-5107	MYCMAX_01
mmu-miR-335-5p	SREBP1_01	PAX5_01	YY1_Q6
mmu-miR-200a*	mmu-miR-217	mmu-miR-143	FOXO1_01
ETS1_B	NF1_Q6_01	CREB_Q3	mmu-miR-466f-3p
mmu-miR-704	mmu-miR-1188	LPOLYA_B	ALX4_01
mmu-miR-211	IK1_01	FOXA2_(SC-6554)	PAX5_02
ZIC1_01	mmu-miR-3068	mmu-miR-466n-5p	MYCMAX_03
mmu-miR-689	mmu-miR-30e	TCF11MAFG_01	mmu-miR-329
CEBP_Q3	GR_Q6	mmu-miR-105	IRF7_01
GATA1_04	GCNF_01	BCL3	mmu-miR-466b-3p
P53_DECAMER_Q2	mmu-miR-1839-5p	mmu-miR-1191	mmu-miR-466c-3p
mmu-miR-350	mmu-miR-540-3p	mmu-miR-138	mmu-miR-291a-5p
NRSE_B	mmu-miR-671-5p	mmu-miR-1839-5p	mmu-miR-291b-5p
mmu-miR-146b	LMO2COM_02	GRE_C	LEF1_Q2
TAL1ALPHAE47_01	NF-YA	mmu-miR-669i	eGFP-JunD
CHX10_01	mmu-miR-5121	EVI1_04	mmu-miR-466p-5p
MEF2A	CP2_01	mmu-miR-106b	mmu-miR-31
mmu-miR-324-3p	mmu-miR-7a	HAND1E47_01	RORA2_01
GCM_Q2	mmu-miR-1192	ATATA_B	ZID_01
BRN2_01	mmu-miR-3104-5p	PAX6_01	mmu-miR-764-3p
mmu-miR-3074-2-3p	mmu-miR-29c	mmu-miR-5104	mmu-miR-493
mmu-miR-129-5p	mmu-miR-325	GATA1_06	mmu-miR-695
SRF_Q6	mmu-miR-335-3p	CDPCR3_01	mmu-miR-465c-5p
MAF_Q6	SRF_Q6	mmu-miR-455	mmu-miR-666-3p
mmu-miR-1971	mmu-miR-5102	LUN1_01	mmu-miR-1966
TTF1_Q6	mmu-miR-3070b-3p	CREBP1_01	mmu-miR-132
GR_Q6_01	mmu-miR-3070a	mmu-miR-208a-5p	mmu-miR-3064-5p
mmu-miR-5129	mmu-miR-203	GATA1_01	mmu-miR-3085-3p
mmu-miR-297b-3p	mmu-miR-182	mmu-miR-568	mmu-miR-3067
mmu-miR-3059	mmu-miR-143	DELTAEF1_01	mmu-miR-1967
PAX6_01	mmu-miR-423-5p	NFAT_Q6	mmu-miR-3108
mmu-miR-327	mmu-miR-470	CIZ_01	GFI1_Q6
mmu-miR-465b-5p	mmu-miR-22	mmu-miR-1935	ARNT_02
PPARA_02	mmu-miR-29b	ISRE_01	mmu-miR-669j
TST1_01	mmu-miR-30a	FOXP1_01	NF1_Q6
OCT1_01	TAXCREB_02	mmu-miR-377	mmu-miR-709
mmu-miR-5134	mmu-miR-132	CREB_01	mmu-miR-761
IPF1_Q4	mmu-miR-339-5p	MTATA_B	NF1_Q6_01
KAP1	mmu-miR-125b-5p	mmu-miR-471-3p	PAX4_02
mmu-miR-1950	CAAT_C	mmu-miR-708	mmu-miR-721
mmu-miR-3087	VMYB_02	mmu-miR-222	E2F_01
mmu-miR-376b	GATA1_02	mmu-miR-484	MYCMAX_02
mmu-miR-302c*	Pbx3	mmu-miR-330*	BAF155
mmu-miR-302b*	mmu-miR-3105-5p	ZEB1_(SC-25388)	mmu-miR-3572
HNF4_Q6_03	mmu-miR-532-3p	mmu-miR-466d-5p	ATF3
AP4_01	mmu-miR-351	IRF1_01	mmu-miR-465b-5p
mmu-miR-1953	mmu-miR-369-3p	mmu-miR-345-3p	FOXO4_02
HFH1_01	E2F1	mmu-miR-710	mmu-miR-423-5p
BATF	mmu-miR-323-5p	mmu-miR-489	HNF4_Q6_02
mmu-miR-362-5p	XVENT1_01	mmu-miR-181c	mmu-miR-664
NKX25_01	mmu-miR-302b	mmu-miR-1952	mmu-miR-3074-2-3p
TFIIIC-110	mmu-miR-205	mmu-miR-674*	FREAC4_01
mmu-miR-150	mmu-miR-3087	AP1_Q4_01	mmu-miR-10b
ZEC_01	mmu-miR-5112	SRF_Q5_02	mmu-miR-153
mmu-miR-185	LDSPOLYA_B	P53_02	HMX1_01
Nrf1	mmu-miR-103	mmu-miR-26b	BHLHE40
SP2_(SC-643)	mmu-miR-107	mmu-miR-3095-3p	mmu-miR-339-5p
mmu-miR-380-3p	mmu-miR-670	BACH1_01	mmu-miR-22
CDC5_01	PPARG_01	TCF4	mmu-miR-1938
mmu-miR-329	mmu-miR-27a	mmu-miR-1930	mmu-miR-450b-5p
mmu-miR-5106	mmu-miR-743b-5p	AP1_01	mmu-miR-185
mmu-miR-466d-3p	mmu-miR-30d	PAX5-N19	mmu-miR-10a
mmu-miR-1903	mmu-miR-202-5p	HMGIY_Q6	mmu-miR-224
mmu-miR-804	mmu-miR-499	mmu-miR-3966	mmu-miR-1
mmu-miR-2134	mmu-miR-770-5p	mmu-miR-3096b-5p	mmu-miR-96
OLF1_01	mmu-miR-296-5p	mmu-miR-34b-3p	mmu-miR-188-5p
FOXO3_01	mmu-miR-692	mmu-miR-669n	GATA4_Q3
mmu-miR-340-3p	mmu-miR-1950	mmu-miR-681	GRE_C
GLI_Q2	CHOP_01	T3R_Q6	GATA1_04
mmu-miR-1955-3p	mmu-miR-1927	mmu-miR-212	mmu-miR-361
mmu-miR-871	mmu-miR-199a-5p	mmu-miR-466k	mmu-miR-344e
mmu-miR-28	TFIIA_Q6	mmu-miR-3100-5p	mmu-miR-344d
HMGIY_Q3	mmu-miR-3065	RFX5_(N-494)	mmu-miR-27a
STAT5A_02	mmu-miR-3572	GFI1_01	NFE2_01
PLZF_02	mmu-miR-125a-5p	HTF_01	mmu-miR-488
mmu-miR-770-5p	mmu-miR-5046	mmu-miR-17	mmu-miR-762
mmu-miR-5120	ETS2_B	mmu-miR-496	CHOP_01
MYOGNF1_01	YY1_Q6	mmu-miR-532-3p	FOXJ2_02
mmu-miR-3095-5p	mmu-miR-7b	mmu-miR-682	EFC_Q6
mmu-miR-204	mmu-let-7a	ZEC_01	SETDB1
PAX4_02	GFI1_Q6	mmu-miR-1298	FOXO4_01
POU3F2_01	NFE2_01	mmu-miR-3077	mmu-miR-350
mmu-miR-5108	TGIF_01	ICSBP_Q6	mmu-miR-546
CACBINDINGPROTEIN_Q6	mmu-miR-200c	YY1_02	HMGIY_Q6
RP58_01	GATA_Q6	mmu-miR-299	mmu-miR-542-3p
CHOP_01	STAT1	mmu-miR-421	AP-2gamma
mmu-miR-344e	FOXP1_01	TCF12	mmu-miR-672
mmu-miR-344d	mmu-miR-466n-5p	mmu-miR-3472	VMAF_01
TAL1BETAE47_01	mmu-miR-212-3p	TATA_01	HFH4_01
mmu-miR-684	E2_Q6_01	mmu-miR-135a*	mmu-miR-125a-5p
OCT1_06	mmu-miR-668	mmu-miR-34c*	mmu-miR-743a
MEF3_B	mmu-miR-212-5p	RFX1_02	mmu-miR-323-3p
mmu-miR-3105-3p	mmu-miR-3095-5p	ATF6_01	mmu-miR-505-3p
MEF2_Q6_01	mmu-miR-599	SZF11_01	mmu-miR-3069-5p
mmu-miR-702	mmu-miR-465b-5p	mmu-miR-3970	mmu-miR-27b
mmu-miR-203	P53_02	AR_02	CTCFL_(SC-98982)
AP2REP_01	mmu-miR-677	mmu-miR-1943	SRF_Q6
ARP1_01	PAX3_B	mmu-miR-466m-5p	mmu-miR-145
mmu-miR-421	mmu-miR-511-5p	mmu-miR-669m-5p	COMP1_01
mmu-miR-743b-3p	NFKAPPAB50_01	mmu-miR-466h-5p	mmu-miR-452
GATA3_02	mmu-miR-302a	mmu-miR-763	mmu-miR-3113
mmu-miR-466o-5p	HNF4_01	HNF1_01	mmu-miR-3473b
mmu-miR-466a-5p	LEF1_Q2_01	mmu-miR-154*	mmu-miR-501-3p
mmu-miR-466e-5p	COMP1_01	mmu-miR-709	HNF3B_01
NRSF_01	NFKAPPAB_01	mmu-miR-295*	mmu-miR-3475
MafF_(M8194)	IRF7_01	AP1_Q6	mmu-miR-18b
COUP_01	BACH2_01	mmu-miR-1-2-as	EBF_Q6
mmu-miR-665	mmu-miR-3071	mmu-miR-1898	mmu-miR-141
mmu-let-7c-1*	mmu-miR-365	CEBPA_01	mmu-miR-705
mmu-miR-190b	mmu-miR-3965	mmu-miR-210	mmu-miR-743b-5p
mmu-miR-511-5p	mmu-miR-1952	mmu-miR-511-5p	ZEC_01
CDXA_02	GCM_Q2	mmu-miR-3061-5p	mmu-miR-3064-3p
GATA1_01	mmu-miR-770-3p	mmu-miR-331-3p	mmu-miR-5102
mmu-miR-3091-3p	mmu-miR-691	COMP1_01	HFH8_01
GATA2_03	mmu-miR-486	DEC_Q1	mmu-miR-883a-3p
RBPJK_Q4	mmu-miR-370	mmu-miR-150	mmu-miR-466c-5p
mmu-miR-501-5p	mmu-miR-1894-5p	TCF11_01	MSX1_01
HNF4G_(SC-6558)	mmu-miR-3106	IRF2_01	mmu-miR-1198
mmu-miR-292-5p	mmu-miR-216b	mmu-miR-2183	mmu-miR-665
CRX_Q4	mmu-miR-1971	mmu-miR-191*	mmu-miR-1982,1
mmu-miR-3470b	mmu-miR-505-5p	mmu-miR-1933-3p	mmu-miR-1941-5p
mmu-miR-1961	mmu-miR-224	mmu-miR-466f-3p	mmu-miR-448-3p
HNF4_01	FAC1_01	mmu-miR-449b	mmu-miR-882
E4BP4_01	mmu-miR-1191	mmu-miR-741	HEN1_01
mmu-miR-3102	mmu-miR-194	TEF1_Q6	CtBP2
TEL2_Q6	mmu-miR-504	mmu-miR-3113	SRF_01
mmu-miR-290-5p	VDR_Q6	mmu-miR-199b*	mmu-miR-1896
BACH1_01	MEIS1_01	mmu-miR-877	mmu-miR-760-5p
ATF6_01	mmu-let-7d	AREB6_03	mmu-miR-1251
mmu-miR-103	AREB6_04	mmu-miR-29a	mmu-miR-217
mmu-miR-107	mmu-miR-465a-3p	mmu-miR-1941-3p	PBX1_03
Mxi1_(bHLH)	mmu-miR-465b-3p	HNF4_01_B	mmu-miR-7a*
mmu-miR-23b	mmu-miR-465c-3p	AP1FJ_Q2	GATA1_06
mmu-miR-126-5p	mmu-miR-3089-5p	mmu-miR-29c	mmu-miR-3085-5p
mmu-miR-5098	MYCMAX_03	mmu-miR-140	mmu-miR-199a-5p
ERR1_Q2	CREB_01	mmu-miR-466g	mmu-miR-1929
mmu-miR-686	mmu-miR-3069-5p	RP58_01	mmu-miR-138
TBX5_02	mmu-miR-467f	mmu-miR-207	LXR_Q3
mmu-miR-23a	FREAC4_01	mmu-miR-543	mmu-miR-214
mmu-miR-3078	mmu-miR-10a	HNF3ALPHA_Q6	mmu-miR-409-3p
mmu-miR-1981	PXR_Q2	mmu-miR-411*	mmu-miR-3112
mmu-miR-1264-5p	TBX5_Q5	STAT5A_04	mmu-miR-1898
mmu-miR-1943	mmu-miR-669b	GATA2_01	HOXA7_01
FOXP1_01	MYOD_01	mmu-miR-539	mmu-miR-1982,2
p300_(N-15)	mmu-miR-1968	PPARG_03	NANOG_(SC-33759)
VBP_01	AP4_Q6_01	NKX25_01	mmu-miR-669i
ATATA_B	HNF4_Q6	APOLYA_B	mmu-miR-351
mmu-miR-3098-5p	mmu-miR-3075	ETS1	mmu-miR-1964-5p
mmu-miR-342-3p	mmu-miR-19a	GATA4_Q3	mmu-miR-3071
mmu-miR-3072	mmu-miR-1961	mmu-miR-467b	mmu-miR-691
mmu-miR-344f-5p	mmu-miR-3102	GTF2B	AP-2alpha
NF1_Q6	mmu-miR-1983	EVI1_06	MYC_Q2
GATA2_02	mmu-miR-878-5p	PR_02	mmu-miR-467e*
mmu-miR-3082-5p	FOSL1_(SC-183)	mmu-miR-350	mmu-miR-379
mmu-miR-216b	mmu-miR-2135	LDSPOLYA_B	mmu-miR-466g
NCX_01	ERR1_Q2	OCT4_01	mmu-miR-34c
NERF_Q2	HEN1_01	HFH4_01	RP58_01
E2F1	LEF1TCF1_Q4	mmu-miR-106a	mmu-miR-693-3p
mmu-miR-1955	mmu-miR-3097-5p	mmu-miR-378b	VDR_Q6
MYC_Q2	mmu-miR-3079-5p	mmu-miR-93	mmu-miR-29b
mmu-miR-499	mmu-miR-466a-3p	VJUN_01	HNF4A
S8_01	mmu-miR-466e-3p	HNF4_Q6_01	mmu-miR-103
EVI1_02	mmu-miR-300	mmu-miR-325	mmu-miR-107
mmu-miR-187	mmu-miR-291a-3p	mmu-miR-546	mmu-miR-382
STAT_01	mmu-miR-883a-3p	mmu-miR-874	mmu-miR-208a-3p
mmu-miR-3100-3p	mmu-miR-101a	mmu-miR-3100-3p	PPARG_02
mmu-miR-697	BCL3	mmu-miR-676*	mmu-miR-293*
mmu-miR-511	NKX25_01	mmu-miR-669h-3p	GATA1_02
mmu-miR-30c-1*	mmu-miR-3076-3p	BCLAF1_(M33-P5B11)	MEF2A
mmu-miR-34b-3p	AP1FJ_Q2	mmu-miR-376c	mmu-miR-1948
mmu-miR-3086-3p	E2_Q6	E2F4DP2_01	mmu-miR-1195
STAT3	mmu-let-7f	mmu-miR-770-3p	mmu-miR-1943
FOXP3_Q4	mmu-miR-546	mmu-miR-677	eGFP-JunB
EFC_Q6	STAT5A_02	mmu-miR-466i-5p	mmu-miR-1894-3p
PR_01	KAISO_01	SRF_Q5_01	USF2_Q6
MYOD_Q6_01	mmu-miR-679-3p	PBX_Q3	TCF4_Q5
mmu-miR-190	mmu-let-7g	mmu-miR-434-3p	IRF4_(M-17)
LFA1_Q6	FXR_IR1_Q6	SEF1_C	mmu-miR-881*
mmu-miR-30c-2*	mmu-miR-3969	VBP_01	mmu-miR-449c
HNF1_Q6_01	mmu-miR-294	mmu-miR-876-3p	MAF_Q6
STAT4_01	HNF4ALPHA_Q6	mmu-miR-1947	mmu-miR-3082-5p
mmu-miR-363-5p	mmu-miR-362-5p	mmu-miR-24	mmu-miR-466j
MYOD_01	mmu-miR-141	mmu-miR-3471	YY1_Q6_02
mmu-miR-466l-3p	mmu-miR-3079-3p	mmu-miR-1199	mmu-miR-881
TAL1BETAITF2_01	FOXO1_01	mmu-miR-494	GFI1_01
ARNT_02	mmu-miR-1843b-5p	mmu-miR-3069-3p	mmu-miR-467a-1*
mmu-miR-362-3p	mmu-miR-466d-3p	CREB_02	mmu-miR-467d*
CDP_01	mmu-miR-1903	PPARG_01	mmu-miR-712
GATA1_05	mmu-miR-328	mmu-miR-3074-2-3p	mmu-miR-294*
mmu-miR-876-5p	USF_01	PAX2_02	IRF2_01
mmu-miR-705	GATA1_06	mmu-miR-3096b-3p	mmu-miR-34b-5p
MAZ_Q6	mmu-miR-302d	mmu-miR-301a	CDPCR3HD_01
mmu-miR-465c-5p	mmu-miR-207	mmu-miR-19a	mmu-miR-449a
mmu-miR-3070b-3p	eGFP-FOS	RORA1_01	mmu-miR-568
mmu-miR-3070a	mmu-miR-669d	mmu-miR-1957	mmu-miR-3096-3p
MEF2_04	mmu-miR-10b	PBX1_03	mmu-miR-3083
mmu-miR-664	mmu-miR-299	mmu-miR-146b	mmu-miR-330
GATA3_(SC-268)	ZBTB33	GCM_Q2	mmu-miR-331-3p
CDPCR1_01	mmu-miR-883b-3p	mmu-miR-292-3p	mmu-miR-3470b
mmu-miR-1904	mmu-miR-7a*	mmu-miR-485*	mmu-miR-3099
HNF1_01	mmu-miR-448-5p	CETS1P54_02	mmu-miR-467b*
mmu-miR-299	CBF_01	mmu-miR-20a	mmu-miR-452-3p
mmu-miR-384-3p	mmu-miR-705	SRY_02	NRF2_Q4
PITX2_Q2	STAT_Q6	mmu-miR-101c	mmu-miR-326
mmu-miR-1969	mmu-miR-135a	MEF2_01	mmu-let-7f*
TCF11MAFG_01	mmu-miR-101c	LEF1TCF1_Q4	mmu-miR-5097
CAP_01	mmu-miR-3073-5p	mmu-miR-686	mmu-miR-28
mmu-miR-5125	GFI1_01	mmu-miR-5127	mmu-miR-3092
PPARA_01	TITF1_Q3	mmu-miR-449c	mmu-miR-3061-5p
mmu-miR-19a*	AP1_Q2	mmu-miR-615-5p	mmu-miR-1902
mmu-miR-679-3p	mmu-miR-568	BCL11A	AR_01
LUN1_01	mmu-miR-361	mmu-miR-3473c	mmu-miR-466b-5p
XFD2_01	mmu-miR-669e	mmu-miR-539-3p	mmu-miR-3065
FOXJ2_01	GR_Q6_01	mmu-miR-183	HMEF2_Q6
mmu-let-7d	mmu-miR-23b	mmu-miR-3082-3p	mmu-miR-3059
mmu-miR-5102	mmu-miR-135b	AP1_Q4	mmu-miR-29a
VMAF_01	mmu-miR-139-5p	mmu-miR-712	PAX6_Q2
mmu-miR-1968	SRF_Q4	mmu-miR-339-3p	p300_(N-15)
mmu-miR-3103	mmu-miR-3102-5p,2	mmu-miR-3070b-3p	mmu-miR-29c
mmu-miR-136	mmu-miR-98	mmu-miR-3070a	EVI1_01
XFD3_01	mmu-miR-23a	mmu-miR-467c	mmu-miR-125b-5p
DR4_Q2	mmu-miR-1944	mmu-miR-706	mmu-miR-125b-2-3p
PAX4_03	mmu-miR-3093-5p	MYCMAX_03	mmu-miR-19a
mmu-miR-431	mmu-miR-1933-3p	OCT1_05	mmu-miR-539
FOSL2	GLI_Q2	mmu-miR-133a*	TATA_01
mmu-miR-1251	BARBIE_01	mmu-miR-466a-5p	OSF2_Q6
mmu-miR-452-3p	mmu-miR-219-5p	mmu-miR-466e-5p	mmu-miR-7b
mmu-miR-3064-5p	mmu-miR-1195	mmu-miR-665	NF-YB
mmu-miR-3085-3p	Nrf1	USF_Q6_01	mmu-miR-671-5p
TBP_01	mmu-miR-3100-3p	mmu-miR-26a	mmu-miR-384-3p
mmu-miR-698	mmu-miR-1194	mmu-miR-1843-5p	mmu-miR-425
mmu-miR-669e	mmu-miR-297b-3p	mmu-miR-3968	mmu-miR-5119
mmu-miR-466j	mmu-miR-466l-5p	mmu-miR-28	mmu-miR-675-3p
mmu-miR-1970	OCT1_B	mmu-miR-684	mmu-miR-212-3p
mmu-miR-691	mmu-miR-1892	TITF1_Q3	CDPCR3_01
STAT6_01	mmu-miR-3103	HOXA3_01	mmu-miR-3084
BCL3	mmu-miR-200a	mmu-miR-9*	mmu-miR-465a-3p
GTF2F1_(RAP-74)	mmu-miR-434-3p	mmu-miR-1193	mmu-miR-465b-3p
IRF1_01	mmu-miR-139-3p	GATA1_02	mmu-miR-465c-3p
mmu-miR-1946b	mmu-miR-758	E2F1	MAX_01
mmu-miR-1897-5p	mmu-miR-466a-5p	XRCC4	mmu-miR-19b
mmu-miR-383	mmu-miR-466e-5p	LEF1_Q2_01	MEF2_01
mmu-miR-669n	mmu-miR-1843-5p	mmu-miR-29b	Ini1
mmu-miR-3099*	PR_02	HELIOSA_02	mmu-miR-337-3p
RFX1_02	mmu-miR-208b	mmu-miR-669k	mmu-miR-18a
mmu-miR-218-1*	mmu-let-7i	mmu-miR-338-5p	mmu-miR-219-5p
HSF1	mmu-miR-323-3p	MMEF2_Q6	mmu-miR-142-5p
mmu-miR-669h-5p	mmu-miR-3082-3p	TBP_Q6	PAX4_04
mmu-miR-124	mmu-miR-291b-3p	mmu-miR-3078	mmu-miR-378
mmu-let-7b	mmu-miR-3074-1-3p	HSF2_01	FOXP3_Q4
mmu-miR-1190	mmu-miR-547	mmu-miR-3064-5p	mmu-miR-200b*
mmu-miR-1894-5p	IRF_Q6_01	mmu-miR-3085-3p	mmu-miR-466m-5p
mmu-miR-409-5p	mmu-miR-544-5p	mmu-miR-374c	mmu-miR-669m-5p
TR4	mmu-miR-501-5p	E2_Q6	mmu-miR-466h-5p
mmu-miR-3090	mmu-miR-1931	mmu-miR-3070b-5p	mmu-let-7a*
mmu-miR-214	STAT3_01	mmu-miR-1940	mmu-let-7c-2*
mmu-miR-325*	mmu-miR-1187	POLY_C	mmu-miR-223
GATA1_06	mmu-miR-125b-2-3p	PRDM1_(Val90)	mmu-miR-216a
mmu-miR-378*	mmu-miR-702	GFI1B_01	mmu-miR-669l
mmu-miR-344b	mmu-miR-466m-5p	HNF3_Q6	MYOGNF1_01
TCF4_Q5	mmu-miR-669m-5p	STAT5A_01	mmu-miR-300
mmu-miR-669g	mmu-miR-466h-5p	ERalpha_a	PAX2_01
mmu-miR-669o	mmu-miR-511-3p	GR_01	BATF
mmu-miR-541	mmu-miR-153	mmu-miR-501-5p	SOX_Q6
mmu-miR-1912	mmu-miR-1966	mmu-miR-21	mmu-miR-362-5p
mmu-miR-3966	mmu-miR-1b-5p	mmu-miR-1966	mmu-miR-874
STAT1	GATA1_03	mmu-miR-223	mmu-miR-1191
mmu-miR-1198-5p	TCF11_01	mmu-miR-466l-5p	mmu-let-7e
mmu-miR-883a-3p	RP58_01	mmu-miR-202-3p	mmu-miR-208a-5p
HELIOSA_02	PAX8_B	CREBP1CJUN_01	mmu-miR-500
mmu-miR-708	mmu-miR-467g	mmu-miR-30c-1*	mmu-miR-590-5p
mmu-miR-713	mmu-miR-466c-5p	mmu-miR-490	mmu-miR-134
CDP_02	mmu-miR-669a-3-3p	mmu-miR-449a	mmu-miR-449b
mmu-miR-467e	mmu-miR-669o-3p	mmu-miR-374*	mmu-miR-362-3p
HNF4ALPHA_Q6	mmu-miR-669a-3p	mmu-miR-294*	mmu-miR-3971
mmu-miR-186	CDPCR3_01	MSX1_01	mmu-miR-183*
mmu-miR-130b*	BCLAF1_(M33-P5B11)	TBX5_02	mmu-miR-758
mmu-miR-297c	mmu-miR-667	VMYB_01	BDP1
AP2ALPHA_03	mmu-miR-450b-5p	mmu-miR-188-5p	mmu-miR-505
mmu-miR-539	LUN1_01	mmu-miR-10a*	CRX_Q4
PAX_Q6	mmu-miR-376b	mmu-miR-451	mmu-miR-1912
FOXJ2_02	mmu-miR-871-3p	mmu-miR-324-3p	mmu-miR-1197
mmu-miR-137	SIX5	STAT2	mmu-miR-1193-3p
mmu-miR-22	TFE_Q6	mmu-miR-1955-5p	mmu-miR-669m
PPAR_DR1_Q2	ETS1_B	MEF2C_(SC-13268)	mmu-miR-218-2*
mmu-miR-141	mmu-miR-679-5p	mmu-miR-692	mmu-miR-200a
Pbx3	mmu-miR-509-5p	mmu-miR-668	mmu-miR-1983
mmu-miR-466f	mmu-miR-146b	mmu-miR-34c	mmu-miR-34a
AR_Q2	PADS_C	AP1_Q2	mmu-miR-697
ETS2_B	BRCA1_(C-1863)	mmu-miR-3099	mmu-miR-1950
mmu-miR-3470a	HMGIY_Q3	eGFP-GATA2	mmu-miR-34b-3p
mmu-miR-331-3p	CDPCR1_01	AP1_Q2_01	mmu-miR-471-3p
mmu-miR-1952	AP1_Q4	mmu-miR-1188	AIRE_01
AP-2alpha	TCF11MAFG_01	PAX3_B	mmu-miR-1933-5p
mmu-miR-149	SOX5_01	mmu-miR-466q	mmu-miR-5133
MEF2_03	AP1_01	mmu-miR-30e*	mmu-miR-374c
mmu-miR-133a	mmu-miR-1982,2	mmu-miR-1306-5p	SRY_02
mmu-miR-133b	mmu-miR-101b	TST1_01	mmu-miR-206
TBP_Q6	mmu-miR-3078	PAX8_01	IRF_Q6
mmu-miR-3474	MEF2C_(SC-13268)	mmu-miR-1905	mmu-miR-547
mmu-miR-148b	AP1_Q6	mmu-miR-1936	mmu-miR-212-5p
mmu-miR-301a	mmu-miR-301b	mmu-miR-140*	mmu-miR-297a
YY1_Q6	STAT1_01	IRF4_(M-17)	mmu-miR-34c*
mmu-miR-98	mmu-miR-1a	STAT5A_02	mmu-miR-2141
NKX3A_01	PPARA_01	mmu-miR-721	mmu-miR-3473c
IRF7_01	mmu-miR-3094	BACH2_01	TCF11_01
mmu-miR-687	mmu-miR-767	mmu-miR-224	GATA6_01
FXR_IR1_Q6	mmu-miR-146a	mmu-miR-3092	mmu-miR-501-5p
mmu-miR-707	mmu-miR-574-5p	AP2REP_01	HFH3_01
mmu-miR-2136	mmu-miR-206	mmu-miR-219	mmu-miR-29a*
mmu-miR-1941-3p	mmu-miR-379	mmu-miR-511-3p	mmu-miR-21
TAXCREB_02	ICSBP_Q6	VDR_Q6	mmu-miR-21*
mmu-miR-3068	mmu-miR-452-3p	mmu-miR-10b	mmu-miR-669d
mmu-miR-669k	RBPJK_Q4	mmu-miR-3098-3p	OTX_Q1
mmu-let-7f	mmu-miR-1982*	mmu-miR-1955-3p	mmu-miR-1903
mmu-miR-465a-5p	mmu-miR-3097-3p	mmu-miR-297a	mmu-miR-9
mmu-miR-322*	EN1_01	mmu-miR-702	mmu-miR-713
P53_02	mmu-miR-291a-5p	TFIIIC-110	mmu-miR-302d
mmu-miR-695	mmu-miR-291b-5p	mmu-miR-410	TITF1_Q3
mmu-miR-1964-5p	HSF2_01	TAL1_Q6	mmu-miR-190b
mmu-miR-200a	HEN1_02	mmu-miR-297c	mmu-miR-704
mmu-miR-182	mmu-miR-466p-3p	mmu-miR-592	HOXA3_01
LBP1_Q6	mmu-miR-466m-3p	mmu-miR-3061-3p	mmu-miR-466i-3p
MSX1_01	mmu-miR-466o-3p	mmu-miR-466p-5p	mmu-miR-200a*
mmu-miR-666-3p	mmu-miR-5119	FOSL2	mmu-miR-3472
mmu-miR-466h-3p	mmu-miR-122	RXRA	MRF2_01
mmu-miR-1936	mmu-miR-26a	mmu-miR-10a	mmu-miR-877*
STAT5A_03	HOXA3_01	CEBP_01	mmu-miR-291a-3p
mmu-miR-544-3p	PTF1BETA_Q6	CDC5_01	GEN_INI2_B
EVI1_04	mmu-miR-1894-3p	mmu-miR-1195	mmu-miR-3969
mmu-miR-219-5p	mmu-miR-137	mmu-miR-145	mmu-miR-32
mmu-miR-20b*	mmu-miR-466l	mmu-miR-1894-5p	LEF1TCF1_Q4
mmu-miR-677	GEN_INI3_B	mmu-miR-687	mmu-miR-302b*
mmu-miR-1931	FOXO4_02	mmu-miR-693-3p	mmu-miR-1944
mmu-miR-3061-5p	IRF2_01	mmu-miR-467d	mmu-miR-302b
LDSPOLYA_B	CEBP_C	mmu-miR-493	mmu-miR-434-3p
mmu-miR-200b*	mmu-miR-301a	mmu-miR-1948	POU3F2_02
mmu-miR-1843-5p	mmu-let-7e	FREAC7_01	mmu-miR-708
mmu-miR-3962	mmu-miR-1193-5p	mmu-miR-1912	mmu-miR-327
mmu-miR-598	mmu-miR-466n-3p	mmu-miR-295	mmu-miR-9*
LHX3_01	mmu-miR-466b-5p	E4BP4_01	HNF3_Q6_01
AREB6_02	mmu-miR-3107	mmu-miR-219-5p	mmu-let-7b*
mmu-let-7c	mmu-miR-466j	AP1_C	mmu-miR-3097-3p
mmu-miR-199a-3p	mmu-miR-344g-5p	mmu-miR-590-5p	mmu-miR-760-3p
mmu-miR-199b	mmu-miR-302c	mmu-miR-34a	PBX_Q3
RUSH1A_02	IRF1_01	mmu-miR-1187	mmu-miR-702
mmu-miR-1938	mmu-miR-582-3p	mmu-miR-1906	mmu-miR-367
mmu-miR-1966	mmu-miR-202-3p	NANOG_01	mmu-miR-503
mmu-miR-3088	CETS1P54_02	mmu-miR-653	mmu-miR-3470a
GATA1_03	mmu-miR-384-3p	HNF3_Q6_01	RSRFC4_01
mmu-miR-3074-1-3p	mmu-miR-5097	mmu-miR-762	mmu-miR-382*
mmu-miR-377	HSF1_Q6	MafF_(M8194)	mmu-miR-592
mmu-let-7i*	mmu-miR-5120	LMO2COM_02	mmu-miR-670
mmu-miR-301b	GATA2_02	mmu-miR-327	mmu-miR-466p-3p
HMGIY_Q6	mmu-miR-410	mmu-miR-1193-3p	mmu-miR-299
mmu-miR-742	mmu-miR-707	mmu-miR-384-3p	mmu-let-7c-1*
mmu-miR-547	MEF2_02	mmu-miR-214*	mmu-miR-541
mmu-miR-485	mmu-miR-344g-3p	SOX9_B1	FOXO1_02
mmu-miR-215	mmu-miR-1934	mmu-miR-342-3p	mmu-miR-3079-5p
mmu-miR-669h-3p	mmu-miR-1186b	HNF4_01	mmu-miR-5112
EBF_Q6	TCF4_Q5	mmu-miR-22*	mmu-miR-92a
CHD2_(N-1250)	mmu-miR-760-3p	mmu-miR-3093-5p	mmu-miR-152
SREBP1	AP1_Q2_01	mmu-miR-3105-3p	GCNF_01
ETS_Q4	mmu-miR-493	mmu-miR-3097-3p	mmu-miR-370
HNF3_Q6_01	STAT6_01	mmu-miR-760-3p	mmu-miR-190
mmu-miR-376c	mmu-miR-1199	mmu-miR-344f-5p	mmu-miR-2182
mmu-miR-466p-5p	SP2_(SC-643)	mmu-miR-19b	mmu-miR-212
mmu-miR-105	mmu-miR-1905	mmu-miR-3096-3p	mmu-miR-200b
mmu-miR-5097	mmu-miR-466g	mmu-miR-18b	mmu-miR-200c
mmu-miR-466i	mmu-miR-1982,1	FAC1_01	mmu-miR-294
mmu-miR-3471	NANOG_(SC-33759)	E2F_01	TR4
mmu-miR-345-3p	E2F_01	mmu-miR-669b	mmu-miR-687
mmu-miR-1198	mmu-miR-3076-5p	mmu-miR-34b-5p	mmu-miR-484
mmu-miR-721	mmu-miR-2136	mmu-miR-154	MTATA_B
HLF_01	mmu-miR-1198-5p	mmu-miR-28*	ELF1_Q6
mmu-miR-543	OCT1_05	mmu-miR-150*	mmu-miR-744*
CDPCR3_01	mmu-miR-3961	p300_(F-4)	NKX25_01
mmu-miR-504	mmu-miR-466k	mmu-miR-1964-5p	DTYPEPA_B
mmu-miR-496	mmu-miR-466i	mmu-miR-1b-5p	GR_Q6
mmu-miR-122	mmu-miR-96	mmu-miR-18a	mmu-miR-302c*
mmu-miR-9*	AP1_Q6_01	STAT5B_01	mmu-miR-669f
mmu-miR-1187	mmu-miR-155	mmu-miR-302d	mmu-miR-7a
mmu-miR-1928	mmu-miR-3967	CRX_Q4	mmu-miR-302a
POU1F1_Q6	mmu-miR-378	mmu-miR-294	mmu-miR-466h
mmu-miR-709	mmu-miR-1955-3p	SREBP1_02	MMEF2_Q6
mmu-miR-679-5p	mmu-miR-466p-5p	RUSH1A_02	mmu-miR-1199
mmu-miR-1902	TBX5_02	CMAF_01	mmu-miR-324-5p
AR_02	ARNT_02	mmu-miR-1946a	SIRT6
mmu-miR-1264-3p	mmu-miR-327	mmu-miR-1274a	mmu-miR-3100-3p
mmu-miR-331-5p	mmu-miR-3086-5p	mmu-miR-301b	mmu-miR-1892
mmu-miR-466h	mmu-miR-3096-3p	mmu-miR-30a*	mmu-miR-1839-5p
mmu-miR-615-5p	CREBP1CJUN_01	mmu-miR-302a	HELIOSA_01
mmu-miR-505-3p	AR_Q2	AMEF2_Q6	mmu-miR-1969
mmu-miR-432	mmu-miR-208a-3p	mmu-miR-717	mmu-let-7d
ZBTB33	mmu-miR-409-3p	CDPCR1_01	mmu-miR-763
mmu-miR-494	mmu-miR-501-3p	mmu-miR-299*	TAACC_B
HFH8_01	RUSH1A_02	mmu-miR-146a	CLOCKBMAL_Q6
mmu-miR-878-3p	mmu-miR-292-3p	ERR1_Q2	TST1_01
mmu-miR-3079-3p	mmu-miR-674*	mmu-miR-1251	mmu-miR-488*
mmu-miR-344g-3p	mmu-miR-3092	mmu-miR-3067	RFX1_01
mmu-miR-1927	mmu-miR-490-5p	mmu-miR-5097	mmu-miR-1934
mmu-miR-222	mmu-miR-467b	mmu-miR-15b*	mmu-miR-669f-5p
mmu-let-7i	mmu-miR-5124	DBP_Q6	mmu-miR-669p
EVI1_03	mmu-miR-2861	RSRFC4_Q2	mmu-miR-669a-5p
mmu-miR-2139	mmu-miR-468	mmu-miR-297b-5p	NF-YA
ATF3	ELF1_Q6	mmu-miR-488*	LMO2COM_02
NRSF_Q4	mmu-miR-19a*	mmu-miR-124	mmu-miR-877
mmu-let-7g	mmu-miR-2141	NANOG_(SC-33759)	mmu-miR-3063
mmu-miR-300	mmu-miR-1955	mmu-miR-3106	EVI1_02
HNF3ALPHA_Q6	mmu-miR-467a	mmu-miR-703	mmu-miR-1193-5p
BCL11A	mmu-miR-188-3p	mmu-miR-195	mmu-miR-1931
mmu-miR-693-5p	DR3_Q4	mmu-miR-599	RFX1_02
mmu-miR-3085-5p	PBX1_03	AREB6_01	mmu-miR-509-5p
NFE2_01	USF2_Q6	NKX25_02	BRACH_01
DR3_Q4	MMEF2_Q6	OCT1_Q5_01	ICSBP_Q6
FOXO4_01	mmu-miR-223	mmu-miR-130b	TATA_C
ELF1_Q6	XBP1_01	mmu-miR-5113	mmu-miR-196a
mmu-miR-3096-3p	mmu-miR-500	mmu-miR-376b*	mmu-miR-2146
mmu-miR-10b*	mmu-miR-669m-3p	mmu-miR-363	OCT1_Q6
mmu-miR-17*	mmu-miR-466d-5p	mmu-miR-1895	mmu-miR-106b
VDR_Q3	mmu-miR-342-5p	mmu-miR-876-5p	mmu-let-7b
HEN1_01	ETS_Q6	mmu-miR-202-5p	mmu-miR-3062
mmu-miR-1958	MSX1_01	mmu-miR-711	mmu-miR-1264-5p
mmu-let-7a	p300_(N-15)	mmu-miR-468	mmu-miR-871-3p
OCT1_05	mmu-miR-330*	mmu-miR-1970	Nrf1
mmu-miR-488	mmu-miR-363-5p	FOX_Q2	mmu-miR-127*
RSRFC4_01	SOX_Q6	EVI1_05	mmu-miR-767
mmu-miR-433	mmu-miR-382	mmu-miR-300	OCT1_B
IRF_Q6_01	mmu-miR-222	mmu-miR-1968	mmu-miR-25
RXRA	mmu-miR-455	mmu-miR-3080-3p	NFAT_Q6
mmu-miR-1940	mmu-miR-130b	mmu-miR-144	PR_Q2
mmu-miR-130b	mmu-miR-669h-5p	IPF1_Q4	AFP1_Q6
mmu-miR-223	mmu-miR-3968	CEBP_C	mmu-miR-150*
mmu-miR-192	mmu-miR-541	mmu-miR-680	mmu-miR-3061-3p
mmu-let-7f*	FXR_Q3	S8_01	MEF2_Q6_01
mmu-miR-452-5p	mmu-miR-3096b-5p	mmu-miR-16	mmu-miR-3088
mmu-miR-297b-5p	mmu-miR-208a-5p	CBF_01	HMGIY_Q3
mmu-miR-3110	mmu-miR-133a	mmu-miR-346	P53_01
RREB1_01	mmu-miR-133b	mmu-miR-3108	mmu-miR-582-5p
mmu-miR-3095-3p	mmu-miR-26b	mmu-miR-695	mmu-miR-295
mmu-miR-717	mmu-miR-5134	THAP1_(SC-98174)	mmu-miR-5107
mmu-miR-1967	PAX6_01	SRF_C	mmu-miR-3058
mmu-miR-669f	mmu-miR-30c-1*	mmu-miR-770-5p	OCT1_06
mmu-miR-540-3p	GR_01	mmu-miR-1224	mmu-miR-125b*
mmu-miR-760	mmu-miR-615-5p	mmu-miR-758	mmu-miR-30a*
CDX_Q5	EVI1_02	mmu-miR-190b	mmu-miR-203*
mmu-miR-3089-3p	mmu-miR-878-3p	mmu-miR-1941-5p	mmu-miR-3104-5p
mmu-miR-1306-5p	FOXO1_02	mmu-miR-339-5p	POLY_C
mmu-miR-871-5p	mmu-miR-188-5p	mmu-miR-452	mmu-miR-328
mmu-miR-3069-5p	mmu-miR-375	mmu-miR-3064-3p	mmu-miR-412-3p
mmu-miR-1a	mmu-miR-144	MEIS1AHOXA9_01	mmu-miR-130b*
mmu-miR-1955-5p	mmu-miR-374c	mmu-miR-466h	mmu-miR-302a*
mmu-miR-883b-3p	mmu-miR-378b	mmu-miR-99b*	GATA_Q6
mmu-miR-5127	mmu-miR-302c*	mmu-miR-3572	mmu-miR-92a*
mmu-miR-144	mmu-miR-140	mmu-miR-466m-3p	SMAD3_Q6
mmu-miR-466m-5p	mmu-miR-346	mmu-miR-466o-3p	mmu-miR-582-3p
mmu-miR-669m-5p	mmu-miR-496	mmu-miR-542-5p	AIRE_02
mmu-miR-466h-5p	GATA1_05	mmu-miR-744	mmu-miR-760
mmu-miR-218	mmu-miR-713	mmu-miR-337-3p	mmu-miR-1a
mmu-miR-764-3p	mmu-miR-290-3p	mmu-miR-344g-5p	mmu-miR-92b
mmu-miR-3473b	mmu-miR-704	mmu-miR-1944	mmu-miR-686
ALX4_01	mmu-miR-1957	mmu-miR-302c	mmu-miR-879
mmu-miR-744	AML_Q6	mmu-miR-532-5p	HEN1_02
mmu-miR-376a	mmu-miR-3966	GTF2F1_(RAP-74)	mmu-let-7g
mmu-miR-423-3p	mmu-miR-331-3p	mmu-miR-127	mmu-miR-1897-5p
mmu-miR-3057-3p	mmu-miR-1898	RSRFC4_01	USF_02
GR_01	mmu-miR-490-3p	mmu-miR-425	mmu-miR-297b-5p
mmu-miR-3107	ZEC_01	mmu-miR-5102	mmu-miR-106a
mmu-miR-130a	mmu-let-7c-1*	mmu-miR-212-5p	mmu-miR-3964
mmu-miR-673-3p	STAT_01	mmu-miR-3094	mmu-miR-3110
mmu-miR-96	CLOCKBMAL_Q6	mmu-miR-382	mmu-miR-300*
mmu-miR-1194	eGFP-GATA2	mmu-miR-883a-5p	mmu-miR-216b
mmu-miR-467h	mmu-miR-1193-3p	mmu-miR-3470b	mmu-miR-1963
mmu-miR-93*	MYC_Q2	SIX5	mmu-let-7a
mmu-miR-5123	PITX2_Q2	mmu-miR-466p-3p	mmu-miR-3963
mmu-miR-132	mmu-miR-1298	MafK_(ab50322)	mmu-miR-876-3p
mmu-miR-463*	mmu-miR-3077	EFC_Q6	FOSL1_(SC-183)
mmu-miR-20a*	mmu-miR-3096-5p	mmu-miR-5135	mmu-miR-1930
mmu-miR-466f-3p	SMAD3_Q6	mmu-miR-3098-5p	mmu-miR-466l-5p
mmu-miR-296-5p	BCL11A	AR_03	mmu-miR-707
mmu-miR-369-3p	mmu-miR-1967	mmu-miR-744*	mmu-miR-338-3p
OCT1_02	mmu-miR-221	mmu-miR-466i-3p	mmu-miR-297c
SREBP1_02	HNF3ALPHA_Q6	mmu-miR-3079-3p	mmu-let-7c
mmu-let-7a*	mmu-miR-3072	HMGIY_Q3	mmu-miR-1960
mmu-let-7c-2*	OCT1_Q6	mmu-miR-130a	mmu-miR-1306-5p
mmu-miR-33	HOXA7_01	mmu-miR-411	NKX61_01
mmu-miR-5119	mmu-miR-1941-3p	PAX4_04	CMAF_01
mmu-miR-1982,1	mmu-miR-1933-5p	mmu-miR-2139	mmu-miR-211
Poised_Promoter	GATA1_04	mmu-miR-101a*	mmu-miR-1961
mmu-miR-546	mmu-miR-540-5p	mmu-miR-1929	mmu-miR-3471
mmu-miR-3076-3p	mmu-miR-409-5p	mmu-miR-218	FOXJ2_01
mmu-miR-767	mmu-miR-539	mmu-miR-21*	mmu-miR-148a
BRCA1_(C-1863)	mmu-miR-381	mmu-miR-29a*	mmu-miR-5118
mmu-miR-3074-5p	HFH3_01	HNF4G_(SC-6558)	mmu-miR-140
mmu-miR-764-5p	mmu-miR-196b	XFD3_01	mmu-miR-3076-5p
mmu-miR-345-5p	mmu-miR-344b	mmu-miR-291a-3p	mmu-miR-466b-3-3p
mmu-miR-220	mmu-miR-16*	ER_Q6	PBX1_02
mmu-miR-3099	mmu-miR-344f-3p	mmu-miR-190	mmu-miR-1956
mmu-miR-18b	SRF_C	mmu-miR-3095-5p	IPF1_Q4
AFP1_Q6	mmu-miR-3091-3p	CDPCR3HD_01	PPARA_01
eGFP-GATA2	mmu-miR-130a	LHX3_01	LUN1_01
mmu-miR-509-3p	mmu-miR-18a	mmu-miR-302b	mmu-miR-2140
mmu-miR-3101	CMAF_01	mmu-miR-450b-5p	mmu-miR-196b
mmu-miR-762	mmu-miR-511	mmu-miR-675-3p	NFAT_Q4_01
mmu-miR-34c*	mmu-miR-145*	mmu-miR-196b	mmu-miR-429
mmu-miR-18a	mmu-miR-1928	CAP_01	HSF1_01
mmu-miR-3083	mmu-miR-690	IPF1_Q4_01	mmu-miR-363-3p
mmu-miR-590-5p	mmu-miR-5117	mmu-miR-3474	mmu-miR-3102-3p,2
mmu-miR-134	BHLHE40	mmu-miR-455*	GATA3_02
mmu-miR-376a*	mmu-miR-5104	mmu-miR-1306	mmu-miR-490-5p
mmu-miR-208b	mmu-miR-412-3p	mmu-miR-671-5p	mmu-miR-3095-3p
mmu-miR-5107	mmu-miR-3095-3p	mmu-miR-1839-3p	mmu-miR-3965
mmu-miR-743a	mmu-miR-3093-3p	mmu-miR-448-3p	mmu-miR-20a
AIRE_02	mmu-miR-382*	mmu-miR-1a	mmu-miR-199a-3p
mmu-miR-1944	mmu-miR-3096b-3p	mmu-miR-9	mmu-miR-199b
PIT1_Q6	mmu-miR-1196	mmu-miR-139-5p	mmu-miR-540-3p
mmu-let-7g*	ATF3	mmu-miR-32	mmu-miR-3074-5p
mmu-miR-703	GATA_C	mmu-miR-1198	mmu-let-7f
TEF_Q6	FREAC2_01	mmu-miR-206	THAP1_(SC-98174)
mmu-miR-297a	mmu-miR-3108	P53_01	mmu-miR-363-5p
mmu-miR-292-3p	mmu-miR-5128	CEBP_Q2_01	FREAC3_01
mmu-miR-221	mmu-miR-105	NKX22_01	mmu-miR-1843-5p
mmu-miR-152	mmu-miR-675-3p	mmu-miR-466i	MEF2C_(SC-13268)
mmu-miR-374*	PLZF_02	mmu-miR-5098	mmu-miR-290-3p
mmu-miR-654-3p	mmu-miR-344e	mmu-let-7d*	mmu-miR-150
mmu-miR-3968	mmu-miR-344d	mmu-miR-1843-3p	mmu-miR-3093-3p
mmu-miR-2141	mmu-miR-871	mmu-miR-19a*	mmu-miR-129-5p
GATA6_01	MEF2_Q6_01	mmu-miR-17*	mmu-miR-199b*
mmu-miR-667	FOXO3_01	mmu-miR-1196	mmu-miR-3090
mmu-miR-370	mmu-miR-30c-2*	AP3_Q6	PAX3_B
MEF2C_(SC-13268)	mmu-miR-5116	RPC155	mmu-miR-182
mmu-miR-148a	MEIS1BHOXA9_02	mmu-miR-3059	mmu-miR-3078
mmu-miR-193	SRF_01	HNF1_C	CDC5_01
mmu-miR-183	THAP1_(SC-98174)	mmu-miR-1b-3p	mmu-miR-3096-5p
mmu-miR-452	SOX9_B1	mmu-miR-103	CEBPB_01
mmu-miR-365	mmu-miR-1948	mmu-miR-107	POU6F1_01
FXR_Q3	mmu-miR-448-3p	mmu-miR-3071	mmu-miR-222
mmu-miR-378b	GATA2_03	mmu-miR-5120	IRF_Q6_01
GTF2B	mmu-miR-466i-5p	mmu-miR-1955	STAT5A_03
SOX_Q6	mmu-miR-5106	mmu-miR-448	mmu-miR-448-5p
PR_02	mmu-miR-33*	mmu-miR-5106	mmu-miR-3073-3p
mmu-miR-1982*	mmu-miR-3069-3p	mmu-miR-3091-5p	mmu-miR-450a-3p
AREB6_04	FOX_Q2	mmu-miR-30d	mmu-miR-532-3p
mmu-miR-489	AP1_Q4_01	mmu-miR-296-3p	mmu-miR-136*
mmu-miR-466m-3p	HELIOSA_01	mmu-miR-15a	mmu-miR-148a*
mmu-miR-466o-3p	mmu-miR-29b*	mmu-miR-376a*	mmu-miR-467a
ATF_01	mmu-miR-1942	mmu-miR-193b	mmu-miR-3094
mmu-miR-872*	mmu-miR-669i	CEBP_Q2	mmu-miR-17
mmu-miR-761	mmu-miR-199a-3p	mmu-miR-693-5p	BRCA_01
SOX5_01	mmu-miR-199b	eGFP-FOS	FXR_Q3
PAX6_Q2	MAX_01	mmu-miR-5123	FOXP1_01
mmu-miR-1959	GFI1B_01	mmu-miR-323-5p	mmu-miR-2134
mmu-miR-5116	mmu-miR-322*	mmu-miR-361	CHX10_01
mmu-miR-2146	TFIIIC-110	mmu-miR-1306-3p	mmu-miR-344
mmu-miR-1946a	mmu-miR-3060	mmu-miR-509-3p	TEF_Q6
mmu-miR-692	mmu-miR-3099*	SREBP1	mmu-miR-148b
PBX1_03	mmu-miR-363-3p	mmu-miR-3082-5p	HOX13_01
mmu-miR-463	FREAC3_01	mmu-miR-5133	mmu-miR-5125
mmu-miR-582-5p	mmu-miR-669j	mmu-miR-129-5p	mmu-miR-378b
mmu-miR-202-3p	mmu-miR-28c	mmu-miR-654-3p	mmu-miR-448
mmu-miR-5135	mmu-miR-28b	mmu-miR-362-3p	mmu-miR-511-5p
mmu-miR-193b	mmu-miR-466o-5p	mmu-miR-1897-5p	mmu-miR-1949
mmu-miR-669f-3p	mmu-miR-5132	POU1F1_Q6	mmu-miR-374*
POU6F1_01	GATA3_02	mmu-miR-220	mmu-miR-469
mmu-miR-3572	mmu-miR-33	CEBPB_01	mmu-miR-5120
NFKB_Q6	mmu-miR-32	mmu-miR-370	STAT6_01
mmu-miR-217	OCT1_01	mmu-miR-296-5p	mmu-miR-717
mmu-miR-411	mmu-miR-3085-5p	mmu-miR-2138	LPOLYA_B
GATA4_Q3	mmu-miR-302b*	mmu-miR-509-5p	mmu-miR-296-3p
mmu-miR-22*	EVI1_06	ZBTB33	AML_Q6
MEF2_02	E2A_Q6	mmu-miR-1934	mmu-miR-292-3p
PXR_Q2	mmu-miR-411	mmu-miR-690	mmu-miR-696
mmu-miR-379	mmu-miR-1936	mmu-miR-22	mmu-miR-1b-5p
PBX1_02	MEIS1AHOXA9_01	MafK_(SC-477)	XFD3_01
mmu-miR-712	mmu-miR-1929	mmu-miR-329	mmu-miR-669a
mmu-miR-720	mmu-miR-876-3p	WHIP	mmu-miR-3087
mmu-miR-290-3p	mmu-miR-664	mmu-miR-700	mmu-miR-378*
GRE_C	OCT_C	CHX10_01	mmu-miR-496
mmu-miR-3082-3p	mmu-miR-191	mmu-miR-3971	eGFP-FOS
mmu-miR-146b*	mmu-miR-151-3p	mmu-miR-145*	mmu-miR-98
CEBP_01	TAACC_B	mmu-miR-3473d	mmu-miR-323-5p
mmu-miR-425	SRY_02	mmu-miR-3086-5p	mmu-miR-871-5p
NFKAPPAB_01	mmu-miR-3061-5p	mmu-miR-201	mmu-miR-504
NFAT_Q6	GEN_INI_B	mmu-miR-5111	mmu-miR-1951
CIZ_01	YY1_01	SIRT6	mmu-miR-466k
mmu-miR-434-3p	CEBPB_02	ATF3	mmu-miR-1955-5p
RSRFC4_Q2	mmu-miR-450a-3p	mmu-miR-5112	mmu-miR-466o-5p
mmu-miR-5122	mmu-miR-1251	mmu-miR-497	mmu-miR-1957
mmu-miR-343	mmu-miR-344	mmu-miR-707	mmu-miR-221
mmu-miR-3105-5p	mmu-miR-218	mmu-miR-669d	mmu-miR-1188
mmu-let-7b*	PBX1_02	mmu-miR-30a	BCL11A
mmu-miR-142-3p	POU1F1_Q6	mmu-miR-101a	PPARG_03
mmu-miR-466g	mmu-miR-193b	mmu-miR-376c*	NKX25_02
mmu-miR-196a	mmu-miR-669f	mmu-miR-452-5p	mmu-miR-463*
TBX5_Q5	mmu-miR-582-5p	mmu-miR-30b	mmu-let-7i
mmu-miR-206	mmu-miR-92b	mmu-miR-10b*	eGFP-GATA2
mmu-miR-1186	mmu-miR-296-3p	mmu-miR-1964	mmu-miR-711
mmu-miR-135a	mmu-miR-464	mmu-miR-1969	HNF1_01
mmu-miR-688	ATATA_B	VMAF_01	mmu-miR-1194
mmu-miR-669a-3-3p	mmu-miR-25	IRF7_01	mmu-miR-20b
mmu-miR-669o-3p	mmu-miR-463	NKX3A_01	GATA2_(CG2-96)
mmu-miR-669a-3p	XFD1_01	mmu-miR-547	mmu-miR-551b
mmu-miR-744*	CAP_01	mmu-miR-3102-5p,2	mmu-miR-491
mmu-miR-669m	mmu-miR-505-3p	mmu-miR-29b*	mmu-miR-677
mmu-miR-653	AMEF2_Q6	mmu-miR-539-5p	ATATA_B
mmu-miR-1895	mmu-miR-92a	mmu-miR-30c	mmu-miR-544-5p
mmu-miR-470*	STAT4_01	OCT1_B	mmu-miR-30c-2*
mmu-miR-674*	mmu-miR-467a-1*	RORA2_01	mmu-miR-669a-3-3p
POU3F2_02	mmu-miR-467d*	mmu-miR-5128	mmu-miR-669o-3p
mmu-miR-10a	POLY_C	mmu-miR-30e	mmu-miR-669a-3p
mmu-miR-715	mmu-miR-721	HNF4A	mmu-miR-466d-5p
mmu-miR-3093-3p	mmu-miR-687	AFP1_Q6	mmu-miR-204
mmu-miR-191*	mmu-miR-509-3p	mmu-miR-20a*	RSRFC4_Q2
mmu-miR-323-5p	HFH8_01	mmu-miR-3063	AR_Q2
mmu-miR-3086-5p	PRDM1_(Val90)	mmu-miR-200b*	mmu-miR-30e*
mmu-miR-216a	STAT5A_01	mmu-miR-3099*	mmu-miR-302c
mmu-miR-3102-3p,2	mmu-let-7f*	mmu-miR-380-3p	NKX22_01
mmu-miR-145	mmu-miR-92a*	mmu-miR-337-5p	mmu-miR-30c-1*
mmu-miR-5104	BACH1_01	mmu-miR-490-5p	mmu-miR-10a*
mmu-miR-3084	NCX_01	FOSL1_(SC-183)	SIX5
mmu-miR-1188	mmu-miR-1949	mmu-miR-5124	mmu-miR-133a*
mmu-miR-5117	mmu-miR-489	mmu-miR-3105-5p	mmu-miR-532-5p
mmu-let-7e	CDPCR3HD_01	mmu-miR-764-3p	mmu-miR-511-3p
mmu-miR-378	mmu-miR-367	VMYB_02	mmu-miR-5110
mmu-miR-544	mmu-miR-672	mmu-miR-1	XFD2_01
ETS_Q6	mmu-miR-539-3p	mmu-miR-669h-5p	mmu-miR-344b
mmu-miR-338-3p	mmu-miR-503	mmu-miR-678	mmu-miR-128
BHLHE40	mmu-miR-3963	mmu-miR-669a-3-3p	mmu-miR-3101
MEF2_01	mmu-miR-3472	mmu-miR-669o-3p	mmu-miR-1193
mmu-miR-196b	mmu-miR-467e*	mmu-miR-669a-3p	mmu-miR-3080-3p
EVI1_01	mmu-miR-3091-5p	FREAC2_01	E2F1
NF-YB	OTX_Q1	FOXD3_01	mmu-miR-218
mmu-miR-24	mmu-miR-669m	mmu-miR-5108	mmu-miR-344f-5p
mmu-miR-879	mmu-miR-3112	mmu-miR-467a	mmu-miR-1b-3p
mmu-miR-539-5p	mmu-miR-653	mmu-miR-218-2*	mmu-miR-136
mmu-miR-135b	mmu-miR-29a*	mmu-miR-743b-5p	mmu-miR-669f-3p
LPOLYA_B	mmu-miR-1897-3p	mmu-miR-471	mmu-miR-5104
mmu-miR-450b-5p	mmu-miR-467h	mmu-miR-3073-3p	BCLAF1_(M33-P5B11)
mmu-miR-212-5p	HNF3_Q6_01	mmu-miR-1982,1	mmu-miR-200c*
mmu-miR-503*	mmu-miR-294*	mmu-miR-18a*	mmu-miR-463
mmu-miR-208a	FOXJ2_01	mmu-miR-3097-5p	mmu-miR-146a
mmu-miR-676*	mmu-let-7b*	mmu-miR-2146	mmu-miR-344c
mmu-miR-484	mmu-miR-669k	mmu-miR-15b	mmu-miR-5135
mmu-miR-453	mmu-miR-688	OCT_C	mmu-miR-342-5p
mmu-miR-367	mmu-miR-196a	mmu-miR-3101	mmu-miR-3966
mmu-miR-1947	PR_Q2	mmu-miR-670	TBP_Q6
mmu-miR-500	mmu-miR-467b*	mmu-miR-704	CDXA_02
mmu-miR-679	mmu-miR-344f-5p	mmu-miR-344g-3p	mmu-miR-29b*
mmu-miR-5046	mmu-miR-193	mmu-miR-450a-3p	mmu-miR-146b
CREBP1_01	mmu-miR-875-5p	mmu-miR-142-3p	mmu-miR-345-3p
mmu-miR-375	NKX25_02	mmu-miR-196a	POU3F2_01
mmu-miR-1b-5p	NKX22_01	mmu-miR-871-3p	mmu-miR-196a*
mmu-miR-467a	mmu-miR-1900	mmu-miR-343	mmu-miR-335-5p
IRF3	mmu-miR-324-5p	mmu-miR-540-3p	mmu-miR-1186b
mmu-miR-511-3p	HFH4_01	PPARA_01	mmu-miR-875-5p
mmu-miR-706	mmu-miR-338-5p	mmu-miR-5119	SOX5_01
HNF1_Q6	OCT_Q6	mmu-miR-151-5p	mmu-miR-5127
mmu-miR-1298	mmu-miR-431	mmu-miR-883b-3p	mmu-miR-202-3p
mmu-miR-3077	mmu-miR-26b*	mmu-miR-5116	mmu-miR-93
ELK4	AP2REP_01	mmu-miR-344	SREBP1
mmu-miR-212-3p	STAT5B_01	mmu-miR-187	mmu-miR-466i-5p
mmu-miR-874	mmu-let-7g*	mmu-miR-363-5p	mmu-miR-466n-5p
mmu-miR-374	mmu-miR-5123	mmu-miR-130b*	mmu-miR-674*
mmu-miR-881	mmu-miR-466b-3-3p	mmu-miR-291a-5p	mmu-miR-679-5p
mmu-miR-3064-3p	mmu-miR-300*	mmu-miR-291b-5p	mmu-miR-466f
mmu-miR-883a-5p	MYCMAX_01	mmu-miR-598	EN1_01
mmu-miR-21	BRACH_01	FOXO3_01	YY1_01
mmu-miR-3089-5p	mmu-miR-681	mmu-miR-1896	mmu-miR-544
IRF1_Q6	IPF1_Q4_01	mmu-miR-3068	HOXA4_Q2
mmu-miR-208a-3p	mmu-miR-1843-3p	mmu-miR-129-1-3p	mmu-miR-1952
mmu-miR-3094	mmu-miR-220	mmu-miR-129-2-3p	ISRE_01
mmu-miR-741	mmu-miR-125b*	CDXA_02	mmu-miR-679-3p
HNF6_Q6	BLIMP1_Q6	HFH3_01	mmu-miR-19a*
mmu-miR-302a*	mmu-miR-669g	HMEF2_Q6	AMEF2_Q6
mmu-miR-3113	mmu-miR-425	mmu-miR-1197	MEF2_02
mmu-miR-18a*	mmu-miR-2146	mmu-miR-151-3p	mmu-miR-201
mmu-miR-574-5p	GTF2B	mmu-miR-1956	mmu-miR-3077
GCN5	mmu-miR-1306-5p	mmu-miR-3112	mmu-miR-1941-3p
mmu-miR-669m-3p	mmu-let-7a*	mmu-miR-200a*	mmu-miR-324-3p
mmu-miR-670	mmu-let-7c-2*	mmu-miR-433	mmu-miR-1970
mmu-miR-411*	mmu-miR-1274a	mmu-miR-30c-2*	mmu-miR-3086-5p
T3R_Q6	mmu-miR-679	MRF2_01	mmu-miR-433
mmu-miR-32	mmu-miR-1264-5p	mmu-miR-3963	mmu-miR-452-5p
mmu-miR-1191	HOXA4_Q2	mmu-miR-1927	mmu-miR-455*
HTF_01	mmu-miR-467c	mmu-miR-3475	IPF1_Q4_01
mmu-miR-1843-3p	mmu-miR-380-3p	mmu-miR-340-3p	mmu-miR-15b*
FOXD3_01	GZF1_01	CDP_02	mmu-miR-2136
mmu-miR-194	NKX61_01	mmu-miR-409-5p	mmu-miR-22*
mmu-miR-433*	mmu-miR-30e*	mmu-miR-1950	mmu-miR-1928
THAP1_(SC-98174)	mmu-miR-467d	SOX5_01	mmu-miR-466q
SIRT6	CHX10_01	OCT1_Q6	mmu-miR-3097-5p
mmu-miR-3075	OCT1_03	mmu-miR-1186	S8_01
BCLAF1_(M33-P5B11)	mmu-miR-3964	mmu-miR-714	CEBPDELTA_Q6
mmu-miR-339-5p	mmu-miR-3061-3p	mmu-miR-3104-5p	GATA2_03
mmu-miR-3104-5p	TR4	mmu-miR-667	mmu-miR-3095-5p
mmu-miR-760-5p	mmu-miR-2183	mmu-miR-3965	FOXM1_01
mmu-miR-219-3p	OCT1_Q5_01	mmu-miR-674	mmu-miR-669h-3p
mmu-miR-1983	LPOLYA_B	mmu-miR-3069-5p	mmu-miR-1905
HNF1_C	VMYB_01	mmu-miR-1198-5p	TGIF_01
mmu-miR-540-5p	STAT5A_04	mmu-miR-153	mmu-miR-1198-5p
NFAT_Q4_01	mmu-miR-1899	mmu-miR-125a-3p	mmu-miR-1186
mmu-miR-468	CEBP_01	mmu-miR-1949	mmu-miR-344g-3p
mmu-miR-5121	mmu-miR-695	mmu-miR-193	CEBPA_01
GEN_INI2_B	mmu-miR-140*	mmu-miR-1907	mmu-miR-105
mmu-miR-3062	mmu-miR-154*	CEBPB_02	mmu-miR-1274a
mmu-miR-1960	mmu-miR-18b	SETDB1	mmu-miR-669o
mmu-miR-5130	VBP_01	mmu-miR-683	POU1F1_Q6
P53_01	mmu-miR-130b*	OCT1_03	mmu-miR-2135
GATA3_03	mmu-miR-411*	BRCA1_(C-1863)	mmu-miR-380-5p
mmu-miR-376b*	CDP_01	mmu-miR-205	mmu-miR-33
mmu-miR-1839-5p	CDX_Q5	mmu-miR-3085-5p	mmu-miR-3109
mmu-miR-1196	mmu-miR-669c	mmu-miR-672	mmu-miR-5128
mmu-miR-669o-5p	mmu-miR-505	GR_Q6_01	mmu-miR-220
mmu-miR-212	CDXA_01	mmu-miR-31*	RUSH1A_02
mmu-miR-669a	HNF3_Q6	MEF2_02	mmu-miR-3072*
mmu-miR-681	FOXM1_01	mmu-miR-582-3p	mmu-miR-3102
BRACH_01	TATA_C	CLOCKBMAL_Q6	mmu-miR-681
mmu-miR-1b-3p	mmu-miR-344c	mmu-miR-328	ERalpha_a
mmu-miR-31	mmu-miR-154	HLF_01	mmu-miR-129-1-3p
mmu-miR-101c	mmu-miR-676	mmu-miR-208a-3p	mmu-miR-129-2-3p
mmu-miR-1948	mmu-miR-191*	mmu-miR-1903	mmu-miR-344f-3p
mmu-miR-490-3p	STAT5A_03	PAX4_02	FREAC7_01
mmu-miR-140*	mmu-miR-148a*	mmu-miR-871	mmu-miR-466i
PRDM1_(Val90)	HMGIY_Q6	mmu-miR-503	mmu-miR-3968
mmu-miR-3072*	mmu-miR-881*	mmu-miR-217	mmu-miR-344g-5p
mmu-miR-208a-5p	NELFe	mmu-miR-3096-5p	mmu-miR-880
mmu-miR-376c*	APOLYA_B	GCN5	MEIS1BHOXA9_02
mmu-miR-125b-2-3p	mmu-miR-542-5p	OCT1_06	mmu-miR-770-3p
STAT5A_04	mmu-miR-214*	mmu-miR-875-5p	EVI1_06
mmu-miR-466p-3p	mmu-miR-299*	mmu-miR-5134	mmu-miR-5108
mmu-miR-3066	mmu-miR-669h-3p	MEIS1_01	EVI1_04
DBP_Q6	CDC5_01	mmu-miR-384-5p	NKX3A_01
mmu-miR-669i	mmu-miR-675-5p	POU3F2_02	mmu-miR-1196
mmu-miR-181a-1*	mmu-miR-467e	mmu-miR-3961	mmu-miR-135a*
mmu-miR-3475	mmu-miR-678	mmu-miR-464	OCT1_Q5_01
mmu-miR-3473d	mmu-miR-3098-5p	mmu-miR-134	OCT_C
GRp20	MRF2_01	mmu-miR-338-3p	mmu-miR-3096b-5p
mmu-miR-669j	FOXP3_Q4	mmu-miR-804	mmu-miR-17*
mmu-miR-26b	CDP_02	mmu-miR-30b*	CEBP_C
mmu-miR-101b	mmu-miR-302a*	mmu-miR-127*	mmu-miR-1897-3p
mmu-miR-466n-3p	mmu-miR-574-3p	mmu-miR-1971	mmu-miR-467e
mmu-miR-2140	mmu-miR-3080-3p	mmu-miR-879	mmu-miR-297a*
mmu-miR-455	mmu-miR-483*	mmu-miR-3080-5p	mmu-miR-297c*
mmu-miR-351	P53_01	mmu-miR-193*	CLOX_01
mmu-miR-1193-5p	PBX1_01	mmu-miR-200a	mmu-miR-141*
NF-YA	mmu-miR-30b*	mmu-miR-673-3p	PBX1_01
mmu-miR-503	mmu-miR-192	HOXA7_01	mmu-miR-615-3p
mmu-miR-27b*	CEBPA_01	mmu-miR-186*	mmu-miR-1942
mmu-miR-674	mmu-miR-719	Ini1	mmu-miR-1955
mmu-miR-672	CDXA_02	HNF3B_01	mmu-miR-669k
mmu-miR-3472	FOXD3_01	mmu-miR-505-5p	mmu-miR-599
mmu-miR-505	CEBPB_01	mmu-miR-20b*	mmu-miR-5117
mmu-miR-2135	mmu-miR-3086-3p	mmu-miR-431*	mmu-miR-291b-3p
mmu-miR-188-5p	WHIP	mmu-miR-365	mmu-miR-5132
mmu-miR-412-3p	GATA6_01	mmu-miR-1981	mmu-miR-671-3p
mmu-miR-1933-5p	mmu-miR-20b*	mmu-miR-203*	mmu-miR-218-1*
mmu-miR-1900	AP3_Q6	mmu-miR-5101	OCT1_04
mmu-miR-200c*	mmu-miR-210	mmu-miR-5109	CEBPGAMMA_Q6
mmu-miR-680	mmu-miR-215	mmu-miR-409-3p	mmu-miR-3105-5p
mmu-miR-205	mmu-miR-1946a	mmu-miR-141	mmu-miR-433*
AMEF2_Q6	PAX4_02	mmu-miR-3960	mmu-miR-876-5p
PPARG_02	HOX13_01	mmu-miR-654-5p	AP3_Q6
mmu-miR-1929	OCT4_02	mmu-miR-669o	MEIS1AHOXA9_01
mmu-miR-1195	mmu-miR-150*	MEF2_03	mmu-miR-485*
GR_Q6	PPARG_02	USF2_Q6	mmu-miR-5046
mmu-miR-10b	IPF1_Q4	mmu-miR-1900	mmu-miR-1933-3p
mmu-miR-471-3p	mmu-miR-129-1-3p	mmu-miR-452-3p	mmu-miR-652
WHIP	mmu-miR-129-2-3p	mmu-miR-2140	mmu-miR-1959
mmu-miR-300*	mmu-miR-1264-3p	mmu-miR-1946b	mmu-miR-693-5p
mmu-miR-3961	mmu-miR-199b*	mmu-miR-3962	mmu-miR-3093-5p
mmu-miR-26a	mmu-miR-200a*	HNF1_Q6	mmu-miR-122
mmu-miR-125b-3p	mmu-miR-30a*	mmu-miR-3072	OCT_Q6
mmu-miR-363-3p	Brg1	mmu-let-7g*	mmu-miR-331-5p
mmu-miR-5103	mmu-miR-2138	mmu-miR-15a*	mmu-miR-299*
mmu-miR-191	mmu-miR-470*	mmu-miR-802	TBP_01
mmu-miR-1930	mmu-miR-124*	mmu-miR-344b	mmu-miR-26b*
mmu-miR-323-3p	EVI1_05	mmu-miR-1963	VBP_01
mmu-miR-652	mmu-miR-184	FOXJ2_01	SOX9_B1
mmu-miR-1901	mmu-miR-297a*	mmu-miR-448-5p	mmu-miR-145*
mmu-miR-16	mmu-miR-297c*	mmu-miR-2135	HNF1_Q6_01
mmu-miR-3080-5p	GATA3_03	mmu-miR-5118	CEBP_01
mmu-miR-92b	GATA4_Q3	mmu-miR-148a*	STAT2
mmu-miR-501-3p	mmu-miR-142-3p	mmu-miR-147	mmu-miR-186*
NF-E2_(H-230)	PBX_Q3	mmu-miR-764-5p	mmu-miR-193
mmu-miR-450a-3p	HP1SITEFACTOR_Q6	mmu-miR-125a-5p	mmu-miR-3073-5p
mmu-miR-1898	HNF1_Q6_01	mmu-miR-351	mmu-miR-3060
mmu-miR-3097-5p	mmu-miR-219	mmu-miR-450b-3p	mmu-miR-703
mmu-miR-1982,2	mmu-miR-452-5p	mmu-miR-344c	mmu-miR-467h
CAAT_C	USF_02	mmu-miR-322	mmu-miR-193b
eGFP-FOS	CtBP2	mmu-miR-376b	OCT1_07
mmu-miR-145*	mmu-miR-208a	mmu-miR-541	HSF1
mmu-miR-25	mmu-miR-1b-3p	mmu-miR-3470a	mmu-miR-383
mmu-miR-3964	mmu-miR-216a	GATA1_04	mmu-miR-93*
mmu-miR-101a	mmu-miR-21*	mmu-miR-3060	mmu-miR-375
mmu-miR-3079-5p	RSRFC4_01	mmu-miR-199a-3p	mmu-miR-1-2-as
mmu-miR-448-3p	NKX3A_01	mmu-miR-199b	EVI1_05
HMEF2_Q6	TST1_01	IRF_Q6_01	HSF2_01
AIRE_01	RPC155	GCNF_01	mmu-miR-3089-3p
mmu-miR-3096-5p	mmu-miR-2182	mmu-miR-141*	mmu-miR-5124
mmu-miR-382*	HNF3B_01	CDXA_01	CEBP_Q2
mmu-miR-1949	NFAT_Q6	mmu-miR-7b	mmu-miR-574-5p
mmu-miR-302b	mmu-miR-708*	mmu-miR-5114	CDP_02
mmu-miR-883b-5p	CLOX_01	mmu-miR-466o-5p	mmu-miR-129-3p
mmu-miR-155	mmu-miR-18a*	mmu-miR-434-5p	CDX_Q5
mmu-miR-568	mmu-miR-3073-3p	mmu-miR-204	mmu-miR-1927
CART1_01	HNF1_01	STAT6_01	HELIOSA_02
mmu-miR-3073-5p	HSF1_01	mmu-miR-3057-5p	mmu-miR-27b*
mmu-miR-140	mmu-miR-3102-3p,2	mmu-miR-290-3p	mmu-miR-296-5p
mmu-miR-99b	mmu-miR-872	mmu-miR-211	IRF1_Q6
mmu-miR-1933-3p	mmu-miR-1965	HSF1_01	OCT4_02
mmu-miR-141*	CEBP_Q3	mmu-miR-878-5p	mmu-miR-3961
NANOG_(SC-33759)	NFAT_Q4_01	mmu-miR-300*	mmu-miR-28*
mmu-miR-92a	HTF_01	mmu-miR-137	mmu-miR-125a-3p
mmu-miR-218-2*	mmu-miR-24-1*	mmu-miR-511	mmu-miR-3072
mmu-miR-129-1-3p	SIRT6	mmu-miR-504	CEBP_Q2_01
mmu-miR-129-2-3p	EVI1_03	mmu-miR-2141	GTF2B
CLOX_01	FOXJ2_02	mmu-miR-3076-3p	mmu-miR-1843b-3p
mmu-miR-1942	HFH1_01	mmu-miR-883a-3p	mmu-miR-155
mmu-miR-1839-3p	RSRFC4_Q2	mmu-miR-425*	mmu-miR-2183
mmu-miR-2145	STAT2	mmu-miR-26b*	BRN2_01
FOXM1_01	p300_(F-4)	mmu-miR-345-5p	mmu-miR-3091-3p
FOSL1_(SC-183)	mmu-miR-669l	mmu-miR-1193-5p	mmu-miR-3069-3p
mmu-miR-871-3p	mmu-miR-590-5p	mmu-miR-1264-5p	mmu-miR-345-5p
mmu-miR-467e*	mmu-miR-3066	PAX1_B	mmu-miR-467b
mmu-miR-5105	CDX2_Q5	mmu-miR-331-5p	mmu-miR-466h-3p
OCT4_02	TATA_01	mmu-miR-101b	mmu-miR-667
mmu-miR-471-5p	IRF1_Q6	mmu-miR-25	FOXO3_01
mmu-miR-3093-5p	mmu-miR-218-2*	MEF2_04	E4BP4_01
mmu-miR-5114	mmu-miR-380-5p	mmu-miR-1939	mmu-miR-423-3p
SUZ12	mmu-miR-200b*	XFD1_01	mmu-miR-369-5p
mmu-miR-770-3p	OCT1_06	mmu-miR-383	mmu-miR-5106
mmu-miR-125b-5p	mmu-miR-671-3p	mmu-miR-208b	mmu-miR-1955-3p
mmu-miR-467b	mmu-miR-3104-3p	mmu-miR-16*	mmu-miR-193*
mmu-miR-742*	mmu-miR-1198-3p	mmu-miR-412	mmu-miR-376b
mmu-miR-193*	mmu-miR-17*	MYC_Q2	mmu-miR-409-5p
mmu-miR-466f-5p	mmu-miR-129-3p	mmu-miR-184	mmu-miR-505-5p
mmu-miR-3092	mmu-miR-2139	NF-E2_(H-230)	mmu-miR-142-3p
mmu-miR-1963	ALX4_01	mmu-miR-125b-5p	XFD1_01
mmu-miR-483*	OCT1_02	mmu-miR-715	mmu-miR-133a
mmu-miR-291b-3p	AP1_C	HFH1_01	mmu-miR-133b
mmu-miR-5110	mmu-miR-544	HP1SITEFACTOR_Q6	HNF6_Q6
mmu-miR-881*	mmu-miR-448	mmu-miR-2132	mmu-miR-365
mmu-miR-877	OCT1_07	mmu-miR-669e	mmu-miR-3970
mmu-miR-872	mmu-miR-1-2-as	mmu-miR-574-3p	CDXA_01
mmu-miR-127	HNF1_C	mmu-miR-125b-2-3p	mmu-miR-490
mmu-miR-380-5p	mmu-miR-1947	mmu-miR-3103	mmu-miR-654-5p
mmu-miR-342-5p	mmu-miR-2134	FOXP3_Q4	mmu-miR-669e
mmu-miR-202-5p	XFD3_01	mmu-miR-378*	mmu-miR-181a-1*
mmu-miR-183*	mmu-miR-466h-3p	mmu-miR-182	mmu-miR-20a*
mmu-miR-302a	mmu-miR-654-5p	mmu-miR-669o-5p	HP1SITEFACTOR_Q6
mmu-miR-878-5p	mmu-miR-376b*	mmu-miR-465a-3p	mmu-miR-27a*
mmu-miR-16*	mmu-miR-101a*	mmu-miR-465b-3p	LEF1_Q2_01
mmu-miR-551b	AIRE_02	mmu-miR-465c-3p	mmu-miR-3070b-5p
mmu-miR-125a-5p	mmu-miR-1306-3p	mmu-miR-3074-1-3p	mmu-let-7g*
mmu-miR-1905	MEF2_03	mmu-miR-1198-3p	mmu-miR-3079-3p
BDP1	BAF155	mmu-miR-669l	mmu-miR-3091-5p
mmu-miR-34b-5p	TBP_01	mmu-miR-1843b-5p	mmu-miR-486
mmu-miR-675-5p	mmu-miR-31*	mmu-miR-669f-5p	mmu-miR-714
mmu-miR-1249	mmu-miR-483	mmu-miR-669p	mmu-miR-2132
mmu-miR-880	mmu-miR-3471	mmu-miR-669a-5p	mmu-miR-31*
mmu-miR-690	OCT4_01	PPARG_02	mmu-miR-202-5p
mmu-miR-3965	AFP1_Q6	mmu-miR-376a	mmu-miR-680
mmu-miR-3971	mmu-miR-872*	mmu-miR-344e	mmu-miR-764-5p
mmu-miR-467a-1*	SUZ12	mmu-miR-344d	mmu-miR-2861
mmu-miR-467d*	mmu-miR-434-5p	GRp20	mmu-miR-412
mmu-miR-2183	mmu-miR-744	FREAC3_01	mmu-miR-1937b
HNF4A	mmu-miR-218-1*	mmu-miR-3087	mmu-miR-10b*
RPC155	HNF1_Q6	mmu-miR-615-3p	mmu-miR-325*
mmu-miR-2137	mmu-miR-293*	mmu-miR-379	mmu-miR-411*
mmu-miR-465a-3p	mmu-miR-151-5p	OCT1_02	mmu-miR-5123
mmu-miR-465b-3p	mmu-miR-27a*	mmu-miR-5130	mmu-miR-16*
mmu-miR-465c-3p	mmu-miR-1951	mmu-miR-2134	SP2_(SC-643)
mmu-miR-467b*	mmu-miR-1839-3p	mmu-miR-3086-3p	HFH1_01
PBX_Q3	mmu-miR-183*	mmu-miR-3073-5p	Pol3
mmu-miR-451	mmu-miR-3970	HNF6_Q6	mmu-miR-1982*
mmu-miR-5131	mmu-miR-200c*	XFD2_01	mmu-miR-3068
mmu-miR-129-3p	mmu-miR-190b	mmu-miR-574-5p	mmu-miR-3098-5p
mmu-miR-181d	mmu-miR-742*	IRF_Q6	mmu-miR-154*
AR_01	AIRE_01	DTYPEPA_B	mmu-miR-18a*
mmu-miR-3109	mmu-miR-744*	mmu-miR-3089-3p	CREBP1_01
mmu-miR-181c	mmu-miR-503*	OCT4_02	mmu-miR-3099*
mmu-miR-361	EVI1_01	eGFP-JunB	mmu-miR-3107
OCT1_04	mmu-miR-673-3p	GR_Q6	CART1_01
mmu-miR-423-5p	mmu-miR-93*	mmu-miR-499	mmu-miR-101a*
mmu-miR-27a*	mmu-miR-212	mmu-miR-1942	RPC155
mmu-miR-15a	mmu-miR-141*	mmu-miR-375	mmu-miR-191
mmu-miR-682	mmu-miR-5130	mmu-miR-412-3p	mmu-miR-219-3p
mmu-miR-150*	BRN2_01	PR_Q2	mmu-miR-668
mmu-miR-293	mmu-miR-1198	IRF3	mmu-miR-675-5p
mmu-miR-3057-5p	mmu-miR-376c*	mmu-miR-679-5p	mmu-miR-346
mmu-miR-3081	mmu-miR-1193	BAF170	mmu-miR-1932
mmu-miR-3970	mmu-miR-466h	mmu-miR-544-5p	NKX62_Q2
mmu-miR-710	BDP1	mmu-miR-122	PRDM1_(Val90)
mmu-miR-448	GEN_INI2_B	mmu-miR-742*	mmu-miR-3070b-3p
mmu-miR-126-3p	mmu-miR-615-3p	OCT_Q6	mmu-miR-3070a
mmu-miR-302d	POU6F1_01	mmu-miR-5117	mmu-miR-5103
mmu-miR-203*	IRF3	mmu-miR-466h-3p	mmu-miR-483*
CtBP2	mmu-miR-698	mmu-miR-2136	PAX1_B
OCT4_01	mmu-miR-295*	mmu-miR-463	STAT5A_04
STAT2	mmu-miR-1959	mmu-miR-666-3p	NF-E2
mmu-miR-876-3p	CEBPDELTA_Q6	mmu-miR-96	mmu-miR-1247
mmu-miR-363	mmu-miR-5118	mmu-miR-325*	mmu-miR-669c
mmu-miR-15b	mmu-miR-877*	mmu-miR-669a	mmu-miR-470*
mmu-miR-24-2*	TEF_Q6	HFH8_01	mmu-miR-3057-5p
mmu-miR-195	mmu-miR-2140	mmu-miR-138*	mmu-miR-471
mmu-miR-5128	HELIOSA_02	CDX_Q5	BRF1
BAF170	mmu-miR-21	mmu-miR-126-3p	mmu-miR-1947
mmu-miR-344	CEBP_Q2_01	BRN2_01	HLF_01
mmu-miR-1965	mmu-miR-1895	TBP_01	mmu-miR-363
mmu-miR-3091-5p	mmu-miR-341	TATA_C	mmu-miR-1306
mmu-miR-449a	mmu-miR-453	OCT1_01	mmu-miR-322*
mmu-miR-675-3p	mmu-miR-219-3p	FOXJ2_02	NF-E2_(H-230)
mmu-miR-295	mmu-miR-5126	HNF1_Q6_01	mmu-miR-124*
mmu-miR-490-5p	mmu-miR-452	BAF155	EVI1_03
mmu-miR-1964-3p	mmu-miR-138*	mmu-miR-669c	OCT1_05
mmu-miR-449c	mmu-miR-374*	mmu-miR-7a	CDX2_Q5
mmu-miR-505-5p	mmu-miR-15b*	mmu-miR-1933-5p	mmu-miR-1937c
mmu-miR-135a*	DTYPEPA_B	mmu-miR-877*	mmu-miR-878-5p
mmu-miR-669c	mmu-miR-28*	ERRA	mmu-miR-487b
mmu-miR-344c	mmu-miR-490	mmu-miR-2145	mmu-miR-181a-2*
mmu-miR-181b	mmu-miR-190	mmu-miR-92b	mmu-miR-5099
mmu-miR-450a	CRX_Q4	mmu-miR-450a-5p	TFIIIC-110
mmu-miR-299*	MEF2_04	CDX2_Q5	mmu-miR-509-3p
mmu-miR-425*	mmu-miR-711	mmu-miR-1965	MEF2_03
mmu-miR-151-5p	mmu-miR-29c*	CLOX_01	mmu-miR-1939
mmu-miR-151-3p	PIT1_Q6	STAT5A_03	HNF1_C
mmu-miR-30b*	ZNF274	AR_Q2	WHIP
mmu-miR-1906	CEBP_Q2	mmu-miR-24-1*	POU5F1_(SC-9081)
mmu-miR-1907	mmu-miR-187	mmu-miR-676	mmu-miR-101c
mmu-miR-488*	EVI1_04	mmu-miR-27a*	mmu-miR-669g
mmu-miR-324-5p	mmu-miR-469	IRF1_Q6	mmu-miR-3066
mmu-miR-148a*	mmu-miR-676*	BHLHE40	CEBP_Q3
mmu-miR-5112	mmu-miR-471-5p	mmu-miR-3964	mmu-miR-3096b-3p
mmu-miR-99b*	S8_01	mmu-miR-540-5p	SPT20
mmu-miR-719	mmu-miR-5109	mmu-miR-712*	mmu-miR-467d
mmu-miR-328	NF-E2	mmu-miR-92a	Brg1
mmu-miR-369-5p	mmu-miR-5103	mmu-miR-501-3p	mmu-miR-219
mmu-miR-29b*	mmu-miR-1843b-3p	mmu-miR-23b	mmu-miR-688
mmu-miR-1893	mmu-miR-652	mmu-miR-23a	mmu-miR-376a
mmu-miR-34c	HNF6_Q6	PLZF_02	ZBTB33
mmu-miR-412-5p	mmu-miR-376a	OCT1_04	PLZF_02
mmu-miR-24-1*	mmu-miR-669o	mmu-miR-1937b	GRp20
mmu-miR-485*	mmu-miR-146b*	mmu-miR-713	NELFe
mmu-miR-5100	mmu-miR-34b-3p	mmu-miR-5136	mmu-miR-2145
mmu-miR-181a	mmu-miR-135a*	mmu-miR-1247	mmu-miR-30b*
mmu-miR-669l	mmu-miR-9*	mmu-miR-767	IRF3
mmu-miR-1193-3p	HLF_01	mmu-miR-490-3p	mmu-miR-742*
mmu-miR-3061-3p	mmu-miR-20a*	mmu-miR-872*	mmu-miR-192
mmu-miR-5133	mmu-miR-1247	mmu-miR-1983	mmu-miR-467c
mmu-miR-1306	FREAC7_01	mmu-miR-5099	mmu-miR-676*
mmu-miR-449b	BAF170	mmu-miR-3093-3p	mmu-miR-125b-1-3p
mmu-miR-196a*	mmu-miR-293	mmu-miR-719	mmu-miR-5111
mmu-miR-31*	mmu-miR-423-3p	mmu-miR-99b	mmu-miR-5116
SPT20	mmu-miR-466f-5p	mmu-miR-879*	MEF2_04
PAX1_B	OCT1_04	mmu-miR-720	mmu-miR-5131
mmu-miR-666-5p	MEF2_01	mmu-miR-3088	mmu-miR-125b-3p
mmu-miR-875-5p	mmu-miR-466f	mmu-miR-100	mmu-miR-701
mmu-miR-322	POU5F1_(SC-9081)	mmu-miR-470*	mmu-miR-669o-5p
mmu-miR-26b*	mmu-miR-412	mmu-miR-200c*	mmu-miR-431
mmu-miR-3104-3p	LHX3_01	mmu-miR-469	mmu-miR-151-3p
mmu-miR-2138	mmu-miR-669f-5p	mmu-miR-3066	ZZZ3
mmu-miR-3070b-5p	mmu-miR-669p	mmu-miR-24-2*	mmu-miR-339-3p
ZZZ3	mmu-miR-669a-5p	mmu-miR-367	mmu-miR-340-3p
mmu-miR-544-5p	mmu-miR-720	mmu-miR-99a	mmu-miR-540-5p
Pol3	mmu-miR-1963	mmu-miR-466f	SUZ12
mmu-miR-3080-3p	mmu-miR-666-5p	mmu-miR-2861	mmu-miR-191*
mmu-miR-676	SREBP1	mmu-miR-382*	mmu-miR-3080-5p
mmu-miR-1193	mmu-miR-760	mmu-miR-3473b	mmu-miR-1900
mmu-miR-138*	mmu-miR-696	mmu-miR-194	mmu-miR-718
mmu-miR-483	mmu-miR-3072*	mmu-miR-431	mmu-miR-1946a
mmu-miR-125b-1-3p	mmu-miR-24-2*	mmu-miR-1982,2	mmu-miR-872*
mmu-miR-296-3p	mmu-miR-3080-5p	mmu-miR-883b-5p	mmu-miR-151-5p
mmu-miR-469	mmu-miR-5136	mmu-miR-551b	mmu-miR-187
mmu-miR-490	mmu-miR-463*	mmu-let-7i*	mmu-miR-146b*
mmu-miR-1956	mmu-miR-3081	mmu-miR-1186b	mmu-miR-744
mmu-miR-696	mmu-miR-669o-5p	mmu-miR-1249	mmu-miR-3962
mmu-miR-615-3p	mmu-miR-147	PGC1A	mmu-miR-879*
eGFP-HDAC8	GRp20	mmu-miR-208a	GATA3_03
mmu-miR-34a	mmu-miR-488*	mmu-miR-679	mmu-miR-1895
mmu-miR-1945	CEBPGAMMA_Q6	PBX1_01	p300_(F-4)
mmu-miR-668	mmu-miR-15a*	mmu-miR-363-3p	mmu-miR-99b*
mmu-miR-337-5p	mmu-miR-1306	ZZZ3	BRF2
mmu-miR-1	mmu-miR-714	CDP_01	mmu-miR-1839-3p
SREBP2	mmu-miR-196a*	mmu-miR-3091-3p	mmu-let-7d*
mmu-miR-1932	mmu-miR-1937c	mmu-miR-463*	mmu-miR-871
Brg1	mmu-miR-1964	mmu-miR-380-5p	mmu-miR-3076-3p
BRF1	mmu-miR-1945	mmu-miR-671-3p	mmu-miR-1198-3p
mmu-miR-1197	mmu-miR-879*	mmu-miR-689	mmu-miR-598
mmu-miR-1957	mmu-miR-181a-1*	Brg1	mmu-miR-376a*
mmu-miR-3060	mmu-miR-363	mmu-miR-5103	mmu-miR-615-5p
mmu-miR-718	ZZZ3	mmu-miR-652	mmu-miR-483
mmu-miR-5132	mmu-miR-3962	mmu-miR-191	mmu-miR-184
mmu-miR-464	mmu-miR-1964-3p	SUZ12	mmu-miR-1306-3p
mmu-miR-147	mmu-miR-22*	mmu-miR-450a	mmu-miR-1249
mmu-miR-181a-2*	ERRA	mmu-miR-708*	mmu-miR-337-5p
mmu-miR-455*	CREBP1_01	POU3F2_01	mmu-miR-5129
mmu-miR-100	XFD2_01	mmu-miR-341	mmu-miR-376b*
BAF155	mmu-miR-2145	mmu-miR-5121	mmu-miR-708*
mmu-miR-184	mmu-miR-1	mmu-miR-453	mmu-miR-20b*
mmu-miR-28*	CART1_01	mmu-miR-500	mmu-miR-3103
mmu-miR-294	mmu-miR-340-3p	mmu-miR-1959	mmu-miR-138*
mmu-miR-291a-3p	mmu-miR-718	mmu-miR-369-5p	OCT1_03
mmu-miR-133a*	mmu-miR-1946b	mmu-miR-471-5p	mmu-miR-503*
eGFP-NR4A1	mmu-miR-1249	mmu-miR-466f-5p	mmu-miR-376c*
mmu-miR-467c	mmu-miR-5100	mmu-miR-5122	mmu-miR-451
mmu-miR-3067	mmu-miR-485*	PIT1_Q6	mmu-miR-215
mmu-miR-139-3p	E4BP4_01	mmu-miR-3967	mmu-miR-679
mmu-miR-497	mmu-miR-325*	mmu-miR-483*	mmu-miR-214*
mmu-miR-2133	NKX62_Q2	mmu-miR-486	mmu-miR-293
OCT1_03	NF-E2_(H-230)	mmu-miR-196a*	mmu-miR-511
mmu-miR-1951	mmu-miR-136*	NKX62_Q2	mmu-miR-5121
mmu-miR-1247	mmu-miR-1893	TEF_Q6	mmu-miR-466f-5p
mmu-miR-302c	BRF2	NKX61_01	ZNF274
mmu-miR-28c	mmu-miR-412-5p	mmu-miR-675-5p	CDP_01
mmu-miR-28b	HMEF2_Q6	mmu-miR-3109	OCT1_01
mmu-miR-10a*	mmu-let-7d*	mmu-miR-3107	mmu-miR-666-5p
mmu-miR-678	mmu-miR-27b*	mmu-miR-129-3p	mmu-miR-425*
mmu-miR-412	mmu-miR-193*	mmu-miR-5105	PIT1_Q6
mmu-miR-344f-3p	mmu-miR-1932	mmu-miR-293	mmu-miR-676
mmu-miR-154*	mmu-miR-186*	mmu-miR-688	LHX3_01
mmu-miR-1198-3p	mmu-miR-451	mmu-miR-3062	mmu-miR-471-5p
mmu-miR-127*	mmu-miR-431*	mmu-miR-3081	mmu-miR-678
ZNF274	mmu-miR-376a*	eGFP-HDAC8	mmu-miR-411
mmu-miR-219	mmu-miR-127*	mmu-miR-125b-1-3p	mmu-miR-99a
mmu-miR-879*	mmu-miR-203*	mmu-miR-3083	OCT4_01
CEBPGAMMA_Q6	mmu-miR-433*	CtBP2	OCT1_02
BRF2	mmu-miR-125b-1-3p	mmu-miR-106b*	mmu-miR-434-5p
mmu-let-7d*	mmu-miR-5111	mmu-miR-1897-3p	mmu-miR-15a*
mmu-miR-714	mmu-miR-5122	BDP1	mmu-miR-5115
mmu-miR-671-3p	mmu-miR-5131	mmu-miR-1932	mmu-let-7i*
mmu-miR-5124	mmu-miR-106b*	mmu-miR-1964-3p	mmu-miR-1945
ERRA	HSF1	mmu-miR-2137	mmu-miR-5130
mmu-miR-450a-5p	mmu-miR-450a	CART1_01	mmu-miR-574-3p
mmu-miR-5115	CIZ_01	POU6F1_01	mmu-miR-453
mmu-miR-1306-3p	mmu-miR-331-5p	mmu-miR-698	mmu-miR-1964
mmu-miR-467d	PGC1A	PBX1_02	mmu-miR-715
mmu-miR-5109	mmu-miR-10a*	mmu-miR-718	mmu-miR-1965
mmu-miR-3960	mmu-miR-3960	mmu-miR-3969	mmu-miR-210
mmu-miR-877*	mmu-miR-700	mmu-miR-487b	mmu-miR-3967
mmu-miR-5111	POU3F2_01	mmu-miR-3102-3p,2	mmu-miR-450a
mmu-miR-5126	POU3F2_02	mmu-miR-324-5p	mmu-miR-2139
mmu-miR-1964	mmu-miR-1939	mmu-miR-146b*	mmu-miR-1843-3p
mmu-miR-3967	mmu-miR-5099	mmu-miR-423-3p	mmu-miR-147
mmu-miR-711	mmu-miR-715	mmu-miR-5131	mmu-miR-3086-3p
mmu-miR-341	mmu-miR-369-5p	ALX4_01	mmu-miR-719
mmu-miR-448-5p	mmu-miR-99b*	mmu-miR-871-5p	mmu-miR-127
mmu-miR-708*	mmu-miR-712*	mmu-miR-93*	GCN5
mmu-miR-434-5p	Pol3	mmu-miR-483	HNF1_Q6
mmu-miR-1937c	mmu-miR-127	mmu-miR-5126	mmu-miR-5100
PGC1A	mmu-miR-1937b	HSF1	mmu-miR-5136
mmu-miR-154	mmu-miR-669a	mmu-miR-133a	mmu-miR-1893
mmu-miR-669f-5p	mmu-miR-450a-5p	mmu-miR-133b	mmu-miR-431*
mmu-miR-669p	mmu-miR-5115	mmu-miR-2182	ERRA
mmu-miR-669a-5p	mmu-miR-99b	mmu-miR-5132	mmu-miR-450a-5p
mmu-miR-92a*	mmu-miR-339-3p	mmu-miR-219-3p	mmu-miR-1946b
mmu-miR-1939	mmu-miR-471	mmu-miR-1937c	mmu-miR-341
mmu-miR-2132	mmu-miR-425*	mmu-miR-5046	mmu-miR-106b*
mmu-miR-99a	GCN5	POU5F1_(SC-9081)	mmu-miR-1964-3p
mmu-miR-214*	BRF1	mmu-miR-1945	PGC1A
mmu-miR-574-3p	mmu-miR-455*	mmu-miR-3079-5p	mmu-miR-99b
mmu-miR-701	mmu-miR-689	mmu-miR-1899	mmu-miR-689
mmu-miR-15a*	mmu-miR-133a*	NF-E2	mmu-miR-100
p300_(F-4)	mmu-miR-5105	mmu-miR-125b-3p	mmu-miR-5105
NELFe	mmu-miR-598	mmu-miR-701	mmu-miR-24-2*
AP3_Q6	PAX1_B	ZNF274	eGFP-HDAC8
mmu-miR-700	mmu-miR-2133	mmu-miR-5100	BAF170
mmu-miR-101a*	mmu-miR-2137	BRF2	mmu-miR-1899
mmu-miR-5099	mmu-miR-378*	mmu-miR-5115	SREBP2
mmu-miR-2182	mmu-miR-337-5p	mmu-miR-3104-3p	mmu-miR-1937a
NF-E2	mmu-miR-34c*	mmu-miR-696	mmu-miR-720
mmu-miR-186*	SPT20	mmu-miR-3072*	mmu-miR-126-3p
mmu-miR-210	mmu-miR-551b	mmu-miR-433*	mmu-miR-24-1*
mmu-miR-542-5p	mmu-miR-125b-3p	mmu-miR-136*	mmu-miR-712*
mmu-miR-431*	mmu-miR-10b*	mmu-miR-344f-3p	mmu-miR-1901
mmu-miR-143	mmu-miR-100	NELFe	mmu-miR-412-5p
mmu-miR-5118	mmu-let-7i*	mmu-miR-666-5p	mmu-miR-5109
mmu-miR-5136	mmu-miR-1901	mmu-miR-29c*	mmu-miR-3960
mmu-miR-487b	SREBP2	mmu-miR-1843b-3p	mmu-miR-3104-3p
mmu-miR-339-3p	mmu-miR-99a	mmu-miR-1893	mmu-miR-5126
POU5F1_(SC-9081)	mmu-miR-1937a	mmu-miR-412-5p	mmu-miR-673-3p
mmu-miR-1899	mmu-miR-2132	Pol3	mmu-miR-3081
mmu-miR-136*	TBP_Q6	BRF1	mmu-miR-542-5p
mmu-miR-106b*	mmu-miR-181a-2*	mmu-miR-2133	XRCC4
mmu-miR-29c*	mmu-miR-701	SPT20	mmu-miR-700
mmu-miR-712*	mmu-miR-487b	mmu-miR-1901	mmu-miR-5122
mmu-miR-1937a	eGFP-HDAC8	SREBP2	mmu-miR-2137
mmu-miR-1937b	mmu-miR-126-3p	mmu-miR-1937a	mmu-miR-29c*
mmu-miR-1843b-3p	eGFP-NR4A1	mmu-miR-181a-2*	mmu-miR-2133
XRCC4	XRCC4	eGFP-NR4A1	eGFP-NR4A1

## Sheet: c) fraction-specific factors
Table S3
Factors specific for individual LCM fractions (top 50):
Ileum_Crypt	Ileum_Tip	Colon_Crypt	Colon_Tip	Shared (all)		Color code:
NMYC_01	NFKB	R_01	WT1_Q6	H2az
AHRHIF_Q6	PU.1	CETS1P54_03	GABP_B	H3k4me1		Data origin		Function
E2F1_Q3_01	JunD	PEA3_Q6	TCF4	H3k27ac		TF prediction		Epigenetic
HIF1_Q5	CEBPB	CETS168_Q6	E2F_03	H3k9ac		ChIP-seq		Proliferation / Cell cycle
NRF1_Q6	MAZR_01	CCNT2	E2F1DP1_01	H3k27me3				Immune response
YY1	MAZ_Q6	SPZ1_01	E2F1_Q4	H3k4me2				Metabolism
HIF1_Q3	SP1_01	HNF4_Q6_03	MOVOB_01	Pol2				Differentiation
E2F_Q3_01	UF1H3BETA_Q6	SP3_Q3	ZNF219_01	ZF5_01				Hypoxia
USF_C	CACD_01			H4k20me1
EGR3_01	c-Fos			H3k4me3
AP2_Q3	HA-E2F1			TBP
MYCMAX_B				H3k36me3
ZF5_B				H3k79me2
CREB_Q4				H3k9me1
CMYB_01				Pol2-4H8
MYCMAX_02				ELF1_(SC-631)
VMYB_02				CTCF
ETF_Q6				Egr-1
MAX_01				SP1_Q6
NRF2_01
CBF_02
TAXCREB_01
AML1_01
AML1_Q6
