# Supplementary material for: Site-specific programming of the host epithelial transcriptome by the gut microbiota
Source: Genome Biol. 2015 Mar 28;16(1):62. doi: 10.1186/s13059-015-0614-4 (PMC4404278; doi:10.1186/s13059-015-0614-4)
Supplement: Additional file 7: Table S4. — Clustering of genes regulated by the gut microbiota during colonization of germ-free mice. [file 13059_2015_614_MOESM7_ESM.xlsx]

## Sheet: Info
Table S4
Clustering of genes regulated by the gut microbiota during colonization of germ-free mice
The normalized gene expression values from each of the four LCM fractions were independently evaluated by their variation over the colonization period using one-way ANOVA.
The statistical p-values were further corrected for multiple testing by Benjamini Hochberg method. Only genes with adjusted p-value less than 0.001 were considered for clustering analysis to identify the common responses of genes in each LCM fraction during the colonization period.
The optimum number of clusters for each individual LCM fraction was independently evaluated using ConsensusClusterPlus package for R based on Pearson’s correlation distance.
The individual sheets show the cluster data for the different indicated epithelial fraction. The column “cluster”, the last column of each table, denotes the assigned cluster for each gene.

## Sheet: Ileum_Crypt
Table S4
Clustering of genes regulated by the gut microbiota during colonization of germ-free mice
Ileum_Crypt
Gene.Symbol	Gene.Description	mRNA.Accession	mRNA..Source	mRna...Description	mRNA...xhyb	Start	Stop	GO.Biological.Process.ID	GO.Biological.Process.Term	GO.Cellular.Component.ID	GO.Cellular.Component.Term	GO.Molecular.Function.ID	GO.Molecular.Function.Term	Pathway.Source	Pathway.Name	cl.t.IL.C$cluster	Cluster
17223903	Acadl	acyl-Coenzyme A dehydrogenase, long-chain	NM_007381	RefSeq	Mus musculus acyl-Coenzyme A dehydrogenase, long-chain (Acadl), nuclear gene encoding mitochondrial protein, mRNA.	FALSE	66830839	66863277	GO:0001659 // GO:0006629 // GO:0006631 // GO:0008152 // GO:0019254 // GO:0033539 // GO:0033539 // GO:0042413 // GO:0042758 // GO:0044242 // GO:0045717 // GO:0046322 // GO:0051289 // GO:0055114 // GO:0055114 // GO:0090181	temperature homeostasis // lipid metabolic process // fatty acid metabolic process // metabolic process // carnitine metabolic process, CoA-linked // fatty acid beta-oxidation using acyl-CoA dehydrogenase // fatty acid beta-oxidation using acyl-CoA dehydrogenase // carnitine catabolic process // long-chain fatty acid catabolic process // cellular lipid catabolic process // negative regulation of …	GO:0005737 // GO:0005739 // GO:0005739 // GO:0005759 // GO:0031966	cytoplasm // mitochondrion // mitochondrion // mitochondrial matrix // mitochondrial membrane	GO:0000062 // GO:0003995 // GO:0004466 // GO:0004466 // GO:0016401 // GO:0016491 // GO:0016627 // GO:0050660	fatty-acyl-CoA binding // acyl-CoA dehydrogenase activity // long-chain-acyl-CoA dehydrogenase activity // long-chain-acyl-CoA dehydrogenase activity // palmitoyl-CoA oxidase activity // oxidoreductase activity // oxidoreductase activity, acting on the CH-CH group of donors // flavin adenine dinucleotide binding	GenMAPP // GenMAPP	Fatty_Acid_Degradation // Mitochondrial_fatty_acid_betaoxidation	1
17229981	Gm11062	predicted gene 11062	NM_001205011	RefSeq	Mus musculus predicted gene 11062 (Gm11062), mRNA.	FALSE	173274461	173277756	GO:0008150	biological_process	GO:0005575	cellular_component	GO:0003674	molecular_function	---	---	1
17249980	Igtp	interferon gamma induced GTPase	NM_018738	RefSeq	Mus musculus interferon gamma induced GTPase (Igtp), mRNA.	FALSE	58199556	58207592	GO:0006184 // GO:0035458	GTP catabolic process // cellular response to interferon-beta	GO:0005829	cytosol	GO:0003924	GTPase activity	---	---	1
17252341	Xaf1	XIAP associated factor 1	NM_001037713	RefSeq	Mus musculus XIAP associated factor 1 (Xaf1), mRNA.	FALSE	72301629	72313733	GO:0006915 // GO:0031333	apoptotic process // negative regulation of protein complex assembly	GO:0005634 // GO:0005737 // GO:0005739	nucleus // cytoplasm // mitochondrion	GO:0046872	metal ion binding	---	---	1
17254166	Slfn2	schlafen 2	NM_011408	RefSeq	Mus musculus schlafen 2 (Slfn2), mRNA.	FALSE	83065112	83070678	GO:0008285	negative regulation of cell proliferation	---	---	---	---	---	---	1
17263174	2210407C18Rik	RIKEN cDNA 2210407C18 gene	ENSMUST00000108821	ENSEMBL	cdna:known chromosome:NCBIM37:11:58421706:58429577:-1 gene:ENSMUSG00000037145 gene_biotype:protein_coding transcript_biotype:protein_coding	FALSE	58608204	58616075	GO:0008150	biological_process	GO:0005575	cellular_component	GO:0003674	molecular_function	---	---	1
17272619	Socs3	suppressor of cytokine signaling 3	NM_007707	RefSeq	Mus musculus suppressor of cytokine signaling 3 (Socs3), mRNA.	FALSE	117966079	117970047	GO:0001932 // GO:0007165 // GO:0007243 // GO:0007259 // GO:0009968 // GO:0035556 // GO:0040008 // GO:0045595 // GO:0045595 // GO:0045597 // GO:0045597 // GO:0046627 // GO:0060670 // GO:0060674 // GO:0060707 // GO:0060707 // GO:0060708 // GO:0060708	regulation of protein phosphorylation // signal transduction // intracellular protein kinase cascade // JAK-STAT cascade // negative regulation of signal transduction // intracellular signal transduction // regulation of growth // regulation of cell differentiation // regulation of cell differentiation // positive regulation of cell differentiation // positive regulation of cell differentiation /…	GO:0005737	cytoplasm	GO:0005515	protein binding	---	---	1
17276386	Rhoj	ras homolog gene family, member J	NM_023275	RefSeq	Mus musculus ras homolog gene family, member J (Rhoj), mRNA.	FALSE	75308313	75401456	GO:0006184 // GO:0007264 // GO:0007266 // GO:0008360 // GO:0030036 // GO:0030036	GTP catabolic process // small GTPase mediated signal transduction // Rho protein signal transduction // regulation of cell shape // actin cytoskeleton organization // actin cytoskeleton organization	GO:0005622 // GO:0005886 // GO:0016020	intracellular // plasma membrane // membrane	GO:0000166 // GO:0003924 // GO:0005515 // GO:0005525	nucleotide binding // GTPase activity // protein binding // GTP binding	---	---	1
17283565	Serpina10	serine (or cysteine) peptidase inhibitor, clade A (alpha-1 antiproteinase, antitrypsin), member 10	ENSMUST00000044231	ENSEMBL	cdna:known chromosome:NCBIM37:12:104854885:104869654:-1 gene:ENSMUSG00000061947 gene_biotype:protein_coding transcript_biotype:protein_coding	FALSE	103616675	103631444	GO:0010466 // GO:0010951 // GO:0030162	negative regulation of peptidase activity // negative regulation of endopeptidase activity // regulation of proteolysis	GO:0005576	extracellular region	GO:0004867 // GO:0030414	serine-type endopeptidase inhibitor activity // peptidase inhibitor activity	---	---	1
17318083	Ly6a	lymphocyte antigen 6 complex, locus A	NM_010738	RefSeq	Mus musculus lymphocyte antigen 6 complex, locus A (Ly6a), mRNA.	FALSE	74994877	74997888	---	---	GO:0005622 // GO:0005886 // GO:0009897 // GO:0016020 // GO:0031225	intracellular // plasma membrane // external side of plasma membrane // membrane // anchored to membrane	---	---	---	---	1
17323828	B3gnt5	UDP-GlcNAc:betaGal beta-1,3-N-acetylglucosaminyltransferase 5	NM_001159407	RefSeq	Mus musculus UDP-GlcNAc:betaGal beta-1,3-N-acetylglucosaminyltransferase 5 (B3gnt5), transcript variant 1, mRNA.	FALSE	19760208	19772753	GO:0006486 // GO:0007275 // GO:0007417 // GO:0008152 // GO:0030148	protein glycosylation // multicellular organismal development // central nervous system development // metabolic process // sphingolipid biosynthetic process	GO:0005622 // GO:0005794 // GO:0016020 // GO:0016021	intracellular // Golgi apparatus // membrane // integral to membrane	GO:0008378 // GO:0008457 // GO:0008917 // GO:0016740 // GO:0016757 // GO:0047256	galactosyltransferase activity // beta-galactosyl-N-acetylglucosaminylgalactosylglucosyl-ceramide beta-1,3-acetylglucosaminyltransferase activity // lipopolysaccharide N-acetylglucosaminyltransferase activity // transferase activity // transferase activity, transferring glycosyl groups // lactosylceramide 1,3-N-acetyl-beta-D-glucosaminyltransferase activity	---	---	1
17326062	Retnlb	resistin like beta	NM_023881	RefSeq	Mus musculus resistin like beta (Retnlb), mRNA.	FALSE	48816856	48818892	---	---	GO:0005576	extracellular region	GO:0005179	hormone activity	---	---	1
17329195	Thpo	thrombopoietin	NM_009379	RefSeq	Mus musculus thrombopoietin (Thpo), transcript variant 1, mRNA.	FALSE	20724454	20734511	GO:0008283 // GO:0008284 // GO:0030099	cell proliferation // positive regulation of cell proliferation // myeloid cell differentiation	GO:0005576 // GO:0005615	extracellular region // extracellular space	GO:0005102 // GO:0005125 // GO:0005179	receptor binding // cytokine activity // hormone activity	---	---	1
17330099	Parp14	poly (ADP-ribose) polymerase family, member 14	ENSMUST00000042665	ENSEMBL	cdna:known chromosome:NCBIM37:16:35832960:35871630:-1 gene:ENSMUSG00000034422 gene_biotype:protein_coding transcript_biotype:protein_coding	FALSE	35832874	35871544	GO:0006351 // GO:0006355	transcription, DNA-dependent // regulation of transcription, DNA-dependent	GO:0005634 // GO:0005737 // GO:0005886	nucleus // cytoplasm // plasma membrane	GO:0000166 // GO:0003676 // GO:0003950 // GO:0005515 // GO:0016740 // GO:0016757	nucleotide binding // nucleic acid binding // NAD+ ADP-ribosyltransferase activity // protein binding // transferase activity // transferase activity, transferring glycosyl groups	---	---	1
17332554	Fam3b	family with sequence similarity 3, member B	NM_020622	RefSeq	Mus musculus family with sequence similarity 3, member B (Fam3b), mRNA.	FALSE	97471050	97504936	GO:0006915 // GO:0030073 // GO:0030073	apoptotic process // insulin secretion // insulin secretion	GO:0005576 // GO:0005615 // GO:0005641	extracellular region // extracellular space // nuclear envelope lumen	GO:0005125	cytokine activity	---	---	1
17336446	Psmb8	proteasome (prosome, macropain) subunit, beta type 8 (large multifunctional peptidase 7)	ENSMUST00000025196	ENSEMBL	cdna:known chromosome:NCBIM37:17:34334735:34338399:1 gene:ENSMUSG00000024338 gene_biotype:protein_coding transcript_biotype:protein_coding	FALSE	34197721	34201454	GO:0006508 // GO:0019882 // GO:0030154 // GO:0045444 // GO:0045444 // GO:0051603	proteolysis // antigen processing and presentation // cell differentiation // fat cell differentiation // fat cell differentiation // proteolysis involved in cellular protein catabolic process	GO:0000502 // GO:0005634 // GO:0005737 // GO:0005839	proteasome complex // nucleus // cytoplasm // proteasome core complex	GO:0004175 // GO:0004298 // GO:0008233 // GO:0016787	endopeptidase activity // threonine-type endopeptidase activity // peptidase activity // hydrolase activity	---	---	1
17336494	H2-Ab1	histocompatibility 2, class II antigen A, beta 1	NM_207105	RefSeq	Mus musculus histocompatibility 2, class II antigen A, beta 1 (H2-Ab1), mRNA.	FALSE	34263209	34269418	GO:0002344 // GO:0002381 // GO:0002455 // GO:0002504 // GO:0002579 // GO:0002827 // GO:0006955 // GO:0019882 // GO:0019886 // GO:0042130 // GO:0046635 // GO:0046635 // GO:0046635 // GO:0048002 // GO:0071346	B cell affinity maturation // immunoglobulin production involved in immunoglobulin mediated immune response // humoral immune response mediated by circulating immunoglobulin // antigen processing and presentation of peptide or polysaccharide antigen via MHC class II // positive regulation of antigen processing and presentation // positive regulation of T-helper 1 type immune response // immune re…	GO:0005622 // GO:0005769 // GO:0005771 // GO:0005794 // GO:0005886 // GO:0009897 // GO:0009986 // GO:0016020 // GO:0016021 // GO:0042613	intracellular // early endosome // multivesicular body // Golgi apparatus // plasma membrane // external side of plasma membrane // cell surface // membrane // integral to membrane // MHC class II protein complex	GO:0005515 // GO:0008134 // GO:0015643 // GO:0031625 // GO:0042605 // GO:0046982 // GO:0070491	protein binding // transcription factor binding // toxin binding // ubiquitin protein ligase binding // peptide antigen binding // protein heterodimerization activity // repressing transcription factor binding	---	---	1
17346150	Lrg1	leucine-rich alpha-2-glycoprotein 1	NM_029796	RefSeq	Mus musculus leucine-rich alpha-2-glycoprotein 1 (Lrg1), mRNA.	FALSE	56119678	56121946	GO:0050873	brown fat cell differentiation	GO:0005615	extracellular space	GO:0003674	molecular_function	---	---	1
17350925	Iigp1	interferon inducible GTPase 1	NM_001146275	RefSeq	Mus musculus interferon inducible GTPase 1 (Iigp1), transcript variant 2, mRNA.	FALSE	60376029	60392634	GO:0006184 // GO:0006184 // GO:0010506 // GO:0019221 // GO:0035458 // GO:0042832 // GO:0045087 // GO:0050829	GTP catabolic process // GTP catabolic process // regulation of autophagy // cytokine-mediated signaling pathway // cellular response to interferon-beta // defense response to protozoan // innate immune response // defense response to Gram-negative bacterium	GO:0005634 // GO:0005737 // GO:0005783 // GO:0005789 // GO:0005794 // GO:0016020 // GO:0020005	nucleus // cytoplasm // endoplasmic reticulum // endoplasmic reticulum membrane // Golgi apparatus // membrane // symbiont-containing vacuole membrane	GO:0000166 // GO:0003924 // GO:0003924 // GO:0005525 // GO:0016787 // GO:0016817 // GO:0019003 // GO:0042802	nucleotide binding // GTPase activity // GTPase activity // GTP binding // hydrolase activity // hydrolase activity, acting on acid anhydrides // GDP binding // identical protein binding	---	---	1
17350982	Cd74	CD74 antigen (invariant polypeptide of major histocompatibility complex, class II antigen-associated)	NM_001042605	RefSeq	Mus musculus CD74 antigen (invariant polypeptide of major histocompatibility complex, class II antigen-associated) (Cd74), transcript variant 1, mRNA.	FALSE	60803848	60812652	GO:0000187 // GO:0001516 // GO:0001961 // GO:0001961 // GO:0002606 // GO:0002792 // GO:0002821 // GO:0002830 // GO:0002906 // GO:0006461 // GO:0006886 // GO:0006886 // GO:0006952 // GO:0006955 // GO:0007165 // GO:0008283 // GO:0016064 // GO:0019221 // GO:0019882 // GO:0019882 // GO:0019886 // GO:0030890 // GO:0035691 // GO:0043066 // GO:0043066 // GO:0043518 // GO:0043518 // GO:0045059 // GO:0045…	activation of MAPK activity // prostaglandin biosynthetic process // positive regulation of cytokine-mediated signaling pathway // positive regulation of cytokine-mediated signaling pathway // positive regulation of dendritic cell antigen processing and presentation // negative regulation of peptide secretion // positive regulation of adaptive immune response // positive regulation of type 2 immu…	GO:0005764 // GO:0005770 // GO:0005771 // GO:0005773 // GO:0005783 // GO:0005794 // GO:0005886 // GO:0005886 // GO:0005887 // GO:0009897 // GO:0009986 // GO:0016020 // GO:0016021 // GO:0035692 // GO:0035692 // GO:0035693 // GO:0042613	lysosome // late endosome // multivesicular body // vacuole // endoplasmic reticulum // Golgi apparatus // plasma membrane // plasma membrane // integral to plasma membrane // external side of plasma membrane // cell surface // membrane // integral to membrane // macrophage migration inhibitory factor receptor complex // macrophage migration inhibitory factor receptor complex // NOS2-CD74 complex…	GO:0001540 // GO:0004896 // GO:0004896 // GO:0005515 // GO:0019955 // GO:0019955 // GO:0035718 // GO:0042289 // GO:0050998	beta-amyloid binding // cytokine receptor activity // cytokine receptor activity // protein binding // cytokine binding // cytokine binding // macrophage migration inhibitory factor binding // MHC class II protein binding // nitric-oxide synthase binding	---	---	1
17352862	Aqp4	aquaporin 4	NM_009700	RefSeq	Mus musculus aquaporin 4 (Aqp4), mRNA.	FALSE	15389394	15403684	GO:0006810 // GO:0006833 // GO:0006833 // GO:0006833 // GO:0006833 // GO:0007605 // GO:0015670 // GO:0030104 // GO:0030104 // GO:0051260 // GO:0055085 // GO:0070295 // GO:0070295 // GO:0071346	transport // water transport // water transport // water transport // water transport // sensory perception of sound // carbon dioxide transport // water homeostasis // water homeostasis // protein homooligomerization // transmembrane transport // renal water absorption // renal water absorption // cellular response to interferon-gamma	GO:0005737 // GO:0005737 // GO:0005886 // GO:0005886 // GO:0005887 // GO:0005887 // GO:0005911 // GO:0009897 // GO:0016020 // GO:0016021 // GO:0016323 // GO:0030315 // GO:0042383 // GO:0043234	cytoplasm // cytoplasm // plasma membrane // plasma membrane // integral to plasma membrane // integral to plasma membrane // cell-cell junction // external side of plasma membrane // membrane // integral to membrane // basolateral plasma membrane // T-tubule // sarcolemma // protein complex	GO:0005215 // GO:0015250 // GO:0015250 // GO:0015288	transporter activity // water channel activity // water channel activity // porin activity	---	---	1
17353663	Tmem173	transmembrane protein 173	NM_028261	RefSeq	Mus musculus transmembrane protein 173 (Tmem173), nuclear gene encoding mitochondrial protein, mRNA.	FALSE	35733678	35740554	GO:0002218 // GO:0002230 // GO:0006915 // GO:0032092 // GO:0032608 // GO:0032608 // GO:0033160 // GO:0035458 // GO:0042993 // GO:0045087 // GO:0045087 // GO:0045944 // GO:0045944 // GO:0051607 // GO:0051607 // GO:0071360	activation of innate immune response // positive regulation of defense response to virus by host // apoptotic process // positive regulation of protein binding // interferon-beta production // interferon-beta production // positive regulation of protein import into nucleus, translocation // cellular response to interferon-beta // positive regulation of transcription factor import into nucleus // …	GO:0005737 // GO:0005739 // GO:0005741 // GO:0005783 // GO:0005789 // GO:0005789 // GO:0005794 // GO:0005886 // GO:0016020 // GO:0016021 // GO:0048471	cytoplasm // mitochondrion // mitochondrial outer membrane // endoplasmic reticulum // endoplasmic reticulum membrane // endoplasmic reticulum membrane // Golgi apparatus // plasma membrane // membrane // integral to membrane // perinuclear region of cytoplasm	GO:0005515 // GO:0008134 // GO:0019901 // GO:0031625 // GO:0042803	protein binding // transcription factor binding // protein kinase binding // ubiquitin protein ligase binding // protein homodimerization activity	---	---	1
17353747	Cd14	CD14 antigen	ENSMUST00000061829	ENSEMBL	cdna:known chromosome:NCBIM37:18:36884728:36886390:-1 gene:ENSMUSG00000051439 gene_biotype:protein_coding transcript_biotype:protein_coding	FALSE	36725067	36726736	GO:0002237 // GO:0006954 // GO:0032760 // GO:0045087 // GO:0045807 // GO:0050715 // GO:0071222 // GO:0071223	response to molecule of bacterial origin // inflammatory response // positive regulation of tumor necrosis factor production // innate immune response // positive regulation of endocytosis // positive regulation of cytokine secretion // cellular response to lipopolysaccharide // cellular response to lipoteichoic acid	GO:0005615 // GO:0005886 // GO:0009986 // GO:0016020 // GO:0031225 // GO:0045121	extracellular space // plasma membrane // cell surface // membrane // anchored to membrane // membrane raft	GO:0001530 // GO:0070891	lipopolysaccharide binding // lipoteichoic acid binding	---	---	1
17363470	Gda	guanine deaminase	NM_010266	RefSeq	Mus musculus guanine deaminase (Gda), mRNA.	FALSE	21391307	21473445	---	---	---	---	GO:0005515 // GO:0008270 // GO:0008892 // GO:0016787 // GO:0046872	protein binding // zinc ion binding // guanine deaminase activity // hydrolase activity // metal ion binding	---	---	1
17373550	Trp53i11	transformation related protein 53 inducible protein 11	NM_001025246	RefSeq	Mus musculus transformation related protein 53 inducible protein 11 (Trp53i11), mRNA.	FALSE	93187548	93201759	GO:0008150	biological_process	GO:0005575 // GO:0016020 // GO:0016021	cellular_component // membrane // integral to membrane	GO:0003674	molecular_function	---	---	1
17375409	Duoxa2	dual oxidase maturation factor 2	NM_025777	RefSeq	Mus musculus dual oxidase maturation factor 2 (Duoxa2), mRNA.	FALSE	122298900	122302885	GO:0006810 // GO:0008150 // GO:0015031	transport // biological_process // protein transport	GO:0005575 // GO:0005783 // GO:0005789 // GO:0016020 // GO:0016021	cellular_component // endoplasmic reticulum // endoplasmic reticulum membrane // membrane // integral to membrane	GO:0003674	molecular_function	---	---	1
17383892	Lcn2	lipocalin 2	NM_008491	RefSeq	Mus musculus lipocalin 2 (Lcn2), mRNA.	FALSE	32384633	32387797	GO:0006810 // GO:0006811 // GO:0006915 // GO:0009615 // GO:0009635 // GO:0010628 // GO:0015891 // GO:0015891 // GO:0031346 // GO:0042493 // GO:0042981 // GO:0045087 // GO:0055072 // GO:0070207 // GO:0070301	transport // ion transport // apoptotic process // response to virus // response to herbicide // positive regulation of gene expression // siderophore transport // siderophore transport // positive regulation of cell projection organization // response to drug // regulation of apoptotic process // innate immune response // iron ion homeostasis // protein homotrimerization // cellular response to …	GO:0005576 // GO:0005615 // GO:0005829	extracellular region // extracellular space // cytosol	GO:0002020 // GO:0005215 // GO:0005506 // GO:0005515 // GO:0036094 // GO:0042803	protease binding // transporter activity // iron ion binding // protein binding // small molecule binding // protein homodimerization activity	---	---	1
17384457	Stom	stomatin	NM_013515	RefSeq	Mus musculus stomatin (Stom), mRNA.	FALSE	35313986	35337009	GO:0051260	protein homooligomerization	GO:0005737 // GO:0005856 // GO:0005886 // GO:0005887 // GO:0016020 // GO:0045121	cytoplasm // cytoskeleton // plasma membrane // integral to plasma membrane // membrane // membrane raft	---	---	---	---	1
17390738	Duox2	dual oxidase 2	ENSMUST00000053734	ENSEMBL	cdna:known chromosome:NCBIM37:2:122104983:122123901:-1 gene:ENSMUSG00000068452 gene_biotype:protein_coding transcript_biotype:protein_coding	FALSE	122279247	122298449	GO:0009566 // GO:0009615 // GO:0019221 // GO:0030282 // GO:0030878 // GO:0035264 // GO:0042403 // GO:0042445 // GO:0048839 // GO:0048855 // GO:0051591 // GO:0055114	fertilization // response to virus // cytokine-mediated signaling pathway // bone mineralization // thyroid gland development // multicellular organism growth // thyroid hormone metabolic process // hormone metabolic process // inner ear development // adenohypophysis morphogenesis // response to cAMP // oxidation-reduction process	GO:0016020 // GO:0016021	membrane // integral to membrane	GO:0005509 // GO:0016174 // GO:0016491	calcium ion binding // NAD(P)H oxidase activity // oxidoreductase activity	---	---	1
17394538	Sulf2	sulfatase 2	ENSMUST00000109249	ENSEMBL	cdna:known chromosome:NCBIM37:2:165898589:165981163:-1 gene:ENSMUSG00000006800 gene_biotype:protein_coding transcript_biotype:protein_coding	FALSE	166073089	166155683	GO:0001822 // GO:0002063 // GO:0003094 // GO:0006790 // GO:0008152 // GO:0010575 // GO:0014846 // GO:0030177 // GO:0030201 // GO:0030201 // GO:0032836 // GO:0035860 // GO:0040037 // GO:0048706 // GO:0051216 // GO:0060348 // GO:0060384	kidney development // chondrocyte development // glomerular filtration // sulfur compound metabolic process // metabolic process // positive regulation vascular endothelial growth factor production // esophagus smooth muscle contraction // positive regulation of Wnt receptor signaling pathway // heparan sulfate proteoglycan metabolic process // heparan sulfate proteoglycan metabolic process // gl…	GO:0005615 // GO:0005783 // GO:0005794 // GO:0005886 // GO:0009986	extracellular space // endoplasmic reticulum // Golgi apparatus // plasma membrane // cell surface	GO:0003824 // GO:0004065 // GO:0005509 // GO:0008449 // GO:0008449 // GO:0008484 // GO:0016787 // GO:0046872	catalytic activity // arylsulfatase activity // calcium ion binding // N-acetylglucosamine-6-sulfatase activity // N-acetylglucosamine-6-sulfatase activity // sulfuric ester hydrolase activity // hydrolase activity // metal ion binding	---	---	1
17395079	Zbp1	Z-DNA binding protein 1	NM_021394	RefSeq	Mus musculus Z-DNA binding protein 1 (Zbp1), transcript variant 1, mRNA.	FALSE	173206612	173218923	GO:0008150 // GO:0009615 // GO:0044419 // GO:0045087	biological_process // response to virus // interspecies interaction between organisms // innate immune response	GO:0005634 // GO:0005737	nucleus // cytoplasm	GO:0003677 // GO:0003692 // GO:0003723 // GO:0003726	DNA binding // left-handed Z-DNA binding // RNA binding // double-stranded RNA adenosine deaminase activity	---	---	1
17395777	Ptk6	PTK6 protein tyrosine kinase 6	ENSMUST00000016511	ENSEMBL	cdna:known chromosome:NCBIM37:2:180928426:180937494:-1 gene:ENSMUSG00000038751 gene_biotype:protein_coding transcript_biotype:protein_coding	FALSE	181193721	181202789	GO:0006468 // GO:0006468 // GO:0010976 // GO:0016310 // GO:0016477 // GO:0042503 // GO:0042506 // GO:0045926 // GO:0046777 // GO:0060575 // GO:0061099 // GO:0071300	protein phosphorylation // protein phosphorylation // positive regulation of neuron projection development // phosphorylation // cell migration // tyrosine phosphorylation of Stat3 protein // tyrosine phosphorylation of Stat5 protein // negative regulation of growth // protein autophosphorylation // intestinal epithelial cell differentiation // negative regulation of protein tyrosine kinase activ…	GO:0001726 // GO:0005634 // GO:0005634 // GO:0005737 // GO:0005886 // GO:0016020 // GO:0042995	ruffle // nucleus // nucleus // cytoplasm // plasma membrane // membrane // cell projection	GO:0000166 // GO:0004672 // GO:0004674 // GO:0004713 // GO:0004715 // GO:0005524 // GO:0016301 // GO:0016740 // GO:0016772	nucleotide binding // protein kinase activity // protein serine/threonine kinase activity // protein tyrosine kinase activity // non-membrane spanning protein tyrosine kinase activity // ATP binding // kinase activity // transferase activity // transferase activity, transferring phosphorus-containing groups	---	---	1
17402519	Tifa	TRAF-interacting protein with forkhead-associated domain	ENSMUST00000054483	ENSEMBL	cdna:known chromosome:NCBIM37:3:127492790:127501310:1 gene:ENSMUSG00000046688 gene_biotype:protein_coding transcript_biotype:protein_coding	FALSE	127789872	127832135	GO:0007249	I-kappaB kinase/NF-kappaB cascade	---	---	GO:0005515	protein binding	---	---	1
17402572	Cfi	complement component factor i	NM_007686	RefSeq	Mus musculus complement component factor i (Cfi), mRNA.	FALSE	129836737	129875328	GO:0006508 // GO:0006958 // GO:0045087	proteolysis // complement activation, classical pathway // innate immune response	GO:0005576 // GO:0016020	extracellular region // membrane	GO:0003824 // GO:0004252 // GO:0005044 // GO:0008233 // GO:0008236 // GO:0016787	catalytic activity // serine-type endopeptidase activity // scavenger receptor activity // peptidase activity // serine-type peptidase activity // hydrolase activity	---	---	1
17429632	Mfsd2a	major facilitator superfamily domain containing 2A	NM_029662	RefSeq	Mus musculus major facilitator superfamily domain containing 2A (Mfsd2a), mRNA.	FALSE	122946850	122961188	GO:0006810	transport	GO:0005783 // GO:0005886 // GO:0016020 // GO:0016021	endoplasmic reticulum // plasma membrane // membrane // integral to membrane	---	---	---	---	1
17431820	Pla2g5	phospholipase A2, group V	ENSMUST00000102513	ENSEMBL	cdna:known chromosome:NCBIM37:4:138355159:138419397:-1 gene:ENSMUSG00000041193 gene_biotype:protein_coding transcript_biotype:protein_coding	FALSE	138799066	138863482	GO:0006644 // GO:0006663 // GO:0016042 // GO:0019370 // GO:0050482 // GO:0050482	phospholipid metabolic process // platelet activating factor biosynthetic process // lipid catabolic process // leukotriene biosynthetic process // arachidonic acid secretion // arachidonic acid secretion	GO:0005576 // GO:0005794 // GO:0005886 // GO:0009986 // GO:0016020 // GO:0048471	extracellular region // Golgi apparatus // plasma membrane // cell surface // membrane // perinuclear region of cytoplasm	GO:0004623 // GO:0005102 // GO:0005509 // GO:0008201 // GO:0016787 // GO:0046872 // GO:0047498	phospholipase A2 activity // receptor binding // calcium ion binding // heparin binding // hydrolase activity // metal ion binding // calcium-dependent phospholipase A2 activity	---	---	1
17434933	Hgf	hepatocyte growth factor	NM_010427	RefSeq	Mus musculus hepatocyte growth factor (Hgf), mRNA.	FALSE	16553550	16619439	GO:0000187 // GO:0000902 // GO:0001889 // GO:0006508 // GO:0006916 // GO:0008283 // GO:0035729 // GO:0043066 // GO:0048012 // GO:0048012 // GO:0050731 // GO:0051450 // GO:0060326 // GO:0060665 // GO:0060665 // GO:2000573	activation of MAPK activity // cell morphogenesis // liver development // proteolysis // anti-apoptosis // cell proliferation // cellular response to hepatocyte growth factor stimulus // negative regulation of apoptotic process // hepatocyte growth factor receptor signaling pathway // hepatocyte growth factor receptor signaling pathway // positive regulation of peptidyl-tyrosine phosphorylation /…	GO:0005615	extracellular space	GO:0003824 // GO:0004252 // GO:0008083 // GO:0046982	catalytic activity // serine-type endopeptidase activity // growth factor activity // protein heterodimerization activity	---	---	1
17441037	Oasl2	2'-5' oligoadenylate synthetase-like 2	NM_011854	RefSeq	Mus musculus 2'-5' oligoadenylate synthetase-like 2 (Oasl2), mRNA.	FALSE	114896934	114912245	GO:0008152	metabolic process	GO:0005575	cellular_component	GO:0001730 // GO:0003725	2'-5'-oligoadenylate synthetase activity // double-stranded RNA binding	GenMAPP	mRNA_processing_binding_Reactome	1
17452115	Oas1g	2'-5' oligoadenylate synthetase 1G	NM_011852	RefSeq	Mus musculus 2'-5' oligoadenylate synthetase 1G (Oas1g), mRNA.	FALSE	120876142	120887598	GO:0006164 // GO:0035457 // GO:0045071 // GO:0051259 // GO:0051607 // GO:0060700	purine nucleotide biosynthetic process // cellular response to interferon-alpha // negative regulation of viral genome replication // protein oligomerization // defense response to virus // regulation of ribonuclease activity	GO:0005634 // GO:0005737	nucleus // cytoplasm	GO:0001730 // GO:0003725 // GO:0003725 // GO:0008270	2'-5'-oligoadenylate synthetase activity // double-stranded RNA binding // double-stranded RNA binding // zinc ion binding	GenMAPP	mRNA_processing_binding_Reactome	1
17459744	Reg3b	regenerating islet-derived 3 beta	NM_011036	RefSeq	Mus musculus regenerating islet-derived 3 beta (Reg3b), mRNA.	FALSE	78370885	78373466	GO:0006953 // GO:0006954	acute-phase response // inflammatory response	GO:0005576	extracellular region	GO:0030246	carbohydrate binding	---	---	1
17459752	Reg3a	regenerating islet-derived 3 alpha	NM_011259	RefSeq	Mus musculus regenerating islet-derived 3 alpha (Reg3a), mRNA.	FALSE	78380709	78383839	GO:0006953 // GO:0006954 // GO:0008150	acute-phase response // inflammatory response // biological_process	GO:0005575 // GO:0005576	cellular_component // extracellular region	GO:0030246	carbohydrate binding	---	---	1
17459769	Reg1	regenerating islet-derived 1	NM_009042	RefSeq	Mus musculus regenerating islet-derived 1 (Reg1), mRNA.	FALSE	78425980	78428667	---	---	GO:0005576	extracellular region	GO:0008083 // GO:0030246	growth factor activity // carbohydrate binding	---	---	1
17467973	Reg3g	regenerating islet-derived 3 gamma	NM_011260	RefSeq	Mus musculus regenerating islet-derived 3 gamma (Reg3g), mRNA.	FALSE	78466268	78468874	GO:0006953 // GO:0006954	acute-phase response // inflammatory response	GO:0005576	extracellular region	GO:0030246	carbohydrate binding	---	---	1
17470060	Rassf4	Ras association (RalGDS/AF-6) domain family member 4	NM_178045	RefSeq	Mus musculus Ras association (RalGDS/AF-6) domain family member 4 (Rassf4), mRNA.	FALSE	116633008	116673836	GO:0007049 // GO:0007165	cell cycle // signal transduction	GO:0005575	cellular_component	GO:0003674	molecular_function	---	---	1
17483925	Dmbt1	deleted in malignant brain tumors 1	NM_007769	RefSeq	Mus musculus deleted in malignant brain tumors 1 (Dmbt1), mRNA.	FALSE	131032076	131121628	GO:0001824 // GO:0001833 // GO:0006810 // GO:0007275 // GO:0015031 // GO:0030154 // GO:0030858	blastocyst development // inner cell mass cell proliferation // transport // multicellular organismal development // protein transport // cell differentiation // positive regulation of epithelial cell differentiation	GO:0005576 // GO:0005578 // GO:0005622 // GO:0005737 // GO:0016020 // GO:0016021 // GO:0019898 // GO:0030670 // GO:0031012 // GO:0031410 // GO:0042589	extracellular region // proteinaceous extracellular matrix // intracellular // cytoplasm // membrane // integral to membrane // extrinsic to membrane // phagocytic vesicle membrane // extracellular matrix // cytoplasmic vesicle // zymogen granule membrane	GO:0005044 // GO:0005515 // GO:0035375 // GO:0051636 // GO:0051637	scavenger receptor activity // protein binding // zymogen binding // Gram-negative bacterial cell surface binding // Gram-positive bacterial cell surface binding	---	---	1
17490912	Fut2	fucosyltransferase 2	ENSMUST00000069800	ENSEMBL	cdna:known chromosome:NCBIM37:7:52903965:52921764:-1 gene:ENSMUSG00000055978 gene_biotype:protein_coding transcript_biotype:protein_coding	FALSE	45648595	45666394	GO:0005975 // GO:0006486 // GO:0036065 // GO:0036065	carbohydrate metabolic process // protein glycosylation // fucosylation // fucosylation	GO:0005794 // GO:0016020 // GO:0016021	Golgi apparatus // membrane // integral to membrane	GO:0008107 // GO:0008107 // GO:0008417 // GO:0016740 // GO:0016757	galactoside 2-alpha-L-fucosyltransferase activity // galactoside 2-alpha-L-fucosyltransferase activity // fucosyltransferase activity // transferase activity // transferase activity, transferring glycosyl groups	---	---	1
17502011	Gm3336	predicted gene 3336	NM_001195253	RefSeq	Mus musculus predicted gene 3336 (Gm3336), mRNA.	FALSE	70718543	70722635	GO:0008150	biological_process	GO:0005575	cellular_component	GO:0003674	molecular_function	---	---	1
17504074	Cpne2	copine II	ENSMUST00000048653	ENSEMBL	cdna:known chromosome:NCBIM37:8:97056890:97094429:1 gene:ENSMUSG00000034361 gene_biotype:protein_coding transcript_biotype:protein_coding	FALSE	94532990	94570529	GO:0008150	biological_process	GO:0005575	cellular_component	GO:0003674	molecular_function	---	---	1
17510345	Bst2	bone marrow stromal cell antigen 2	NM_198095	RefSeq	Mus musculus bone marrow stromal cell antigen 2 (Bst2), mRNA.	FALSE	71534259	71537437	GO:0007165 // GO:0043123 // GO:0045087 // GO:0051607	signal transduction // positive regulation of I-kappaB kinase/NF-kappaB cascade // innate immune response // defense response to virus	GO:0005622 // GO:0005794 // GO:0005886 // GO:0016020 // GO:0016021 // GO:0016324 // GO:0031225 // GO:0044459	intracellular // Golgi apparatus // plasma membrane // membrane // integral to membrane // apical plasma membrane // anchored to membrane // plasma membrane part	GO:0004871 // GO:0042803	signal transducer activity // protein homodimerization activity	---	---	1
17512868	Chst4	carbohydrate (chondroitin 6/keratan) sulfotransferase 4	NM_011998	RefSeq	Mus musculus carbohydrate (chondroitin 6/keratan) sulfotransferase 4 (Chst4), mRNA.	FALSE	110029075	110039334	GO:0005975 // GO:0006044 // GO:0006477 // GO:0006790 // GO:0006954 // GO:0050901	carbohydrate metabolic process // N-acetylglucosamine metabolic process // protein sulfation // sulfur compound metabolic process // inflammatory response // leukocyte tethering or rolling	GO:0000139 // GO:0005794 // GO:0005802 // GO:0016020 // GO:0016021	Golgi membrane // Golgi apparatus // trans-Golgi network // membrane // integral to membrane	GO:0001517 // GO:0008146 // GO:0016740	N-acetylglucosamine 6-O-sulfotransferase activity // sulfotransferase activity // transferase activity	---	---	1
17517097	1600029D21Rik	RIKEN cDNA 1600029D21 gene	NM_029639	RefSeq	Mus musculus RIKEN cDNA 1600029D21 gene (1600029D21Rik), mRNA.	FALSE	50494525	50505639	---	---	GO:0009897 // GO:0016020 // GO:0016021	external side of plasma membrane // membrane // integral to membrane	---	---	---	---	1
17518813	C2cd4b	C2 calcium-dependent domain containing 4B	NM_001081314	RefSeq	Mus musculus C2 calcium-dependent domain containing 4B (C2cd4b), mRNA.	FALSE	67759437	67760933	GO:0008150	biological_process	GO:0005575	cellular_component	GO:0003674	molecular_function	---	---	1
17547600	Socs3 // Socs3	suppressor of cytokine signaling 3 // suppressor of cytokine signaling 3	NM_007707 // NM_007707	RefSeq // RefSeq	Mus musculus suppressor of cytokine signaling 3 (Socs3), mRNA. // Mus musculus suppressor of cytokine signaling 3 (Socs3), mRNA.	FALSE // FALSE	117966089	117966828	GO:0001932 // GO:0007165 // GO:0007243 // GO:0007259 // GO:0009968 // GO:0035556 // GO:0040008 // GO:0045595 // GO:0045595 // GO:0045597 // GO:0045597 // GO:0046627 // GO:0060670 // GO:0060674 // GO:0060707 // GO:0060707 // GO:0060708 // GO:0060708 // GO:0001932 // GO:0007165 // GO:0007243 // GO:0007259 // GO:0009968 // GO:0035556 // GO:0040008 // GO:0045595 // GO:0045595 // GO:0045597 // GO:0045…	regulation of protein phosphorylation // signal transduction // intracellular protein kinase cascade // JAK-STAT cascade // negative regulation of signal transduction // intracellular signal transduction // regulation of growth // regulation of cell differentiation // regulation of cell differentiation // positive regulation of cell differentiation // positive regulation of cell differentiation /…	GO:0005737 // GO:0005737	cytoplasm // cytoplasm	GO:0005515 // GO:0005515	protein binding // protein binding	---	---	1
17548808	LOC100861693	uncharacterized LOC100861693	XR_141399	RefSeq	PREDICTED: Mus musculus uncharacterized LOC100861693, transcript variant 1 (LOC100861693), miscRNA.	FALSE	52272429	52272957	---	---	---	---	---	---	---	---	1
17548916	LOC100862127	uncharacterized LOC100862127	XR_140439	RefSeq	PREDICTED: Mus musculus uncharacterized LOC100862127 (LOC100862127), miscRNA.	FALSE	66830856	66831359	---	---	---	---	---	---	---	---	1
17215429	Ugt1a10	UDP glycosyltransferase 1 family, polypeptide A10	NM_201641	RefSeq	Mus musculus UDP glycosyltransferase 1 family, polypeptide A10 (Ugt1a10), mRNA.	FALSE	88055388	88220002	GO:0008150 // GO:0008152	biological_process // metabolic process	GO:0005575	cellular_component	GO:0003674 // GO:0016740 // GO:0016757	molecular_function // transferase activity // transferase activity, transferring glycosyl groups	---	---	2
17219356	Tstd1	thiosulfate sulfurtransferase (rhodanese)-like domain containing 1	NM_001164525	RefSeq	Mus musculus thiosulfate sulfurtransferase (rhodanese)-like domain containing 1 (Tstd1), mRNA.	FALSE	171419033	171420352	GO:0008150	biological_process	GO:0005737 // GO:0005739	cytoplasm // mitochondrion	GO:0003674	molecular_function	---	---	2
17227077	Prelp	proline arginine-rich end leucine-rich repeat	NM_054077	RefSeq	Mus musculus proline arginine-rich end leucine-rich repeat (Prelp), mRNA.	FALSE	133910304	133921414	GO:0007569	cell aging	GO:0005576 // GO:0005578	extracellular region // proteinaceous extracellular matrix	GO:0008201	heparin binding	---	---	2
17227764	Rgs2	regulator of G-protein signaling 2	NM_009061	RefSeq	Mus musculus regulator of G-protein signaling 2 (Rgs2), mRNA.	FALSE	143999338	144004161	GO:0006417 // GO:0007049 // GO:0007186 // GO:0009968 // GO:0010519 // GO:0010614 // GO:0038032 // GO:0043407 // GO:0045744 // GO:0050873 // GO:0055119 // GO:0060087 // GO:0060452 // GO:0071877	regulation of translation // cell cycle // G-protein coupled receptor signaling pathway // negative regulation of signal transduction // negative regulation of phospholipase activity // negative regulation of cardiac muscle hypertrophy // termination of G-protein coupled receptor signaling pathway // negative regulation of MAP kinase activity // negative regulation of G-protein coupled receptor p…	GO:0005634 // GO:0005737 // GO:0005829 // GO:0005886 // GO:0005886 // GO:0009898 // GO:0009898 // GO:0016020	nucleus // cytoplasm // cytosol // plasma membrane // plasma membrane // internal side of plasma membrane // internal side of plasma membrane // membrane	GO:0005096 // GO:0005096 // GO:0005515	GTPase activator activity // GTPase activator activity // protein binding	GenMAPP // GenMAPP	Calcium_regulation_in_cardiac_cells // Smooth_muscle_contraction	2
17230408	Adck3	aarF domain containing kinase 3	NM_001163290	RefSeq	Mus musculus aarF domain containing kinase 3 (Adck3), nuclear gene encoding mitochondrial protein, transcript variant 2, mRNA.	FALSE	180165238	180199602	GO:0006468 // GO:0008150 // GO:0016310	protein phosphorylation // biological_process // phosphorylation	GO:0005739	mitochondrion	GO:0000166 // GO:0003674 // GO:0004674 // GO:0005524 // GO:0016301 // GO:0016740 // GO:0016772	nucleotide binding // molecular_function // protein serine/threonine kinase activity // ATP binding // kinase activity // transferase activity // transferase activity, transferring phosphorus-containing groups	---	---	2
17237280	Phlda1	pleckstrin homology-like domain, family A, member 1	NM_009344	RefSeq	Mus musculus pleckstrin homology-like domain, family A, member 1 (Phlda1), mRNA.	FALSE	111506286	111508649	GO:0006915 // GO:0006917 // GO:0045210	apoptotic process // induction of apoptosis // FasL biosynthetic process	GO:0005634 // GO:0005737 // GO:0005886 // GO:0016020 // GO:0031410	nucleus // cytoplasm // plasma membrane // membrane // cytoplasmic vesicle	GO:0005543	phospholipid binding	---	---	2
17237400	Lgr5 // Lgr5	leucine rich repeat containing G protein coupled receptor 5 // leucine rich repeat containing G protein coupled receptor 5	ENSMUST00000129309 // ENSMUST00000129309	ENSEMBL // ENSEMBL	cdna:known chromosome:NCBIM37:10:114957589:115024799:-1 gene:ENSMUSG00000020140 gene_biotype:protein_coding transcript_biotype:processed_transcript // cdna:known chromosome:NCBIM37:10:114957589:115024799:-1 gene:ENSMUSG00000020140 gene_biotype:protein_coding transcript_biotype:processed_transcript	FALSE // FALSE	115495172	115587780	GO:0007165 // GO:0007186 // GO:0048839 // GO:0007165 // GO:0007186 // GO:0048839	signal transduction // G-protein coupled receptor signaling pathway // inner ear development // signal transduction // G-protein coupled receptor signaling pathway // inner ear development	GO:0005886 // GO:0016020 // GO:0016021 // GO:0005886 // GO:0016020 // GO:0016021	plasma membrane // membrane // integral to membrane // plasma membrane // membrane // integral to membrane	GO:0004871 // GO:0004872 // GO:0004930 // GO:0016500 // GO:0004871 // GO:0004872 // GO:0004930 // GO:0016500	signal transducer activity // receptor activity // G-protein coupled receptor activity // protein-hormone receptor activity // signal transducer activity // receptor activity // G-protein coupled receptor activity // protein-hormone receptor activity	---	---	2
17241660	Arid5b	AT rich interactive domain 5B (MRF1-like)	NM_023598	RefSeq	Mus musculus AT rich interactive domain 5B (MRF1-like) (Arid5b), mRNA.	FALSE	68095593	68278726	GO:0001822 // GO:0006351 // GO:0006355 // GO:0006807 // GO:0008584 // GO:0008585 // GO:0009791 // GO:0010761 // GO:0030325 // GO:0035264 // GO:0045444 // GO:0048008 // GO:0048468 // GO:0048644 // GO:0048705 // GO:0051091 // GO:0051091 // GO:0060021 // GO:0060325 // GO:0060612 // GO:0060613	kidney development // transcription, DNA-dependent // regulation of transcription, DNA-dependent // nitrogen compound metabolic process // male gonad development // female gonad development // post-embryonic development // fibroblast migration // adrenal gland development // multicellular organism growth // fat cell differentiation // platelet-derived growth factor receptor signaling pathway // c…	GO:0005622 // GO:0005634	intracellular // nucleus	GO:0003677 // GO:0044212	DNA binding // transcription regulatory region DNA binding	---	---	2
17245059	Lgr5	leucine rich repeat containing G protein coupled receptor 5	NM_010195	RefSeq	Mus musculus leucine rich repeat containing G protein coupled receptor 5 (Lgr5), mRNA.	FALSE	115450311	115587780	GO:0007165 // GO:0007186 // GO:0048839	signal transduction // G-protein coupled receptor signaling pathway // inner ear development	GO:0005886 // GO:0016020 // GO:0016021	plasma membrane // membrane // integral to membrane	GO:0004871 // GO:0004872 // GO:0004930 // GO:0016500	signal transducer activity // receptor activity // G-protein coupled receptor activity // protein-hormone receptor activity	---	---	2
17250734	2410006H16Rik	RIKEN cDNA 2410006H16 gene	NR_030738	RefSeq	Mus musculus RIKEN cDNA 2410006H16 gene (2410006H16Rik), non-coding RNA.	FALSE	62602877	62604807	GO:0008150	biological_process	GO:0005575	cellular_component	GO:0003674	molecular_function	---	---	2
17255828	Mllt6	myeloid/lymphoid or mixed-lineage leukemia (trithorax homolog, Drosophila); translocated to, 6	NM_139311	RefSeq	Mus musculus myeloid/lymphoid or mixed-lineage leukemia (trithorax homolog, Drosophila); translocated to, 6 (Mllt6), mRNA.	FALSE	97663412	97685463	GO:0008150	biological_process	GO:0005575	cellular_component	GO:0003674 // GO:0046872	molecular_function // metal ion binding	---	---	2
17257801	Axin2	axin2	NM_015732	RefSeq	Mus musculus axin2 (Axin2), mRNA.	FALSE	108920349	108950783	GO:0001756 // GO:0001934 // GO:0001957 // GO:0003413 // GO:0006355 // GO:0007275 // GO:0008219 // GO:0008283 // GO:0008285 // GO:0008285 // GO:0009950 // GO:0010718 // GO:0010942 // GO:0016055 // GO:0030111 // GO:0030282 // GO:0032423 // GO:0034613 // GO:0035412 // GO:0035414 // GO:0038032 // GO:0042476 // GO:0043570 // GO:0045668 // GO:0045860 // GO:0048255 // GO:0061181 // GO:0070602 // GO:0070…	somitogenesis // positive regulation of protein phosphorylation // intramembranous ossification // chondrocyte differentiation involved in endochondral bone morphogenesis // regulation of transcription, DNA-dependent // multicellular organismal development // cell death // cell proliferation // negative regulation of cell proliferation // negative regulation of cell proliferation // dorsal/ventra…	GO:0005622 // GO:0005634 // GO:0005737 // GO:0005813 // GO:0005813 // GO:0005881 // GO:0005886 // GO:0005938 // GO:0014069 // GO:0016023 // GO:0034747 // GO:0043234	intracellular // nucleus // cytoplasm // centrosome // centrosome // cytoplasmic microtubule // plasma membrane // cell cortex // postsynaptic density // cytoplasmic membrane-bounded vesicle // Axin-APC-beta-catenin-GSK3B complex // protein complex	GO:0004871 // GO:0005096 // GO:0005515 // GO:0008013 // GO:0019899 // GO:0019901 // GO:0031625 // GO:0031625 // GO:0070016 // GO:0070411	signal transducer activity // GTPase activator activity // protein binding // beta-catenin binding // enzyme binding // protein kinase binding // ubiquitin protein ligase binding // ubiquitin protein ligase binding // armadillo repeat domain binding // I-SMAD binding	---	---	2
17260357	H2afv	H2A histone family, member V	NM_029938	RefSeq	Mus musculus H2A histone family, member V (H2afv), mRNA.	FALSE	6427226	6444443	GO:0006334 // GO:0008150	nucleosome assembly // biological_process	GO:0000786 // GO:0005575 // GO:0005634 // GO:0005694	nucleosome // cellular_component // nucleus // chromosome	GO:0003677	DNA binding	---	---	2
17263673	Shmt1	serine hydroxymethyltransferase 1 (soluble)	ENSMUST00000018744	ENSEMBL	cdna:known chromosome:NCBIM37:11:60601606:60624767:-1 gene:ENSMUSG00000020534 gene_biotype:protein_coding transcript_biotype:protein_coding	FALSE	60788104	60811718	GO:0006544 // GO:0006545 // GO:0006563 // GO:0006565 // GO:0006730 // GO:0009113 // GO:0019264 // GO:0046655 // GO:0051262 // GO:0051289	glycine metabolic process // glycine biosynthetic process // L-serine metabolic process // L-serine catabolic process // one-carbon metabolic process // purine base biosynthetic process // glycine biosynthetic process from serine // folic acid metabolic process // protein tetramerization // protein homotetramerization	GO:0005634 // GO:0005737 // GO:0005739 // GO:0005829	nucleus // cytoplasm // mitochondrion // cytosol	GO:0003824 // GO:0004372 // GO:0008732 // GO:0016597 // GO:0016740 // GO:0030170 // GO:0042802 // GO:0042803	catalytic activity // glycine hydroxymethyltransferase activity // L-allo-threonine aldolase activity // amino acid binding // transferase activity // pyridoxal phosphate binding // identical protein binding // protein homodimerization activity	---	---	2
17265062	2810408A11Rik	RIKEN cDNA 2810408A11 gene	NM_027419	RefSeq	Mus musculus RIKEN cDNA 2810408A11 gene (2810408A11Rik), mRNA.	FALSE	69897352	69900987	GO:0008150	biological_process	GO:0005575	cellular_component	GO:0003674	molecular_function	---	---	2
17270082	Hdac5	histone deacetylase 5	NM_001077696	RefSeq	Mus musculus histone deacetylase 5 (Hdac5), transcript variant 1, mRNA.	FALSE	102194432	102230172	GO:0000122 // GO:0000122 // GO:0000122 // GO:0002076 // GO:0006950 // GO:0007507 // GO:0010832 // GO:0016575 // GO:0042220 // GO:0042220 // GO:0042493 // GO:0043393 // GO:0045668 // GO:0045892 // GO:0045944 // GO:0048742 // GO:0051091 // GO:0051153 // GO:0090051	negative regulation of transcription from RNA polymerase II promoter // negative regulation of transcription from RNA polymerase II promoter // negative regulation of transcription from RNA polymerase II promoter // osteoblast development // response to stress // heart development // negative regulation of myotube differentiation // histone deacetylation // response to cocaine // response to coca…	GO:0005634 // GO:0005634 // GO:0005737 // GO:0005737 // GO:0005794 // GO:0005829 // GO:0016604	nucleus // nucleus // cytoplasm // cytoplasm // Golgi apparatus // cytosol // nuclear body	GO:0003714 // GO:0003714 // GO:0004407 // GO:0005080 // GO:0005515 // GO:0008134 // GO:0016787 // GO:0070491	transcription corepressor activity // transcription corepressor activity // histone deacetylase activity // protein kinase C binding // protein binding // transcription factor binding // hydrolase activity // repressing transcription factor binding	---	---	2
17272468	St6galnac2	ST6 (alpha-N-acetyl-neuraminyl-2,3-beta-galactosyl-1,3)-N-acetylgalactosaminide alpha-2,6-sialyltransferase 2	ENSMUST00000079545	ENSEMBL	cdna:known chromosome:NCBIM37:11:116536617:116556182:-1 gene:ENSMUSG00000057286 gene_biotype:protein_coding transcript_biotype:protein_coding	FALSE	116675303	116694868	GO:0006486	protein glycosylation	GO:0005794 // GO:0016020 // GO:0016021 // GO:0030173	Golgi apparatus // membrane // integral to membrane // integral to Golgi membrane	GO:0008373 // GO:0016740 // GO:0016757	sialyltransferase activity // transferase activity // transferase activity, transferring glycosyl groups	---	---	2
17280817	Scin	scinderin	NM_001146196	RefSeq	Mus musculus scinderin (Scin), transcript variant 1, mRNA.	FALSE	40059769	40134228	GO:0008285 // GO:0043065 // GO:0045654 // GO:0051014 // GO:0051693	negative regulation of cell proliferation // positive regulation of apoptotic process // positive regulation of megakaryocyte differentiation // actin filament severing // actin filament capping	GO:0005737 // GO:0005856 // GO:0043234	cytoplasm // cytoskeleton // protein complex	GO:0003779	actin binding	---	---	2
17283028	---	---	ENSMUST00000116715	ENSEMBL	ncrna:snoRNA chromosome:NCBIM37:12:92811870:92812012:-1 gene:ENSMUSG00000080365 gene_biotype:snoRNA transcript_biotype:snoRNA	FALSE	91573430	91573572	---	---	---	---	---	---	---	---	2
17284408	---	---	ENSMUST00000103454	ENSEMBL	cdna:known chromosome:NCBIM37:12:115008061:115008494:-1 gene:ENSMUSG00000076645 gene_biotype:IG_V_gene transcript_biotype:IG_V_gene	FALSE	113769850	113770283	---	---	---	---	---	---	---	---	2
17284919	Akr1c14	aldo-keto reductase family 1, member C14	ENSMUST00000118717	ENSEMBL	cdna:known chromosome:NCBIM37:13:4048257:4089668:1 gene:ENSMUSG00000033715 gene_biotype:protein_coding transcript_biotype:protein_coding	FALSE	4049011	4090422	GO:0055114 // GO:0055114	oxidation-reduction process // oxidation-reduction process	GO:0005575	cellular_component	GO:0016229 // GO:0047023	steroid dehydrogenase activity // androsterone dehydrogenase activity	---	---	2
17284936	Akr1c13	aldo-keto reductase family 1, member C13	NM_013778	RefSeq	Mus musculus aldo-keto reductase family 1, member C13 (Akr1c13), mRNA.	FALSE	4191187	4205603	GO:0006805 // GO:0055114	xenobiotic metabolic process // oxidation-reduction process	---	---	GO:0004033 // GO:0016491	aldo-keto reductase (NADP) activity // oxidoreductase activity	---	---	2
17286487	Bphl	biphenyl hydrolase-like (serine hydrolase, breast epithelial mucin-associated antigen)	NM_026512	RefSeq	Mus musculus biphenyl hydrolase-like (serine hydrolase, breast epithelial mucin-associated antigen) (Bphl), mRNA.	FALSE	34037633	34074074	GO:0008150	biological_process	GO:0005737 // GO:0005739	cytoplasm // mitochondrion	GO:0003674 // GO:0016787	molecular_function // hydrolase activity	---	---	2
17287827	Tgfbi	transforming growth factor, beta induced	NM_009369	RefSeq	Mus musculus transforming growth factor, beta induced (Tgfbi), mRNA.	FALSE	56609559	56639562	GO:0007155 // GO:0030198	cell adhesion // extracellular matrix organization	GO:0005576 // GO:0005578 // GO:0005604 // GO:0005615	extracellular region // proteinaceous extracellular matrix // basement membrane // extracellular space	GO:0050840	extracellular matrix binding	---	---	2
17291241	Slc17a4	solute carrier family 17 (sodium phosphate), member 4	NM_177016	RefSeq	Mus musculus solute carrier family 17 (sodium phosphate), member 4 (Slc17a4), mRNA.	FALSE	23897738	23915007	GO:0006810 // GO:0006811 // GO:0006814 // GO:0008150 // GO:0055085	transport // ion transport // sodium ion transport // biological_process // transmembrane transport	GO:0005575 // GO:0016020 // GO:0016021	cellular_component // membrane // integral to membrane	GO:0003674 // GO:0015293	molecular_function // symporter activity	---	---	2
17296388	Itga1	integrin alpha 1	NM_001033228	RefSeq	Mus musculus integrin alpha 1 (Itga1), mRNA.	FALSE	114958079	115101964	GO:0000187 // GO:0007155 // GO:0007229 // GO:0030593 // GO:0042311 // GO:0043525 // GO:0045123 // GO:0048812 // GO:0060326	activation of MAPK activity // cell adhesion // integrin-mediated signaling pathway // neutrophil chemotaxis // vasodilation // positive regulation of neuron apoptotic process // cellular extravasation // neuron projection morphogenesis // cell chemotaxis	GO:0001669 // GO:0005624 // GO:0008305 // GO:0009897 // GO:0009897 // GO:0016020 // GO:0016021 // GO:0043005 // GO:0043204 // GO:0045121 // GO:0045178	acrosomal vesicle // membrane fraction // integrin complex // external side of plasma membrane // external side of plasma membrane // membrane // integral to membrane // neuron projection // perikaryon // membrane raft // basal part of cell	GO:0004872 // GO:0005178 // GO:0005515 // GO:0005518 // GO:0046982	receptor activity // integrin binding // protein binding // collagen binding // protein heterodimerization activity	---	---	2
17296489	Nnt	nicotinamide nucleotide transhydrogenase	NM_008710	RefSeq	Mus musculus nicotinamide nucleotide transhydrogenase (Nnt), nuclear gene encoding mitochondrial protein, transcript variant 1, mRNA.	FALSE	119334317	119409138	---	---	GO:0005739 // GO:0005739 // GO:0005743	mitochondrion // mitochondrion // mitochondrial inner membrane	GO:0050661	NADP binding	---	---	2
17297591	---	---	ENSMUST00000157831	ENSEMBL	ncrna:misc_RNA chromosome:NCBIM37:14:22082846:22083081:1 gene:ENSMUSG00000088456 gene_biotype:misc_RNA transcript_biotype:misc_RNA	FALSE	21263624	21263859	---	---	---	---	---	---	---	---	2
17298805	Glud1	glutamate dehydrogenase 1	NM_008133	RefSeq	Mus musculus glutamate dehydrogenase 1 (Glud1), nuclear gene encoding mitochondrial protein, mRNA.	FALSE	34310727	34345144	GO:0006520 // GO:0006537 // GO:0006538 // GO:0032024 // GO:0032024 // GO:0055114 // GO:0055114	cellular amino acid metabolic process // glutamate biosynthetic process // glutamate catabolic process // positive regulation of insulin secretion // positive regulation of insulin secretion // oxidation-reduction process // oxidation-reduction process	GO:0005737 // GO:0005739 // GO:0005739 // GO:0005743	cytoplasm // mitochondrion // mitochondrion // mitochondrial inner membrane	GO:0000166 // GO:0004352 // GO:0004353 // GO:0004353 // GO:0005515 // GO:0005524 // GO:0005525 // GO:0016491 // GO:0019899 // GO:0043531 // GO:0070403 // GO:0070728	nucleotide binding // glutamate dehydrogenase (NAD+) activity // glutamate dehydrogenase [NAD(P)+] activity // glutamate dehydrogenase [NAD(P)+] activity // protein binding // ATP binding // GTP binding // oxidoreductase activity // enzyme binding // ADP binding // NAD+ binding // leucine binding	---	---	2
17307134	Cryl1	crystallin, lambda 1	NM_030004	RefSeq	Mus musculus crystallin, lambda 1 (Cryl1), mRNA.	FALSE	57275034	57398496	GO:0006631 // GO:0055114	fatty acid metabolic process // oxidation-reduction process	GO:0005575 // GO:0005737	cellular_component // cytoplasm	GO:0000166 // GO:0003857 // GO:0016491 // GO:0016616 // GO:0042803 // GO:0050104 // GO:0050662 // GO:0070403	nucleotide binding // 3-hydroxyacyl-CoA dehydrogenase activity // oxidoreductase activity // oxidoreductase activity, acting on the CH-OH group of donors, NAD or NADP as acceptor // protein homodimerization activity // L-gulonate 3-dehydrogenase activity // coenzyme binding // NAD+ binding	---	---	2
17312032	Ndrg1 // Ndrg1	N-myc downstream regulated gene 1 // N-myc downstream regulated gene 1	NM_008681 // NM_008681	RefSeq // RefSeq	Mus musculus N-myc downstream regulated gene 1 (Ndrg1), mRNA. // Mus musculus N-myc downstream regulated gene 1 (Ndrg1), mRNA.	FALSE // FALSE	66929607	66931107	GO:0032287 // GO:0045576 // GO:0090232 // GO:0032287 // GO:0045576 // GO:0090232	peripheral nervous system myelin maintenance // mast cell activation // positive regulation of spindle checkpoint // peripheral nervous system myelin maintenance // mast cell activation // positive regulation of spindle checkpoint	GO:0005634 // GO:0005737 // GO:0005737 // GO:0005813 // GO:0005856 // GO:0005874 // GO:0005886 // GO:0005913 // GO:0015630 // GO:0016020 // GO:0048471 // GO:0055038 // GO:0005634 // GO:0005737 // GO:0005737 // GO:0005813 // GO:0005856 // GO:0005874 // GO:0005886 // GO:0005913 // GO:0015630 // GO:0016020 // GO:0048471 // GO:0055038	nucleus // cytoplasm // cytoplasm // centrosome // cytoskeleton // microtubule // plasma membrane // cell-cell adherens junction // microtubule cytoskeleton // membrane // perinuclear region of cytoplasm // recycling endosome membrane // nucleus // cytoplasm // cytoplasm // centrosome // cytoskeleton // microtubule // plasma membrane // cell-cell adherens junction // microtubule cytoskeleton // m…	GO:0008017 // GO:0017137 // GO:0043015 // GO:0045296 // GO:0008017 // GO:0017137 // GO:0043015 // GO:0045296	microtubule binding // Rab GTPase binding // gamma-tubulin binding // cadherin binding // microtubule binding // Rab GTPase binding // gamma-tubulin binding // cadherin binding	---	---	2
17312738	Mpst	mercaptopyruvate sulfurtransferase	NM_138670	RefSeq	Mus musculus mercaptopyruvate sulfurtransferase (Mpst), nuclear gene encoding mitochondrial protein, transcript variant 1, mRNA.	FALSE	78406712	78414015	GO:0008150	biological_process	GO:0005737 // GO:0005739 // GO:0005739 // GO:0005743	cytoplasm // mitochondrion // mitochondrion // mitochondrial inner membrane	GO:0003674 // GO:0016740	molecular_function // transferase activity	---	---	2
17317284	Anxa13	annexin A13	NM_027211	RefSeq	Mus musculus annexin A13 (Anxa13), mRNA.	FALSE	58341464	58389274	GO:0008150	biological_process	GO:0005886 // GO:0016020	plasma membrane // membrane	GO:0005509 // GO:0005544	calcium ion binding // calcium-dependent phospholipid binding	---	---	2
17321078	Vdr	vitamin D receptor	NM_009504	RefSeq	Mus musculus vitamin D receptor (Vdr), mRNA.	FALSE	97854425	97910630	GO:0000122 // GO:0000902 // GO:0001501 // GO:0006351 // GO:0006355 // GO:0006816 // GO:0006874 // GO:0007275 // GO:0007595 // GO:0008285 // GO:0008624 // GO:0009887 // GO:0010628 // GO:0010839 // GO:0010980 // GO:0030522 // GO:0043401 // GO:0045618 // GO:0045892 // GO:0045944 // GO:0050892 // GO:0051929 // GO:0060058 // GO:0060558 // GO:0060745 // GO:0070561	negative regulation of transcription from RNA polymerase II promoter // cell morphogenesis // skeletal system development // transcription, DNA-dependent // regulation of transcription, DNA-dependent // calcium ion transport // cellular calcium ion homeostasis // multicellular organismal development // lactation // negative regulation of cell proliferation // induction of apoptosis by extracellul…	GO:0005634 // GO:0005720 // GO:0005792 // GO:0005829 // GO:0030315	nucleus // nuclear heterochromatin // microsome // cytosol // T-tubule	GO:0003677 // GO:0003677 // GO:0003700 // GO:0003707 // GO:0004872 // GO:0004879 // GO:0005499 // GO:0005515 // GO:0008270 // GO:0008434 // GO:0043565 // GO:0046872 // GO:0046965	DNA binding // DNA binding // sequence-specific DNA binding transcription factor activity // steroid hormone receptor activity // receptor activity // ligand-activated sequence-specific DNA binding RNA polymerase II transcription factor activity // vitamin D binding // protein binding // zinc ion binding // vitamin D3 receptor activity // sequence-specific DNA binding // metal ion binding // reti…	GenMAPP // GenMAPP	Ovarian_Infertility_Genes // Nuclear_Receptors	2
17322750	Abat	4-aminobutyrate aminotransferase	NM_172961	RefSeq	Mus musculus 4-aminobutyrate aminotransferase (Abat), nuclear gene encoding mitochondrial protein, transcript variant 1, mRNA.	FALSE	8513429	8621568	GO:0001666 // GO:0007620 // GO:0007626 // GO:0009448 // GO:0010039 // GO:0035094 // GO:0042135 // GO:0042220 // GO:0042493 // GO:0045471 // GO:0045776 // GO:0048148	response to hypoxia // copulation // locomotory behavior // gamma-aminobutyric acid metabolic process // response to iron ion // response to nicotine // neurotransmitter catabolic process // response to cocaine // response to drug // response to ethanol // negative regulation of blood pressure // behavioral response to cocaine	GO:0005739 // GO:0005739 // GO:0019717 // GO:0032144	mitochondrion // mitochondrion // synaptosome // 4-aminobutyrate transaminase complex	GO:0003824 // GO:0003867 // GO:0008483 // GO:0016740 // GO:0030170 // GO:0042803 // GO:0047298	catalytic activity // 4-aminobutyrate transaminase activity // transaminase activity // transferase activity // pyridoxal phosphate binding // protein homodimerization activity // (S)-3-amino-2-methylpropionate transaminase activity	---	---	2
17323707	---	---	BC046487	GenBank	Mus musculus, clone IMAGE:3967700, mRNA.	FALSE	18416682	18421997	---	---	---	---	---	---	---	---	2
17324420	St6gal1	beta galactoside alpha 2,6 sialyltransferase 1	NM_145933	RefSeq	Mus musculus beta galactoside alpha 2,6 sialyltransferase 1 (St6gal1), transcript variant 1, mRNA.	FALSE	23224740	23360350	GO:0006486 // GO:0008152	protein glycosylation // metabolic process	GO:0005576 // GO:0005794 // GO:0016020 // GO:0016021 // GO:0030173	extracellular region // Golgi apparatus // membrane // integral to membrane // integral to Golgi membrane	GO:0003835 // GO:0008373 // GO:0008373 // GO:0016740 // GO:0016757	beta-galactoside alpha-2,6-sialyltransferase activity // sialyltransferase activity // sialyltransferase activity // transferase activity // transferase activity, transferring glycosyl groups	---	---	2
17327270	Dopey2	dopey family member 2	NM_027293	RefSeq	Mus musculus dopey family member 2 (Dopey2), transcript variant 1, mRNA.	FALSE	93711907	93810588	GO:0006810 // GO:0008150 // GO:0015031	transport // biological_process // protein transport	GO:0005575	cellular_component	GO:0003674	molecular_function	---	---	2
17331173	St3gal6	ST3 beta-galactoside alpha-2,3-sialyltransferase 6	ENSMUST00000137035	ENSEMBL	cdna:known chromosome:NCBIM37:16:58468238:58523539:-1 gene:ENSMUSG00000022747 gene_biotype:protein_coding transcript_biotype:protein_coding	FALSE	58468125	58524243	GO:0006464 // GO:0006486 // GO:0006664 // GO:0009311	cellular protein modification process // protein glycosylation // glycolipid metabolic process // oligosaccharide metabolic process	GO:0005794 // GO:0016020 // GO:0016021 // GO:0030173	Golgi apparatus // membrane // integral to membrane // integral to Golgi membrane	GO:0008373 // GO:0016740 // GO:0016757 // GO:0052798	sialyltransferase activity // transferase activity // transferase activity, transferring glycosyl groups // beta-galactoside alpha-2,3-sialyltransferase activity	---	---	2
17333465	Smoc2	SPARC related modular calcium binding 2	NM_022315	RefSeq	Mus musculus SPARC related modular calcium binding 2 (Smoc2), mRNA.	FALSE	14279506	14404790	GO:0007165 // GO:0010811 // GO:0030198	signal transduction // positive regulation of cell-substrate adhesion // extracellular matrix organization	GO:0005576 // GO:0005578 // GO:0005604 // GO:0005614 // GO:0031012	extracellular region // proteinaceous extracellular matrix // basement membrane // interstitial matrix // extracellular matrix	GO:0005509 // GO:0005539 // GO:0008201	calcium ion binding // glycosaminoglycan binding // heparin binding	---	---	2
17339801	Crim1	cysteine rich transmembrane BMP regulator 1 (chordin like)	NM_015800	RefSeq	Mus musculus cysteine rich transmembrane BMP regulator 1 (chordin like) (Crim1), mRNA.	FALSE	78200248	78376592	GO:0001558	regulation of cell growth	GO:0005576 // GO:0016020 // GO:0016021	extracellular region // membrane // integral to membrane	GO:0004857 // GO:0004867 // GO:0005520	enzyme inhibitor activity // serine-type endopeptidase inhibitor activity // insulin-like growth factor binding	---	---	2
17340831	Slc22a1	solute carrier family 22 (organic cation transporter), member 1	NM_009202	RefSeq	Mus musculus solute carrier family 22 (organic cation transporter), member 1 (Slc22a1), mRNA.	FALSE	12648874	12675838	GO:0006810 // GO:0006811 // GO:0006812 // GO:0006855 // GO:0010248 // GO:0015695 // GO:0015695 // GO:0015697 // GO:0015844 // GO:0015870 // GO:0015872 // GO:0015874 // GO:0034220 // GO:0048241 // GO:0055085	transport // ion transport // cation transport // drug transmembrane transport // establishment or maintenance of transmembrane electrochemical gradient // organic cation transport // organic cation transport // quaternary ammonium group transport // monoamine transport // acetylcholine transport // dopamine transport // norepinephrine transport // ion transmembrane transport // epinephrine trans…	GO:0005886 // GO:0005887 // GO:0016020 // GO:0016021 // GO:0016323	plasma membrane // integral to plasma membrane // membrane // integral to membrane // basolateral plasma membrane	GO:0005215 // GO:0005277 // GO:0005329 // GO:0005333 // GO:0008504 // GO:0008513 // GO:0015075 // GO:0015101 // GO:0015101 // GO:0015651 // GO:0022857 // GO:0042802	transporter activity // acetylcholine transmembrane transporter activity // dopamine transmembrane transporter activity // norepinephrine transmembrane transporter activity // monoamine transmembrane transporter activity // secondary active organic cation transmembrane transporter activity // ion transmembrane transporter activity // organic cation transmembrane transporter activity // organic ca…	---	---	2
17344238	Gpank1	G patch domain and ankyrin repeats 1	NM_032460	RefSeq	Mus musculus G patch domain and ankyrin repeats 1 (Gpank1), transcript variant 1, mRNA.	FALSE	35122738	35126440	GO:0008150	biological_process	GO:0005575	cellular_component	GO:0003676 // GO:0005515	nucleic acid binding // protein binding	---	---	2
17345989	Sult1c2	sulfotransferase family, cytosolic, 1C, member 2	ENSMUST00000023886	ENSEMBL	cdna:known chromosome:NCBIM37:17:53968962:53985664:-1 gene:ENSMUSG00000023122 gene_biotype:protein_coding transcript_biotype:protein_coding	FALSE	53829637	53846339	GO:0051923	sulfation	GO:0005764 // GO:0015630	lysosome // microtubule cytoskeleton	GO:0008146 // GO:0016740	sulfotransferase activity // transferase activity	---	---	2
17346401	Acer1	alkaline ceramidase 1	NM_175731	RefSeq	Mus musculus alkaline ceramidase 1 (Acer1), mRNA.	FALSE	56953490	56982126	GO:0006629 // GO:0006665 // GO:0006672 // GO:0019216 // GO:0046514	lipid metabolic process // sphingolipid metabolic process // ceramide metabolic process // regulation of lipid metabolic process // ceramide catabolic process	GO:0005783 // GO:0016020 // GO:0016021	endoplasmic reticulum // membrane // integral to membrane	GO:0016787 // GO:0016811 // GO:0017040	hydrolase activity // hydrolase activity, acting on carbon-nitrogen (but not peptide) bonds, in linear amides // ceramidase activity	---	---	2
17348833	Ttr	transthyretin	NM_013697	RefSeq	Mus musculus transthyretin (Ttr), mRNA.	FALSE	20665250	20674326	GO:0006810	transport	GO:0005576 // GO:0005615	extracellular region // extracellular space	GO:0005179 // GO:0042562	hormone activity // hormone binding	---	---	2
17350364	LOC100861902	uncharacterized LOC100861902	XR_141862	RefSeq	PREDICTED: Mus musculus uncharacterized LOC100861902, transcript variant 2 (LOC100861902), miscRNA.	FALSE	46713205	46728352	---	---	---	---	---	---	---	---	2
17351811	Acaa2	acetyl-Coenzyme A acyltransferase 2 (mitochondrial 3-oxoacyl-Coenzyme A thiolase)	NM_177470	RefSeq	Mus musculus acetyl-Coenzyme A acyltransferase 2 (mitochondrial 3-oxoacyl-Coenzyme A thiolase) (Acaa2), nuclear gene encoding mitochondrial protein, mRNA.	FALSE	74779197	74806207	GO:0006084 // GO:0006629 // GO:0006631 // GO:0006635 // GO:0006916 // GO:0008152	acetyl-CoA metabolic process // lipid metabolic process // fatty acid metabolic process // fatty acid beta-oxidation // anti-apoptosis // metabolic process	GO:0005739 // GO:0005739 // GO:0005743 // GO:0005759	mitochondrion // mitochondrion // mitochondrial inner membrane // mitochondrial matrix	GO:0003824 // GO:0003988 // GO:0016740 // GO:0016746 // GO:0016747	catalytic activity // acetyl-CoA C-acyltransferase activity // transferase activity // transferase activity, transferring acyl groups // transferase activity, transferring acyl groups other than amino-acyl groups	---	---	2
17356642	Naaladl1	N-acetylated alpha-linked acidic dipeptidase-like 1	ENSMUST00000044451	ENSEMBL	cdna:known chromosome:NCBIM37:19:6105782:6115792:1 gene:ENSMUSG00000054999 gene_biotype:protein_coding transcript_biotype:protein_coding	FALSE	6105782	6115792	GO:0006508 // GO:0008150 // GO:0008152	proteolysis // biological_process // metabolic process	GO:0005575 // GO:0005886 // GO:0016020 // GO:0016021	cellular_component // plasma membrane // membrane // integral to membrane	GO:0003674 // GO:0003824 // GO:0004180 // GO:0008233 // GO:0008237 // GO:0016787 // GO:0016805 // GO:0046872	molecular_function // catalytic activity // carboxypeptidase activity // peptidase activity // metallopeptidase activity // hydrolase activity // dipeptidase activity // metal ion binding	---	---	2
17360785	Pnliprp2	pancreatic lipase-related protein 2	NM_011128	RefSeq	Mus musculus pancreatic lipase-related protein 2 (Pnliprp2), mRNA.	FALSE	58759723	58777534	GO:0006968 // GO:0007586 // GO:0008152 // GO:0009395 // GO:0019376	cellular defense response // digestion // metabolic process // phospholipid catabolic process // galactolipid catabolic process	GO:0005576 // GO:0005615 // GO:0042589	extracellular region // extracellular space // zymogen granule membrane	GO:0004620 // GO:0004806 // GO:0005509 // GO:0016298 // GO:0016787 // GO:0047372 // GO:0047714	phospholipase activity // triglyceride lipase activity // calcium ion binding // lipase activity // hydrolase activity // acylglycerol lipase activity // galactolipase activity	---	---	2
17363799	5033414D02Rik	RIKEN cDNA 5033414D02 gene	ENSMUST00000016639	ENSEMBL	cdna:known chromosome:NCBIM37:19:29423195:29436460:-1 gene:ENSMUSG00000016495 gene_biotype:protein_coding transcript_biotype:protein_coding	FALSE	29348599	29367390	GO:0006935 // GO:0006954 // GO:0010756	chemotaxis // inflammatory response // positive regulation of plasminogen activation	GO:0005739 // GO:0005886 // GO:0005887 // GO:0016020 // GO:0016021	mitochondrion // plasma membrane // integral to plasma membrane // membrane // integral to membrane	GO:0005515	protein binding	---	---	2
17365684	---	---	ENSMUST00000158230 // ENSMUST00000158230	ENSEMBL // ENSEMBL	ncrna:snRNA chromosome:NCBIM37:19:53234247:53234353:-1 gene:ENSMUSG00000088855 gene_biotype:snRNA transcript_biotype:snRNA // ncrna:snRNA chromosome:NCBIM37:19:53234247:53234353:-1 gene:ENSMUSG00000088855 gene_biotype:snRNA transcript_biotype:snRNA	FALSE // FALSE	53159757	53159863	---	---	---	---	---	---	---	---	2
17366670	Itih5	inter-alpha (globulin) inhibitor H5	NM_172471	RefSeq	Mus musculus inter-alpha (globulin) inhibitor H5 (Itih5), mRNA.	FALSE	10153543	10256529	GO:0008150 // GO:0010466 // GO:0030212	biological_process // negative regulation of peptidase activity // hyaluronan metabolic process	GO:0005575 // GO:0005576	cellular_component // extracellular region	GO:0003674 // GO:0004867 // GO:0030414	molecular_function // serine-type endopeptidase inhibitor activity // peptidase inhibitor activity	---	---	2
17379864	1500012F01Rik	RIKEN cDNA 1500012F01 gene	NM_001081005	RefSeq	Mus musculus RIKEN cDNA 1500012F01 gene (1500012F01Rik), mRNA.	FALSE	167062934	167065862	GO:0008150	biological_process	GO:0005575	cellular_component	GO:0003674	molecular_function	---	---	2
17388974	Depdc7	DEP domain containing 7	NM_144804	RefSeq	Mus musculus DEP domain containing 7 (Depdc7), mRNA.	FALSE	104721784	104742878	GO:0008150 // GO:0035556	biological_process // intracellular signal transduction	GO:0005575	cellular_component	GO:0003674	molecular_function	---	---	2
17397923	Aadac	arylacetamide deacetylase (esterase)	NM_023383	RefSeq	Mus musculus arylacetamide deacetylase (esterase) (Aadac), mRNA.	FALSE	60031763	60040160	GO:0008152 // GO:0010898	metabolic process // positive regulation of triglyceride catabolic process	GO:0005783 // GO:0005789 // GO:0005789 // GO:0005792 // GO:0016020 // GO:0016021	endoplasmic reticulum // endoplasmic reticulum membrane // endoplasmic reticulum membrane // microsome // membrane // integral to membrane	GO:0004091 // GO:0004806 // GO:0016298 // GO:0016787 // GO:0017171 // GO:0017171 // GO:0019213 // GO:0050253	carboxylesterase activity // triglyceride lipase activity // lipase activity // hydrolase activity // serine hydrolase activity // serine hydrolase activity // deacetylase activity // retinyl-palmitate esterase activity	---	---	2
17398272	Arl14	ADP-ribosylation factor-like 14	NM_027843	RefSeq	Mus musculus ADP-ribosylation factor-like 14 (Arl14), mRNA.	FALSE	69222419	69223618	GO:0008150	biological_process	GO:0005575	cellular_component	GO:0003674	molecular_function	---	---	2
17400162	Selenbp1	selenium binding protein 1	ENSMUST00000090839	ENSEMBL	cdna:known chromosome:NCBIM37:3:94736978:94748680:1 gene:ENSMUSG00000068874 gene_biotype:protein_coding transcript_biotype:protein_coding	FALSE	94933056	94944758	GO:0006810 // GO:0015031 // GO:0050873	transport // protein transport // brown fat cell differentiation	GO:0005634 // GO:0005730 // GO:0005737 // GO:0016020	nucleus // nucleolus // cytoplasm // membrane	GO:0008430	selenium binding	---	---	2
17400773	Fmo5	flavin containing monooxygenase 5	NM_001161765	RefSeq	Mus musculus flavin containing monooxygenase 5 (Fmo5), transcript variant 1, mRNA.	FALSE	97628804	97655287	GO:0055114	oxidation-reduction process	GO:0005783 // GO:0016020 // GO:0016021 // GO:0031227	endoplasmic reticulum // membrane // integral to membrane // intrinsic to endoplasmic reticulum membrane	GO:0004497 // GO:0004499 // GO:0016491 // GO:0050660 // GO:0050661	monooxygenase activity // N,N-dimethylaniline monooxygenase activity // oxidoreductase activity // flavin adenine dinucleotide binding // NADP binding	---	---	2
17400853	Reg4	regenerating islet-derived family, member 4	NM_026328	RefSeq	Mus musculus regenerating islet-derived family, member 4 (Reg4), mRNA.	FALSE	98222156	98236748	GO:0008150	biological_process	GO:0005576 // GO:0005615 // GO:0005737	extracellular region // extracellular space // cytoplasm	GO:0030246	carbohydrate binding	---	---	2
17400862	Hmgcs2	3-hydroxy-3-methylglutaryl-Coenzyme A synthase 2	NM_008256	RefSeq	Mus musculus 3-hydroxy-3-methylglutaryl-Coenzyme A synthase 2 (Hmgcs2), nuclear gene encoding mitochondrial protein, mRNA.	FALSE	98280431	98310738	GO:0006694 // GO:0006695 // GO:0008152 // GO:0008299 // GO:0008610 // GO:0016126	steroid biosynthetic process // cholesterol biosynthetic process // metabolic process // isoprenoid biosynthetic process // lipid biosynthetic process // sterol biosynthetic process	GO:0005739 // GO:0005743 // GO:0005759	mitochondrion // mitochondrial inner membrane // mitochondrial matrix	GO:0003824 // GO:0004421 // GO:0016740	catalytic activity // hydroxymethylglutaryl-CoA synthase activity // transferase activity	---	---	2
17402113	Dpyd	dihydropyrimidine dehydrogenase	ENSMUST00000039177	ENSEMBL	cdna:known chromosome:NCBIM37:3:118265047:119135836:1 gene:ENSMUSG00000033308 gene_biotype:protein_coding transcript_biotype:protein_coding	FALSE	118562129	119432918	GO:0006145 // GO:0006208 // GO:0006208 // GO:0006210 // GO:0006212 // GO:0006214 // GO:0006222 // GO:0007584 // GO:0007623 // GO:0019860 // GO:0042493 // GO:0055114 // GO:0055114	purine base catabolic process // pyrimidine base catabolic process // pyrimidine base catabolic process // thymine catabolic process // uracil catabolic process // thymidine catabolic process // UMP biosynthetic process // response to nutrient // circadian rhythm // uracil metabolic process // response to drug // oxidation-reduction process // oxidation-reduction process	GO:0005625 // GO:0005737 // GO:0005829 // GO:0005829	soluble fraction // cytoplasm // cytosol // cytosol	GO:0000166 // GO:0002058 // GO:0003824 // GO:0004152 // GO:0004158 // GO:0009055 // GO:0016491 // GO:0017113 // GO:0017113 // GO:0042803 // GO:0046872 // GO:0050661 // GO:0051536 // GO:0051539	nucleotide binding // uracil binding // catalytic activity // dihydroorotate dehydrogenase activity // dihydroorotate oxidase activity // electron carrier activity // oxidoreductase activity // dihydropyrimidine dehydrogenase (NADP+) activity // dihydropyrimidine dehydrogenase (NADP+) activity // protein homodimerization activity // metal ion binding // NADP binding // iron-sulfur cluster binding…	---	---	2
17402350	Fabp2 // Fabp2	fatty acid binding protein 2, intestinal // fatty acid binding protein 2, intestinal	NM_007980 // NM_007980	RefSeq // RefSeq	Mus musculus fatty acid binding protein 2, intestinal (Fabp2), mRNA. // Mus musculus fatty acid binding protein 2, intestinal (Fabp2), mRNA.	FALSE // FALSE	122895072	122899506	GO:0006631 // GO:0006810 // GO:0015909 // GO:0050892 // GO:0006631 // GO:0006810 // GO:0015909 // GO:0050892	fatty acid metabolic process // transport // long-chain fatty acid transport // intestinal absorption // fatty acid metabolic process // transport // long-chain fatty acid transport // intestinal absorption	GO:0005737 // GO:0005886 // GO:0005902 // GO:0044424 // GO:0045179 // GO:0005737 // GO:0005886 // GO:0005902 // GO:0044424 // GO:0045179	cytoplasm // plasma membrane // microvillus // intracellular part // apical cortex // cytoplasm // plasma membrane // microvillus // intracellular part // apical cortex	GO:0005215 // GO:0005324 // GO:0005504 // GO:0008289 // GO:0005215 // GO:0005324 // GO:0005504 // GO:0008289	transporter activity // long-chain fatty acid transporter activity // fatty acid binding // lipid binding // transporter activity // long-chain fatty acid transporter activity // fatty acid binding // lipid binding	---	---	2
17403070	Adh1	alcohol dehydrogenase 1 (class I)	ENSMUST00000004232	ENSEMBL	cdna:known chromosome:NCBIM37:3:137940458:137953662:1 gene:ENSMUSG00000074207 gene_biotype:protein_coding transcript_biotype:protein_coding	FALSE	138260991	138290698	GO:0001523 // GO:0006068 // GO:0006068 // GO:0006069 // GO:0032526 // GO:0033574 // GO:0042572 // GO:0042572 // GO:0042573 // GO:0042573 // GO:0046186 // GO:0048149 // GO:0048545 // GO:0055114 // GO:0055114	retinoid metabolic process // ethanol catabolic process // ethanol catabolic process // ethanol oxidation // response to retinoic acid // response to testosterone stimulus // retinol metabolic process // retinol metabolic process // retinoic acid metabolic process // retinoic acid metabolic process // acetaldehyde biosynthetic process // behavioral response to ethanol // response to steroid hormo…	GO:0005622 // GO:0005625 // GO:0005737 // GO:0005739 // GO:0005829	intracellular // soluble fraction // cytoplasm // mitochondrion // cytosol	GO:0000166 // GO:0004022 // GO:0004022 // GO:0004022 // GO:0004745 // GO:0008144 // GO:0008270 // GO:0016491 // GO:0035276 // GO:0042803 // GO:0046872 // GO:0051287	nucleotide binding // alcohol dehydrogenase (NAD) activity // alcohol dehydrogenase (NAD) activity // alcohol dehydrogenase (NAD) activity // retinol dehydrogenase activity // drug binding // zinc ion binding // oxidoreductase activity // ethanol binding // protein homodimerization activity // metal ion binding // NAD binding	---	---	2
17406656	Apoa1bp	apolipoprotein A-I binding protein	NM_144897	RefSeq	Mus musculus apolipoprotein A-I binding protein (Apoa1bp), mRNA.	FALSE	88056523	88058495	GO:0051289	protein homotetramerization	GO:0005576 // GO:0005615 // GO:0005739 // GO:0019861 // GO:0044297	extracellular region // extracellular space // mitochondrion // flagellum // cell body	GO:0000166 // GO:0016853 // GO:0042803 // GO:0046872	nucleotide binding // isomerase activity // protein homodimerization activity // metal ion binding	---	---	2
17408336	Hsd3b3	hydroxy-delta-5-steroid dehydrogenase, 3 beta- and steroid delta-isomerase 3	NM_001161742	RefSeq	Mus musculus hydroxy-delta-5-steroid dehydrogenase, 3 beta- and steroid delta-isomerase 3 (Hsd3b3), transcript variant 1, mRNA.	FALSE	98741476	98763128	GO:0006694 // GO:0008152 // GO:0055114	steroid biosynthetic process // metabolic process // oxidation-reduction process	GO:0005739 // GO:0005743 // GO:0005783 // GO:0016020 // GO:0016021	mitochondrion // mitochondrial inner membrane // endoplasmic reticulum // membrane // integral to membrane	GO:0000166 // GO:0003824 // GO:0003854 // GO:0004769 // GO:0016491 // GO:0016616 // GO:0016853	nucleotide binding // catalytic activity // 3-beta-hydroxy-delta5-steroid dehydrogenase activity // steroid delta-isomerase activity // oxidoreductase activity // oxidoreductase activity, acting on the CH-OH group of donors, NAD or NADP as acceptor // isomerase activity	GenMAPP // GenMAPP	Glucocorticoid_Mineralocorticoid_Metabolism // Steroid_Biosynthesis	2
17408360	Hao2	hydroxyacid oxidase 2	NM_019545	RefSeq	Mus musculus hydroxyacid oxidase 2 (Hao2), mRNA.	FALSE	98874519	98893239	GO:0018924 // GO:0019395 // GO:0051260 // GO:0055114	mandelate metabolic process // fatty acid oxidation // protein homooligomerization // oxidation-reduction process	GO:0005739 // GO:0005777	mitochondrion // peroxisome	GO:0003824 // GO:0003973 // GO:0005102 // GO:0010181 // GO:0016491 // GO:0052852 // GO:0052853 // GO:0052854	catalytic activity // (S)-2-hydroxy-acid oxidase activity // receptor binding // FMN binding // oxidoreductase activity // very-long-chain-(S)-2-hydroxy-acid oxidase activity // long-chain-(S)-2-hydroxy-long-chain-acid oxidase activity // medium-chain-(S)-2-hydroxy-acid oxidase activity	---	---	2
17409130	Gstm3	glutathione S-transferase, mu 3	ENSMUST00000106678	ENSEMBL	cdna:known chromosome:NCBIM37:3:107745251:107772201:-1 gene:ENSMUSG00000004038 gene_biotype:protein_coding transcript_biotype:protein_coding	FALSE	107963696	107969283	GO:0006749 // GO:0008152	glutathione metabolic process // metabolic process	GO:0005737	cytoplasm	GO:0004364 // GO:0016740 // GO:0042802	glutathione transferase activity // transferase activity // identical protein binding	---	---	2
17409343	5330417C22Rik	RIKEN cDNA 5330417C22 gene	NM_001033304	RefSeq	Mus musculus RIKEN cDNA 5330417C22 gene (5330417C22Rik), mRNA.	FALSE	108455694	108536526	GO:0016236 // GO:0042981 // GO:0044090 // GO:2000786	macroautophagy // regulation of apoptotic process // positive regulation of vacuole organization // positive regulation of autophagic vacuole assembly	GO:0005887 // GO:0016020 // GO:0016021	integral to plasma membrane // membrane // integral to membrane	GO:0003674	molecular_function	---	---	2
17410863	Clca2	chloride channel calcium activated 2	NM_030601	RefSeq	Mus musculus chloride channel calcium activated 2 (Clca2), mRNA.	FALSE	144796559	144819494	GO:0006821 // GO:0006915 // GO:0034220	chloride transport // apoptotic process // ion transmembrane transport	GO:0005887	integral to plasma membrane	GO:0005229	intracellular calcium activated chloride channel activity	---	---	2
17410939	Clca3	chloride channel calcium activated 3	NM_017474	RefSeq	Mus musculus chloride channel calcium activated 3 (Clca3), mRNA.	FALSE	145004537	145032776	GO:0006810 // GO:0006811 // GO:0006816 // GO:0006821 // GO:0034220	transport // ion transport // calcium ion transport // chloride transport // ion transmembrane transport	GO:0005576 // GO:0016021 // GO:0030141 // GO:0042589	extracellular region // integral to membrane // secretory granule // zymogen granule membrane	GO:0005254	chloride channel activity	---	---	2
17411323	Acadm	acyl-Coenzyme A dehydrogenase, medium chain	ENSMUST00000072697	ENSEMBL	cdna:known chromosome:NCBIM37:3:153585321:153607596:-1 gene:ENSMUSG00000062908 gene_biotype:protein_coding transcript_biotype:protein_coding	FALSE	153922357	153944632	GO:0001889 // GO:0005978 // GO:0006082 // GO:0006111 // GO:0006629 // GO:0006631 // GO:0006635 // GO:0007507 // GO:0008152 // GO:0009409 // GO:0009437 // GO:0009791 // GO:0019254 // GO:0019254 // GO:0033539 // GO:0033539 // GO:0042594 // GO:0045329 // GO:0051289 // GO:0051791 // GO:0051791 // GO:0051793 // GO:0055007 // GO:0055114 // GO:0055114	liver development // glycogen biosynthetic process // organic acid metabolic process // regulation of gluconeogenesis // lipid metabolic process // fatty acid metabolic process // fatty acid beta-oxidation // heart development // metabolic process // response to cold // carnitine metabolic process // post-embryonic development // carnitine metabolic process, CoA-linked // carnitine metabolic proc…	GO:0005739 // GO:0005739 // GO:0005759 // GO:0030424 // GO:0031966	mitochondrion // mitochondrion // mitochondrial matrix // axon // mitochondrial membrane	GO:0000062 // GO:0003995 // GO:0016491 // GO:0016627 // GO:0016853 // GO:0042802 // GO:0043958 // GO:0050660 // GO:0070991 // GO:0070991	fatty-acyl-CoA binding // acyl-CoA dehydrogenase activity // oxidoreductase activity // oxidoreductase activity, acting on the CH-CH group of donors // isomerase activity // identical protein binding // acryloyl-CoA reductase activity // flavin adenine dinucleotide binding // medium-chain-acyl-CoA dehydrogenase activity // medium-chain-acyl-CoA dehydrogenase activity	---	---	2
17411420	Cth	cystathionase (cystathionine gamma-lyase)	NM_145953	RefSeq	Mus musculus cystathionase (cystathionine gamma-lyase) (Cth), mRNA.	FALSE	157894248	157925077	GO:0006520 // GO:0006749 // GO:0006916 // GO:0008285 // GO:0008652 // GO:0018272 // GO:0019344 // GO:0030308 // GO:0043123 // GO:0044524 // GO:0044524 // GO:0044524 // GO:0050667 // GO:0051092 // GO:0051289 // GO:0070814	cellular amino acid metabolic process // glutathione metabolic process // anti-apoptosis // negative regulation of cell proliferation // cellular amino acid biosynthetic process // protein-pyridoxal-5-phosphate linkage via peptidyl-N6-pyridoxal phosphate-L-lysine // cysteine biosynthetic process // negative regulation of cell growth // positive regulation of I-kappaB kinase/NF-kappaB cascade // p…	GO:0005634 // GO:0005737	nucleus // cytoplasm	GO:0003824 // GO:0004121 // GO:0004123 // GO:0004123 // GO:0005515 // GO:0005516 // GO:0016829 // GO:0030170 // GO:0044540 // GO:0044540 // GO:0044540 // GO:0080146	catalytic activity // cystathionine beta-lyase activity // cystathionine gamma-lyase activity // cystathionine gamma-lyase activity // protein binding // calmodulin binding // lyase activity // pyridoxal phosphate binding // L-cystine L-cysteine-lyase (deaminating) // L-cystine L-cysteine-lyase (deaminating) // L-cystine L-cysteine-lyase (deaminating) // L-cysteine desulfhydrase activity	---	---	2
17425609	D630039A03Rik	RIKEN cDNA D630039A03 gene	BC095953	GenBank	Mus musculus RIKEN cDNA D630039A03 gene, mRNA (cDNA clone MGC:106277 IMAGE:5043405), complete cds.	FALSE	57908384	57916297	GO:0008150	biological_process	GO:0005575	cellular_component	GO:0003674	molecular_function	---	---	2
17427928	Dio1	deiodinase, iodothyronine, type I	NM_007860	RefSeq	Mus musculus deiodinase, iodothyronine, type I (Dio1), mRNA.	FALSE	107291465	107307169	GO:0042446 // GO:0055114 // GO:0055114	hormone biosynthetic process // oxidation-reduction process // oxidation-reduction process	GO:0005783 // GO:0016020 // GO:0016021	endoplasmic reticulum // membrane // integral to membrane	GO:0004800 // GO:0004800 // GO:0008430 // GO:0016491	thyroxine 5'-deiodinase activity // thyroxine 5'-deiodinase activity // selenium binding // oxidoreductase activity	---	---	2
17434524	Abcb1a	ATP-binding cassette, sub-family B (MDR/TAP), member 1A	NM_011076	RefSeq	Mus musculus ATP-binding cassette, sub-family B (MDR/TAP), member 1A (Abcb1a), mRNA.	FALSE	8660077	8748575	GO:0000086 // GO:0006200 // GO:0006200 // GO:0006810 // GO:0006855 // GO:0006855 // GO:0008152 // GO:0015893 // GO:0042908 // GO:0055085 // GO:0060548 // GO:0072089	G2/M transition of mitotic cell cycle // ATP catabolic process // ATP catabolic process // transport // drug transmembrane transport // drug transmembrane transport // metabolic process // drug transport // xenobiotic transport // transmembrane transport // negative regulation of cell death // stem cell proliferation	GO:0000139 // GO:0005886 // GO:0009986 // GO:0016020 // GO:0016021 // GO:0016324 // GO:0046581	Golgi membrane // plasma membrane // cell surface // membrane // integral to membrane // apical plasma membrane // intercellular canaliculus	GO:0000166 // GO:0005524 // GO:0008559 // GO:0016787 // GO:0016887 // GO:0017111 // GO:0042623 // GO:0042626	nucleotide binding // ATP binding // xenobiotic-transporting ATPase activity // hydrolase activity // ATPase activity // nucleoside-triphosphatase activity // ATPase activity, coupled // ATPase activity, coupled to transmembrane movement of substances	---	---	2
17438272	Kit	kit oncogene	NM_001122733	RefSeq	Mus musculus kit oncogene (Kit), transcript variant 1, mRNA.	FALSE	75574916	75656722	GO:0000187 // GO:0002318 // GO:0002320 // GO:0002573 // GO:0006468 // GO:0006468 // GO:0006687 // GO:0006935 // GO:0007169 // GO:0007243 // GO:0007281 // GO:0007283 // GO:0007286 // GO:0008284 // GO:0008284 // GO:0008354 // GO:0008542 // GO:0009314 // GO:0010628 // GO:0016310 // GO:0018108 // GO:0018108 // GO:0019221 // GO:0019221 // GO:0030097 // GO:0030154 // GO:0030335 // GO:0031274 // GO:0035…	activation of MAPK activity // myeloid progenitor cell differentiation // lymphoid progenitor cell differentiation // myeloid leukocyte differentiation // protein phosphorylation // protein phosphorylation // glycosphingolipid metabolic process // chemotaxis // transmembrane receptor protein tyrosine kinase signaling pathway // intracellular protein kinase cascade // germ cell development // sper…	GO:0001669 // GO:0005615 // GO:0005634 // GO:0005737 // GO:0005886 // GO:0009897 // GO:0009897 // GO:0009898 // GO:0009986 // GO:0016020 // GO:0016021	acrosomal vesicle // extracellular space // nucleus // cytoplasm // plasma membrane // external side of plasma membrane // external side of plasma membrane // internal side of plasma membrane // cell surface // membrane // integral to membrane	GO:0000166 // GO:0002020 // GO:0004672 // GO:0004713 // GO:0004714 // GO:0004872 // GO:0005020 // GO:0005515 // GO:0005524 // GO:0016301 // GO:0016740 // GO:0016772 // GO:0019955 // GO:0042803 // GO:0046872	nucleotide binding // protease binding // protein kinase activity // protein tyrosine kinase activity // transmembrane receptor protein tyrosine kinase activity // receptor activity // stem cell factor receptor activity // protein binding // ATP binding // kinase activity // transferase activity // transferase activity, transferring phosphorus-containing groups // cytokine binding // protein homo…	---	---	2
17438480	---	---	ENSMUST00000158942 // ENSMUST00000158942	ENSEMBL // ENSEMBL	ncrna:snoRNA chromosome:NCBIM37:5:77520753:77520856:1 gene:ENSMUSG00000089567 gene_biotype:snoRNA transcript_biotype:snoRNA // ncrna:snoRNA chromosome:NCBIM37:5:77520753:77520856:1 gene:ENSMUSG00000089567 gene_biotype:snoRNA transcript_biotype:snoRNA	FALSE // FALSE	77091728	77091831	---	---	---	---	---	---	---	---	2
17440974	BC057022	cDNA sequence BC057022	BC057022	GenBank	Mus musculus cDNA sequence BC057022, mRNA (cDNA clone MGC:67174 IMAGE:6813454), complete cds.	FALSE	114568016	114613220	GO:0008150	biological_process	GO:0005575	cellular_component	GO:0003674	molecular_function	---	---	2
17441072	---	---	ENSMUST00000131845 // ENSMUST00000131845	ENSEMBL // ENSEMBL	cdna:known chromosome:NCBIM37:5:115419906:115435836:1 gene:ENSMUSG00000086054 gene_biotype:antisense transcript_biotype:antisense // cdna:known chromosome:NCBIM37:5:115419906:115435836:1 gene:ENSMUSG00000086054 gene_biotype:antisense transcript_biotype:antisense	FALSE // FALSE	114968784	114998046	---	---	---	---	---	---	---	---	2
17441595	Tbx3	T-box 3	NM_011535	RefSeq	Mus musculus T-box 3 (Tbx3), transcript variant 1, mRNA.	FALSE	119670669	119684724	GO:0000122 // GO:0001501 // GO:0001568 // GO:0001701 // GO:0001947 // GO:0003007 // GO:0003151 // GO:0003167 // GO:0006351 // GO:0006355 // GO:0006916 // GO:0007275 // GO:0007569 // GO:0007569 // GO:0008284 // GO:0008595 // GO:0009887 // GO:0010159 // GO:0019827 // GO:0021761 // GO:0030539 // GO:0030540 // GO:0030857 // GO:0030879 // GO:0030879 // GO:0032275 // GO:0035108 // GO:0035117 // GO:0035…	negative regulation of transcription from RNA polymerase II promoter // skeletal system development // blood vessel development // in utero embryonic development // heart looping // heart morphogenesis // outflow tract morphogenesis // atrioventricular bundle cell differentiation // transcription, DNA-dependent // regulation of transcription, DNA-dependent // anti-apoptosis // multicellular organ…	GO:0005634 // GO:0005634 // GO:0005667	nucleus // nucleus // transcription factor complex	GO:0003677 // GO:0003700 // GO:0043565	DNA binding // sequence-specific DNA binding transcription factor activity // sequence-specific DNA binding	---	---	2
17443185	Mlxipl	MLX interacting protein-like	NM_021455	RefSeq	Mus musculus MLX interacting protein-like (Mlxipl), mRNA.	FALSE	135106891	135138384	GO:0000122 // GO:0006351 // GO:0006355 // GO:0008284 // GO:0010255 // GO:0033137 // GO:0042593 // GO:0045723 // GO:0045821 // GO:0045821 // GO:0045892 // GO:0045893 // GO:0045944 // GO:0046889 // GO:0071157 // GO:0090324	negative regulation of transcription from RNA polymerase II promoter // transcription, DNA-dependent // regulation of transcription, DNA-dependent // positive regulation of cell proliferation // glucose mediated signaling pathway // negative regulation of peptidyl-serine phosphorylation // glucose homeostasis // positive regulation of fatty acid biosynthetic process // positive regulation of glyc…	GO:0005634 // GO:0005667 // GO:0005737	nucleus // transcription factor complex // cytoplasm	GO:0003677 // GO:0005515 // GO:0008134 // GO:0008134 // GO:0035538 // GO:0046982	DNA binding // protein binding // transcription factor binding // transcription factor binding // carbohydrate response element binding // protein heterodimerization activity	---	---	2
17449406	Sult1d1	sulfotransferase family 1D, member 1	NM_016771	RefSeq	Mus musculus sulfotransferase family 1D, member 1 (Sult1d1), mRNA.	FALSE	87554645	87569027	GO:0000103 // GO:0006584 // GO:0006629	sulfate assimilation // catecholamine metabolic process // lipid metabolic process	GO:0005737	cytoplasm	GO:0004062 // GO:0008146 // GO:0016740	aryl sulfotransferase activity // sulfotransferase activity // transferase activity	---	---	2
17458407	Abp1	amiloride binding protein 1 (amine oxidase, copper-containing)	NM_001161621	RefSeq	Mus musculus amiloride binding protein 1 (amine oxidase, copper-containing) (Abp1), transcript variant 1, mRNA.	FALSE	48895254	48909188	GO:0015898 // GO:0035874 // GO:0042493 // GO:0046677 // GO:0055114 // GO:0071280 // GO:0071420 // GO:0097185	amiloride transport // cellular response to copper ion starvation // response to drug // response to antibiotic // oxidation-reduction process // cellular response to copper ion // cellular response to histamine // cellular response to azide	GO:0005615 // GO:0005886 // GO:0005923	extracellular space // plasma membrane // tight junction	GO:0004872 // GO:0005261 // GO:0005507 // GO:0005509 // GO:0008131 // GO:0008144 // GO:0008201 // GO:0008270 // GO:0016491 // GO:0032403 // GO:0042803 // GO:0046872 // GO:0048038 // GO:0052597	receptor activity // cation channel activity // copper ion binding // calcium ion binding // primary amine oxidase activity // drug binding // heparin binding // zinc ion binding // oxidoreductase activity // protein complex binding // protein homodimerization activity // metal ion binding // quinone binding // diamine oxidase activity	---	---	2
17458718	Prr15	proline rich 15	NM_030024	RefSeq	Mus musculus proline rich 15 (Prr15), mRNA.	FALSE	54327012	54330200	GO:0007275 // GO:0008150	multicellular organismal development // biological_process	GO:0005575	cellular_component	GO:0003674	molecular_function	---	---	2
17458813	Aqp1	aquaporin 1	NM_007472	RefSeq	Mus musculus aquaporin 1 (Aqp1), mRNA.	FALSE	55336299	55348555	GO:0003094 // GO:0003097 // GO:0006182 // GO:0006810 // GO:0006813 // GO:0006833 // GO:0006833 // GO:0006833 // GO:0006833 // GO:0006884 // GO:0010592 // GO:0010634 // GO:0015670 // GO:0015696 // GO:0015793 // GO:0019233 // GO:0019725 // GO:0030104 // GO:0030185 // GO:0030335 // GO:0030950 // GO:0032940 // GO:0033363 // GO:0033554 // GO:0034644 // GO:0035377 // GO:0035378 // GO:0042060 // GO:0042…	glomerular filtration // renal water transport // cGMP biosynthetic process // transport // potassium ion transport // water transport // water transport // water transport // water transport // cell volume homeostasis // positive regulation of lamellipodium assembly // positive regulation of epithelial cell migration // carbon dioxide transport // ammonium transport // glycerol transport // sens…	GO:0005634 // GO:0005737 // GO:0005886 // GO:0005886 // GO:0005887 // GO:0005903 // GO:0005903 // GO:0009925 // GO:0016020 // GO:0016021 // GO:0016323 // GO:0016323 // GO:0016324 // GO:0016324 // GO:0020003 // GO:0031526 // GO:0031965 // GO:0032127 // GO:0032809 // GO:0033267 // GO:0042383 // GO:0043005 // GO:0043679 // GO:0045177 // GO:0070062	nucleus // cytoplasm // plasma membrane // plasma membrane // integral to plasma membrane // brush border // brush border // basal plasma membrane // membrane // integral to membrane // basolateral plasma membrane // basolateral plasma membrane // apical plasma membrane // apical plasma membrane // symbiont-containing vacuole // brush border membrane // nuclear membrane // dense core granule memb…	GO:0005215 // GO:0005223 // GO:0005267 // GO:0005372 // GO:0005372 // GO:0015079 // GO:0015168 // GO:0015250 // GO:0015250 // GO:0022857 // GO:0030184 // GO:0035379 // GO:0046875 // GO:0051739	transporter activity // intracellular cGMP activated cation channel activity // potassium channel activity // water transmembrane transporter activity // water transmembrane transporter activity // potassium ion transmembrane transporter activity // glycerol transmembrane transporter activity // water channel activity // water channel activity // transmembrane transporter activity // nitric oxide…	---	---	2
17459153	Atoh1	atonal homolog 1 (Drosophila)	NM_007500	RefSeq	Mus musculus atonal homolog 1 (Drosophila) (Atoh1), mRNA.	FALSE	64729146	64731568	GO:0001764 // GO:0006351 // GO:0006355 // GO:0006915 // GO:0007275 // GO:0007399 // GO:0007411 // GO:0007420 // GO:0021987 // GO:0030154 // GO:0030182 // GO:0042472 // GO:0042491 // GO:0042491 // GO:0042667 // GO:0042668 // GO:0045609 // GO:0045664 // GO:0045666 // GO:0045944 // GO:0045944 // GO:0048839 // GO:2000982	neuron migration // transcription, DNA-dependent // regulation of transcription, DNA-dependent // apoptotic process // multicellular organismal development // nervous system development // axon guidance // brain development // cerebral cortex development // cell differentiation // neuron differentiation // inner ear morphogenesis // auditory receptor cell differentiation // auditory receptor cell…	GO:0005634	nucleus	GO:0003677 // GO:0005515 // GO:0031490 // GO:0043565	DNA binding // protein binding // chromatin DNA binding // sequence-specific DNA binding	---	---	2
17459291	---	---	BC028925 // BC028925	GenBank // GenBank	Mus musculus cDNA clone MGC:25820 IMAGE:4164906, complete cds. // Mus musculus cDNA clone MGC:25820 IMAGE:4164906, complete cds.	FALSE // FALSE	67609745	67610508	---	---	---	---	---	---	---	---	2
17462985	---	---	ENSMUST00000083831 // ENSMUST00000083831	ENSEMBL // ENSEMBL	ncrna:snRNA chromosome:NCBIM37:6:124914303:124914405:1 gene:ENSMUSG00000065765 gene_biotype:snRNA transcript_biotype:snRNA // ncrna:snRNA chromosome:NCBIM37:6:124914303:124914405:1 gene:ENSMUSG00000065765 gene_biotype:snRNA transcript_biotype:snRNA	FALSE // FALSE	124964285	124964387	---	---	---	---	---	---	---	---	2
17463761	8430419L09Rik	RIKEN cDNA 8430419L09 gene	NM_028982	RefSeq	Mus musculus RIKEN cDNA 8430419L09 gene (8430419L09Rik), mRNA.	FALSE	135197977	135244955	GO:0008150	biological_process	GO:0005575 // GO:0016020 // GO:0016021	cellular_component // membrane // integral to membrane	GO:0003674	molecular_function	---	---	2
17466670	Dfna5	deafness, autosomal dominant 5 (human)	ENSMUST00000031845	ENSEMBL	cdna:known chromosome:NCBIM37:6:50157400:50213861:-1 gene:ENSMUSG00000029821 gene_biotype:protein_coding transcript_biotype:protein_coding	FALSE	50189369	50263862	GO:0007605 // GO:0060113	sensory perception of sound // inner ear receptor cell differentiation	GO:0005575	cellular_component	---	---	---	---	2
17470820	Grcc10	gene rich cluster, C10 gene	ENSMUST00000004389	ENSEMBL	cdna:known chromosome:NCBIM37:6:124689201:124691392:-1 gene:ENSMUSG00000072772 gene_biotype:protein_coding transcript_biotype:protein_coding	FALSE	124739183	124741374	GO:0008150	biological_process	GO:0005575	cellular_component	GO:0003674	molecular_function	---	---	2
17480044	Prss23 // Prss23	protease, serine, 23 // protease, serine, 23	NM_029614 // NM_029614	RefSeq // RefSeq	Mus musculus protease, serine, 23 (Prss23), mRNA. // Mus musculus protease, serine, 23 (Prss23), mRNA.	FALSE // FALSE	89510023	89510490	GO:0006508 // GO:0006508	proteolysis // proteolysis	GO:0005576 // GO:0005634 // GO:0005576 // GO:0005634	extracellular region // nucleus // extracellular region // nucleus	GO:0003824 // GO:0004252 // GO:0008233 // GO:0008236 // GO:0016787 // GO:0003824 // GO:0004252 // GO:0008233 // GO:0008236 // GO:0016787	catalytic activity // serine-type endopeptidase activity // peptidase activity // serine-type peptidase activity // hydrolase activity // catalytic activity // serine-type endopeptidase activity // peptidase activity // serine-type peptidase activity // hydrolase activity	---	---	2
17480216	Prcp	prolylcarboxypeptidase (angiotensinase C)	NM_028243	RefSeq	Mus musculus prolylcarboxypeptidase (angiotensinase C) (Prcp), mRNA.	FALSE	92875253	92934581	GO:0006508 // GO:0008150	proteolysis // biological_process	GO:0005575 // GO:0005764	cellular_component // lysosome	GO:0003674 // GO:0004180 // GO:0008233 // GO:0008236 // GO:0016787	molecular_function // carboxypeptidase activity // peptidase activity // serine-type peptidase activity // hydrolase activity	---	---	2
17485320	Kcnq1	potassium voltage-gated channel, subfamily Q, member 1	NM_008434	RefSeq	Mus musculus potassium voltage-gated channel, subfamily Q, member 1 (Kcnq1), mRNA.	FALSE	143107254	143427050	GO:0006349 // GO:0006810 // GO:0006811 // GO:0006813 // GO:0016458 // GO:0034220 // GO:0034765 // GO:0042221 // GO:0042391 // GO:0046676 // GO:0055085 // GO:0060306 // GO:0071435 // GO:0071805	regulation of gene expression by genetic imprinting // transport // ion transport // potassium ion transport // gene silencing // ion transmembrane transport // regulation of ion transmembrane transport // response to chemical stimulus // regulation of membrane potential // negative regulation of insulin secretion // transmembrane transport // regulation of membrane repolarization // potassium io…	GO:0005886 // GO:0005887 // GO:0008076 // GO:0016020 // GO:0016021 // GO:0016323 // GO:0030659 // GO:0031410 // GO:0042383 // GO:0042589	plasma membrane // integral to plasma membrane // voltage-gated potassium channel complex // membrane // integral to membrane // basolateral plasma membrane // cytoplasmic vesicle membrane // cytoplasmic vesicle // sarcolemma // zymogen granule membrane	GO:0005216 // GO:0005244 // GO:0005249 // GO:0005267 // GO:0005516 // GO:0015271	ion channel activity // voltage-gated ion channel activity // voltage-gated potassium channel activity // potassium channel activity // calmodulin binding // outward rectifier potassium channel activity	---	---	2
17486781	Sepw1	selenoprotein W, muscle 1	NM_009156	RefSeq	Mus musculus selenoprotein W, muscle 1 (Sepw1), mRNA.	FALSE	15917208	15922402	GO:0045454 // GO:0055114	cell redox homeostasis // oxidation-reduction process	GO:0005737 // GO:0005886	cytoplasm // plasma membrane	GO:0008430 // GO:0016209 // GO:0016491	selenium binding // antioxidant activity // oxidoreductase activity	---	---	2
17489524	Abpd // Abpd	androgen binding protein delta // androgen binding protein delta	NM_001009952 // NM_001009952	RefSeq // RefSeq	Mus musculus androgen binding protein delta (Abpd), mRNA. // Mus musculus androgen binding protein delta (Abpd), mRNA.	FALSE // FALSE	32827683	32829647	GO:0008150 // GO:0008150	biological_process // biological_process	GO:0005575 // GO:0005575	cellular_component // cellular_component	GO:0003674 // GO:0003674	molecular_function // molecular_function	---	---	2
17489529	Abpd // Abpd	androgen binding protein delta // androgen binding protein delta	NM_001009952 // NM_001009952	RefSeq // RefSeq	Mus musculus androgen binding protein delta (Abpd), mRNA. // Mus musculus androgen binding protein delta (Abpd), mRNA.	FALSE // FALSE	33054582	33056546	GO:0008150 // GO:0008150	biological_process // biological_process	GO:0005575 // GO:0005575	cellular_component // cellular_component	GO:0003674 // GO:0003674	molecular_function // molecular_function	---	---	2
17493212	Prss23	protease, serine, 23	NM_029614	RefSeq	Mus musculus protease, serine, 23 (Prss23), mRNA.	FALSE	89507785	89517586	GO:0006508	proteolysis	GO:0005576 // GO:0005634	extracellular region // nucleus	GO:0003824 // GO:0004252 // GO:0008233 // GO:0008236 // GO:0016787	catalytic activity // serine-type endopeptidase activity // peptidase activity // serine-type peptidase activity // hydrolase activity	---	---	2
17494649	Gm17757 // Gm17757 // Gm17757 // Gm17757 // Gm17757 // Gm17757 // Gm17757 // Gm17757 // Gm17757 // Gm17757 // Gm17757 // Gm17757 // Gm17757 // Gm17757 // Gm17757	GTPase, very large interferon inducible 1 pseudogene // GTPase, very large interferon inducible 1 pseudogene // GTPase, very large interferon inducible 1 pseudogene // GTPase, very large interferon inducible 1 pseudogene // GTPase, very large interferon inducible 1 pseudogene // GTPase, very large interferon inducible 1 pseudogene // GTPase, very large interferon inducible 1 pseudogene // GTPase,…	NR_040453	RefSeq	Mus musculus predicted gene, 17757 (Gm17757), non-coding RNA.	FALSE	105924344	105928691	---	---	---	---	---	---	---	---	2
17494651	Gm8989 // Gm8989	very large inducible GTPase 1 pseudogene // very large inducible GTPase 1 pseudogene	NR_030720 // NR_030720	RefSeq // RefSeq	Mus musculus predicted gene 8989 (Gm8989), non-coding RNA. // Mus musculus predicted gene 8989 (Gm8989), non-coding RNA.	FALSE // FALSE	106075731	106079148	---	---	---	---	---	---	---	---	2
17494664	Gm8979 // Gm8979	very large inducible GTPase 1 pseudogene // very large inducible GTPase 1 pseudogene	NR_030719 // NR_030719	RefSeq // RefSeq	Mus musculus predicted gene 8979 (Gm8979), non-coding RNA. // Mus musculus predicted gene 8979 (Gm8979), non-coding RNA.	FALSE // FALSE	106322396	106324528	---	---	---	---	---	---	---	---	2
17495958	Ern2	endoplasmic reticulum (ER) to nucleus signalling 2	NM_012016	RefSeq	Mus musculus endoplasmic reticulum (ER) to nucleus signalling 2 (Ern2), mRNA.	FALSE	122169893	122186216	GO:0006351 // GO:0006355 // GO:0006397 // GO:0006468 // GO:0006915 // GO:0006917 // GO:0006917 // GO:0006950 // GO:0006986 // GO:0007050 // GO:0008152 // GO:0016075 // GO:0016310 // GO:0045892	transcription, DNA-dependent // regulation of transcription, DNA-dependent // mRNA processing // protein phosphorylation // apoptotic process // induction of apoptosis // induction of apoptosis // response to stress // response to unfolded protein // cell cycle arrest // metabolic process // rRNA catabolic process // phosphorylation // negative regulation of transcription, DNA-dependent	GO:0005783 // GO:0016020 // GO:0016021	endoplasmic reticulum // membrane // integral to membrane	GO:0000166 // GO:0000287 // GO:0003824 // GO:0004519 // GO:0004672 // GO:0004674 // GO:0005524 // GO:0016301 // GO:0016740 // GO:0016772 // GO:0016787 // GO:0016891 // GO:0046872	nucleotide binding // magnesium ion binding // catalytic activity // endonuclease activity // protein kinase activity // protein serine/threonine kinase activity // ATP binding // kinase activity // transferase activity // transferase activity, transferring phosphorus-containing groups // hydrolase activity // endoribonuclease activity, producing 5'-phosphomonoesters // metal ion binding	---	---	2
17496352	Ccdc101 // Ccdc101	coiled-coil domain containing 101 // coiled-coil domain containing 101	NM_029339 // NM_029339	RefSeq // RefSeq	Mus musculus coiled-coil domain containing 101 (Ccdc101), mRNA. // Mus musculus coiled-coil domain containing 101 (Ccdc101), mRNA.	FALSE // FALSE	126649223	126649570	GO:0006351 // GO:0006355 // GO:0016568 // GO:0043966 // GO:0006351 // GO:0006355 // GO:0016568 // GO:0043966	transcription, DNA-dependent // regulation of transcription, DNA-dependent // chromatin modification // histone H3 acetylation // transcription, DNA-dependent // regulation of transcription, DNA-dependent // chromatin modification // histone H3 acetylation	GO:0005634 // GO:0005671 // GO:0005671 // GO:0070461 // GO:0005634 // GO:0005671 // GO:0005671 // GO:0070461	nucleus // Ada2/Gcn5/Ada3 transcription activator complex // Ada2/Gcn5/Ada3 transcription activator complex // SAGA-type complex // nucleus // Ada2/Gcn5/Ada3 transcription activator complex // Ada2/Gcn5/Ada3 transcription activator complex // SAGA-type complex	GO:0035064 // GO:0035064	methylated histone residue binding // methylated histone residue binding	---	---	2
17496354	Sult1a1	sulfotransferase family 1A, phenol-preferring, member 1	NM_133670	RefSeq	Mus musculus sulfotransferase family 1A, phenol-preferring, member 1 (Sult1a1), mRNA.	FALSE	126672865	126676432	GO:0006584 // GO:0006805 // GO:0006950 // GO:0008152 // GO:0008152 // GO:0008210 // GO:0009812 // GO:0017144 // GO:0018960 // GO:0042221 // GO:0051384 // GO:0051923	catecholamine metabolic process // xenobiotic metabolic process // response to stress // metabolic process // metabolic process // estrogen metabolic process // flavonoid metabolic process // drug metabolic process // 4-nitrophenol metabolic process // response to chemical stimulus // response to glucocorticoid stimulus // sulfation	GO:0005829	cytosol	GO:0000166 // GO:0004062 // GO:0008146 // GO:0008146 // GO:0016740 // GO:0017067 // GO:0042803 // GO:0047894 // GO:0050294 // GO:0050656	nucleotide binding // aryl sulfotransferase activity // sulfotransferase activity // sulfotransferase activity // transferase activity // tyrosine-ester sulfotransferase activity // protein homodimerization activity // flavonol 3-sulfotransferase activity // steroid sulfotransferase activity // 3'-phosphoadenosine 5'-phosphosulfate binding	---	---	2
17496800	Vkorc1	vitamin K epoxide reductase complex, subunit 1	NM_178600	RefSeq	Mus musculus vitamin K epoxide reductase complex, subunit 1 (Vkorc1), mRNA.	FALSE	127893063	127895617	GO:0010243 // GO:0014070 // GO:0017144 // GO:0030193 // GO:0042371 // GO:0042373 // GO:0046677 // GO:0050820 // GO:0055114 // GO:0055114	response to organic nitrogen // response to organic cyclic compound // drug metabolic process // regulation of blood coagulation // vitamin K biosynthetic process // vitamin K metabolic process // response to antibiotic // positive regulation of coagulation // oxidation-reduction process // oxidation-reduction process	GO:0005783 // GO:0005792 // GO:0016020 // GO:0016021	endoplasmic reticulum // microsome // membrane // integral to membrane	GO:0016491 // GO:0047057 // GO:0047057 // GO:0047058	oxidoreductase activity // vitamin-K-epoxide reductase (warfarin-sensitive) activity // vitamin-K-epoxide reductase (warfarin-sensitive) activity // vitamin-K-epoxide reductase (warfarin-insensitive) activity	---	---	2
17497091	Oat	ornithine aminotransferase	NM_016978	RefSeq	Mus musculus ornithine aminotransferase (Oat), nuclear gene encoding mitochondrial protein, mRNA.	FALSE	132557475	132576398	---	---	GO:0005737 // GO:0005739 // GO:0005739	cytoplasm // mitochondrion // mitochondrion	GO:0003824 // GO:0004587 // GO:0008483 // GO:0016740 // GO:0030170	catalytic activity // ornithine-oxo-acid transaminase activity // transaminase activity // transferase activity // pyridoxal phosphate binding	---	---	2
17497854	Deaf1	deformed epidermal autoregulatory factor 1 (Drosophila)	NR_027769	RefSeq	Mus musculus deformed epidermal autoregulatory factor 1 (Drosophila) (Deaf1), transcript variant 2, non-coding RNA.	FALSE	141297176	141338783	GO:0001843 // GO:0006351 // GO:0006355 // GO:0006357 // GO:0006366 // GO:0007275 // GO:0007399 // GO:0033599 // GO:0033599 // GO:0045944 // GO:0048706	neural tube closure // transcription, DNA-dependent // regulation of transcription, DNA-dependent // regulation of transcription from RNA polymerase II promoter // transcription from RNA polymerase II promoter // multicellular organismal development // nervous system development // regulation of mammary gland epithelial cell proliferation // regulation of mammary gland epithelial cell proliferati…	GO:0005634 // GO:0005634 // GO:0005667 // GO:0005737 // GO:0005737	nucleus // nucleus // transcription factor complex // cytoplasm // cytoplasm	GO:0003677 // GO:0008270 // GO:0046872	DNA binding // zinc ion binding // metal ion binding	---	---	2
17498188	Ascl2	achaete-scute complex homolog 2 (Drosophila)	NM_008554	RefSeq	Mus musculus achaete-scute complex homolog 2 (Drosophila) (Ascl2), mRNA.	FALSE	142966822	142969264	GO:0000122 // GO:0001701 // GO:0006351 // GO:0006355 // GO:0006357 // GO:0006357 // GO:0007275 // GO:0007399 // GO:0010626 // GO:0030154 // GO:0035019 // GO:0060708	negative regulation of transcription from RNA polymerase II promoter // in utero embryonic development // transcription, DNA-dependent // regulation of transcription, DNA-dependent // regulation of transcription from RNA polymerase II promoter // regulation of transcription from RNA polymerase II promoter // multicellular organismal development // nervous system development // negative regulation…	GO:0005634 // GO:0005634 // GO:0005737	nucleus // nucleus // cytoplasm	GO:0003677 // GO:0003700 // GO:0043565 // GO:0070888	DNA binding // sequence-specific DNA binding transcription factor activity // sequence-specific DNA binding // E-box binding	---	---	2
17498602	Zfp358	zinc finger protein 358	NM_080461	RefSeq	Mus musculus zinc finger protein 358 (Zfp358), mRNA.	FALSE	3493138	3497208	GO:0008150	biological_process	GO:0005575	cellular_component	GO:0003674	molecular_function	---	---	2
17498830	Ccl25	chemokine (C-C motif) ligand 25	NM_009138	RefSeq	Mus musculus chemokine (C-C motif) ligand 25 (Ccl25), transcript variant 1, mRNA.	FALSE	4325210	4360020	GO:0006935 // GO:0050900	chemotaxis // leukocyte migration	---	---	GO:0005515 // GO:0008009 // GO:0031735	protein binding // chemokine activity // CCR10 chemokine receptor binding	---	---	2
17501250	Hpgd	hydroxyprostaglandin dehydrogenase 15 (NAD)	NM_008278	RefSeq	Mus musculus hydroxyprostaglandin dehydrogenase 15 (NAD) (Hpgd), mRNA.	FALSE	56294552	56321046	GO:0006629 // GO:0006631 // GO:0006693 // GO:0007179 // GO:0007565 // GO:0007567 // GO:0008152 // GO:0045786 // GO:0055114 // GO:0055114 // GO:0097070	lipid metabolic process // fatty acid metabolic process // prostaglandin metabolic process // transforming growth factor beta receptor signaling pathway // female pregnancy // parturition // metabolic process // negative regulation of cell cycle // oxidation-reduction process // oxidation-reduction process // ductus arteriosus closure	GO:0005634 // GO:0005737	nucleus // cytoplasm	GO:0000166 // GO:0003824 // GO:0004957 // GO:0016404 // GO:0016404 // GO:0016491 // GO:0051287 // GO:0070403	nucleotide binding // catalytic activity // prostaglandin E receptor activity // 15-hydroxyprostaglandin dehydrogenase (NAD+) activity // 15-hydroxyprostaglandin dehydrogenase (NAD+) activity // oxidoreductase activity // NAD binding // NAD+ binding	GenMAPP	Prostaglandin_synthesis_regulation	2
17503937	Mt2	metallothionein 2	NM_008630	RefSeq	Mus musculus metallothionein 2 (Mt2), mRNA.	FALSE	94172618	94173567	GO:0006882 // GO:0007263 // GO:0010273 // GO:0035690	cellular zinc ion homeostasis // nitric oxide mediated signal transduction // detoxification of copper ion // cellular response to drug	GO:0005622	intracellular	GO:0008144 // GO:0008270 // GO:0008270 // GO:0046870 // GO:0046872	drug binding // zinc ion binding // zinc ion binding // cadmium ion binding // metal ion binding	---	---	2
17503942	Mt1	metallothionein 1	NM_013602	RefSeq	Mus musculus metallothionein 1 (Mt1), mRNA.	FALSE	94179089	94180327	GO:0006875 // GO:0006882 // GO:0007263 // GO:0008634 // GO:0010273 // GO:0043524 // GO:0045885 // GO:0071247 // GO:0071294	cellular metal ion homeostasis // cellular zinc ion homeostasis // nitric oxide mediated signal transduction // negative regulation of survival gene product expression // detoxification of copper ion // negative regulation of neuron apoptotic process // positive regulation of survival gene product expression // cellular response to chromate // cellular response to zinc ion	GO:0005622 // GO:0005764 // GO:0005829	intracellular // lysosome // cytosol	GO:0005507 // GO:0008270 // GO:0046872	copper ion binding // zinc ion binding // metal ion binding	---	---	2
17507605	Gas6	growth arrest specific 6	NM_019521	RefSeq	Mus musculus growth arrest specific 6 (Gas6), mRNA.	FALSE	13465374	13494535	GO:0001764 // GO:0001934 // GO:0001961 // GO:0003104 // GO:0006468 // GO:0006909 // GO:0007165 // GO:0007167 // GO:0007596 // GO:0009267 // GO:0010628 // GO:0010804 // GO:0010934 // GO:0018105 // GO:0019064 // GO:0019079 // GO:0031589 // GO:0032008 // GO:0032148 // GO:0032689 // GO:0032715 // GO:0032720 // GO:0032825 // GO:0033138 // GO:0033159 // GO:0035457 // GO:0035690 // GO:0035754 // GO:0040…	neuron migration // positive regulation of protein phosphorylation // positive regulation of cytokine-mediated signaling pathway // positive regulation of glomerular filtration // protein phosphorylation // phagocytosis // signal transduction // enzyme linked receptor protein signaling pathway // blood coagulation // cellular response to starvation // positive regulation of gene expression // neg…	GO:0005576 // GO:0005615 // GO:0005615 // GO:0005622 // GO:0005737	extracellular region // extracellular space // extracellular space // intracellular // cytoplasm	GO:0001786 // GO:0005102 // GO:0005245 // GO:0005509 // GO:0030296 // GO:0030971 // GO:0043027 // GO:0046872 // GO:0048018 // GO:0048018 // GO:0060090	phosphatidylserine binding // receptor binding // voltage-gated calcium channel activity // calcium ion binding // protein tyrosine kinase activator activity // receptor tyrosine kinase binding // cysteine-type endopeptidase inhibitor activity involved in apoptotic process // metal ion binding // receptor agonist activity // receptor agonist activity // binding, bridging	---	---	2
17509069	Cyp4v3	cytochrome P450, family 4, subfamily v, polypeptide 3	NM_133969	RefSeq	Mus musculus cytochrome P450, family 4, subfamily v, polypeptide 3 (Cyp4v3), mRNA.	FALSE	45305801	45333216	GO:0010430 // GO:0055114	fatty acid omega-oxidation // oxidation-reduction process	GO:0005575 // GO:0005783 // GO:0016020 // GO:0016021	cellular_component // endoplasmic reticulum // membrane // integral to membrane	GO:0004497 // GO:0005506 // GO:0009055 // GO:0016491 // GO:0016705 // GO:0020037 // GO:0046872	monooxygenase activity // iron ion binding // electron carrier activity // oxidoreductase activity // oxidoreductase activity, acting on paired donors, with incorporation or reduction of molecular oxygen // heme binding // metal ion binding	---	---	2
17510948	Cd97	CD97 antigen	NM_011925	RefSeq	Mus musculus CD97 antigen (Cd97), transcript variant 1, mRNA.	FALSE	83723251	83741326	GO:0007155 // GO:0007165 // GO:0007166 // GO:0007186 // GO:0007218	cell adhesion // signal transduction // cell surface receptor signaling pathway // G-protein coupled receptor signaling pathway // neuropeptide signaling pathway	GO:0005886 // GO:0016020 // GO:0016021	plasma membrane // membrane // integral to membrane	GO:0004871 // GO:0004872 // GO:0004888 // GO:0004930 // GO:0005509	signal transducer activity // receptor activity // transmembrane signaling receptor activity // G-protein coupled receptor activity // calcium ion binding	GenMAPP // GenMAPP	GPCRDB_Class_B_Secretin-like // GPCRDB_Other	2
17511714	Ces1e	carboxylesterase 1E	NM_133660	RefSeq	Mus musculus carboxylesterase 1E (Ces1e), mRNA.	FALSE	93201218	93229619	GO:0008152	metabolic process	GO:0005783	endoplasmic reticulum	GO:0004091 // GO:0016290 // GO:0016787 // GO:0050253 // GO:0080030 // GO:0080031 // GO:0080032	carboxylesterase activity // palmitoyl-CoA hydrolase activity // hydrolase activity // retinyl-palmitate esterase activity // methyl indole-3-acetate esterase activity // methyl salicylate esterase activity // methyl jasmonate esterase activity	---	---	2
17519649	Gsta4	glutathione S-transferase, alpha 4	NM_010357	RefSeq	Mus musculus glutathione S-transferase, alpha 4 (Gsta4), mRNA.	FALSE	78191966	78209349	GO:0006749 // GO:0006805 // GO:0008152	glutathione metabolic process // xenobiotic metabolic process // metabolic process	GO:0005737 // GO:0005739	cytoplasm // mitochondrion	GO:0004364 // GO:0004364 // GO:0008144 // GO:0016740 // GO:0042803 // GO:0043295	glutathione transferase activity // glutathione transferase activity // drug binding // transferase activity // protein homodimerization activity // glutathione binding	---	---	2
17520233	Ctsh	cathepsin H	NM_007801	RefSeq	Mus musculus cathepsin H (Ctsh), mRNA.	FALSE	90054152	90076095	GO:0001913 // GO:0002764 // GO:0006508 // GO:0006508 // GO:0008284 // GO:0010628 // GO:0010634 // GO:0010813 // GO:0010815 // GO:0010952 // GO:0010952 // GO:0030335 // GO:0031638 // GO:0031638 // GO:0031648 // GO:0031648 // GO:0032526 // GO:0033619 // GO:0033619 // GO:0043066 // GO:0043129 // GO:0045766 // GO:0060448 // GO:0070371	T cell mediated cytotoxicity // immune response-regulating signaling pathway // proteolysis // proteolysis // positive regulation of cell proliferation // positive regulation of gene expression // positive regulation of epithelial cell migration // neuropeptide catabolic process // bradykinin catabolic process // positive regulation of peptidase activity // positive regulation of peptidase activi…	GO:0001520 // GO:0001669 // GO:0005615 // GO:0005764 // GO:0005829 // GO:0035086 // GO:0042599 // GO:0097208	outer dense fiber // acrosomal vesicle // extracellular space // lysosome // cytosol // flagellar axoneme // lamellar body // alveolar lamellar body	GO:0004175 // GO:0004175 // GO:0004177 // GO:0004197 // GO:0004197 // GO:0004252 // GO:0008233 // GO:0008234 // GO:0016505 // GO:0016505 // GO:0016787 // GO:0030108 // GO:0030984 // GO:0032403 // GO:0043621 // GO:0070324	endopeptidase activity // endopeptidase activity // aminopeptidase activity // cysteine-type endopeptidase activity // cysteine-type endopeptidase activity // serine-type endopeptidase activity // peptidase activity // cysteine-type peptidase activity // apoptotic protease activator activity // apoptotic protease activator activity // hydrolase activity // HLA-A specific activating MHC class I re…	---	---	2
17520582	C430002N11Rik	RIKEN cDNA C430002N11 gene	AK049386	GenBank HTC	Mus musculus 7 days embryo whole body cDNA, RIKEN full-length enriched library, clone:C430002N11 product:unclassifiable, full insert sequence.	FALSE	96765575	96774397	---	---	---	---	---	---	---	---	2
17528934	Tinag	tubulointerstitial nephritis antigen	NM_012033	RefSeq	Mus musculus tubulointerstitial nephritis antigen (Tinag), mRNA.	FALSE	76951698	77045781	GO:0007155	cell adhesion	GO:0005604	basement membrane	---	---	---	---	2
17533253	Otc	ornithine transcarbamylase	NM_008769	RefSeq	Mus musculus ornithine transcarbamylase (Otc), nuclear gene encoding mitochondrial protein, mRNA.	FALSE	10252305	10321024	GO:0000050 // GO:0006520 // GO:0006526 // GO:0006591 // GO:0008652 // GO:0019240 // GO:0055081 // GO:0070207	urea cycle // cellular amino acid metabolic process // arginine biosynthetic process // ornithine metabolic process // cellular amino acid biosynthetic process // citrulline biosynthetic process // anion homeostasis // protein homotrimerization	GO:0005737 // GO:0005739 // GO:0005739 // GO:0005743 // GO:0005743	cytoplasm // mitochondrion // mitochondrion // mitochondrial inner membrane // mitochondrial inner membrane	GO:0004585 // GO:0005543 // GO:0016597 // GO:0016740 // GO:0016743 // GO:0042301	ornithine carbamoyltransferase activity // phospholipid binding // amino acid binding // transferase activity // carboxyl- or carbamoyltransferase activity // phosphate ion binding	---	---	2
17537260	2010106E10Rik	RIKEN cDNA 2010106E10 gene	NM_001168590	RefSeq	Mus musculus RIKEN cDNA 2010106E10 gene (2010106E10Rik), transcript variant 1, mRNA.	FALSE	112495274	112558343	GO:0008150	biological_process	GO:0005575	cellular_component	GO:0003674	molecular_function	---	---	2
17540378	Maob	monoamine oxidase B	NM_172778	RefSeq	Mus musculus monoamine oxidase B (Maob), nuclear gene encoding mitochondrial protein, mRNA.	FALSE	16709281	16817366	GO:0014063 // GO:0042135 // GO:0045964 // GO:0055114	negative regulation of serotonin secretion // neurotransmitter catabolic process // positive regulation of dopamine metabolic process // oxidation-reduction process	GO:0005739 // GO:0005741 // GO:0005743 // GO:0016020 // GO:0016021	mitochondrion // mitochondrial outer membrane // mitochondrial inner membrane // membrane // integral to membrane	GO:0008131 // GO:0016491 // GO:0042803 // GO:0050660	primary amine oxidase activity // oxidoreductase activity // protein homodimerization activity // flavin adenine dinucleotide binding	---	---	2
17548219	Sord // Sord	sorbitol dehydrogenase // sorbitol dehydrogenase	NM_146126 // NM_146126	RefSeq // RefSeq	Mus musculus sorbitol dehydrogenase (Sord), mRNA. // Mus musculus sorbitol dehydrogenase (Sord), mRNA.	FALSE // FALSE	122264322	122265345	GO:0006060 // GO:0006062 // GO:0009725 // GO:0030317 // GO:0046370 // GO:0046686 // GO:0046688 // GO:0051160 // GO:0051164 // GO:0055114 // GO:0055114 // GO:0006060 // GO:0006062 // GO:0009725 // GO:0030317 // GO:0046370 // GO:0046686 // GO:0046688 // GO:0051160 // GO:0051164 // GO:0055114 // GO:0055114	sorbitol metabolic process // sorbitol catabolic process // response to hormone stimulus // sperm motility // fructose biosynthetic process // response to cadmium ion // response to copper ion // L-xylitol catabolic process // L-xylitol metabolic process // oxidation-reduction process // oxidation-reduction process // sorbitol metabolic process // sorbitol catabolic process // response to hormone…	GO:0005624 // GO:0005625 // GO:0005739 // GO:0005929 // GO:0016020 // GO:0019861 // GO:0042995 // GO:0005624 // GO:0005625 // GO:0005739 // GO:0005929 // GO:0016020 // GO:0019861 // GO:0042995	membrane fraction // soluble fraction // mitochondrion // cilium // membrane // flagellum // cell projection // membrane fraction // soluble fraction // mitochondrion // cilium // membrane // flagellum // cell projection	GO:0000166 // GO:0003939 // GO:0003939 // GO:0008270 // GO:0016491 // GO:0042802 // GO:0046872 // GO:0051287 // GO:0000166 // GO:0003939 // GO:0003939 // GO:0008270 // GO:0016491 // GO:0042802 // GO:0046872 // GO:0051287	nucleotide binding // L-iditol 2-dehydrogenase activity // L-iditol 2-dehydrogenase activity // zinc ion binding // oxidoreductase activity // identical protein binding // metal ion binding // NAD binding // nucleotide binding // L-iditol 2-dehydrogenase activity // L-iditol 2-dehydrogenase activity // zinc ion binding // oxidoreductase activity // identical protein binding // metal ion binding /…	---	---	2
17548624	LOC100861900	uncharacterized LOC100861900	XR_142251	RefSeq	PREDICTED: Mus musculus uncharacterized LOC100861900 (LOC100861900), miscRNA.	FALSE	127973961	127974514	---	---	---	---	---	---	---	---	2
17212947	Spats2l	spermatogenesis associated, serine-rich 2-like	NM_144882	RefSeq	Mus musculus spermatogenesis associated, serine-rich 2-like (Spats2l), transcript variant 1, mRNA.	FALSE	57774162	57948397	GO:0008150	biological_process	GO:0005634 // GO:0005737 // GO:0043234	nucleus // cytoplasm // protein complex	GO:0003674	molecular_function	---	---	3
17213428	Cyp20a1	cytochrome P450, family 20, subfamily a, polypeptide 1	ENSMUST00000060608	ENSEMBL	cdna:known chromosome:NCBIM37:1:60400167:60444904:1 gene:ENSMUSG00000049439 gene_biotype:protein_coding transcript_biotype:protein_coding	FALSE	60343323	60388060	GO:0055114	oxidation-reduction process	GO:0005575 // GO:0016020 // GO:0016021	cellular_component // membrane // integral to membrane	GO:0004497 // GO:0005506 // GO:0009055 // GO:0016491 // GO:0016705 // GO:0020037 // GO:0046872	monooxygenase activity // iron ion binding // electron carrier activity // oxidoreductase activity // oxidoreductase activity, acting on paired donors, with incorporation or reduction of molecular oxygen // heme binding // metal ion binding	---	---	3
17216563	Mki67ip	Mki67 (FHA domain) interacting nucleolar phosphoprotein	NM_026472	RefSeq	Mus musculus Mki67 (FHA domain) interacting nucleolar phosphoprotein (Mki67ip), mRNA.	FALSE	118321839	118333831	GO:0010923	negative regulation of phosphatase activity	GO:0000794 // GO:0005634 // GO:0005654 // GO:0005694 // GO:0005730 // GO:0005737	condensed nuclear chromosome // nucleus // nucleoplasm // chromosome // nucleolus // cytoplasm	GO:0000166 // GO:0003676 // GO:0003723	nucleotide binding // nucleic acid binding // RNA binding	GenMAPP	mRNA_processing_binding_Reactome	3
17218186	Fam129a	family with sequence similarity 129, member A	ENSMUST00000148810	ENSEMBL	cdna:known chromosome:NCBIM37:1:153418503:153569069:1 gene:ENSMUSG00000026483 gene_biotype:protein_coding transcript_biotype:protein_coding	FALSE	151571186	151721939	GO:0001933 // GO:0001934 // GO:0006417 // GO:0006950 // GO:0034976 // GO:0045727	negative regulation of protein phosphorylation // positive regulation of protein phosphorylation // regulation of translation // response to stress // response to endoplasmic reticulum stress // positive regulation of translation	GO:0005634 // GO:0005737 // GO:0005886	nucleus // cytoplasm // plasma membrane	GO:0003674	molecular_function	---	---	3
17218907	Nme7	NME/NM23 family member 7	NM_138314	RefSeq	Mus musculus NME/NM23 family member 7 (Nme7), transcript variant 1, mRNA.	FALSE	164307675	164437297	GO:0042073 // GO:0060830 // GO:0060972	intraflagellar transport // ciliary receptor clustering involved in smoothened signaling pathway // left/right pattern formation	GO:0005813	centrosome	GO:0003674	molecular_function	---	---	3
17221347	Tram1	translocating chain-associating membrane protein 1	NM_028173	RefSeq	Mus musculus translocating chain-associating membrane protein 1 (Tram1), mRNA.	FALSE	13564702	13589864	GO:0006810 // GO:0015031	transport // protein transport	GO:0005575 // GO:0005783 // GO:0016020 // GO:0016021	cellular_component // endoplasmic reticulum // membrane // integral to membrane	GO:0003674	molecular_function	---	---	3
17223390	Orc2	origin recognition complex, subunit 2	ENSMUST00000027198	ENSEMBL	cdna:known chromosome:NCBIM37:1:58519615:58561953:-1 gene:ENSMUSG00000026037 gene_biotype:protein_coding transcript_biotype:protein_coding	FALSE	58462771	58505109	GO:0006260	DNA replication	GO:0000785 // GO:0000792 // GO:0000808 // GO:0000939 // GO:0005634 // GO:0005664 // GO:0005664	chromatin // heterochromatin // origin recognition complex // condensed chromosome inner kinetochore // nucleus // nuclear origin of replication recognition complex // nuclear origin of replication recognition complex	GO:0003688	DNA replication origin binding	---	---	3
17224617	LOC100862164	uncharacterized LOC100862164	XR_140441	RefSeq	PREDICTED: Mus musculus uncharacterized LOC100862164 (LOC100862164), miscRNA.	FALSE	75442441	75443174	---	---	---	---	---	---	---	---	3
17224935	Tm4sf20	transmembrane 4 L six family member 20	NM_025453	RefSeq	Mus musculus transmembrane 4 L six family member 20 (Tm4sf20), mRNA.	FALSE	82756649	82768461	GO:0008150	biological_process	GO:0005575 // GO:0005886 // GO:0016020 // GO:0016021	cellular_component // plasma membrane // membrane // integral to membrane	GO:0003674	molecular_function	---	---	3
17226194	Ralb	v-ral simian leukemia viral oncogene homolog B (ras related)	NM_022327	RefSeq	Mus musculus v-ral simian leukemia viral oncogene homolog B (ras related) (Ralb), mRNA.	FALSE	119470305	119504794	GO:0000910 // GO:0001928 // GO:0006184 // GO:0006915 // GO:0007049 // GO:0007165 // GO:0007264 // GO:0051301 // GO:0060178	cytokinesis // regulation of exocyst assembly // GTP catabolic process // apoptotic process // cell cycle // signal transduction // small GTPase mediated signal transduction // cell division // regulation of exocyst localization	GO:0005886 // GO:0016020 // GO:0030496	plasma membrane // membrane // midbody	GO:0000166 // GO:0003924 // GO:0005525	nucleotide binding // GTPase activity // GTP binding	---	---	3
17227278	Rnpep	arginyl aminopeptidase (aminopeptidase B)	NM_145417	RefSeq	Mus musculus arginyl aminopeptidase (aminopeptidase B) (Rnpep), transcript variant 1, mRNA.	FALSE	135262699	135284084	GO:0006508 // GO:0019370 // GO:0045776	proteolysis // leukotriene biosynthetic process // negative regulation of blood pressure	GO:0005576 // GO:0005615 // GO:0005625 // GO:0005794 // GO:0005886 // GO:0009897 // GO:0019717 // GO:0030141	extracellular region // extracellular space // soluble fraction // Golgi apparatus // plasma membrane // external side of plasma membrane // synaptosome // secretory granule	GO:0004177 // GO:0005507 // GO:0008233 // GO:0008237 // GO:0008270 // GO:0016787 // GO:0042277 // GO:0046872 // GO:0050897 // GO:0070006	aminopeptidase activity // copper ion binding // peptidase activity // metallopeptidase activity // zinc ion binding // hydrolase activity // peptide binding // metal ion binding // cobalt ion binding // metalloaminopeptidase activity	GenMAPP	mRNA_processing_binding_Reactome	3
17233794	Ddx21 // Ddx21	DEAD (Asp-Glu-Ala-Asp) box polypeptide 21 // DEAD (Asp-Glu-Ala-Asp) box polypeptide 21	NM_019553 // NM_019553	RefSeq // RefSeq	Mus musculus DEAD (Asp-Glu-Ala-Asp) box polypeptide 21 (Ddx21), mRNA. // Mus musculus DEAD (Asp-Glu-Ala-Asp) box polypeptide 21 (Ddx21), mRNA.	FALSE // FALSE	62582114	62583099	GO:0008152 // GO:0009615 // GO:0043330 // GO:0008152 // GO:0009615 // GO:0043330	metabolic process // response to virus // response to exogenous dsRNA // metabolic process // response to virus // response to exogenous dsRNA	GO:0005634 // GO:0005634 // GO:0005730 // GO:0005730 // GO:0005634 // GO:0005634 // GO:0005730 // GO:0005730	nucleus // nucleus // nucleolus // nucleolus // nucleus // nucleus // nucleolus // nucleolus	GO:0000166 // GO:0003676 // GO:0003723 // GO:0003724 // GO:0003725 // GO:0004386 // GO:0005515 // GO:0005524 // GO:0008026 // GO:0016787 // GO:0000166 // GO:0003676 // GO:0003723 // GO:0003724 // GO:0003725 // GO:0004386 // GO:0005515 // GO:0005524 // GO:0008026 // GO:0016787	nucleotide binding // nucleic acid binding // RNA binding // RNA helicase activity // double-stranded RNA binding // helicase activity // protein binding // ATP binding // ATP-dependent helicase activity // hydrolase activity // nucleotide binding // nucleic acid binding // RNA binding // RNA helicase activity // double-stranded RNA binding // helicase activity // protein binding // ATP binding /…	GenMAPP // GenMAPP	mRNA_processing_binding_Reactome // mRNA_processing_binding_Reactome	3
17236096	---	---	ENSMUST00000079684	ENSEMBL	cdna:known chromosome:NCBIM37:10:84776220:84777184:1 gene:ENSMUSG00000050490 gene_biotype:protein_coding transcript_biotype:protein_coding	FALSE	85313475	85314439	---	---	---	---	---	---	---	---	3
17236739	Ube2n	ubiquitin-conjugating enzyme E2N	NM_080560	RefSeq	Mus musculus ubiquitin-conjugating enzyme E2N (Ube2n), mRNA.	FALSE	95515145	95545658	GO:0000724 // GO:0000729 // GO:0006281 // GO:0006301 // GO:0006511 // GO:0006974 // GO:0016567 // GO:0016567 // GO:0016574 // GO:0031058 // GO:0033182 // GO:0043123 // GO:0045739 // GO:0050852 // GO:0050852 // GO:0051092 // GO:0051092 // GO:0051443 // GO:0070534	double-strand break repair via homologous recombination // DNA double-strand break processing // DNA repair // postreplication repair // ubiquitin-dependent protein catabolic process // response to DNA damage stimulus // protein ubiquitination // protein ubiquitination // histone ubiquitination // positive regulation of histone modification // regulation of histone ubiquitination // positive regu…	GO:0000151 // GO:0005634 // GO:0005634 // GO:0005737 // GO:0031372 // GO:0035370	ubiquitin ligase complex // nucleus // nucleus // cytoplasm // UBC13-MMS2 complex // UBC13-UEV1A complex	GO:0000166 // GO:0004842 // GO:0004842 // GO:0005515 // GO:0005524 // GO:0016874 // GO:0016881 // GO:0043130	nucleotide binding // ubiquitin-protein ligase activity // ubiquitin-protein ligase activity // protein binding // ATP binding // ligase activity // acid-amino acid ligase activity // ubiquitin binding	---	---	3
17237006	Mgat4c	mannosyl (alpha-1,3-)-glycoprotein beta-1,4-N-acetylglucosaminyltransferase, isozyme C (putative)	NM_001205098	RefSeq	Mus musculus mannosyl (alpha-1,3-)-glycoprotein beta-1,4-N-acetylglucosaminyltransferase, isozyme C (putative) (Mgat4c), transcript variant 4, mRNA.	FALSE	101681487	102391469	GO:0005975 // GO:0008150	carbohydrate metabolic process // biological_process	GO:0005575 // GO:0005794 // GO:0016020 // GO:0016021	cellular_component // Golgi apparatus // membrane // integral to membrane	GO:0003674 // GO:0008454 // GO:0016740 // GO:0016757 // GO:0016758 // GO:0046872	molecular_function // alpha-1,3-mannosylglycoprotein 4-beta-N-acetylglucosaminyltransferase activity // transferase activity // transferase activity, transferring glycosyl groups // transferase activity, transferring hexosyl groups // metal ion binding	---	---	3
17238433	Cs	citrate synthase	NM_026444	RefSeq	Mus musculus citrate synthase (Cs), nuclear gene encoding mitochondrial protein, mRNA.	FALSE	128337832	128362479	GO:0005975 // GO:0006084 // GO:0006099 // GO:0006101 // GO:0006107 // GO:0008152 // GO:0008152 // GO:0044262	carbohydrate metabolic process // acetyl-CoA metabolic process // tricarboxylic acid cycle // citrate metabolic process // oxaloacetate metabolic process // metabolic process // metabolic process // cellular carbohydrate metabolic process	GO:0005739 // GO:0005739 // GO:0005759	mitochondrion // mitochondrion // mitochondrial matrix	GO:0004108 // GO:0016740 // GO:0046912	citrate (Si)-synthase activity // transferase activity // transferase activity, transferring acyl groups, acyl groups converted into alkyl on transfer	GenMAPP	Krebs-TCA_Cycle	3
17238862	Syne1	synaptic nuclear envelope 1	ENSMUST00000056571	ENSEMBL	cdna:known chromosome:NCBIM37:10:4804527:5326338:1 gene:ENSMUSG00000019769 gene_biotype:protein_coding transcript_biotype:protein_coding	FALSE	5245804	5245971	GO:0007030 // GO:0040023 // GO:0042692 // GO:0048260 // GO:0048814 // GO:0090286 // GO:0090292	Golgi organization // establishment of nucleus localization // muscle cell differentiation // positive regulation of receptor-mediated endocytosis // regulation of dendrite morphogenesis // cytoskeletal anchoring at nuclear membrane // nuclear matrix anchoring at nuclear membrane	GO:0005634 // GO:0005635 // GO:0005635 // GO:0005737 // GO:0005794 // GO:0005819 // GO:0005856 // GO:0016020 // GO:0016021 // GO:0030017 // GO:0030496 // GO:0031965 // GO:0034993 // GO:0043197 // GO:0045211 // GO:0048471	nucleus // nuclear envelope // nuclear envelope // cytoplasm // Golgi apparatus // spindle // cytoskeleton // membrane // integral to membrane // sarcomere // midbody // nuclear membrane // SUN-KASH complex // dendritic spine // postsynaptic membrane // perinuclear region of cytoplasm	GO:0003779 // GO:0005102 // GO:0005515 // GO:0005521 // GO:0019899	actin binding // receptor binding // protein binding // lamin binding // enzyme binding	---	---	3
17239371	Ltv1	LTV1 homolog (S. cerevisiae)	NM_181470	RefSeq	Mus musculus LTV1 homolog (S. cerevisiae) (Ltv1), mRNA.	FALSE	13178637	13193137	---	---	GO:0005634 // GO:0005737	nucleus // cytoplasm	---	---	---	---	3
17242785	Sbno2	strawberry notch homolog 2 (Drosophila)	NM_183426	RefSeq	Mus musculus strawberry notch homolog 2 (Drosophila) (Sbno2), mRNA.	FALSE	80057014	80102702	GO:0002281 // GO:0002281 // GO:0006351 // GO:0006355 // GO:0045892 // GO:0045892 // GO:0050727 // GO:0050727	macrophage activation involved in immune response // macrophage activation involved in immune response // transcription, DNA-dependent // regulation of transcription, DNA-dependent // negative regulation of transcription, DNA-dependent // negative regulation of transcription, DNA-dependent // regulation of inflammatory response // regulation of inflammatory response	GO:0005575	cellular_component	GO:0003674	molecular_function	---	---	3
17243617	Ckap4	cytoskeleton-associated protein 4	NM_175451	RefSeq	Mus musculus cytoskeleton-associated protein 4 (Ckap4), mRNA.	FALSE	84526305	84534036	GO:0008150	biological_process	GO:0005737 // GO:0005783 // GO:0005783 // GO:0005811 // GO:0005856 // GO:0005886 // GO:0009986 // GO:0016020 // GO:0016021	cytoplasm // endoplasmic reticulum // endoplasmic reticulum // lipid particle // cytoskeleton // plasma membrane // cell surface // membrane // integral to membrane	GO:0003674	molecular_function	---	---	3
17243738	Hsp90b1	heat shock protein 90, beta (Grp94), member 1	NM_011631	RefSeq	Mus musculus heat shock protein 90, beta (Grp94), member 1 (Hsp90b1), mRNA.	FALSE	86690840	86705509	GO:0001666 // GO:0006457 // GO:0006916 // GO:0006950 // GO:0030433 // GO:0031247 // GO:0043666 // GO:0071318	response to hypoxia // protein folding // anti-apoptosis // response to stress // ER-associated protein catabolic process // actin rod assembly // regulation of phosphoprotein phosphatase activity // cellular response to ATP	GO:0005783 // GO:0005783 // GO:0005788 // GO:0005789 // GO:0005792 // GO:0005829 // GO:0030496 // GO:0044459 // GO:0048471	endoplasmic reticulum // endoplasmic reticulum // endoplasmic reticulum lumen // endoplasmic reticulum membrane // microsome // cytosol // midbody // plasma membrane part // perinuclear region of cytoplasm	GO:0000166 // GO:0003723 // GO:0005524 // GO:0019903 // GO:0046790 // GO:0050750 // GO:0051082	nucleotide binding // RNA binding // ATP binding // protein phosphatase binding // virion binding // low-density lipoprotein particle receptor binding // unfolded protein binding	---	---	3
17245902	Shmt2	serine hydroxymethyltransferase 2 (mitochondrial)	NM_028230	RefSeq	Mus musculus serine hydroxymethyltransferase 2 (mitochondrial) (Shmt2), nuclear gene encoding mitochondrial protein, transcript variant 1, mRNA.	FALSE	127517123	127522444	GO:0006544 // GO:0006545 // GO:0006564 // GO:0006730 // GO:0008284 // GO:0019264 // GO:0051289	glycine metabolic process // glycine biosynthetic process // L-serine biosynthetic process // one-carbon metabolic process // positive regulation of cell proliferation // glycine biosynthetic process from serine // protein homotetramerization	GO:0005739 // GO:0005739 // GO:0005743 // GO:0005743 // GO:0005758 // GO:0005759 // GO:0015630 // GO:0042645	mitochondrion // mitochondrion // mitochondrial inner membrane // mitochondrial inner membrane // mitochondrial intermembrane space // mitochondrial matrix // microtubule cytoskeleton // mitochondrial nucleoid	GO:0003682 // GO:0004372 // GO:0008732 // GO:0016597 // GO:0016740 // GO:0030170 // GO:0042802	chromatin binding // glycine hydroxymethyltransferase activity // L-allo-threonine aldolase activity // amino acid binding // transferase activity // pyridoxal phosphate binding // identical protein binding	---	---	3
17246209	Rpl41	ribosomal protein L41	NM_018860	RefSeq	Mus musculus ribosomal protein L41 (Rpl41), mRNA.	FALSE	128548110	128549168	---	---	GO:0022625	cytosolic large ribosomal subunit	GO:0003674	molecular_function	---	---	3
17247225	Upp1	uridine phosphorylase 1	NM_001159402	RefSeq	Mus musculus uridine phosphorylase 1 (Upp1), transcript variant 2, mRNA.	FALSE	9118008	9136170	GO:0006220 // GO:0008152 // GO:0009116 // GO:0009166 // GO:0046108	pyrimidine nucleotide metabolic process // metabolic process // nucleoside metabolic process // nucleotide catabolic process // uridine metabolic process	GO:0005737	cytoplasm	GO:0003824 // GO:0004850 // GO:0016740 // GO:0016757 // GO:0016763	catalytic activity // uridine phosphorylase activity // transferase activity // transferase activity, transferring glycosyl groups // transferase activity, transferring pentosyl groups	---	---	3
17248911	Olfr56	olfactory receptor 56	NM_010999	RefSeq	Mus musculus olfactory receptor 56 (Olfr56), mRNA.	FALSE	48978889	49135387	GO:0007165 // GO:0007186 // GO:0007186 // GO:0007608	signal transduction // G-protein coupled receptor signaling pathway // G-protein coupled receptor signaling pathway // sensory perception of smell	GO:0016021	integral to membrane	GO:0004871 // GO:0004872 // GO:0004930 // GO:0004984	signal transducer activity // receptor activity // G-protein coupled receptor activity // olfactory receptor activity	GenMAPP	GPCRDB_Other	3
17249977	Gm12250	predicted gene 12250	NM_001135115	RefSeq	Mus musculus predicted gene 12250 (Gm12250), mRNA.	FALSE	58183843	58190198	---	---	---	---	---	---	---	---	3
17250055	1810065E05Rik	RIKEN cDNA 1810065E05 gene	NM_027239	RefSeq	Mus musculus RIKEN cDNA 1810065E05 gene (1810065E05Rik), mRNA.	FALSE	58421111	58426024	GO:0008150	biological_process	GO:0005575	cellular_component	GO:0003674	molecular_function	---	---	3
17250225	Jmjd4	jumonji domain containing 4	NM_178659	RefSeq	Mus musculus jumonji domain containing 4 (Jmjd4), transcript variant 1, mRNA.	FALSE	59450045	59458567	GO:0008150	biological_process	GO:0005575	cellular_component	GO:0003674	molecular_function	---	---	3
17250930	9130409J20Rik	RIKEN cDNA 9130409J20 gene	AK018665	GenBank HTC	Mus musculus adult male cecum cDNA, RIKEN full-length enriched library, clone:9130409J20 product:unclassifiable, full insert sequence.	FALSE	66956653	66965016	GO:0008150	biological_process	GO:0005575	cellular_component	GO:0003674	molecular_function	---	---	3
17255232	Lrrc59	leucine rich repeat containing 59	NM_133807	RefSeq	Mus musculus leucine rich repeat containing 59 (Lrrc59), mRNA.	FALSE	94629767	94645216	GO:0008150	biological_process	GO:0005783 // GO:0016020 // GO:0016021 // GO:0042645	endoplasmic reticulum // membrane // integral to membrane // mitochondrial nucleoid	GO:0003674	molecular_function	---	---	3
17260198	Polm	polymerase (DNA directed), mu	NM_017401	RefSeq	Mus musculus polymerase (DNA directed), mu (Polm), mRNA.	FALSE	5827860	5838016	GO:0006281 // GO:0006310 // GO:0006974 // GO:0016446 // GO:0030183	DNA repair // DNA recombination // response to DNA damage stimulus // somatic hypermutation of immunoglobulin genes // B cell differentiation	GO:0005634	nucleus	GO:0003677 // GO:0003824 // GO:0003887 // GO:0003912 // GO:0016740 // GO:0016779 // GO:0046872	DNA binding // catalytic activity // DNA-directed DNA polymerase activity // DNA nucleotidylexotransferase activity // transferase activity // nucleotidyltransferase activity // metal ion binding	---	---	3
17262621	Hspa4	heat shock protein 4	NM_008300	RefSeq	Mus musculus heat shock protein 4 (Hspa4), mRNA.	FALSE	53259814	53300479	GO:0001933 // GO:0006950 // GO:0009408 // GO:0010628 // GO:0010629 // GO:0032092 // GO:0043066 // GO:0043392 // GO:0043526 // GO:0045040 // GO:0051131 // GO:0060548	negative regulation of protein phosphorylation // response to stress // response to heat // positive regulation of gene expression // negative regulation of gene expression // positive regulation of protein binding // negative regulation of apoptotic process // negative regulation of DNA binding // neuroprotection // protein import into mitochondrial outer membrane // chaperone-mediated protein c…	GO:0005634 // GO:0005737 // GO:0005811 // GO:0005829	nucleus // cytoplasm // lipid particle // cytosol	GO:0000166 // GO:0001085 // GO:0005524 // GO:0032403 // GO:0033613	nucleotide binding // RNA polymerase II transcription factor binding // ATP binding // protein complex binding // activating transcription factor binding	---	---	3
17263379	Arf1	ADP-ribosylation factor 1	NM_007476	RefSeq	Mus musculus ADP-ribosylation factor 1 (Arf1), transcript variant 2, mRNA.	FALSE	59211412	59228270	GO:0006810 // GO:0006878 // GO:0007264 // GO:0015031 // GO:0016192	transport // cellular copper ion homeostasis // small GTPase mediated signal transduction // protein transport // vesicle-mediated transport	GO:0005622 // GO:0005737 // GO:0005794 // GO:0005829 // GO:0012505 // GO:0030017	intracellular // cytoplasm // Golgi apparatus // cytosol // endomembrane system // sarcomere	GO:0000166 // GO:0005525	nucleotide binding // GTP binding	---	---	3
17264777	Wrap53	WD repeat containing, antisense to TP53	NM_144824	RefSeq	Mus musculus WD repeat containing, antisense to TP53 (Wrap53), mRNA.	FALSE	69561754	69580255	GO:0032203 // GO:0051973	telomere formation via telomerase // positive regulation of telomerase activity	GO:0005634 // GO:0005697 // GO:0005730 // GO:0005737 // GO:0015030	nucleus // telomerase holoenzyme complex // nucleolus // cytoplasm // Cajal body	GO:0003723	RNA binding	---	---	3
17266520	Lgals9	lectin, galactose binding, soluble 9	NM_010708	RefSeq	Mus musculus lectin, galactose binding, soluble 9 (Lgals9), transcript variant 1, mRNA.	FALSE	78962974	78984946	GO:0007157 // GO:0007165 // GO:0043123	heterophilic cell-cell adhesion // signal transduction // positive regulation of I-kappaB kinase/NF-kappaB cascade	GO:0005576 // GO:0005737	extracellular region // cytoplasm	GO:0004871 // GO:0016936 // GO:0030246	signal transducer activity // galactoside binding // carbohydrate binding	---	---	3
17270703	Cyb561	cytochrome b-561	ENSMUST00000019734	ENSEMBL	cdna:known chromosome:NCBIM37:11:105795016:105805726:-1 gene:ENSMUSG00000019590 gene_biotype:protein_coding transcript_biotype:protein_coding	FALSE	105933702	105953336	GO:0006810 // GO:0022900 // GO:0055114	transport // electron transport chain // oxidation-reduction process	GO:0016020 // GO:0016021 // GO:0031410	membrane // integral to membrane // cytoplasmic vesicle	GO:0000293 // GO:0046872	ferric-chelate reductase activity // metal ion binding	---	---	3
17272287	Srp68	signal recognition particle 68	NM_146032	RefSeq	Mus musculus signal recognition particle 68 (Srp68), mRNA.	FALSE	116245166	116274217	GO:0042493	response to drug	GO:0005634 // GO:0005730 // GO:0005737 // GO:0005786 // GO:0030529	nucleus // nucleolus // cytoplasm // signal recognition particle, endoplasmic reticulum targeting // ribonucleoprotein complex	GO:0003723 // GO:0005047	RNA binding // signal recognition particle binding	GenMAPP	mRNA_processing_binding_Reactome	3
17272785	Lgals3bp	lectin, galactoside-binding, soluble, 3 binding protein	ENSMUST00000043722	ENSEMBL	cdna:known chromosome:NCBIM37:11:118254065:118263406:-1 gene:ENSMUSG00000033880 gene_biotype:protein_coding transcript_biotype:protein_coding	FALSE	118392751	118402092	GO:0007155	cell adhesion	GO:0005576 // GO:0005578 // GO:0016020	extracellular region // proteinaceous extracellular matrix // membrane	GO:0005044 // GO:0005044 // GO:0005515	scavenger receptor activity // scavenger receptor activity // protein binding	---	---	3
17275555	Psma6	proteasome (prosome, macropain) subunit, alpha type 6	ENSMUST00000021412	ENSEMBL	cdna:known chromosome:NCBIM37:12:56499762:56519441:1 gene:ENSMUSG00000021024 gene_biotype:protein_coding transcript_biotype:protein_coding	FALSE	55384222	55418459	GO:0006508 // GO:0006511 // GO:0007519 // GO:0051092 // GO:0051603	proteolysis // ubiquitin-dependent protein catabolic process // skeletal muscle tissue development // positive regulation of NF-kappaB transcription factor activity // proteolysis involved in cellular protein catabolic process	GO:0000502 // GO:0005634 // GO:0005737 // GO:0005737 // GO:0005739 // GO:0005839 // GO:0005844 // GO:0016363 // GO:0019773 // GO:0030016 // GO:0030017	proteasome complex // nucleus // cytoplasm // cytoplasm // mitochondrion // proteasome core complex // polysome // nuclear matrix // proteasome core complex, alpha-subunit complex // myofibril // sarcomere	GO:0003723 // GO:0003723 // GO:0004175 // GO:0004298 // GO:0008233 // GO:0016787 // GO:0051059	RNA binding // RNA binding // endopeptidase activity // threonine-type endopeptidase activity // peptidase activity // hydrolase activity // NF-kappaB binding	---	---	3
17276642	Fut8	fucosyltransferase 8	NM_001252614	RefSeq	Mus musculus fucosyltransferase 8 (Fut8), transcript variant 2, mRNA.	FALSE	77238104	77476338	GO:0007179 // GO:0007229 // GO:0007585 // GO:0008152 // GO:0016477 // GO:0033578 // GO:0036065 // GO:0036071 // GO:0043112	transforming growth factor beta receptor signaling pathway // integrin-mediated signaling pathway // respiratory gaseous exchange // metabolic process // cell migration // protein glycosylation in Golgi // fucosylation // N-glycan fucosylation // receptor metabolic process	GO:0005794 // GO:0016020 // GO:0016021 // GO:0032580	Golgi apparatus // membrane // integral to membrane // Golgi cisterna membrane	GO:0008424 // GO:0016740 // GO:0016757 // GO:0017124 // GO:0046921	glycoprotein 6-alpha-L-fucosyltransferase activity // transferase activity // transferase activity, transferring glycosyl groups // SH3 domain binding // alpha-(1->6)-fucosyltransferase activity	---	---	3
17277907	Psmc1	protease (prosome, macropain) 26S subunit, ATPase 1	NM_008947	RefSeq	Mus musculus protease (prosome, macropain) 26S subunit, ATPase 1 (Psmc1), mRNA.	FALSE	100110186	100123364	GO:0030163	protein catabolic process	GO:0000502 // GO:0005634 // GO:0005737	proteasome complex // nucleus // cytoplasm	GO:0000166 // GO:0005524 // GO:0016787 // GO:0017111	nucleotide binding // ATP binding // hydrolase activity // nucleoside-triphosphatase activity	---	---	3
17279881	Ubxn2a	UBX domain protein 2A	NM_145441	RefSeq	Mus musculus UBX domain protein 2A (Ubxn2a), mRNA.	FALSE	4879032	4907705	GO:0010468 // GO:0031396 // GO:0042176	regulation of gene expression // regulation of protein ubiquitination // regulation of protein catabolic process	GO:0005783 // GO:0005801 // GO:0005829	endoplasmic reticulum // cis-Golgi network // cytosol	GO:0033130	acetylcholine receptor binding	---	---	3
17281148	Baz1a	bromodomain adjacent to zinc finger domain 1A	NM_013815	RefSeq	Mus musculus bromodomain adjacent to zinc finger domain 1A (Baz1a), mRNA.	FALSE	54892989	55014348	GO:0006261 // GO:0006338 // GO:0006351 // GO:0006355	DNA-dependent DNA replication // chromatin remodeling // transcription, DNA-dependent // regulation of transcription, DNA-dependent	GO:0000228 // GO:0005634 // GO:0008623	nuclear chromosome // nucleus // chromatin accessibility complex	GO:0005515 // GO:0008270 // GO:0046872	protein binding // zinc ion binding // metal ion binding	---	---	3
17282868	Sptlc2	serine palmitoyltransferase, long chain base subunit 2	ENSMUST00000021424	ENSEMBL	cdna:known chromosome:NCBIM37:12:88646008:88729305:-1 gene:ENSMUSG00000021036 gene_biotype:protein_coding transcript_biotype:protein_coding	FALSE	87305058	87388355	GO:0006686 // GO:0008152 // GO:0009058 // GO:0046511 // GO:0046512 // GO:0046513	sphingomyelin biosynthetic process // metabolic process // biosynthetic process // sphinganine biosynthetic process // sphingosine biosynthetic process // ceramide biosynthetic process	GO:0005739 // GO:0005783 // GO:0016020 // GO:0016021 // GO:0017059	mitochondrion // endoplasmic reticulum // membrane // integral to membrane // serine C-palmitoyltransferase complex	GO:0003824 // GO:0004758 // GO:0004758 // GO:0016740 // GO:0016746 // GO:0030170	catalytic activity // serine C-palmitoyltransferase activity // serine C-palmitoyltransferase activity // transferase activity // transferase activity, transferring acyl groups // pyridoxal phosphate binding	---	---	3
17283556	Ifi27l2b	interferon, alpha-inducible protein 27 like 2B	NM_145449	RefSeq	Mus musculus interferon, alpha-inducible protein 27 like 2B (Ifi27l2b), mRNA.	FALSE	103450898	103457223	GO:0008150	biological_process	GO:0005575 // GO:0016020 // GO:0016021	cellular_component // membrane // integral to membrane	GO:0003674	molecular_function	---	---	3
17283930	Wars	tryptophanyl-tRNA synthetase	NM_001164314	RefSeq	Mus musculus tryptophanyl-tRNA synthetase (Wars), transcript variant 2, mRNA.	FALSE	108860030	108894174	GO:0001525 // GO:0006412 // GO:0006418 // GO:0006436 // GO:0045765	angiogenesis // translation // tRNA aminoacylation for protein translation // tryptophanyl-tRNA aminoacylation // regulation of angiogenesis	GO:0005737	cytoplasm	GO:0000166 // GO:0004812 // GO:0004830 // GO:0005524 // GO:0016874	nucleotide binding // aminoacyl-tRNA ligase activity // tryptophan-tRNA ligase activity // ATP binding // ligase activity	---	---	3
17284633	Ighv1-72 // Ighv1-72	immunoglobulin heavy variable 1-72 // immunoglobulin heavy variable 1-72	M27788 // M27788	GenBank // GenBank	Mouse Ig active mu-chain mRNA V-D-J2-C region, clone 18C10. // Mouse Ig active mu-chain mRNA V-D-J2-C region, clone 18C10.	FALSE // FALSE	115757984	115758416	---	---	---	---	---	---	---	---	3
17285677	Hist1h2ao // Hist1h2ai // Hist1h2ab // Hist1h2ap // Hist1h2an // Hist1h2ah // Hist1h2ag // Hist1h2ae // Hist1h2ad // Hist1h2ac	histone cluster 1, H2ao // histone cluster 1, H2ai // histone cluster 1, H2ab // histone cluster 1, H2ap // histone cluster 1, H2an // histone cluster 1, H2ah // histone cluster 1, H2ag // histone cluster 1, H2ae // histone cluster 1, H2ad // histone cluster 1, H2ac	ENSMUST00000070124	ENSEMBL	cdna:known chromosome:NCBIM37:13:21808281:21809321:1 gene:ENSMUSG00000071516 gene_biotype:protein_coding transcript_biotype:protein_coding	FALSE	21716412	21717452	GO:0008150 // GO:0006334	biological_process // nucleosome assembly	GO:0005575 // GO:0000786 // GO:0005634 // GO:0005694	cellular_component // nucleosome // nucleus // chromosome	GO:0003674 // GO:0003677	molecular_function // DNA binding	---	---	3
17285846	LOC100862646 // Hist1h4m // Hist1h4b // Hist1h4a // Hist4h4 // Hist1h4n // Hist1h4k // Hist1h4j // Hist1h4i // Hist1h4f // Hist1h4d // Hist1h4c // Hist2h4 // Hist1h4h	histone H4-like // histone cluster 1, H4m // histone cluster 1, H4b // histone cluster 1, H4a // histone cluster 4, H4 // histone cluster 1, H4n // histone cluster 1, H4k // histone cluster 1, H4j // histone cluster 1, H4i // histone cluster 1, H4f // histone cluster 1, H4d // histone cluster 1, H4c // histone cluster 2, H4 // histone cluster 1, H4h	ENSMUST00000102968	ENSEMBL	cdna:known chromosome:NCBIM37:13:23673467:23673859:1 gene:ENSMUSG00000061482 gene_biotype:protein_coding transcript_biotype:protein_coding	FALSE	23581598	23581990	GO:0008150 // GO:0045653	biological_process // negative regulation of megakaryocyte differentiation	GO:0005575 // GO:0005634	cellular_component // nucleus	GO:0003674 // GO:0005515	molecular_function // protein binding	---	---	3
17287361	Gadd45g	growth arrest and DNA-damage-inducible 45 gamma	NM_011817	RefSeq	Mus musculus growth arrest and DNA-damage-inducible 45 gamma (Gadd45g), mRNA.	FALSE	51846675	51848475	GO:0000186 // GO:0006469 // GO:0042095 // GO:0045063 // GO:0051726	activation of MAPKK activity // negative regulation of protein kinase activity // interferon-gamma biosynthetic process // T-helper 1 cell differentiation // regulation of cell cycle	GO:0005634	nucleus	GO:0005515	protein binding	---	---	3
17291904	Ssr1	signal sequence receptor, alpha	NM_025965	RefSeq	Mus musculus signal sequence receptor, alpha (Ssr1), mRNA.	FALSE	37971401	37994190	---	---	GO:0005783 // GO:0016020 // GO:0016021	endoplasmic reticulum // membrane // integral to membrane	---	---	---	---	3
17292634	Nfil3	nuclear factor, interleukin 3, regulated	ENSMUST00000071065	ENSEMBL	cdna:known chromosome:NCBIM37:13:53062578:53076442:-1 gene:ENSMUSG00000056749 gene_biotype:protein_coding transcript_biotype:protein_coding	FALSE	52967209	52981073	GO:0000122 // GO:0006351 // GO:0006355 // GO:0007623 // GO:0010628 // GO:0010628 // GO:0048511	negative regulation of transcription from RNA polymerase II promoter // transcription, DNA-dependent // regulation of transcription, DNA-dependent // circadian rhythm // positive regulation of gene expression // positive regulation of gene expression // rhythmic process	GO:0005634	nucleus	GO:0000977 // GO:0000979 // GO:0001078 // GO:0003677 // GO:0003700 // GO:0005515 // GO:0043565 // GO:0046983	RNA polymerase II regulatory region sequence-specific DNA binding // RNA polymerase II core promoter sequence-specific DNA binding // RNA polymerase II core promoter proximal region sequence-specific DNA binding transcription factor activity involved in negative regulation of transcription // DNA binding // sequence-specific DNA binding transcription factor activity // protein binding // sequence…	---	---	3
17292839	Lman2	lectin, mannose-binding 2	NM_025828	RefSeq	Mus musculus lectin, mannose-binding 2 (Lman2), mRNA.	FALSE	55343833	55362783	GO:0006810 // GO:0008150 // GO:0015031	transport // biological_process // protein transport	GO:0005793 // GO:0005794 // GO:0016020 // GO:0016021	endoplasmic reticulum-Golgi intermediate compartment // Golgi apparatus // membrane // integral to membrane	GO:0003674 // GO:0046872	molecular_function // metal ion binding	---	---	3
17295377	---	---	ENSMUST00000170205	ENSEMBL	cdna:putative chromosome:NCBIM37:13:99259303:99261956:-1 gene:ENSMUSG00000092116 gene_biotype:protein_coding transcript_biotype:protein_coding	FALSE	98489348	98492001	---	---	---	---	---	---	---	---	3
17296286	Gzma	granzyme A	NM_010370	RefSeq	Mus musculus granzyme A (Gzma), mRNA.	FALSE	113093825	113100983	GO:0006508 // GO:0006915 // GO:0006922 // GO:0008152 // GO:0019835 // GO:0032078 // GO:0043065 // GO:0043392 // GO:0051354 // GO:0051603	proteolysis // apoptotic process // cleavage of lamin // metabolic process // cytolysis // negative regulation of endodeoxyribonuclease activity // positive regulation of apoptotic process // negative regulation of DNA binding // negative regulation of oxidoreductase activity // proteolysis involved in cellular protein catabolic process	GO:0005576	extracellular region	GO:0003824 // GO:0004252 // GO:0008233 // GO:0008236 // GO:0016787 // GO:0042803	catalytic activity // serine-type endopeptidase activity // peptidase activity // serine-type peptidase activity // hydrolase activity // protein homodimerization activity	---	---	3
17299796	Trav7-4	T cell receptor alpha variable 7-4	X63928	GenBank	M.musculus mRNA for T-cell receptor alpha chain (E1).	FALSE	52769753	52770390	---	---	---	---	---	---	---	---	3
17302724	Dnajc3	DnaJ (Hsp40) homolog, subfamily C, member 3	NM_008929	RefSeq	Mus musculus DnaJ (Hsp40) homolog, subfamily C, member 3 (Dnajc3), mRNA.	FALSE	118937932	118981702	GO:0006457 // GO:0006469 // GO:0006986 // GO:0030968 // GO:0042326 // GO:0051603	protein folding // negative regulation of protein kinase activity // response to unfolded protein // endoplasmic reticulum unfolded protein response // negative regulation of phosphorylation // proteolysis involved in cellular protein catabolic process	GO:0005737 // GO:0005783 // GO:0005788 // GO:0005829 // GO:0031205	cytoplasm // endoplasmic reticulum // endoplasmic reticulum lumen // cytosol // endoplasmic reticulum Sec complex	GO:0004860 // GO:0031072 // GO:0051082 // GO:0051087 // GO:0051787	protein kinase inhibitor activity // heat shock protein binding // unfolded protein binding // chaperone binding // misfolded protein binding	---	---	3
17303804	Anxa7	annexin A7	NM_009674	RefSeq	Mus musculus annexin A7 (Anxa7), transcript variant 1, mRNA.	FALSE	20455261	20480133	GO:0006874 // GO:0006944 // GO:0007599 // GO:0008283 // GO:0008360 // GO:0009651 // GO:0009992 // GO:0014070 // GO:0051592	cellular calcium ion homeostasis // cellular membrane fusion // hemostasis // cell proliferation // regulation of cell shape // response to salt stress // cellular water homeostasis // response to organic cyclic compound // response to calcium ion	GO:0005634 // GO:0005635 // GO:0005829 // GO:0005886 // GO:0031982	nucleus // nuclear envelope // cytosol // plasma membrane // vesicle	GO:0005509 // GO:0005515 // GO:0005544 // GO:0048306	calcium ion binding // protein binding // calcium-dependent phospholipid binding // calcium-dependent protein binding	---	---	3
17304860	Timm23	translocase of inner mitochondrial membrane 23 homolog (yeast)	NM_016897	RefSeq	Mus musculus translocase of inner mitochondrial membrane 23 homolog (yeast) (Timm23), nuclear gene encoding mitochondrial protein, mRNA.	FALSE	32180162	32201898	GO:0006886	intracellular protein transport	GO:0005622 // GO:0005739 // GO:0005739 // GO:0005743 // GO:0005743 // GO:0005744 // GO:0005758 // GO:0016020 // GO:0016021 // GO:0031305	intracellular // mitochondrion // mitochondrion // mitochondrial inner membrane // mitochondrial inner membrane // mitochondrial inner membrane presequence translocase complex // mitochondrial intermembrane space // membrane // integral to membrane // integral to mitochondrial inner membrane	GO:0019899	enzyme binding	---	---	3
17306417	Psmb5	proteasome (prosome, macropain) subunit, beta type 5	NM_011186	RefSeq	Mus musculus proteasome (prosome, macropain) subunit, beta type 5 (Psmb5), mRNA.	FALSE	54613807	54618014	GO:0006508 // GO:0006979 // GO:0043161 // GO:0051603	proteolysis // response to oxidative stress // proteasomal ubiquitin-dependent protein catabolic process // proteolysis involved in cellular protein catabolic process	GO:0000502 // GO:0005634 // GO:0005737 // GO:0005839	proteasome complex // nucleus // cytoplasm // proteasome core complex	GO:0004175 // GO:0004298 // GO:0008233 // GO:0016787	endopeptidase activity // threonine-type endopeptidase activity // peptidase activity // hydrolase activity	GenMAPP	Proteasome_Degradation	3
17307033	Gzmb	granzyme B	NM_013542	RefSeq	Mus musculus granzyme B (Gzmb), mRNA.	FALSE	56258856	56262260	GO:0001913 // GO:0006508 // GO:0006915 // GO:0006917 // GO:0006922 // GO:0008152 // GO:0008152 // GO:0008626 // GO:0019835	T cell mediated cytotoxicity // proteolysis // apoptotic process // induction of apoptosis // cleavage of lamin // metabolic process // metabolic process // induction of apoptosis by granzyme // cytolysis	GO:0005737 // GO:0005737 // GO:0043231	cytoplasm // cytoplasm // intracellular membrane-bounded organelle	GO:0003824 // GO:0004252 // GO:0005515 // GO:0008233 // GO:0008236 // GO:0016787	catalytic activity // serine-type endopeptidase activity // protein binding // peptidase activity // serine-type peptidase activity // hydrolase activity	GenMAPP // GenMAPP	Apoptosis // Apoptosis_GenMAPP	3
17307074	Gm16973	predicted gene, 16973	NR_046209	RefSeq	Mus musculus predicted gene, 16973 (Gm16973), transcript variant 1, non-coding RNA.	FALSE	56696275	56701268	---	---	---	---	---	---	---	---	3
17307151	N6amt2	N-6 adenine-specific DNA methyltransferase 2 (putative)	NM_026526	RefSeq	Mus musculus N-6 adenine-specific DNA methyltransferase 2 (putative) (N6amt2), mRNA.	FALSE	57549598	57571569	GO:0008150 // GO:0032259	biological_process // methylation	GO:0005575	cellular_component	GO:0003674 // GO:0003676 // GO:0008168 // GO:0016740	molecular_function // nucleic acid binding // methyltransferase activity // transferase activity	---	---	3
17308800	Dnajc15	DnaJ (Hsp40) homolog, subfamily C, member 15	NM_025384	RefSeq	Mus musculus DnaJ (Hsp40) homolog, subfamily C, member 15 (Dnajc15), mRNA.	FALSE	77826217	77874917	GO:0008150	biological_process	GO:0005739 // GO:0016020 // GO:0016021	mitochondrion // membrane // integral to membrane	GO:0003674 // GO:0031072	molecular_function // heat shock protein binding	---	---	3
17308965	Diap3	diaphanous homolog 3 (Drosophila)	NM_019670	RefSeq	Mus musculus diaphanous homolog 3 (Drosophila) (Diap3), mRNA.	FALSE	86655367	87141224	GO:0016043 // GO:0030036	cellular component organization // actin cytoskeleton organization	GO:0005634 // GO:0005737	nucleus // cytoplasm	GO:0003779 // GO:0017048	actin binding // Rho GTPase binding	---	---	3
17315658	Fbxo4	F-box protein 4	NM_134099	RefSeq	Mus musculus F-box protein 4 (Fbxo4), mRNA.	FALSE	3963564	3979573	GO:0000209 // GO:0000723 // GO:0006511 // GO:0016567 // GO:0031146 // GO:0031398	protein polyubiquitination // telomere maintenance // ubiquitin-dependent protein catabolic process // protein ubiquitination // SCF-dependent proteasomal ubiquitin-dependent protein catabolic process // positive regulation of protein ubiquitination	GO:0000151 // GO:0005737 // GO:0019005	ubiquitin ligase complex // cytoplasm // SCF ubiquitin ligase complex	GO:0004842 // GO:0005515 // GO:0042803	ubiquitin-protein ligase activity // protein binding // protein homodimerization activity	---	---	3
17316021	Tars	threonyl-tRNA synthetase	NM_033074	RefSeq	Mus musculus threonyl-tRNA synthetase (Tars), mRNA.	FALSE	11383663	11399658	GO:0006412 // GO:0006418 // GO:0006435 // GO:0043039	translation // tRNA aminoacylation for protein translation // threonyl-tRNA aminoacylation // tRNA aminoacylation	GO:0005737 // GO:0015629	cytoplasm // actin cytoskeleton	GO:0000166 // GO:0004812 // GO:0004829 // GO:0005524 // GO:0016874 // GO:0016876	nucleotide binding // aminoacyl-tRNA ligase activity // threonine-tRNA ligase activity // ATP binding // ligase activity // ligase activity, forming aminoacyl-tRNA and related compounds	---	---	3
17317458	Gsdmc3	gasdermin C3	NM_183194	RefSeq	Mus musculus gasdermin C3 (Gsdmc3), mRNA.	FALSE	63857725	63878558	GO:0008150	biological_process	GO:0005575	cellular_component	GO:0003674	molecular_function	---	---	3
17317472	Gsdmc4	gasdermin C4	NM_028992	RefSeq	Mus musculus gasdermin C4 (Gsdmc4), mRNA.	FALSE	63891265	63912297	GO:0008150	biological_process	GO:0005575	cellular_component	GO:0003674	molecular_function	---	---	3
17318118	9030619P08Rik	RIKEN cDNA 9030619P08 gene	NM_001039720	RefSeq	Mus musculus RIKEN cDNA 9030619P08 gene (9030619P08Rik), mRNA.	FALSE	75427606	75431829	GO:0008150	biological_process	GO:0005575	cellular_component	GO:0003674	molecular_function	---	---	3
17320103	Celsr1	cadherin, EGF LAG seven-pass G-type receptor 1 (flamingo homolog, Drosophila)	NM_009886	RefSeq	Mus musculus cadherin, EGF LAG seven-pass G-type receptor 1 (flamingo homolog, Drosophila) (Celsr1), mRNA.	FALSE	85898758	86033777	GO:0001702 // GO:0001736 // GO:0001764 // GO:0001843 // GO:0001843 // GO:0001942 // GO:0007155 // GO:0007156 // GO:0007165 // GO:0007166 // GO:0007186 // GO:0007218 // GO:0007266 // GO:0007267 // GO:0007275 // GO:0007417 // GO:0007626 // GO:0009952 // GO:0032956 // GO:0042060 // GO:0042249 // GO:0042472 // GO:0045176 // GO:0046928 // GO:0048105 // GO:0060488 // GO:0060489 // GO:0060490 // GO:0090…	gastrulation with mouth forming second // establishment of planar polarity // neuron migration // neural tube closure // neural tube closure // hair follicle development // cell adhesion // homophilic cell adhesion // signal transduction // cell surface receptor signaling pathway // G-protein coupled receptor signaling pathway // neuropeptide signaling pathway // Rho protein signal transduction /…	GO:0005886 // GO:0005887 // GO:0016020 // GO:0016021	plasma membrane // integral to plasma membrane // membrane // integral to membrane	GO:0004871 // GO:0004872 // GO:0004888 // GO:0004930 // GO:0005509 // GO:0005515 // GO:0046983	signal transducer activity // receptor activity // transmembrane signaling receptor activity // G-protein coupled receptor activity // calcium ion binding // protein binding // protein dimerization activity	---	---	3
17322369	Itga5	integrin alpha 5 (fibronectin receptor alpha)	NM_010577	RefSeq	Mus musculus integrin alpha 5 (fibronectin receptor alpha) (Itga5), mRNA.	FALSE	103344286	103366763	GO:0007044 // GO:0007155 // GO:0007157 // GO:0007159 // GO:0007229 // GO:0007613 // GO:0010811 // GO:0030335 // GO:0033631 // GO:0050731	cell-substrate junction assembly // cell adhesion // heterophilic cell-cell adhesion // leukocyte cell-cell adhesion // integrin-mediated signaling pathway // memory // positive regulation of cell-substrate adhesion // positive regulation of cell migration // cell-cell adhesion mediated by integrin // positive regulation of peptidyl-tyrosine phosphorylation	GO:0005737 // GO:0008305 // GO:0009897 // GO:0009986 // GO:0016020 // GO:0016021 // GO:0045202	cytoplasm // integrin complex // external side of plasma membrane // cell surface // membrane // integral to membrane // synapse	GO:0004872 // GO:0005154 // GO:0005178 // GO:0005178 // GO:0005515 // GO:0050839	receptor activity // epidermal growth factor receptor binding // integrin binding // integrin binding // protein binding // cell adhesion molecule binding	GenMAPP	Integrin-mediated_cell_adhesion_KEGG	3
17323297	Cebpd	CCAAT/enhancer binding protein (C/EBP), delta	NM_007679	RefSeq	Mus musculus CCAAT/enhancer binding protein (C/EBP), delta (Cebpd), mRNA.	FALSE	15887286	15889545	GO:0006351 // GO:0006355 // GO:0006357 // GO:0045444 // GO:0045444 // GO:0045669 // GO:0045892 // GO:0045944 // GO:0048839	transcription, DNA-dependent // regulation of transcription, DNA-dependent // regulation of transcription from RNA polymerase II promoter // fat cell differentiation // fat cell differentiation // positive regulation of osteoblast differentiation // negative regulation of transcription, DNA-dependent // positive regulation of transcription from RNA polymerase II promoter // inner ear development	GO:0005634 // GO:0005634	nucleus // nucleus	GO:0003677 // GO:0003700 // GO:0005515 // GO:0042803 // GO:0043565 // GO:0044212 // GO:0046982 // GO:0046983	DNA binding // sequence-specific DNA binding transcription factor activity // protein binding // protein homodimerization activity // sequence-specific DNA binding // transcription regulatory region DNA binding // protein heterodimerization activity // protein dimerization activity	---	---	3
17324034	Psmd2	proteasome (prosome, macropain) 26S subunit, non-ATPase, 2	NR_027485	RefSeq	Mus musculus proteasome (prosome, macropain) 26S subunit, non-ATPase, 2 (Psmd2), transcript variant 2, non-coding RNA.	FALSE	20651652	20663414	GO:0042176	regulation of protein catabolic process	GO:0000502 // GO:0005575	proteasome complex // cellular_component	GO:0005515 // GO:0030234	protein binding // enzyme regulator activity	GenMAPP	Proteasome_Degradation	3
17324305	Dnajb11 // Dnajb11	DnaJ (Hsp40) homolog, subfamily B, member 11 // DnaJ (Hsp40) homolog, subfamily B, member 11	NM_026400 // NM_026400	RefSeq // RefSeq	Mus musculus DnaJ (Hsp40) homolog, subfamily B, member 11 (Dnajb11), transcript variant 1, mRNA. // Mus musculus DnaJ (Hsp40) homolog, subfamily B, member 11 (Dnajb11), transcript variant 1, mRNA.	FALSE // FALSE	22857845	22879634	GO:0006457 // GO:0016556 // GO:0016556 // GO:0006457 // GO:0016556 // GO:0016556	protein folding // mRNA modification // mRNA modification // protein folding // mRNA modification // mRNA modification	GO:0005634 // GO:0005634 // GO:0005737 // GO:0005737 // GO:0005783 // GO:0005634 // GO:0005634 // GO:0005737 // GO:0005737 // GO:0005783	nucleus // nucleus // cytoplasm // cytoplasm // endoplasmic reticulum // nucleus // nucleus // cytoplasm // cytoplasm // endoplasmic reticulum	GO:0005515 // GO:0031072 // GO:0051082 // GO:0005515 // GO:0031072 // GO:0051082	protein binding // heat shock protein binding // unfolded protein binding // protein binding // heat shock protein binding // unfolded protein binding	---	---	3
17325093	Muc13	mucin 13, epithelial transmembrane	NM_010739	RefSeq	Mus musculus mucin 13, epithelial transmembrane (Muc13), mRNA.	FALSE	33794037	33819934	---	---	GO:0005576 // GO:0005886 // GO:0016020 // GO:0016021	extracellular region // plasma membrane // membrane // integral to membrane	---	---	---	---	3
17325274	Parp9	poly (ADP-ribose) polymerase family, member 9	NM_030253	RefSeq	Mus musculus poly (ADP-ribose) polymerase family, member 9 (Parp9), mRNA.	FALSE	35938470	35972621	GO:0060330	regulation of response to interferon-gamma	GO:0005634 // GO:0005737	nucleus // cytoplasm	GO:0003674 // GO:0003950 // GO:0016740	molecular_function // NAD+ ADP-ribosyltransferase activity // transferase activity	---	---	3
17327557	Mx2	myxovirus (influenza virus) resistance 2	NR_003508	RefSeq	Mus musculus myxovirus (influenza virus) resistance 2 (Mx2), non-coding RNA.	FALSE	97536081	97560970	GO:0006184 // GO:0009615 // GO:0045087	GTP catabolic process // response to virus // innate immune response	GO:0005737 // GO:0005829	cytoplasm // cytosol	GO:0000166 // GO:0003924 // GO:0005525	nucleotide binding // GTPase activity // GTP binding	---	---	3
17328625	Sdf2l1	stromal cell-derived factor 2-like 1	NM_022324	RefSeq	Mus musculus stromal cell-derived factor 2-like 1 (Sdf2l1), mRNA.	FALSE	17130138	17132383	GO:0008150	biological_process	GO:0005783 // GO:0016020	endoplasmic reticulum // membrane	GO:0003674	molecular_function	---	---	3
17330850	---	---	ENSMUST00000083733 // ENSMUST00000083733	ENSEMBL // ENSEMBL	ncrna:snRNA chromosome:NCBIM37:16:48943112:48943215:-1 gene:ENSMUSG00000065667 gene_biotype:snRNA transcript_biotype:snRNA // ncrna:snRNA chromosome:NCBIM37:16:48943112:48943215:-1 gene:ENSMUSG00000065667 gene_biotype:snRNA transcript_biotype:snRNA	FALSE // FALSE	48942999	48943102	---	---	---	---	---	---	---	---	3
17331284	Crybg3	beta-gamma crystallin domain containing 3	NM_174848	RefSeq	Mus musculus beta-gamma crystallin domain containing 3 (Crybg3), mRNA.	FALSE	59490775	59555752	GO:0008150	biological_process	GO:0005575	cellular_component	GO:0003674	molecular_function	---	---	3
17332122	Tmem50b	transmembrane protein 50B	ENSMUST00000023686	ENSEMBL	cdna:known chromosome:NCBIM37:16:91574748:91598045:-1 gene:ENSMUSG00000022964 gene_biotype:protein_coding transcript_biotype:protein_coding	FALSE	91574503	91597800	---	---	GO:0005783 // GO:0005886 // GO:0016020 // GO:0016021	endoplasmic reticulum // plasma membrane // membrane // integral to membrane	---	---	---	---	3
17335383	Mapk13	mitogen-activated protein kinase 13	NM_011950	RefSeq	Mus musculus mitogen-activated protein kinase 13 (Mapk13), mRNA.	FALSE	28769307	28778704	GO:0000165 // GO:0006351 // GO:0006355 // GO:0006468 // GO:0006468 // GO:0006950 // GO:0006970 // GO:0007049 // GO:0007243 // GO:0016310 // GO:0018105 // GO:0023014 // GO:0032755	MAPK cascade // transcription, DNA-dependent // regulation of transcription, DNA-dependent // protein phosphorylation // protein phosphorylation // response to stress // response to osmotic stress // cell cycle // intracellular protein kinase cascade // phosphorylation // peptidyl-serine phosphorylation // signal transduction by phosphorylation // positive regulation of interleukin-6 production	GO:0005625	soluble fraction	GO:0000166 // GO:0004672 // GO:0004674 // GO:0004707 // GO:0005524 // GO:0016301 // GO:0016740 // GO:0016772	nucleotide binding // protein kinase activity // protein serine/threonine kinase activity // MAP kinase activity // ATP binding // kinase activity // transferase activity // transferase activity, transferring phosphorus-containing groups	---	---	3
17336407	H2-DMa	histocompatibility 2, class II, locus DMa	ENSMUST00000042121	ENSEMBL	cdna:known chromosome:NCBIM37:17:34272127:34276046:1 gene:ENSMUSG00000037649 gene_biotype:protein_coding transcript_biotype:protein_coding	FALSE	34135182	34139101	GO:0002504 // GO:0006461 // GO:0015031 // GO:0016064 // GO:0019882 // GO:0019882 // GO:0019886 // GO:0019886 // GO:0045059 // GO:0045582 // GO:0048839 // GO:0050778 // GO:0051085 // GO:0051085	antigen processing and presentation of peptide or polysaccharide antigen via MHC class II // protein complex assembly // protein transport // immunoglobulin mediated immune response // antigen processing and presentation // antigen processing and presentation // antigen processing and presentation of exogenous peptide antigen via MHC class II // antigen processing and presentation of exogenous pe…	GO:0005622 // GO:0005764 // GO:0005765 // GO:0005770 // GO:0005771 // GO:0010008 // GO:0016020 // GO:0016021 // GO:0042613	intracellular // lysosome // lysosomal membrane // late endosome // multivesicular body // endosome membrane // membrane // integral to membrane // MHC class II protein complex	GO:0005515	protein binding	---	---	3
17336422	H2-DMb1	histocompatibility 2, class II, locus Mb1	ENSMUST00000114232	ENSEMBL	cdna:known chromosome:NCBIM37:17:34290017:34297168:1 gene:ENSMUSG00000079547 gene_biotype:protein_coding transcript_biotype:protein_coding	FALSE	34153072	34160229	GO:0002504 // GO:0019882 // GO:0019886 // GO:0051085	antigen processing and presentation of peptide or polysaccharide antigen via MHC class II // antigen processing and presentation // antigen processing and presentation of exogenous peptide antigen via MHC class II // chaperone mediated protein folding requiring cofactor	GO:0016020 // GO:0016021 // GO:0042613	membrane // integral to membrane // MHC class II protein complex	---	---	---	---	3
17336432	Tap1	transporter 1, ATP-binding cassette, sub-family B (MDR/TAP)	NM_013683	RefSeq	Mus musculus transporter 1, ATP-binding cassette, sub-family B (MDR/TAP) (Tap1), transcript variant 1, mRNA.	FALSE	34187553	34197225	GO:0001916 // GO:0006200 // GO:0006200 // GO:0006810 // GO:0006952 // GO:0008152 // GO:0015031 // GO:0015833 // GO:0019060 // GO:0019885 // GO:0042270 // GO:0046967 // GO:0055085 // GO:0055085	positive regulation of T cell mediated cytotoxicity // ATP catabolic process // ATP catabolic process // transport // defense response // metabolic process // protein transport // peptide transport // intracellular transport of viral proteins in host cell // antigen processing and presentation of endogenous peptide antigen via MHC class I // protection from natural killer cell mediated cytotoxici…	GO:0005739 // GO:0005783 // GO:0005792 // GO:0005886 // GO:0016020 // GO:0016021 // GO:0030176 // GO:0042825	mitochondrion // endoplasmic reticulum // microsome // plasma membrane // membrane // integral to membrane // integral to endoplasmic reticulum membrane // TAP complex	GO:0000166 // GO:0005215 // GO:0005524 // GO:0015197 // GO:0015421 // GO:0016887 // GO:0017111 // GO:0042288 // GO:0042288 // GO:0042605 // GO:0042626 // GO:0042803 // GO:0043531 // GO:0046978 // GO:0046979 // GO:0046980 // GO:0046982	nucleotide binding // transporter activity // ATP binding // peptide transporter activity // oligopeptide-transporting ATPase activity // ATPase activity // nucleoside-triphosphatase activity // MHC class I protein binding // MHC class I protein binding // peptide antigen binding // ATPase activity, coupled to transmembrane movement of substances // protein homodimerization activity // ADP bindin…	---	---	3
17337120	H2-Q7 // H2-Q7	histocompatibility 2, Q region locus 7 // histocompatibility 2, Q region locus 7	NM_010394 // NM_010394	RefSeq // RefSeq	Mus musculus histocompatibility 2, Q region locus 7 (H2-Q7), transcript variant 1, mRNA. // Mus musculus histocompatibility 2, Q region locus 7 (H2-Q7), transcript variant 1, mRNA.	FALSE // FALSE	35397479	35397595	---	---	---	---	---	---	---	---	3
17337441	Trim26	tripartite motif-containing 26	NM_001025599	RefSeq	Mus musculus tripartite motif-containing 26 (Trim26), transcript variant 1, mRNA.	FALSE	36837141	36859398	GO:0008150	biological_process	GO:0005622 // GO:0005737	intracellular // cytoplasm	GO:0008270 // GO:0046872	zinc ion binding // metal ion binding	---	---	3
17338562	Rab5a	RAB5A, member RAS oncogene family	NM_025887	RefSeq	Mus musculus RAB5A, member RAS oncogene family (Rab5a), mRNA.	FALSE	53479234	53507678	GO:0006184 // GO:0006184 // GO:0006184 // GO:0006810 // GO:0006897 // GO:0006897 // GO:0007264 // GO:0007399 // GO:0015031 // GO:0030154 // GO:0045921 // GO:0051489 // GO:2000286	GTP catabolic process // GTP catabolic process // GTP catabolic process // transport // endocytosis // endocytosis // small GTPase mediated signal transduction // nervous system development // protein transport // cell differentiation // positive regulation of exocytosis // regulation of filopodium assembly // receptor internalization involved in canonical Wnt receptor signaling pathway	GO:0001726 // GO:0005768 // GO:0005769 // GO:0005769 // GO:0005886 // GO:0015629 // GO:0016020 // GO:0030139 // GO:0045121	ruffle // endosome // early endosome // early endosome // plasma membrane // actin cytoskeleton // membrane // endocytic vesicle // membrane raft	GO:0000166 // GO:0003924 // GO:0003924 // GO:0003924 // GO:0005515 // GO:0005525 // GO:0019001 // GO:0019003	nucleotide binding // GTPase activity // GTPase activity // GTPase activity // protein binding // GTP binding // guanyl nucleotide binding // GDP binding	---	---	3
17342029	Ndufb10	NADH dehydrogenase (ubiquinone) 1 beta subcomplex, 10	ENSMUST00000045602	ENSEMBL	cdna:known chromosome:NCBIM37:17:24859005:24861423:-1 gene:ENSMUSG00000040048 gene_biotype:protein_coding transcript_biotype:protein_coding	FALSE	24722060	24724478	GO:0006810 // GO:0008150 // GO:0022900	transport // biological_process // electron transport chain	GO:0005739 // GO:0005743 // GO:0005747 // GO:0016020 // GO:0070469	mitochondrion // mitochondrial inner membrane // mitochondrial respiratory chain complex I // membrane // respiratory chain	GO:0003674	molecular_function	---	---	3
17342509	Pigq	phosphatidylinositol glycan anchor biosynthesis, class Q	ENSMUST00000026823	ENSEMBL	cdna:known chromosome:NCBIM37:17:26063373:26078993:-1 gene:ENSMUSG00000025728 gene_biotype:protein_coding transcript_biotype:protein_coding	FALSE	25926424	25944510	GO:0006506 // GO:0006506	GPI anchor biosynthetic process // GPI anchor biosynthetic process	GO:0000506 // GO:0000506 // GO:0016020 // GO:0016021	glycosylphosphatidylinositol-N-acetylglucosaminyltransferase (GPI-GnT) complex // glycosylphosphatidylinositol-N-acetylglucosaminyltransferase (GPI-GnT) complex // membrane // integral to membrane	GO:0016740 // GO:0016757 // GO:0017176 // GO:0017176	transferase activity // transferase activity, transferring glycosyl groups // phosphatidylinositol N-acetylglucosaminyltransferase activity // phosphatidylinositol N-acetylglucosaminyltransferase activity	---	---	3
17342676	Bak1	BCL2-antagonist/killer 1	ENSMUST00000078691	ENSEMBL	cdna:known chromosome:NCBIM37:17:27156755:27165954:-1 gene:ENSMUSG00000057789 gene_biotype:protein_coding transcript_biotype:protein_coding	FALSE	27019810	27029009	GO:0001776 // GO:0001782 // GO:0001782 // GO:0001783 // GO:0001836 // GO:0001974 // GO:0002262 // GO:0002352 // GO:0006915 // GO:0006915 // GO:0006915 // GO:0006919 // GO:0006919 // GO:0008053 // GO:0008283 // GO:0008285 // GO:0008624 // GO:0008635 // GO:0009620 // GO:0010046 // GO:0010248 // GO:0010332 // GO:0010524 // GO:0010629 // GO:0032471 // GO:0033137 // GO:0034644 // GO:0035108 // GO:0042…	leukocyte homeostasis // B cell homeostasis // B cell homeostasis // B cell apoptotic process // release of cytochrome c from mitochondria // blood vessel remodeling // myeloid cell homeostasis // B cell negative selection // apoptotic process // apoptotic process // apoptotic process // activation of cysteine-type endopeptidase activity involved in apoptotic process // activation of cysteine-typ…	GO:0005622 // GO:0005622 // GO:0005624 // GO:0005739 // GO:0005739 // GO:0005783 // GO:0005829 // GO:0005829 // GO:0031966 // GO:0046930	intracellular // intracellular // membrane fraction // mitochondrion // mitochondrion // endoplasmic reticulum // cytosol // cytosol // mitochondrial membrane // pore complex	GO:0031072 // GO:0042802 // GO:0042803 // GO:0046982 // GO:0051087 // GO:0051400	heat shock protein binding // identical protein binding // protein homodimerization activity // protein heterodimerization activity // chaperone binding // BH domain binding	---	---	3
17343692	Rps18	ribosomal protein S18	ENSMUST00000174620	ENSEMBL	cdna:known chromosome:NCBIM37:17:34089214:34092598:-1 gene:ENSMUSG00000008668 gene_biotype:protein_coding transcript_biotype:retained_intron	FALSE	33951999	33956001	GO:0006412 // GO:0042254	translation // ribosome biogenesis	GO:0005622 // GO:0005737 // GO:0005829 // GO:0005840 // GO:0015935 // GO:0022627 // GO:0030529	intracellular // cytoplasm // cytosol // ribosome // small ribosomal subunit // cytosolic small ribosomal subunit // ribonucleoprotein complex	GO:0003676 // GO:0003723 // GO:0003735 // GO:0005515 // GO:0019843	nucleic acid binding // RNA binding // structural constituent of ribosome // protein binding // rRNA binding	---	---	3
17343789	Psmb9	proteasome (prosome, macropain) subunit, beta type 9 (large multifunctional peptidase 2)	ENSMUST00000076602	ENSEMBL	cdna:known chromosome:NCBIM37:17:34318932:34324697:-1 gene:ENSMUSG00000024337 gene_biotype:protein_coding transcript_biotype:protein_coding	FALSE	34181987	34187764	GO:0006508 // GO:0019882 // GO:0019882 // GO:0051603	proteolysis // antigen processing and presentation // antigen processing and presentation // proteolysis involved in cellular protein catabolic process	GO:0000502 // GO:0005634 // GO:0005737 // GO:0005839	proteasome complex // nucleus // cytoplasm // proteasome core complex	GO:0004175 // GO:0004298 // GO:0008233 // GO:0016787	endopeptidase activity // threonine-type endopeptidase activity // peptidase activity // hydrolase activity	---	---	3
17344593	H2-T22	histocompatibility 2, T region locus 22	NM_010397	RefSeq	Mus musculus histocompatibility 2, T region locus 22 (H2-T22), mRNA.	FALSE	36038407	36042747	GO:0008150	biological_process	GO:0005575	cellular_component	GO:0003674	molecular_function	---	---	3
17346528	C3	complement component 3	NM_009778	RefSeq	Mus musculus complement component 3 (C3), mRNA.	FALSE	57203973	57228136	GO:0001798 // GO:0001970 // GO:0006954 // GO:0006956 // GO:0006956 // GO:0006957 // GO:0006958 // GO:0007596 // GO:0010575 // GO:0045087 // GO:0045766 // GO:0048639 // GO:0050766 // GO:0070374	positive regulation of type IIa hypersensitivity // positive regulation of activation of membrane attack complex // inflammatory response // complement activation // complement activation // complement activation, alternative pathway // complement activation, classical pathway // blood coagulation // positive regulation vascular endothelial growth factor production // innate immune response // po…	GO:0005576 // GO:0005615	extracellular region // extracellular space	GO:0004866 // GO:0005515 // GO:0008289 // GO:0048037	endopeptidase inhibitor activity // protein binding // lipid binding // cofactor binding	GenMAPP	Complement_Activation_Classical	3
17347163	Xdh	xanthine dehydrogenase	NM_011723	RefSeq	Mus musculus xanthine dehydrogenase (Xdh), mRNA.	FALSE	73883908	73950182	GO:0001933 // GO:0001937 // GO:0006919 // GO:0007595 // GO:0009115 // GO:0010044 // GO:0010629 // GO:0030856 // GO:0045453 // GO:0045602 // GO:0051898 // GO:0055114 // GO:0055114 // GO:1900745 // GO:1900747 // GO:2000379 // GO:2001213	negative regulation of protein phosphorylation // negative regulation of endothelial cell proliferation // activation of cysteine-type endopeptidase activity involved in apoptotic process // lactation // xanthine catabolic process // response to aluminum ion // negative regulation of gene expression // regulation of epithelial cell differentiation // bone resorption // negative regulation of endo…	GO:0005576 // GO:0005737 // GO:0005777 // GO:0005829	extracellular region // cytoplasm // peroxisome // cytosol	GO:0003824 // GO:0004854 // GO:0004854 // GO:0004855 // GO:0005506 // GO:0005515 // GO:0008762 // GO:0009055 // GO:0016491 // GO:0016614 // GO:0030151 // GO:0042803 // GO:0043546 // GO:0046872 // GO:0050660 // GO:0051536 // GO:0051537	catalytic activity // xanthine dehydrogenase activity // xanthine dehydrogenase activity // xanthine oxidase activity // iron ion binding // protein binding // UDP-N-acetylmuramate dehydrogenase activity // electron carrier activity // oxidoreductase activity // oxidoreductase activity, acting on CH-OH group of donors // molybdenum ion binding // protein homodimerization activity // molybdopterin…	---	---	3
17347355	Eif2ak2	eukaryotic translation initiation factor 2-alpha kinase 2	NM_011163	RefSeq	Mus musculus eukaryotic translation initiation factor 2-alpha kinase 2 (Eif2ak2), mRNA.	FALSE	78852550	78882573	GO:0006412 // GO:0006468 // GO:0006468 // GO:0006926 // GO:0009615 // GO:0009636 // GO:0016310 // GO:0030968 // GO:0032496 // GO:0033197 // GO:0033689 // GO:0043065 // GO:0046777 // GO:0046777	translation // protein phosphorylation // protein phosphorylation // virus-infected cell apoptotic process // response to virus // response to toxin // phosphorylation // endoplasmic reticulum unfolded protein response // response to lipopolysaccharide // response to vitamin E // negative regulation of osteoblast proliferation // positive regulation of apoptotic process // protein autophosphoryla…	GO:0005622 // GO:0005625 // GO:0005634	intracellular // soluble fraction // nucleus	GO:0000166 // GO:0003723 // GO:0003725 // GO:0004672 // GO:0004674 // GO:0004713 // GO:0004715 // GO:0005515 // GO:0005524 // GO:0016301 // GO:0016740 // GO:0016772	nucleotide binding // RNA binding // double-stranded RNA binding // protein kinase activity // protein serine/threonine kinase activity // protein tyrosine kinase activity // non-membrane spanning protein tyrosine kinase activity // protein binding // ATP binding // kinase activity // transferase activity // transferase activity, transferring phosphorus-containing groups	GenMAPP // GenMAPP	Translation_Factors // mRNA_processing_binding_Reactome	3
17347663	C430042M11Rik // C430042M11Rik	RIKEN cDNA C430042M11 gene // RIKEN cDNA C430042M11 gene	AK049571 // AK049571	GenBank HTC // GenBank HTC	Mus musculus 7 days embryo whole body cDNA, RIKEN full-length enriched library, clone:C430042M11 product:unclassifiable, full insert sequence. // Mus musculus 7 days embryo whole body cDNA, RIKEN full-length enriched library, clone:C430042M11 product:unclassifiable, full insert sequence.	FALSE // FALSE	83851675	83854393	---	---	---	---	---	---	---	---	3
17349582	1700066B19Rik // 1700066B19Rik	RIKEN cDNA 1700066B19 gene // RIKEN cDNA 1700066B19 gene	NM_001033168 // NM_001033168	RefSeq // RefSeq	Mus musculus RIKEN cDNA 1700066B19 gene (1700066B19Rik), mRNA. // Mus musculus RIKEN cDNA 1700066B19 gene (1700066B19Rik), mRNA.	FALSE // FALSE	35703225	35730869	GO:0008150 // GO:0008150	biological_process // biological_process	GO:0005575 // GO:0005575	cellular_component // cellular_component	GO:0003674 // GO:0003674	molecular_function // molecular_function	---	---	3
17353131	Ino80c	INO80 complex subunit C	ENSMUST00000153360	ENSEMBL	cdna:known chromosome:NCBIM37:18:24263258:24280454:-1 gene:ENSMUSG00000047989 gene_biotype:protein_coding transcript_biotype:protein_coding	FALSE	24104757	24121953	GO:0006281 // GO:0006310 // GO:0006351 // GO:0006355 // GO:0006974 // GO:0008150	DNA repair // DNA recombination // transcription, DNA-dependent // regulation of transcription, DNA-dependent // response to DNA damage stimulus // biological_process	GO:0005634 // GO:0031011 // GO:0071339	nucleus // Ino80 complex // MLL1 complex	GO:0003674	molecular_function	---	---	3
17354157	Spink3	serine peptidase inhibitor, Kazal type 3	NM_009258	RefSeq	Mus musculus serine peptidase inhibitor, Kazal type 3 (Spink3), mRNA.	FALSE	43728069	43737237	GO:0010466	negative regulation of peptidase activity	GO:0005576	extracellular region	GO:0004867 // GO:0030414	serine-type endopeptidase inhibitor activity // peptidase inhibitor activity	---	---	3
17356314	Mrpl11	mitochondrial ribosomal protein L11	NM_025553	RefSeq	Mus musculus mitochondrial ribosomal protein L11 (Mrpl11), nuclear gene encoding mitochondrial protein, mRNA.	FALSE	4962306	4966995	GO:0006412	translation	GO:0005739 // GO:0005762 // GO:0005840 // GO:0030529	mitochondrion // mitochondrial large ribosomal subunit // ribosome // ribonucleoprotein complex	GO:0003735	structural constituent of ribosome	GenMAPP	mRNA_processing_binding_Reactome	3
17356523	Sssca1 // Sssca1	Sjogren's syndrome/scleroderma autoantigen 1 homolog (human) // Sjogren's syndrome/scleroderma autoantigen 1 homolog (human)	ENSMUST00000160141 // ENSMUST00000160141	ENSEMBL // ENSEMBL	cdna:known chromosome:NCBIM37:19:5730307:5731660:-1 gene:ENSMUSG00000079478 gene_biotype:protein_coding transcript_biotype:retained_intron // cdna:known chromosome:NCBIM37:19:5730307:5731660:-1 gene:ENSMUSG00000079478 gene_biotype:protein_coding transcript_biotype:retained_intron	FALSE // FALSE	5727206	5731627	GO:0008150 // GO:0008150	biological_process // biological_process	GO:0005575 // GO:0005575	cellular_component // cellular_component	GO:0005515 // GO:0042802 // GO:0005515 // GO:0042802	protein binding // identical protein binding // protein binding // identical protein binding	---	---	3
17357478	1810006K21Rik	RIKEN cDNA 1810006K21 gene	ENSMUST00000040372	ENSEMBL	cdna:known chromosome:NCBIM37:19:10278504:10282314:1 gene:ENSMUSG00000036372 gene_biotype:protein_coding transcript_biotype:protein_coding	FALSE	10204014	10207824	GO:0008150	biological_process	GO:0005575 // GO:0016020 // GO:0016021	cellular_component // membrane // integral to membrane	GO:0003674	molecular_function	---	---	3
17358271	Cycs	cytochrome c, somatic	ENSMUST00000073080	ENSEMBL	cdna:known chromosome:NCBIM37:19:24950227:24950702:1 gene:ENSMUSG00000058927 gene_biotype:protein_coding transcript_biotype:protein_coding	FALSE	24875737	24876212	GO:0006123 // GO:0006309 // GO:0006915 // GO:0006915 // GO:0006979 // GO:0008635 // GO:0042743 // GO:0043065	mitochondrial electron transport, cytochrome c to oxygen // apoptotic DNA fragmentation // apoptotic process // apoptotic process // response to oxidative stress // activation of cysteine-type endopeptidase activity involved in apoptotic process by cytochrome c // hydrogen peroxide metabolic process // positive regulation of apoptotic process	GO:0005625 // GO:0005625 // GO:0005634 // GO:0005739 // GO:0005739 // GO:0005829 // GO:0005829	soluble fraction // soluble fraction // nucleus // mitochondrion // mitochondrion // cytosol // cytosol	GO:0009055 // GO:0020037 // GO:0045155	electron carrier activity // heme binding // electron transporter, transferring electrons from CoQH2-cytochrome c reductase complex and cytochrome c oxidase complex activity	---	---	3
17358679	2700046G09Rik	RIKEN cDNA 2700046G09 gene	NR_033198	RefSeq	Mus musculus RIKEN cDNA 2700046G09 gene (2700046G09Rik), non-coding RNA.	FALSE	32389216	32391184	---	---	---	---	---	---	---	---	3
17358797	Fas	Fas (TNF receptor superfamily member 6)	NM_007987	RefSeq	Mus musculus Fas (TNF receptor superfamily member 6) (Fas), transcript variant 1, mRNA.	FALSE	34290659	34327770	GO:0002377 // GO:0003014 // GO:0006915 // GO:0006915 // GO:0006915 // GO:0006915 // GO:0006924 // GO:0006924 // GO:0006925 // GO:0006925 // GO:0006927 // GO:0006955 // GO:0007165 // GO:0008624 // GO:0008624 // GO:0008625 // GO:0008625 // GO:0008625 // GO:0009636 // GO:0010467 // GO:0010940 // GO:0019724 // GO:0031104 // GO:0032464 // GO:0033209 // GO:0042127 // GO:0043029 // GO:0043065 // GO:0043…	immunoglobulin production // renal system process // apoptotic process // apoptotic process // apoptotic process // apoptotic process // activation-induced cell death of T cells // activation-induced cell death of T cells // inflammatory cell apoptotic process // inflammatory cell apoptotic process // transformed cell apoptotic process // immune response // signal transduction // induction of apo…	GO:0005576 // GO:0005634 // GO:0005737 // GO:0005886 // GO:0009897 // GO:0009986 // GO:0009986 // GO:0016020 // GO:0016021 // GO:0031264 // GO:0031265 // GO:0031265 // GO:0045121 // GO:0048471	extracellular region // nucleus // cytoplasm // plasma membrane // external side of plasma membrane // cell surface // cell surface // membrane // integral to membrane // death-inducing signaling complex // CD95 death-inducing signaling complex // CD95 death-inducing signaling complex // membrane raft // perinuclear region of cytoplasm	GO:0004872 // GO:0004888 // GO:0005031 // GO:0005515 // GO:0019900 // GO:0042802	receptor activity // transmembrane signaling receptor activity // tumor necrosis factor-activated receptor activity // protein binding // kinase binding // identical protein binding	GenMAPP // GenMAPP // GenMAPP	Apoptosis // Apoptosis_GenMAPP // Apoptosis_KEGG	3
17359160	Plce1	phospholipase C, epsilon 1	NM_019588	RefSeq	Mus musculus phospholipase C, epsilon 1 (Plce1), mRNA.	FALSE	38524197	38785136	GO:0000187 // GO:0006629 // GO:0007165 // GO:0007186 // GO:0007200 // GO:0007264 // GO:0007265 // GO:0008277 // GO:0016042 // GO:0032835 // GO:0035556 // GO:0045859 // GO:0046578	activation of MAPK activity // lipid metabolic process // signal transduction // G-protein coupled receptor signaling pathway // phospholipase C-activating G-protein coupled receptor signaling pathway // small GTPase mediated signal transduction // Ras protein signal transduction // regulation of G-protein coupled receptor protein signaling pathway // lipid catabolic process // glomerulus develop…	GO:0005622 // GO:0005624 // GO:0005737 // GO:0005794 // GO:0005829 // GO:0005886 // GO:0016020	intracellular // membrane fraction // cytoplasm // Golgi apparatus // cytosol // plasma membrane // membrane	GO:0004435 // GO:0004629 // GO:0004871 // GO:0005085 // GO:0005509 // GO:0008081 // GO:0016787 // GO:0017016 // GO:0019899	phosphatidylinositol phospholipase C activity // phospholipase C activity // signal transducer activity // guanyl-nucleotide exchange factor activity // calcium ion binding // phosphoric diester hydrolase activity // hydrolase activity // Ras GTPase binding // enzyme binding	---	---	3
17359212	Hells	helicase, lymphoid specific	ENSMUST00000025965	ENSEMBL	cdna:known chromosome:NCBIM37:19:39005405:39045541:1 gene:ENSMUSG00000025001 gene_biotype:protein_coding transcript_biotype:protein_coding	FALSE	38930915	38971051	GO:0001655 // GO:0006306 // GO:0006342 // GO:0006346 // GO:0006351 // GO:0006355 // GO:0006916 // GO:0007049 // GO:0007067 // GO:0007275 // GO:0010216 // GO:0030098 // GO:0031508 // GO:0051301	urogenital system development // DNA methylation // chromatin silencing // methylation-dependent chromatin silencing // transcription, DNA-dependent // regulation of transcription, DNA-dependent // anti-apoptosis // cell cycle // mitosis // multicellular organismal development // maintenance of DNA methylation // lymphocyte differentiation // centromeric heterochromatin assembly // cell division	GO:0000775 // GO:0005634 // GO:0005721	chromosome, centromeric region // nucleus // centromeric heterochromatin	GO:0000166 // GO:0003676 // GO:0003677 // GO:0003682 // GO:0004386 // GO:0005524 // GO:0016787	nucleotide binding // nucleic acid binding // DNA binding // chromatin binding // helicase activity // ATP binding // hydrolase activity	---	---	3
17364948	Slc25a28	solute carrier family 25, member 28	NM_145156	RefSeq	Mus musculus solute carrier family 25, member 28 (Slc25a28), nuclear gene encoding mitochondrial protein, mRNA.	FALSE	43663801	43674881	GO:0006810 // GO:0006811 // GO:0055072	transport // ion transport // iron ion homeostasis	GO:0005739 // GO:0005743 // GO:0016020 // GO:0016021	mitochondrion // mitochondrial inner membrane // membrane // integral to membrane	---	---	---	---	3
17367536	Apbb1ip	amyloid beta (A4) precursor protein-binding, family B, member 1 interacting protein	ENSMUST00000014290	ENSEMBL	cdna:known chromosome:NCBIM37:2:22629614:22731173:1 gene:ENSMUSG00000026786 gene_biotype:protein_coding transcript_biotype:protein_coding	FALSE	22774094	22875653	GO:0007165	signal transduction	GO:0005737 // GO:0005856 // GO:0005886 // GO:0016020 // GO:0030054 // GO:0042995	cytoplasm // cytoskeleton // plasma membrane // membrane // cell junction // cell projection	GO:0005543	phospholipid binding	---	---	3
17371661	Gorasp2	golgi reassembly stacking protein 2	NR_027343	RefSeq	Mus musculus golgi reassembly stacking protein 2 (Gorasp2), transcript variant 2, non-coding RNA.	FALSE	70661509	70712636	GO:0006996 // GO:0007030	organelle organization // Golgi organization	GO:0005794 // GO:0005797 // GO:0016020	Golgi apparatus // Golgi medial cisterna // membrane	GO:0003674	molecular_function	---	---	3
17372354	Ssfa2	sperm specific antigen 2	NM_080558	RefSeq	Mus musculus sperm specific antigen 2 (Ssfa2), mRNA.	FALSE	79635352	79672966	---	---	GO:0005737	cytoplasm	---	---	---	---	3
17374218	Lpcat4	lysophosphatidylcholine acyltransferase 4	NM_207206	RefSeq	Mus musculus lysophosphatidylcholine acyltransferase 4 (Lpcat4), mRNA.	FALSE	112239468	112247111	GO:0008152 // GO:0008654	metabolic process // phospholipid biosynthetic process	GO:0005783 // GO:0016020 // GO:0016021	endoplasmic reticulum // membrane // integral to membrane	GO:0005509 // GO:0016740 // GO:0016746	calcium ion binding // transferase activity // transferase activity, transferring acyl groups	---	---	3
17374304	Aven	apoptosis, caspase activation inhibitor	ENSMUST00000003705	ENSEMBL	cdna:known chromosome:NCBIM37:2:112333121:112474730:1 gene:ENSMUSG00000003604 gene_biotype:protein_coding transcript_biotype:protein_coding	FALSE	112492964	112634573	GO:0006915 // GO:0006916 // GO:0006916	apoptotic process // anti-apoptosis // anti-apoptosis	GO:0005622 // GO:0005622 // GO:0005624 // GO:0005624 // GO:0016020	intracellular // intracellular // membrane fraction // membrane fraction // membrane	GO:0003674	molecular_function	---	---	3
17375275	Pdia3	protein disulfide isomerase associated 3	ENSMUST00000028683	ENSEMBL	cdna:known chromosome:NCBIM37:2:121239511:121264423:1 gene:ENSMUSG00000027248 gene_biotype:protein_coding transcript_biotype:protein_coding	FALSE	121413775	121438687	GO:0006662 // GO:0043065 // GO:0045454 // GO:0055114	glycerol ether metabolic process // positive regulation of apoptotic process // cell redox homeostasis // oxidation-reduction process	GO:0005783 // GO:0005783	endoplasmic reticulum // endoplasmic reticulum	GO:0003756 // GO:0009055 // GO:0015035 // GO:0016853	protein disulfide isomerase activity // electron carrier activity // protein disulfide oxidoreductase activity // isomerase activity	---	---	3
17379808	Cse1l	chromosome segregation 1-like (S. cerevisiae)	ENSMUST00000002790	ENSEMBL	cdna:known chromosome:NCBIM37:2:166731559:166771889:1 gene:ENSMUSG00000002718 gene_biotype:protein_coding transcript_biotype:protein_coding	FALSE	166906040	166946389	GO:0006810 // GO:0006886 // GO:0015031	transport // intracellular protein transport // protein transport	GO:0005634 // GO:0005737	nucleus // cytoplasm	GO:0008565	protein transporter activity	---	---	3
17380840	2310003C23Rik	RIKEN cDNA 2310003C23 gene	ENSMUST00000029090	ENSEMBL	cdna:known chromosome:NCBIM37:2:180444822:180453438:1 gene:ENSMUSG00000027573 gene_biotype:protein_coding transcript_biotype:protein_coding	FALSE	180710117	180718733	GO:0008150	biological_process	GO:0005575 // GO:0005634	cellular_component // nucleus	GO:0003674	molecular_function	---	---	3
17382802	Ubac1	ubiquitin associated domain containing 1	NM_133835	RefSeq	Mus musculus ubiquitin associated domain containing 1 (Ubac1), mRNA.	FALSE	25996958	26021760	GO:0008150	biological_process	GO:0005737 // GO:0005794 // GO:0005886	cytoplasm // Golgi apparatus // plasma membrane	GO:0003674	molecular_function	---	---	3
17383188	Surf4	surfeit gene 4	ENSMUST00000015011	ENSEMBL	cdna:known chromosome:NCBIM37:2:26775560:26789448:-1 gene:ENSMUSG00000014867 gene_biotype:protein_coding transcript_biotype:protein_coding	FALSE	26920040	26933928	GO:0007030 // GO:0010638	Golgi organization // positive regulation of organelle organization	GO:0005783 // GO:0005793 // GO:0005794 // GO:0016020 // GO:0016021	endoplasmic reticulum // endoplasmic reticulum-Golgi intermediate compartment // Golgi apparatus // membrane // integral to membrane	---	---	---	---	3
17383886	1110008P14Rik	RIKEN cDNA 1110008P14 gene	NM_198001	RefSeq	Mus musculus RIKEN cDNA 1110008P14 gene (1110008P14Rik), mRNA.	FALSE	32377097	32381938	GO:0008150	biological_process	GO:0005575	cellular_component	GO:0003674	molecular_function	---	---	3
17385879	Cobll1	Cobl-like 1	NM_177025	RefSeq	Mus musculus Cobl-like 1 (Cobll1), transcript variant 1, mRNA.	FALSE	65088339	65239403	GO:0008150	biological_process	GO:0005575	cellular_component	GO:0003674	molecular_function	---	---	3
17387485	Zdhhc5	zinc finger, DHHC domain containing 5	NM_144887	RefSeq	Mus musculus zinc finger, DHHC domain containing 5 (Zdhhc5), mRNA.	FALSE	84687920	84715180	GO:0018345	protein palmitoylation	GO:0005886 // GO:0016020 // GO:0016021	plasma membrane // membrane // integral to membrane	GO:0005515 // GO:0008270 // GO:0016740 // GO:0016746 // GO:0046872	protein binding // zinc ion binding // transferase activity // transferase activity, transferring acyl groups // metal ion binding	---	---	3
17388573	Hsd17b12	hydroxysteroid (17-beta) dehydrogenase 12	ENSMUST00000028619	ENSEMBL	cdna:known chromosome:NCBIM37:2:93872846:93998121:-1 gene:ENSMUSG00000027195 gene_biotype:protein_coding transcript_biotype:protein_coding	FALSE	94032689	94157964	GO:0006694 // GO:0008152 // GO:0008610 // GO:0010811 // GO:0030198 // GO:0055114	steroid biosynthetic process // metabolic process // lipid biosynthetic process // positive regulation of cell-substrate adhesion // extracellular matrix organization // oxidation-reduction process	GO:0005783 // GO:0016020 // GO:0016021 // GO:0031012	endoplasmic reticulum // membrane // integral to membrane // extracellular matrix	GO:0000166 // GO:0001968 // GO:0004303 // GO:0005518 // GO:0008201 // GO:0016491	nucleotide binding // fibronectin binding // estradiol 17-beta-dehydrogenase activity // collagen binding // heparin binding // oxidoreductase activity	---	---	3
17390066	Ehd4	EH-domain containing 4	ENSMUST00000028755	ENSEMBL	cdna:known chromosome:NCBIM37:2:119914911:119980342:-1 gene:ENSMUSG00000027293 gene_biotype:protein_coding transcript_biotype:protein_coding	FALSE	120089175	120154606	GO:0006907 // GO:0030100 // GO:0032456 // GO:0050731 // GO:0051260 // GO:0071363	pinocytosis // regulation of endocytosis // endocytic recycling // positive regulation of peptidyl-tyrosine phosphorylation // protein homooligomerization // cellular response to growth factor stimulus	GO:0005768 // GO:0005783 // GO:0005886 // GO:0016020 // GO:0048471 // GO:0055038	endosome // endoplasmic reticulum // plasma membrane // membrane // perinuclear region of cytoplasm // recycling endosome membrane	GO:0000166 // GO:0003924 // GO:0005509 // GO:0005515 // GO:0005524 // GO:0005525	nucleotide binding // GTPase activity // calcium ion binding // protein binding // ATP binding // GTP binding	---	---	3
17392333	Rrbp1	ribosome binding protein 1	NM_024281	RefSeq	Mus musculus ribosome binding protein 1 (Rrbp1), transcript variant 1, mRNA.	FALSE	143947395	144011263	GO:0006810 // GO:0015031	transport // protein transport	GO:0005783 // GO:0016020 // GO:0016021 // GO:0030176	endoplasmic reticulum // membrane // integral to membrane // integral to endoplasmic reticulum membrane	---	---	---	---	3
17394993	---	---	ENSMUST00000157880	ENSEMBL	ncrna:snoRNA chromosome:NCBIM37:2:171131668:171131931:-1 gene:ENSMUSG00000088505 gene_biotype:snoRNA transcript_biotype:snoRNA	FALSE	171306168	171306431	---	---	---	---	---	---	---	---	3
17396205	Mtfr1	mitochondrial fission regulator 1	NM_001253391	RefSeq	Mus musculus mitochondrial fission regulator 1 (Mtfr1), nuclear gene encoding mitochondrial protein, transcript variant 1, mRNA.	FALSE	19187327	19220817	GO:0009060	aerobic respiration	GO:0005739 // GO:0005886	mitochondrion // plasma membrane	---	---	---	---	3
17396383	Tnfsf10	tumor necrosis factor (ligand) superfamily, member 10	ENSMUST00000046383	ENSEMBL	cdna:known chromosome:NCBIM37:3:27215950:27238587:1 gene:ENSMUSG00000039304 gene_biotype:protein_coding transcript_biotype:protein_coding	FALSE	27317028	27342427	GO:0006915 // GO:0006955 // GO:0043065 // GO:0043280 // GO:0090200 // GO:2001238	apoptotic process // immune response // positive regulation of apoptotic process // positive regulation of cysteine-type endopeptidase activity involved in apoptotic process // positive regulation of release of cytochrome c from mitochondria // positive regulation of extrinsic apoptotic signaling pathway	GO:0005615 // GO:0016020 // GO:0016021	extracellular space // membrane // integral to membrane	GO:0005125 // GO:0005164	cytokine activity // tumor necrosis factor receptor binding	---	---	3
17396604	Gpr160	G protein-coupled receptor 160	NM_001134385	RefSeq	Mus musculus G protein-coupled receptor 160 (Gpr160), transcript variant 1, mRNA.	FALSE	30855950	30897192	GO:0007165 // GO:0007186	signal transduction // G-protein coupled receptor signaling pathway	GO:0005886 // GO:0016020 // GO:0016021	plasma membrane // membrane // integral to membrane	GO:0004871 // GO:0004872 // GO:0004930	signal transducer activity // receptor activity // G-protein coupled receptor activity	---	---	3
17396876	---	---	ENSMUST00000175566 // ENSMUST00000175566	ENSEMBL // ENSEMBL	ncrna:miRNA chromosome:NCBIM37:3:34489443:34489530:1 gene:ENSMUSG00000093307 gene_biotype:miRNA transcript_biotype:miRNA // ncrna:miRNA chromosome:NCBIM37:3:34489443:34489530:1 gene:ENSMUSG00000093307 gene_biotype:miRNA transcript_biotype:miRNA	FALSE // FALSE	34590521	34590608	---	---	---	---	---	---	---	---	3
17401261	Bcl2l15	BCLl2-like 15	ENSMUST00000062945	ENSEMBL	cdna:known chromosome:NCBIM37:3:103636524:103642571:1 gene:ENSMUSG00000044165 gene_biotype:protein_coding transcript_biotype:protein_coding	FALSE	103832601	103854618	GO:0008150	biological_process	GO:0005634 // GO:0005829	nucleus // cytosol	GO:0003674	molecular_function	---	---	3
17402558	Elovl6	ELOVL family member 6, elongation of long chain fatty acids (yeast)	NM_130450	RefSeq	Mus musculus ELOVL family member 6, elongation of long chain fatty acids (yeast) (Elovl6), mRNA.	FALSE	129532386	129638495	GO:0006633 // GO:0008610 // GO:0019367 // GO:0030497 // GO:0034625 // GO:0042759	fatty acid biosynthetic process // lipid biosynthetic process // fatty acid elongation, saturated fatty acid // fatty acid elongation // fatty acid elongation, monounsaturated fatty acid // long-chain fatty acid biosynthetic process	GO:0005783 // GO:0016020 // GO:0016021 // GO:0030176	endoplasmic reticulum // membrane // integral to membrane // integral to endoplasmic reticulum membrane	GO:0009922 // GO:0016740 // GO:0016747	fatty acid elongase activity // transferase activity // transferase activity, transferring acyl groups other than amino-acyl groups	---	---	3
17402936	Slc39a8	solute carrier family 39 (metal ion transporter), member 8	NM_001135150	RefSeq	Mus musculus solute carrier family 39 (metal ion transporter), member 8 (Slc39a8), transcript variant 1, mRNA.	FALSE	135825279	135888572	GO:0006810 // GO:0006811 // GO:0006829 // GO:0030001 // GO:0055085	transport // ion transport // zinc ion transport // metal ion transport // transmembrane transport	GO:0016020 // GO:0016021 // GO:0031090	membrane // integral to membrane // organelle membrane	GO:0046873	metal ion transmembrane transporter activity	---	---	3
17404474	1600012F09Rik	RIKEN cDNA 1600012F09 gene	BC083111	GenBank	Mus musculus RIKEN cDNA 1600012F09 gene, mRNA (cDNA clone MGC:102410 IMAGE:5329860), complete cds.	FALSE	28763531	28765392	GO:0008150	biological_process	GO:0005575	cellular_component	GO:0003674	molecular_function	---	---	3
17405414	Serp1	stress-associated endoplasmic reticulum protein 1	NM_030685	RefSeq	Mus musculus stress-associated endoplasmic reticulum protein 1 (Serp1), mRNA.	FALSE	58521734	58525884	GO:0001501 // GO:0006006 // GO:0006486 // GO:0006810 // GO:0009791 // GO:0010259 // GO:0015031 // GO:0030968 // GO:0032024 // GO:0045727 // GO:0046622 // GO:0048644 // GO:0060124	skeletal system development // glucose metabolic process // protein glycosylation // transport // post-embryonic development // multicellular organismal aging // protein transport // endoplasmic reticulum unfolded protein response // positive regulation of insulin secretion // positive regulation of translation // positive regulation of organ growth // muscle organ morphogenesis // positive regul…	GO:0005783 // GO:0016020 // GO:0016021	endoplasmic reticulum // membrane // integral to membrane	---	---	---	---	3
17408793	Capza1	capping protein (actin filament) muscle Z-line, alpha 1	NM_009797	RefSeq	Mus musculus capping protein (actin filament) muscle Z-line, alpha 1 (Capza1), mRNA.	FALSE	104822779	104864505	GO:0030036 // GO:0051693	actin cytoskeleton organization // actin filament capping	GO:0005737 // GO:0005856 // GO:0008290 // GO:0016020 // GO:0030863 // GO:0071203	cytoplasm // cytoskeleton // F-actin capping protein complex // membrane // cortical cytoskeleton // WASH complex	GO:0003779	actin binding	---	---	3
17410381	Rpl34	ribosomal protein L34	NM_026724	RefSeq	Mus musculus ribosomal protein L34 (Rpl34), transcript variant 1, mRNA.	FALSE	130726831	130730398	---	---	GO:0005739	mitochondrion	GO:0003674	molecular_function	---	---	3
17411527	Lyn	Yamaguchi sarcoma viral (v-yes-1) oncogene homolog	NM_001111096	RefSeq	Mus musculus Yamaguchi sarcoma viral (v-yes-1) oncogene homolog (Lyn), transcript variant 1, mRNA.	FALSE	3678102	3813122	GO:0001782 // GO:0001817 // GO:0001933 // GO:0002431 // GO:0002513 // GO:0002553 // GO:0002576 // GO:0002762 // GO:0002768 // GO:0002774 // GO:0002902 // GO:0006468 // GO:0006954 // GO:0006974 // GO:0007165 // GO:0007169 // GO:0008284 // GO:0008285 // GO:0008285 // GO:0009725 // GO:0010741 // GO:0010976 // GO:0016310 // GO:0018108 // GO:0018108 // GO:0030097 // GO:0030218 // GO:0030335 // GO:0030…	B cell homeostasis // regulation of cytokine production // negative regulation of protein phosphorylation // Fc receptor mediated stimulatory signaling pathway // tolerance induction to self antigen // histamine secretion by mast cell // platelet degranulation // negative regulation of myeloid leukocyte differentiation // immune response-regulating cell surface receptor signaling pathway // Fc re…	GO:0005623 // GO:0005624 // GO:0005634 // GO:0005634 // GO:0005737 // GO:0005758 // GO:0005794 // GO:0005886 // GO:0005886 // GO:0014069 // GO:0016020 // GO:0030061 // GO:0031966 // GO:0034666 // GO:0043231 // GO:0045121	cell // membrane fraction // nucleus // nucleus // cytoplasm // mitochondrial intermembrane space // Golgi apparatus // plasma membrane // plasma membrane // postsynaptic density // membrane // mitochondrial crista // mitochondrial membrane // alpha2-beta1 integrin complex // intracellular membrane-bounded organelle // membrane raft	GO:0000166 // GO:0004672 // GO:0004713 // GO:0004713 // GO:0004715 // GO:0005102 // GO:0005128 // GO:0005161 // GO:0005178 // GO:0005515 // GO:0005524 // GO:0016301 // GO:0016740 // GO:0016772 // GO:0017124 // GO:0019899 // GO:0031625 // GO:0032403 // GO:0032403 // GO:0043208 // GO:0044325 // GO:0051219	nucleotide binding // protein kinase activity // protein tyrosine kinase activity // protein tyrosine kinase activity // non-membrane spanning protein tyrosine kinase activity // receptor binding // erythropoietin receptor binding // platelet-derived growth factor receptor binding // integrin binding // protein binding // ATP binding // kinase activity // transferase activity // transferase activ…	---	---	3
17413832	Nans	N-acetylneuraminic acid synthase (sialic acid synthase)	ENSMUST00000030018	ENSEMBL	cdna:known chromosome:NCBIM37:4:46502120:46516504:1 gene:ENSMUSG00000028334 gene_biotype:protein_coding transcript_biotype:protein_coding	FALSE	46489248	46503632	GO:0008152	metabolic process	GO:0005829	cytosol	GO:0047444	N-acylneuraminate-9-phosphate synthase activity	---	---	3
17415434	5830433M19Rik	RIKEN cDNA 5830433M19 gene	ENSMUST00000153294	ENSEMBL	cdna:known chromosome:NCBIM37:4:94216387:94223457:-1 gene:ENSMUSG00000028578 gene_biotype:protein_coding transcript_biotype:processed_transcript	FALSE	94556546	94557078	GO:0006915 // GO:0008150	apoptotic process // biological_process	GO:0005575	cellular_component	GO:0003674	molecular_function	---	---	3
17417767	Elovl1	elongation of very long chain fatty acids (FEN1/Elo2, SUR4/Elo3, yeast)-like 1	NM_001039176	RefSeq	Mus musculus elongation of very long chain fatty acids (FEN1/Elo2, SUR4/Elo3, yeast)-like 1 (Elovl1), transcript variant 1, mRNA.	FALSE	118428093	118432953	GO:0006633 // GO:0008610 // GO:0019367 // GO:0030148 // GO:0030148 // GO:0034625 // GO:0042761	fatty acid biosynthetic process // lipid biosynthetic process // fatty acid elongation, saturated fatty acid // sphingolipid biosynthetic process // sphingolipid biosynthetic process // fatty acid elongation, monounsaturated fatty acid // very long-chain fatty acid biosynthetic process	GO:0005783 // GO:0016020 // GO:0016021	endoplasmic reticulum // membrane // integral to membrane	GO:0009922 // GO:0016740	fatty acid elongase activity // transferase activity	---	---	3
17418357	Yrdc	yrdC domain containing (E.coli)	ENSMUST00000102628	ENSEMBL	cdna:known chromosome:NCBIM37:4:124527923:124532486:1 gene:ENSMUSG00000028889 gene_biotype:protein_coding transcript_biotype:protein_coding	FALSE	124850679	124855242	GO:0051051	negative regulation of transport	GO:0005739 // GO:0016020	mitochondrion // membrane	GO:0005515	protein binding	---	---	3
17422844	Sdf4	stromal cell derived factor 4	NM_011341	RefSeq	Mus musculus stromal cell derived factor 4 (Sdf4), mRNA.	FALSE	155992872	156013610	GO:0009650 // GO:0009650 // GO:0017156 // GO:0021549 // GO:0045471 // GO:0070625	UV protection // UV protection // calcium ion-dependent exocytosis // cerebellum development // response to ethanol // zymogen granule exocytosis	GO:0005625 // GO:0005737 // GO:0005770 // GO:0005770 // GO:0005794 // GO:0005796 // GO:0005886	soluble fraction // cytoplasm // late endosome // late endosome // Golgi apparatus // Golgi lumen // plasma membrane	GO:0005509 // GO:0005509 // GO:0042802	calcium ion binding // calcium ion binding // identical protein binding	---	---	3
17423525	Cpne3	copine III	NM_027769	RefSeq	Mus musculus copine III (Cpne3), mRNA.	FALSE	19519252	19570108	GO:0006468	protein phosphorylation	GO:0005829	cytosol	GO:0004674	protein serine/threonine kinase activity	---	---	3
17424023	Ndufb6	NADH dehydrogenase (ubiquinone) 1 beta subcomplex, 6	ENSMUST00000095128	ENSEMBL	cdna:known chromosome:NCBIM37:4:40217624:40226454:-1 gene:ENSMUSG00000071014 gene_biotype:protein_coding transcript_biotype:protein_coding	FALSE	40270591	40279421	GO:0006810 // GO:0022900	transport // electron transport chain	GO:0005634 // GO:0005739 // GO:0005739 // GO:0005743 // GO:0005747 // GO:0016020 // GO:0016021 // GO:0031966 // GO:0070469	nucleus // mitochondrion // mitochondrion // mitochondrial inner membrane // mitochondrial respiratory chain complex I // membrane // integral to membrane // mitochondrial membrane // respiratory chain	---	---	---	---	3
17424077	B4galt1	UDP-Gal:betaGlcNAc beta 1,4- galactosyltransferase, polypeptide 1	NM_022305	RefSeq	Mus musculus UDP-Gal:betaGlcNAc beta 1,4- galactosyltransferase, polypeptide 1 (B4galt1), mRNA.	FALSE	40804602	40854005	GO:0002064 // GO:0002526 // GO:0005975 // GO:0005989 // GO:0006012 // GO:0006486 // GO:0007155 // GO:0007339 // GO:0007339 // GO:0007341 // GO:0008285 // GO:0008285 // GO:0009101 // GO:0009312 // GO:0009312 // GO:0030198 // GO:0030879 // GO:0042060 // GO:0042127 // GO:0043065 // GO:0045136 // GO:0048754 // GO:0050900 // GO:0051270 // GO:0060046 // GO:0060054 // GO:0060055 // GO:0060058	epithelial cell development // acute inflammatory response // carbohydrate metabolic process // lactose biosynthetic process // galactose metabolic process // protein glycosylation // cell adhesion // binding of sperm to zona pellucida // binding of sperm to zona pellucida // penetration of zona pellucida // negative regulation of cell proliferation // negative regulation of cell proliferation //…	GO:0000138 // GO:0005576 // GO:0005794 // GO:0005794 // GO:0005886 // GO:0009897 // GO:0009986 // GO:0009986 // GO:0016020 // GO:0016021 // GO:0016323 // GO:0030057 // GO:0030112 // GO:0031526	Golgi trans cisterna // extracellular region // Golgi apparatus // Golgi apparatus // plasma membrane // external side of plasma membrane // cell surface // cell surface // membrane // integral to membrane // basolateral plasma membrane // desmosome // glycocalyx // brush border membrane	GO:0003831 // GO:0003831 // GO:0003831 // GO:0003945 // GO:0004461 // GO:0008092 // GO:0008378 // GO:0016740 // GO:0016757 // GO:0035250 // GO:0042803 // GO:0043014 // GO:0046872 // GO:0048487	beta-N-acetylglucosaminylglycopeptide beta-1,4-galactosyltransferase activity // beta-N-acetylglucosaminylglycopeptide beta-1,4-galactosyltransferase activity // beta-N-acetylglucosaminylglycopeptide beta-1,4-galactosyltransferase activity // N-acetyllactosamine synthase activity // lactose synthase activity // cytoskeletal protein binding // galactosyltransferase activity // transferase activity…	---	---	3
17425160	Erp44	endoplasmic reticulum protein 44	NM_029572	RefSeq	Mus musculus endoplasmic reticulum protein 44 (Erp44), mRNA.	FALSE	48193323	48279589	GO:0006457 // GO:0006950 // GO:0006986 // GO:0009100 // GO:0045454	protein folding // response to stress // response to unfolded protein // glycoprotein metabolic process // cell redox homeostasis	GO:0005783 // GO:0005788 // GO:0005789 // GO:0005793	endoplasmic reticulum // endoplasmic reticulum lumen // endoplasmic reticulum membrane // endoplasmic reticulum-Golgi intermediate compartment	GO:0003756 // GO:0005515	protein disulfide isomerase activity // protein binding	---	---	3
17428186	---	---	ENSMUST00000150239	ENSEMBL	cdna:known chromosome:NCBIM37:4:109076414:109078760:-1 gene:ENSMUSG00000085873 gene_biotype:antisense transcript_biotype:antisense	FALSE	109403794	109406155	---	---	---	---	---	---	---	---	3
17428253	Slc5a9	solute carrier family 5 (sodium/glucose cotransporter), member 9	ENSMUST00000102721	ENSEMBL	cdna:known chromosome:NCBIM37:4:111547980:111575523:-1 gene:ENSMUSG00000028544 gene_biotype:protein_coding transcript_biotype:protein_coding	FALSE	111875375	111902918	GO:0006810 // GO:0006811 // GO:0006814 // GO:0055085	transport // ion transport // sodium ion transport // transmembrane transport	GO:0016020 // GO:0016021	membrane // integral to membrane	GO:0005215	transporter activity	---	---	3
17428430	Cmpk1	cytidine monophosphate (UMP-CMP) kinase 1	ENSMUST00000030491	ENSEMBL	cdna:known chromosome:NCBIM37:4:114631941:114659846:-1 gene:ENSMUSG00000028719 gene_biotype:protein_coding transcript_biotype:protein_coding	FALSE	114959336	114987241	GO:0006139 // GO:0006221 // GO:0006225 // GO:0006227 // GO:0006240 // GO:0016310 // GO:0046705 // GO:0046939	nucleobase-containing compound metabolic process // pyrimidine nucleotide biosynthetic process // UDP biosynthetic process // dUDP biosynthetic process // dCDP biosynthetic process // phosphorylation // CDP biosynthetic process // nucleotide phosphorylation	GO:0005625 // GO:0005634 // GO:0005737	soluble fraction // nucleus // cytoplasm	GO:0000166 // GO:0004127 // GO:0005524 // GO:0016301 // GO:0016740 // GO:0016776 // GO:0019201 // GO:0019205 // GO:0033862	nucleotide binding // cytidylate kinase activity // ATP binding // kinase activity // transferase activity // phosphotransferase activity, phosphate group as acceptor // nucleotide kinase activity // nucleobase-containing compound kinase activity // UMP kinase activity	---	---	3
17430630	Zcchc17	zinc finger, CCHC domain containing 17	NM_153160	RefSeq	Mus musculus zinc finger, CCHC domain containing 17 (Zcchc17), mRNA.	FALSE	130315383	130359943	---	---	GO:0005634 // GO:0005730 // GO:0022625 // GO:0030529	nucleus // nucleolus // cytosolic large ribosomal subunit // ribonucleoprotein complex	GO:0003676 // GO:0003723 // GO:0008270 // GO:0046872	nucleic acid binding // RNA binding // zinc ion binding // metal ion binding	GenMAPP	mRNA_processing_binding_Reactome	3
17430809	Rcc1	regulator of chromosome condensation 1	NM_001197082	RefSeq	Mus musculus regulator of chromosome condensation 1 (Rcc1), transcript variant 1, mRNA.	FALSE	132331919	132351636	GO:0000082 // GO:0007049 // GO:0007052 // GO:0007059 // GO:0007067 // GO:0007088 // GO:0007090 // GO:0050790 // GO:0051225 // GO:0051301	G1/S transition of mitotic cell cycle // cell cycle // mitotic spindle organization // chromosome segregation // mitosis // regulation of mitosis // regulation of S phase of mitotic cell cycle // regulation of catalytic activity // spindle assembly // cell division	GO:0000790 // GO:0000794 // GO:0005634 // GO:0005737 // GO:0031965	nuclear chromatin // condensed nuclear chromosome // nucleus // cytoplasm // nuclear membrane	GO:0003677 // GO:0003682 // GO:0005085 // GO:0005087 // GO:0005087 // GO:0031492 // GO:0042393	DNA binding // chromatin binding // guanyl-nucleotide exchange factor activity // Ran guanyl-nucleotide exchange factor activity // Ran guanyl-nucleotide exchange factor activity // nucleosomal DNA binding // histone binding	---	---	3
17431895	Mrto4	MRT4, mRNA turnover 4, homolog (S. cerevisiae)	NM_023536	RefSeq	Mus musculus MRT4, mRNA turnover 4, homolog (S. cerevisiae) (Mrto4), mRNA.	FALSE	139347435	139352576	GO:0008150 // GO:0042254	biological_process // ribosome biogenesis	GO:0005622 // GO:0005634 // GO:0005840 // GO:0030529	intracellular // nucleus // ribosome // ribonucleoprotein complex	GO:0003674	molecular_function	---	---	3
17433353	Vamp3	vesicle-associated membrane protein 3	NM_009498	RefSeq	Mus musculus vesicle-associated membrane protein 3 (Vamp3), mRNA.	FALSE	151047300	151057953	GO:0001921 // GO:0006461 // GO:0006810 // GO:0015031 // GO:0016192 // GO:0017156 // GO:0034446 // GO:0042147	positive regulation of receptor recycling // protein complex assembly // transport // protein transport // vesicle-mediated transport // calcium ion-dependent exocytosis // substrate adhesion-dependent cell spreading // retrograde transport, endosome to Golgi	GO:0005792 // GO:0005886 // GO:0005886 // GO:0016020 // GO:0016021 // GO:0016324 // GO:0019717 // GO:0030054 // GO:0030136 // GO:0030665 // GO:0031201 // GO:0031410 // GO:0043229 // GO:0045202 // GO:0055037	microsome // plasma membrane // plasma membrane // membrane // integral to membrane // apical plasma membrane // synaptosome // cell junction // clathrin-coated vesicle // clathrin coated vesicle membrane // SNARE complex // cytoplasmic vesicle // intracellular organelle // synapse // recycling endosome	GO:0000149 // GO:0005515 // GO:0017075	SNARE binding // protein binding // syntaxin-1 binding	---	---	3
17437213	Cd38	CD38 antigen	NM_007646	RefSeq	Mus musculus CD38 antigen (Cd38), mRNA.	FALSE	43868809	43912375	GO:0001666 // GO:0007204 // GO:0008152 // GO:0009725 // GO:0030307 // GO:0030890 // GO:0030890 // GO:0032024 // GO:0033194 // GO:0042493 // GO:0043066 // GO:0045779 // GO:0045892 // GO:0045893 // GO:0045907 // GO:0050853 // GO:0060292	response to hypoxia // elevation of cytosolic calcium ion concentration // metabolic process // response to hormone stimulus // positive regulation of cell growth // positive regulation of B cell proliferation // positive regulation of B cell proliferation // positive regulation of insulin secretion // response to hydroperoxide // response to drug // negative regulation of apoptotic process // ne…	GO:0005634 // GO:0005792 // GO:0005886 // GO:0009986 // GO:0016020 // GO:0016021	nucleus // microsome // plasma membrane // cell surface // membrane // integral to membrane	GO:0000166 // GO:0003953 // GO:0016787 // GO:0016798 // GO:0016849	nucleotide binding // NAD+ nucleosidase activity // hydrolase activity // hydrolase activity, acting on glycosyl bonds // phosphorus-oxygen lyase activity	---	---	3
17440553	Ddx51	DEAD (Asp-Glu-Ala-Asp) box polypeptide 51	NM_027156	RefSeq	Mus musculus DEAD (Asp-Glu-Ala-Asp) box polypeptide 51 (Ddx51), mRNA.	FALSE	110653451	110660496	GO:0006364 // GO:0008150 // GO:0042254	rRNA processing // biological_process // ribosome biogenesis	GO:0005575 // GO:0005634	cellular_component // nucleus	GO:0000166 // GO:0003676 // GO:0003723 // GO:0004386 // GO:0005524 // GO:0008026 // GO:0016787	nucleotide binding // nucleic acid binding // RNA binding // helicase activity // ATP binding // ATP-dependent helicase activity // hydrolase activity	---	---	3
17445089	Fry	furry homolog (Drosophila)	NM_172887	RefSeq	Mus musculus furry homolog (Drosophila) (Fry), mRNA.	FALSE	150118667	150497753	GO:0008150	biological_process	GO:0005575	cellular_component	GO:0003674	molecular_function	---	---	3
17445440	Steap1	six transmembrane epithelial antigen of the prostate 1	NM_027399	RefSeq	Mus musculus six transmembrane epithelial antigen of the prostate 1 (Steap1), mRNA.	FALSE	5736317	5749326	GO:0006810 // GO:0006811 // GO:0022900 // GO:0055072 // GO:0055114	transport // ion transport // electron transport chain // iron ion homeostasis // oxidation-reduction process	GO:0005768 // GO:0016020 // GO:0016021	endosome // membrane // integral to membrane	GO:0016491 // GO:0046872	oxidoreductase activity // metal ion binding	---	---	3
17445624	Cycs // Cycs	cytochrome c, somatic // cytochrome c, somatic	NM_007808 // NM_007808	RefSeq // RefSeq	Mus musculus cytochrome c, somatic (Cycs), nuclear gene encoding mitochondrial protein, mRNA. // Mus musculus cytochrome c, somatic (Cycs), nuclear gene encoding mitochondrial protein, mRNA.	FALSE // FALSE	13121307	13121782	GO:0006123 // GO:0006309 // GO:0006915 // GO:0006915 // GO:0006979 // GO:0008635 // GO:0042743 // GO:0043065 // GO:0006123 // GO:0006309 // GO:0006915 // GO:0006915 // GO:0006979 // GO:0008635 // GO:0042743 // GO:0043065	mitochondrial electron transport, cytochrome c to oxygen // apoptotic DNA fragmentation // apoptotic process // apoptotic process // response to oxidative stress // activation of cysteine-type endopeptidase activity involved in apoptotic process by cytochrome c // hydrogen peroxide metabolic process // positive regulation of apoptotic process // mitochondrial electron transport, cytochrome c to o…	GO:0005625 // GO:0005625 // GO:0005634 // GO:0005739 // GO:0005739 // GO:0005829 // GO:0005829 // GO:0005625 // GO:0005625 // GO:0005634 // GO:0005739 // GO:0005739 // GO:0005829 // GO:0005829	soluble fraction // soluble fraction // nucleus // mitochondrion // mitochondrion // cytosol // cytosol // soluble fraction // soluble fraction // nucleus // mitochondrion // mitochondrion // cytosol // cytosol	GO:0009055 // GO:0020037 // GO:0045155 // GO:0009055 // GO:0020037 // GO:0045155	electron carrier activity // heme binding // electron transporter, transferring electrons from CoQH2-cytochrome c reductase complex and cytochrome c oxidase complex activity // electron carrier activity // heme binding // electron transporter, transferring electrons from CoQH2-cytochrome c reductase complex and cytochrome c oxidase complex activity	GenMAPP // GenMAPP // GenMAPP // GenMAPP // GenMAPP // GenMAPP // GenMAPP // GenMAPP // GenMAPP // GenMAPP	Apoptosis // Apoptosis_GenMAPP // Electron_Transport_Chain // Apoptosis_KEGG // HSP70_and_Apoptosis // Apoptosis // Apoptosis_GenMAPP // Electron_Transport_Chain // Apoptosis_KEGG // HSP70_and_Apoptosis	3
17446058	---	---	ENSMUST00000157734 // ENSMUST00000157734	ENSEMBL // ENSEMBL	ncrna:rRNA chromosome:NCBIM37:5:23180107:23180199:-1 gene:ENSMUSG00000088359 gene_biotype:rRNA transcript_biotype:rRNA // ncrna:rRNA chromosome:NCBIM37:5:23180107:23180199:-1 gene:ENSMUSG00000088359 gene_biotype:rRNA transcript_biotype:rRNA	FALSE // FALSE	23674289	23674381	---	---	---	---	---	---	---	---	3
17447835	Prom1	prominin 1	NM_001163577	RefSeq	Mus musculus prominin 1 (Prom1), transcript variant 2, mRNA.	FALSE	43993622	44102032	GO:0010842 // GO:0045494 // GO:0060042 // GO:0060219 // GO:0060219 // GO:0072112 // GO:0072139 // GO:2000768	retina layer formation // photoreceptor cell maintenance // retina morphogenesis in camera-type eye // camera-type eye photoreceptor cell differentiation // camera-type eye photoreceptor cell differentiation // glomerular visceral epithelial cell differentiation // glomerular parietal epithelial cell differentiation // positive regulation of nephron tubule epithelial cell differentiation	GO:0001750 // GO:0005615 // GO:0005886 // GO:0005887 // GO:0005902 // GO:0005903 // GO:0005929 // GO:0009986 // GO:0009986 // GO:0016020 // GO:0016021 // GO:0016324 // GO:0032420 // GO:0042622 // GO:0042995 // GO:0071914	photoreceptor outer segment // extracellular space // plasma membrane // integral to plasma membrane // microvillus // brush border // cilium // cell surface // cell surface // membrane // integral to membrane // apical plasma membrane // stereocilium // photoreceptor outer segment membrane // cell projection // prominosome	GO:0042805 // GO:0045296	actinin binding // cadherin binding	---	---	3
17450121	Plac8	placenta-specific 8	ENSMUST00000097437	ENSEMBL	cdna:known chromosome:NCBIM37:5:100982745:100991877:-1 gene:ENSMUSG00000029322 gene_biotype:protein_coding transcript_biotype:protein_coding	FALSE	100553725	100572245	GO:0008284 // GO:0009409 // GO:0040015 // GO:0042742 // GO:0043066 // GO:0043066 // GO:0045944 // GO:0045944 // GO:0050873	positive regulation of cell proliferation // response to cold // negative regulation of multicellular organism growth // defense response to bacterium // negative regulation of apoptotic process // negative regulation of apoptotic process // positive regulation of transcription from RNA polymerase II promoter // positive regulation of transcription from RNA polymerase II promoter // brown fat cel…	GO:0005634	nucleus	GO:0003682 // GO:0005515	chromatin binding // protein binding	---	---	3
17450727	Tmed5	transmembrane emp24 protein transport domain containing 5	ENSMUST00000002837	ENSEMBL	cdna:known chromosome:NCBIM37:5:108550646:108561639:-1 gene:ENSMUSG00000063406 gene_biotype:protein_coding transcript_biotype:protein_coding	FALSE	108106366	108132620	GO:0006810 // GO:0015031 // GO:0090161	transport // protein transport // Golgi ribbon formation	GO:0005783 // GO:0005793 // GO:0005794 // GO:0005801 // GO:0016020 // GO:0016021 // GO:0070971	endoplasmic reticulum // endoplasmic reticulum-Golgi intermediate compartment // Golgi apparatus // cis-Golgi network // membrane // integral to membrane // endoplasmic reticulum exit site	GO:0003674	molecular_function	---	---	3
17451886	Fbxw8	F-box and WD-40 domain protein 8	NM_172721	RefSeq	Mus musculus F-box and WD-40 domain protein 8 (Fbxw8), mRNA.	FALSE	118064981	118155458	GO:0006511 // GO:0060712 // GO:0060716	ubiquitin-dependent protein catabolic process // spongiotrophoblast layer development // labyrinthine layer blood vessel development	GO:0019005	SCF ubiquitin ligase complex	GO:0005515	protein binding	GenMAPP // GenMAPP	Apoptosis // Apoptosis_KEGG	3
17453797	Znhit1	zinc finger, HIT domain containing 1	ENSMUST00000156963	ENSEMBL	cdna:known chromosome:NCBIM37:5:137458034:137463891:-1 gene:ENSMUSG00000059518 gene_biotype:protein_coding transcript_biotype:protein_coding	FALSE	136982164	136988021	GO:0008150	biological_process	GO:0005575	cellular_component	GO:0003674 // GO:0046872	molecular_function // metal ion binding	---	---	3
17453839	Muc3	mucin 3, intestinal	AF027131	GenBank	Mus musculus mucin glycoprotein MUC3 mRNA, partial cds.	FALSE	137134922	137154131	GO:0008150	biological_process	GO:0009897 // GO:0016324 // GO:0016324	external side of plasma membrane // apical plasma membrane // apical plasma membrane	GO:0030165	PDZ domain binding	---	---	3
17454408	3110082I17Rik	RIKEN cDNA 3110082I17 gene	NM_028469	RefSeq	Mus musculus RIKEN cDNA 3110082I17 gene (3110082I17Rik), mRNA.	FALSE	139359739	139460534	GO:0008150	biological_process	GO:0005575	cellular_component	GO:0003674	molecular_function	---	---	3
17456176	Met	met proto-oncogene	ENSMUST00000115443	ENSEMBL	cdna:known chromosome:NCBIM37:6:17413800:17523980:1 gene:ENSMUSG00000009376 gene_biotype:protein_coding transcript_biotype:protein_coding	FALSE	17463800	17573980	GO:0000122 // GO:0000187 // GO:0001764 // GO:0001889 // GO:0001890 // GO:0007420 // GO:0007517 // GO:0007517 // GO:0007519 // GO:0010628 // GO:0010800 // GO:0010801 // GO:0010828 // GO:0010976 // GO:0014812 // GO:0014902 // GO:0016310 // GO:0030317 // GO:0030534 // GO:0033138 // GO:0042593 // GO:0045740 // GO:0045840 // GO:0045944 // GO:0046777 // GO:0046777 // GO:0048012 // GO:0048012 // GO:0048…	negative regulation of transcription from RNA polymerase II promoter // activation of MAPK activity // neuron migration // liver development // placenta development // brain development // muscle organ development // muscle organ development // skeletal muscle tissue development // positive regulation of gene expression // positive regulation of peptidyl-threonine phosphorylation // negative regu…	GO:0005615 // GO:0005737 // GO:0005886 // GO:0009925 // GO:0014069 // GO:0016020 // GO:0016021 // GO:0019861 // GO:0030425 // GO:0043005 // GO:0043025 // GO:0045211 // GO:0060076	extracellular space // cytoplasm // plasma membrane // basal plasma membrane // postsynaptic density // membrane // integral to membrane // flagellum // dendrite // neuron projection // neuronal cell body // postsynaptic membrane // excitatory synapse	GO:0000166 // GO:0004672 // GO:0004713 // GO:0004872 // GO:0005008 // GO:0005008 // GO:0005524 // GO:0008013 // GO:0016301 // GO:0016740 // GO:0032403 // GO:0043274 // GO:0043548 // GO:0046982	nucleotide binding // protein kinase activity // protein tyrosine kinase activity // receptor activity // hepatocyte growth factor-activated receptor activity // hepatocyte growth factor-activated receptor activity // ATP binding // beta-catenin binding // kinase activity // transferase activity // protein complex binding // phospholipase binding // phosphatidylinositol 3-kinase binding // protei…	---	---	3
17456506	Snd1	staphylococcal nuclease and tudor domain containing 1	NM_019776	RefSeq	Mus musculus staphylococcal nuclease and tudor domain containing 1 (Snd1), mRNA.	FALSE	28475139	28935162	GO:0006351 // GO:0006355 // GO:0008150 // GO:0031047	transcription, DNA-dependent // regulation of transcription, DNA-dependent // biological_process // gene silencing by RNA	GO:0005634 // GO:0005737 // GO:0005739 // GO:0016442	nucleus // cytoplasm // mitochondrion // RNA-induced silencing complex	GO:0003676 // GO:0004518 // GO:0016788	nucleic acid binding // nuclease activity // hydrolase activity, acting on ester bonds	---	---	3
17460572	Copg	coatomer protein complex, subunit gamma	ENSMUST00000113607	ENSEMBL	cdna:known chromosome:NCBIM37:6:87837808:87863589:1 gene:ENSMUSG00000030058 gene_biotype:protein_coding transcript_biotype:protein_coding	FALSE	87887814	87913595	GO:0006810 // GO:0006886 // GO:0015031 // GO:0016192 // GO:0051683 // GO:0072384	transport // intracellular protein transport // protein transport // vesicle-mediated transport // establishment of Golgi localization // organelle transport along microtubule	GO:0000139 // GO:0005634 // GO:0005737 // GO:0005794 // GO:0005798 // GO:0016020 // GO:0030117 // GO:0030126 // GO:0031410	Golgi membrane // nucleus // cytoplasm // Golgi apparatus // Golgi-associated vesicle // membrane // membrane coat // COPI vesicle coat // cytoplasmic vesicle	GO:0005198	structural molecule activity	---	---	3
17462437	Usp18	ubiquitin specific peptidase 18	NM_011909	RefSeq	Mus musculus ubiquitin specific peptidase 18 (Usp18), mRNA.	FALSE	121245906	121270917	GO:0006508 // GO:0006511 // GO:0032020	proteolysis // ubiquitin-dependent protein catabolic process // ISG15-protein conjugation	GO:0005634	nucleus	GO:0004221 // GO:0008233 // GO:0008234 // GO:0016787 // GO:0019785	ubiquitin thiolesterase activity // peptidase activity // cysteine-type peptidase activity // hydrolase activity // ISG15-specific protease activity	---	---	3
17462738	Clec4a3	C-type lectin domain family 4, member a3	NM_153197	RefSeq	Mus musculus C-type lectin domain family 4, member a3 (Clec4a3), transcript variant 1, mRNA.	FALSE	122952515	122969878	GO:0008150	biological_process	GO:0005575	cellular_component	GO:0003674 // GO:0004872	molecular_function // receptor activity	---	---	3
17463781	Emp1	epithelial membrane protein 1	NM_010128	RefSeq	Mus musculus epithelial membrane protein 1 (Emp1), mRNA.	FALSE	135362931	135383173	GO:0016049	cell growth	GO:0005886 // GO:0016020 // GO:0016021	plasma membrane // membrane // integral to membrane	---	---	---	---	3
17463883	Strap	serine/threonine kinase receptor associated protein	NM_011499	RefSeq	Mus musculus serine/threonine kinase receptor associated protein (Strap), mRNA.	FALSE	137735078	137751932	GO:0000122 // GO:0006397 // GO:0008380 // GO:0016310 // GO:0030512	negative regulation of transcription from RNA polymerase II promoter // mRNA processing // RNA splicing // phosphorylation // negative regulation of transforming growth factor beta receptor signaling pathway	GO:0005634 // GO:0005681 // GO:0005737 // GO:0005739 // GO:0005886 // GO:0030054	nucleus // spliceosomal complex // cytoplasm // mitochondrion // plasma membrane // cell junction	GO:0004872 // GO:0005102 // GO:0005515 // GO:0016301	receptor activity // receptor binding // protein binding // kinase activity	---	---	3
17464534	Samd9l	sterile alpha motif domain containing 9-like	NM_010156	RefSeq	Mus musculus sterile alpha motif domain containing 9-like (Samd9l), mRNA.	FALSE	3372257	3399571	GO:0008150	biological_process	GO:0005575	cellular_component	GO:0003674	molecular_function	---	---	3
17464718	Asns	asparagine synthetase	ENSMUST00000031766	ENSEMBL	cdna:known chromosome:NCBIM37:6:7625169:7643254:-1 gene:ENSMUSG00000029752 gene_biotype:protein_coding transcript_biotype:protein_coding	FALSE	7675169	7693254	GO:0006529 // GO:0006541 // GO:0008652 // GO:0042149 // GO:0043066 // GO:0045931	asparagine biosynthetic process // glutamine metabolic process // cellular amino acid biosynthetic process // cellular response to glucose starvation // negative regulation of apoptotic process // positive regulation of mitotic cell cycle	GO:0005625	soluble fraction	GO:0000166 // GO:0004066 // GO:0005524 // GO:0016874 // GO:0042803 // GO:0048037	nucleotide binding // asparagine synthase (glutamine-hydrolyzing) activity // ATP binding // ligase activity // protein homodimerization activity // cofactor binding	---	---	3
17465620	Podxl	podocalyxin-like	NM_013723	RefSeq	Mus musculus podocalyxin-like (Podxl), mRNA.	FALSE	31519488	31563981	GO:0007155 // GO:0007162 // GO:0016477 // GO:0022408 // GO:0030335 // GO:0032534 // GO:0033634 // GO:0050900	cell adhesion // negative regulation of cell adhesion // cell migration // negative regulation of cell-cell adhesion // positive regulation of cell migration // regulation of microvillus assembly // positive regulation of cell-cell adhesion mediated by integrin // leukocyte migration	GO:0001726 // GO:0005730 // GO:0005737 // GO:0005813 // GO:0005886 // GO:0005886 // GO:0015629 // GO:0016020 // GO:0016021 // GO:0016324 // GO:0016324 // GO:0030027 // GO:0030175 // GO:0031528 // GO:0036057 // GO:0042995 // GO:0043231	ruffle // nucleolus // cytoplasm // centrosome // plasma membrane // plasma membrane // actin cytoskeleton // membrane // integral to membrane // apical plasma membrane // apical plasma membrane // lamellipodium // filopodium // microvillus membrane // slit diaphragm // cell projection // intracellular membrane-bounded organelle	---	---	---	---	3
17466060	Parp12	poly (ADP-ribose) polymerase family, member 12	NM_172893	RefSeq	Mus musculus poly (ADP-ribose) polymerase family, member 12 (Parp12), mRNA.	FALSE	39086410	39118349	GO:0008150	biological_process	GO:0005575 // GO:0005634	cellular_component // nucleus	GO:0003674 // GO:0003676 // GO:0003950 // GO:0008270 // GO:0016740 // GO:0046872	molecular_function // nucleic acid binding // NAD+ ADP-ribosyltransferase activity // zinc ion binding // transferase activity // metal ion binding	---	---	3
17466532	Pdia4	protein disulfide isomerase associated 4	NM_009787	RefSeq	Mus musculus protein disulfide isomerase associated 4 (Pdia4), mRNA.	FALSE	47796141	47813512	GO:0006662 // GO:0045454 // GO:0055114	glycerol ether metabolic process // cell redox homeostasis // oxidation-reduction process	GO:0005783 // GO:0005788	endoplasmic reticulum // endoplasmic reticulum lumen	GO:0003756 // GO:0009055 // GO:0015035 // GO:0016853	protein disulfide isomerase activity // electron carrier activity // protein disulfide oxidoreductase activity // isomerase activity	---	---	3
17466723	Cycs	cytochrome c, somatic	ENSMUST00000161401	ENSEMBL	cdna:known chromosome:NCBIM37:6:50512562:50516537:-1 gene:ENSMUSG00000063694 gene_biotype:protein_coding transcript_biotype:protein_coding	FALSE	50562563	50566538	GO:0006123 // GO:0006309 // GO:0006915 // GO:0006915 // GO:0006979 // GO:0008635 // GO:0042743 // GO:0043065	mitochondrial electron transport, cytochrome c to oxygen // apoptotic DNA fragmentation // apoptotic process // apoptotic process // response to oxidative stress // activation of cysteine-type endopeptidase activity involved in apoptotic process by cytochrome c // hydrogen peroxide metabolic process // positive regulation of apoptotic process	GO:0005625 // GO:0005625 // GO:0005634 // GO:0005739 // GO:0005739 // GO:0005829 // GO:0005829	soluble fraction // soluble fraction // nucleus // mitochondrion // mitochondrion // cytosol // cytosol	GO:0009055 // GO:0020037 // GO:0045155	electron carrier activity // heme binding // electron transporter, transferring electrons from CoQH2-cytochrome c reductase complex and cytochrome c oxidase complex activity	---	---	3
17466783	Skap2	src family associated phosphoprotein 2	NM_018773	RefSeq	Mus musculus src family associated phosphoprotein 2 (Skap2), mRNA.	FALSE	51859165	52012549	GO:0008285 // GO:0042113	negative regulation of cell proliferation // B cell activation	GO:0005737 // GO:0005886	cytoplasm // plasma membrane	GO:0005543	phospholipid binding	---	---	3
17467031	Ggct	gamma-glutamyl cyclotransferase	ENSMUST00000131475	ENSEMBL	cdna:known chromosome:NCBIM37:6:54932574:54942944:-1 gene:ENSMUSG00000002797 gene_biotype:protein_coding transcript_biotype:protein_coding	FALSE	54982580	54992950	GO:0001836 // GO:0008152	release of cytochrome c from mitochondria // metabolic process	GO:0005829	cytosol	GO:0003839 // GO:0016740 // GO:0016746 // GO:0042803	gamma-glutamylcyclotransferase activity // transferase activity // transferase activity, transferring acyl groups // protein homodimerization activity	---	---	3
17468018	Hk2	hexokinase 2	NM_013820	RefSeq	Mus musculus hexokinase 2 (Hk2), mRNA.	FALSE	82725025	82774454	GO:0005975 // GO:0006006 // GO:0006096 // GO:0008152 // GO:0008637 // GO:0008637 // GO:0016310 // GO:0046324 // GO:0046835 // GO:0046835 // GO:0046835	carbohydrate metabolic process // glucose metabolic process // glycolysis // metabolic process // apoptotic mitochondrial changes // apoptotic mitochondrial changes // phosphorylation // regulation of glucose import // carbohydrate phosphorylation // carbohydrate phosphorylation // carbohydrate phosphorylation	GO:0005739 // GO:0005741	mitochondrion // mitochondrial outer membrane	GO:0000166 // GO:0003824 // GO:0004396 // GO:0004396 // GO:0004396 // GO:0005524 // GO:0005536 // GO:0016301 // GO:0016740 // GO:0016773	nucleotide binding // catalytic activity // hexokinase activity // hexokinase activity // hexokinase activity // ATP binding // glucose binding // kinase activity // transferase activity // phosphotransferase activity, alcohol group as acceptor	GenMAPP	Glycolysis_and_Gluconeogenesis	3
17469802	Sec13	SEC13 homolog (S. cerevisiae)	ENSMUST00000032440	ENSEMBL	cdna:known chromosome:NCBIM37:6:113678061:113690737:-1 gene:ENSMUSG00000030298 gene_biotype:protein_coding transcript_biotype:protein_coding	FALSE	113728052	113740743	GO:0006810 // GO:0006888 // GO:0015031 // GO:0016192 // GO:0051028	transport // ER to Golgi vesicle-mediated transport // protein transport // vesicle-mediated transport // mRNA transport	GO:0005634 // GO:0005635 // GO:0005643 // GO:0005783 // GO:0016020 // GO:0031080 // GO:0031410	nucleus // nuclear envelope // nuclear pore // endoplasmic reticulum // membrane // nuclear pore outer ring // cytoplasmic vesicle	---	---	---	---	3
17471062	Tapbpl	TAP binding protein-like	ENSMUST00000043422	ENSEMBL	cdna:known chromosome:NCBIM37:6:125173951:125181878:-1 gene:ENSMUSG00000038213 gene_biotype:protein_coding transcript_biotype:protein_coding	FALSE	125223933	125231860	GO:0008150	biological_process	GO:0005575 // GO:0005783 // GO:0005886 // GO:0016020 // GO:0016021	cellular_component // endoplasmic reticulum // plasma membrane // membrane // integral to membrane	GO:0003674	molecular_function	---	---	3
17477698	Pih1d1	PIH1 domain containing 1	NM_029406	RefSeq	Mus musculus PIH1 domain containing 1 (Pih1d1), mRNA.	FALSE	45154303	45160069	GO:0000492	box C/D snoRNP assembly	GO:0070761	pre-snoRNP complex	GO:0003674	molecular_function	---	---	3
17478225	Ldha	lactate dehydrogenase A	NM_001136069	RefSeq	Mus musculus lactate dehydrogenase A (Ldha), transcript variant 2, mRNA.	FALSE	46841475	46855627	GO:0005975 // GO:0006089 // GO:0006096 // GO:0019674 // GO:0031668 // GO:0043065 // GO:0044262 // GO:0055114 // GO:0055114 // GO:0055114	carbohydrate metabolic process // lactate metabolic process // glycolysis // NAD metabolic process // cellular response to extracellular stimulus // positive regulation of apoptotic process // cellular carbohydrate metabolic process // oxidation-reduction process // oxidation-reduction process // oxidation-reduction process	GO:0005625 // GO:0005737 // GO:0005739 // GO:0005829 // GO:0019861	soluble fraction // cytoplasm // mitochondrion // cytosol // flagellum	GO:0000166 // GO:0003824 // GO:0004457 // GO:0004459 // GO:0004459 // GO:0004459 // GO:0005515 // GO:0016491 // GO:0016616 // GO:0019900 // GO:0042802 // GO:0051287	nucleotide binding // catalytic activity // lactate dehydrogenase activity // L-lactate dehydrogenase activity // L-lactate dehydrogenase activity // L-lactate dehydrogenase activity // protein binding // oxidoreductase activity // oxidoreductase activity, acting on the CH-OH group of donors, NAD or NADP as acceptor // kinase binding // identical protein binding // NAD binding	---	---	3
17479291	Mrps11	mitochondrial ribosomal protein S11	NM_026498	RefSeq	Mus musculus mitochondrial ribosomal protein S11 (Mrps11), nuclear gene encoding mitochondrial protein, mRNA.	FALSE	78783119	78792989	GO:0008150	biological_process	GO:0005739 // GO:0005763 // GO:0005840 // GO:0030529	mitochondrion // mitochondrial small ribosomal subunit // ribosome // ribonucleoprotein complex	GO:0003674	molecular_function	---	---	3
17480041	AI314278	expressed sequence AI314278	AK143758	GenBank HTC	Mus musculus 6 days neonate spleen cDNA, RIKEN full-length enriched library, clone:F430102N14 product:unclassifiable, full insert sequence.	FALSE	89426306	89432077	---	---	---	---	---	---	---	---	3
17484601	1190003J15Rik	RIKEN cDNA 1190003J15 gene	ENSMUST00000026554	ENSEMBL	cdna:known chromosome:NCBIM37:7:148020917:148023865:1 gene:ENSMUSG00000025481 gene_biotype:protein_coding transcript_biotype:protein_coding	FALSE	140835018	140837968	GO:0006144 // GO:0006810 // GO:0008152	purine base metabolic process // transport // metabolic process	GO:0005739 // GO:0005777	mitochondrion // peroxisome	GO:0016787 // GO:0033971	hydrolase activity // hydroxyisourate hydrolase activity	---	---	3
17487457	Bcl3	B cell leukemia/lymphoma 3	NM_033601	RefSeq	Mus musculus B cell leukemia/lymphoma 3 (Bcl3), mRNA.	FALSE	19808462	19822770	GO:0000060 // GO:0002268 // GO:0002315 // GO:0002455 // GO:0002467 // GO:0006351 // GO:0006355 // GO:0006974 // GO:0007249 // GO:0009615 // GO:0010225 // GO:0019730 // GO:0030198 // GO:0030330 // GO:0032729 // GO:0042088 // GO:0042536 // GO:0042742 // GO:0042771 // GO:0042832 // GO:0042981 // GO:0043066 // GO:0043066 // GO:0043066 // GO:0045064 // GO:0045082 // GO:0045415 // GO:0045727 // GO:0045…	protein import into nucleus, translocation // follicular dendritic cell differentiation // marginal zone B cell differentiation // humoral immune response mediated by circulating immunoglobulin // germinal center formation // transcription, DNA-dependent // regulation of transcription, DNA-dependent // response to DNA damage stimulus // I-kappaB kinase/NF-kappaB cascade // response to virus // re…	GO:0005634 // GO:0005737 // GO:0032996 // GO:0033257 // GO:0043234	nucleus // cytoplasm // Bcl3-Bcl10 complex // Bcl3/NF-kappaB2 complex // protein complex	GO:0003677 // GO:0003700 // GO:0005515 // GO:0008134	DNA binding // sequence-specific DNA binding transcription factor activity // protein binding // transcription factor binding	---	---	3
17487759	Cd177	CD177 antigen	NM_026862	RefSeq	Mus musculus CD177 antigen (Cd177), mRNA.	FALSE	24743983	24760311	GO:0008150	biological_process	GO:0005575 // GO:0005886 // GO:0016020 // GO:0031225	cellular_component // plasma membrane // membrane // anchored to membrane	GO:0003674	molecular_function	---	---	3
17487952	Ceacam1	carcinoembryonic antigen-related cell adhesion molecule 1	NM_001039185	RefSeq	Mus musculus carcinoembryonic antigen-related cell adhesion molecule 1 (Ceacam1), transcript variant 1, mRNA.	FALSE	25461702	25477625	GO:0007165 // GO:0043406 // GO:0044419	signal transduction // positive regulation of MAP kinase activity // interspecies interaction between organisms	GO:0005886 // GO:0016020 // GO:0016021	plasma membrane // membrane // integral to membrane	GO:0004872 // GO:0019901	receptor activity // protein kinase binding	---	---	3
17493556	Acer3	alkaline ceramidase 3	NM_025408	RefSeq	Mus musculus alkaline ceramidase 3 (Acer3), mRNA.	FALSE	98213658	98321208	GO:0006672 // GO:0008284 // GO:0046512 // GO:0071602	ceramide metabolic process // positive regulation of cell proliferation // sphingosine biosynthetic process // phytosphingosine biosynthetic process	GO:0005783 // GO:0005794 // GO:0016020 // GO:0016021 // GO:0030173 // GO:0030176	endoplasmic reticulum // Golgi apparatus // membrane // integral to membrane // integral to Golgi membrane // integral to endoplasmic reticulum membrane	GO:0016787 // GO:0016811 // GO:0070774	hydrolase activity // hydrolase activity, acting on carbon-nitrogen (but not peptide) bonds, in linear amides // phytoceramidase activity	---	---	3
17494435	Gm19934	predicted gene, 19934	XR_105145	RefSeq	PREDICTED: Mus musculus predicted gene, 19934 (Gm19934), miscRNA.	FALSE	104823049	104824524	---	---	---	---	---	---	---	---	3
17494930	Tmem9b	TMEM9 domain family, member B	NM_020050	RefSeq	Mus musculus TMEM9 domain family, member B (Tmem9b), mRNA.	FALSE	109735834	109752875	GO:0007165 // GO:0043123	signal transduction // positive regulation of I-kappaB kinase/NF-kappaB cascade	GO:0005575 // GO:0016020 // GO:0016021	cellular_component // membrane // integral to membrane	GO:0004871	signal transducer activity	---	---	3
17497718	Ifitm3	interferon induced transmembrane protein 3	ENSMUST00000026565	ENSEMBL	cdna:known chromosome:NCBIM37:7:148195485:148196669:-1 gene:ENSMUSG00000025492 gene_biotype:protein_coding transcript_biotype:protein_coding	FALSE	141009586	141010770	GO:0008285 // GO:0009607 // GO:0051607 // GO:0051607 // GO:0060337	negative regulation of cell proliferation // response to biotic stimulus // defense response to virus // defense response to virus // type I interferon-mediated signaling pathway	GO:0005764 // GO:0005768 // GO:0005783 // GO:0005886 // GO:0016020 // GO:0016021 // GO:0016023	lysosome // endosome // endoplasmic reticulum // plasma membrane // membrane // integral to membrane // cytoplasmic membrane-bounded vesicle	---	---	---	---	3
17500478	Gsr	glutathione reductase	NM_010344	RefSeq	Mus musculus glutathione reductase (Gsr), mRNA.	FALSE	33652523	33698163	GO:0006749 // GO:0006749 // GO:0007283 // GO:0045454 // GO:0055114 // GO:0055114	glutathione metabolic process // glutathione metabolic process // spermatogenesis // cell redox homeostasis // oxidation-reduction process // oxidation-reduction process	GO:0005625 // GO:0005737 // GO:0005739 // GO:0005739 // GO:0005829	soluble fraction // cytoplasm // mitochondrion // mitochondrion // cytosol	GO:0004362 // GO:0004362 // GO:0016491 // GO:0016668 // GO:0042803 // GO:0043295 // GO:0050660 // GO:0050661	glutathione-disulfide reductase activity // glutathione-disulfide reductase activity // oxidoreductase activity // oxidoreductase activity, acting on a sulfur group of donors, NAD or NADP as acceptor // protein homodimerization activity // glutathione binding // flavin adenine dinucleotide binding // NADP binding	---	---	3
17500662	Zdhhc2	zinc finger, DHHC domain containing 2	ENSMUST00000049389	ENSEMBL	cdna:known chromosome:NCBIM37:8:41509169:41571079:1 gene:ENSMUSG00000039470 gene_biotype:protein_coding transcript_biotype:protein_coding	FALSE	40423815	40510268	GO:0018345	protein palmitoylation	GO:0005575 // GO:0016020 // GO:0016021	cellular_component // membrane // integral to membrane	GO:0008270 // GO:0016409 // GO:0016740 // GO:0016746 // GO:0046872	zinc ion binding // palmitoyltransferase activity // transferase activity // transferase activity, transferring acyl groups // metal ion binding	---	---	3
17501976	Isyna1	myo-inositol 1-phosphate synthase A1	NM_023627	RefSeq	Mus musculus myo-inositol 1-phosphate synthase A1 (Isyna1), mRNA.	FALSE	70594481	70597290	GO:0006021 // GO:0008150 // GO:0008654	inositol biosynthetic process // biological_process // phospholipid biosynthetic process	GO:0005575 // GO:0005737	cellular_component // cytoplasm	GO:0000166 // GO:0003674 // GO:0004512 // GO:0016853	nucleotide binding // molecular_function // inositol-3-phosphate synthase activity // isomerase activity	---	---	3
17502976	Ddx39	DEAD (Asp-Glu-Ala-Asp) box polypeptide 39	NM_197982	RefSeq	Mus musculus DEAD (Asp-Glu-Ala-Asp) box polypeptide 39 (Ddx39), mRNA.	FALSE	83715177	83726892	GO:0000398 // GO:0006397 // GO:0006406 // GO:0008380	nuclear mRNA splicing, via spliceosome // mRNA processing // mRNA export from nucleus // RNA splicing	GO:0005634	nucleus	GO:0000166 // GO:0003676 // GO:0004386 // GO:0005524 // GO:0008026 // GO:0016787	nucleotide binding // nucleic acid binding // helicase activity // ATP binding // ATP-dependent helicase activity // hydrolase activity	---	---	3
17504130	Cx3cl1	chemokine (C-X3-C motif) ligand 1	ENSMUST00000034230	ENSEMBL	cdna:known chromosome:NCBIM37:8:97295909:97306323:1 gene:ENSMUSG00000031778 gene_biotype:protein_coding transcript_biotype:protein_coding	FALSE	94772009	94782427	GO:0006935 // GO:0006955 // GO:0007155 // GO:0010759 // GO:0019221 // GO:0030168 // GO:0030335 // GO:0030593 // GO:0032914 // GO:0042060 // GO:0043066 // GO:0045766 // GO:0045785 // GO:0045906 // GO:0048246 // GO:0048247 // GO:0048661 // GO:0050710 // GO:0051041 // GO:0060055 // GO:0060080	chemotaxis // immune response // cell adhesion // positive regulation of macrophage chemotaxis // cytokine-mediated signaling pathway // platelet activation // positive regulation of cell migration // neutrophil chemotaxis // positive regulation of transforming growth factor beta1 production // wound healing // negative regulation of apoptotic process // positive regulation of angiogenesis // pos…	GO:0005576 // GO:0005615 // GO:0005625 // GO:0005737 // GO:0005886 // GO:0009986 // GO:0009986 // GO:0016020 // GO:0016021 // GO:0042995 // GO:0048471	extracellular region // extracellular space // soluble fraction // cytoplasm // plasma membrane // cell surface // cell surface // membrane // integral to membrane // cell projection // perinuclear region of cytoplasm	GO:0005125 // GO:0008009 // GO:0008009	cytokine activity // chemokine activity // chemokine activity	---	---	3
17505478	Tat	tyrosine aminotransferase	NM_146214	RefSeq	Mus musculus tyrosine aminotransferase (Tat), nuclear gene encoding mitochondrial protein, mRNA.	FALSE	109990436	109999804	GO:0006103 // GO:0006520 // GO:0006536 // GO:0006559 // GO:0006572 // GO:0006979 // GO:0009058 // GO:0009072 // GO:0009074 // GO:0014070 // GO:0042218 // GO:0046689 // GO:0051384	2-oxoglutarate metabolic process // cellular amino acid metabolic process // glutamate metabolic process // L-phenylalanine catabolic process // tyrosine catabolic process // response to oxidative stress // biosynthetic process // aromatic amino acid family metabolic process // aromatic amino acid family catabolic process // response to organic cyclic compound // 1-aminocyclopropane-1-carboxylate…	GO:0005739 // GO:0005739	mitochondrion // mitochondrion	GO:0003824 // GO:0004838 // GO:0008483 // GO:0016597 // GO:0016740 // GO:0016847 // GO:0030170 // GO:0080130	catalytic activity // L-tyrosine:2-oxoglutarate aminotransferase activity // transaminase activity // amino acid binding // transferase activity // 1-aminocyclopropane-1-carboxylate synthase activity // pyridoxal phosphate binding // L-phenylalanine:2-oxoglutarate aminotransferase activity	---	---	3
17506942	A630001O12Rik	RIKEN cDNA A630001O12 gene	AK172442	GenBank HTC	Mus musculus activated spleen cDNA, RIKEN full-length enriched library, clone:F830207M14 product:hypothetical protein, full insert sequence.	FALSE	126839233	126851837	---	---	---	---	---	---	---	---	3
17511183	Calr	calreticulin	ENSMUST00000003912	ENSEMBL	cdna:known chromosome:NCBIM37:8:87365749:87370833:-1 gene:ENSMUSG00000003814 gene_biotype:protein_coding transcript_biotype:protein_coding	FALSE	84841850	84846934	GO:0000122 // GO:0002502 // GO:0006457 // GO:0006611 // GO:0007050 // GO:0008284 // GO:0010628 // GO:0017148 // GO:0030866 // GO:0033144 // GO:0034504 // GO:0034504 // GO:0040020 // GO:0045665 // GO:0045740 // GO:0045787 // GO:0045787 // GO:0045892 // GO:0048387 // GO:0050766 // GO:0050821 // GO:0090398 // GO:0090398	negative regulation of transcription from RNA polymerase II promoter // peptide antigen assembly with MHC class I protein complex // protein folding // protein export from nucleus // cell cycle arrest // positive regulation of cell proliferation // positive regulation of gene expression // negative regulation of translation // cortical actin cytoskeleton organization // negative regulation of int…	GO:0001669 // GO:0005615 // GO:0005615 // GO:0005625 // GO:0005634 // GO:0005737 // GO:0005783 // GO:0005783 // GO:0005783 // GO:0005788 // GO:0005792 // GO:0005794 // GO:0005829 // GO:0005844 // GO:0009897 // GO:0009986 // GO:0016529 // GO:0031012 // GO:0042824 // GO:0048471	acrosomal vesicle // extracellular space // extracellular space // soluble fraction // nucleus // cytoplasm // endoplasmic reticulum // endoplasmic reticulum // endoplasmic reticulum // endoplasmic reticulum lumen // microsome // Golgi apparatus // cytosol // polysome // external side of plasma membrane // cell surface // sarcoplasmic reticulum // extracellular matrix // MHC class I peptide loadi…	GO:0003729 // GO:0003729 // GO:0005178 // GO:0005506 // GO:0005509 // GO:0005509 // GO:0030246 // GO:0031625 // GO:0042277 // GO:0042562 // GO:0046872 // GO:0050681 // GO:0051082	mRNA binding // mRNA binding // integrin binding // iron ion binding // calcium ion binding // calcium ion binding // carbohydrate binding // ubiquitin protein ligase binding // peptide binding // hormone binding // metal ion binding // androgen receptor binding // unfolded protein binding	---	---	3
17512554	Psmb10	proteasome (prosome, macropain) subunit, beta type 10	NM_013640	RefSeq	Mus musculus proteasome (prosome, macropain) subunit, beta type 10 (Psmb10), mRNA.	FALSE	105935728	105938392	GO:0000902 // GO:0006508 // GO:0042098 // GO:0051603	cell morphogenesis // proteolysis // T cell proliferation // proteolysis involved in cellular protein catabolic process	GO:0000502 // GO:0005634 // GO:0005737 // GO:0005839	proteasome complex // nucleus // cytoplasm // proteasome core complex	GO:0004175 // GO:0004298 // GO:0008233 // GO:0016787	endopeptidase activity // threonine-type endopeptidase activity // peptidase activity // hydrolase activity	GenMAPP	Proteasome_Degradation	3
17512755	Psmd7	proteasome (prosome, macropain) 26S subunit, non-ATPase, 7	NM_010817	RefSeq	Mus musculus proteasome (prosome, macropain) 26S subunit, non-ATPase, 7 (Psmd7), mRNA.	FALSE	107580380	107588482	---	---	GO:0000502	proteasome complex	---	---	---	---	3
17514592	Mmp7	matrix metallopeptidase 7	ENSMUST00000018767	ENSEMBL	cdna:known chromosome:NCBIM37:9:7692090:7699585:1 gene:ENSMUSG00000018623 gene_biotype:protein_coding transcript_biotype:protein_coding	FALSE	7692086	7699585	GO:0002779 // GO:0006508 // GO:0008152 // GO:0030574 // GO:0042127 // GO:0042493 // GO:0042742 // GO:0050829 // GO:0050830	antibacterial peptide secretion // proteolysis // metabolic process // collagen catabolic process // regulation of cell proliferation // response to drug // defense response to bacterium // defense response to Gram-negative bacterium // defense response to Gram-positive bacterium	GO:0005576 // GO:0005578 // GO:0031012	extracellular region // proteinaceous extracellular matrix // extracellular matrix	GO:0004222 // GO:0008233 // GO:0008237 // GO:0008270 // GO:0016787 // GO:0046872	metalloendopeptidase activity // peptidase activity // metallopeptidase activity // zinc ion binding // hydrolase activity // metal ion binding	---	---	3
17514691	Mtmr2	myotubularin related protein 2	NR_024025	RefSeq	Mus musculus myotubularin related protein 2 (Mtmr2), transcript variant 2, non-coding RNA.	FALSE	13748410	13806481	GO:0016311 // GO:0046855 // GO:0046856 // GO:0051262	dephosphorylation // inositol phosphate dephosphorylation // phosphatidylinositol dephosphorylation // protein tetramerization	GO:0005634 // GO:0005737 // GO:0005737 // GO:0005768 // GO:0005774 // GO:0016020	nucleus // cytoplasm // cytoplasm // endosome // vacuolar membrane // membrane	GO:0004725 // GO:0016787 // GO:0016791 // GO:0042803	protein tyrosine phosphatase activity // hydrolase activity // phosphatase activity // protein homodimerization activity	---	---	3
17515315	Ldlr	low density lipoprotein receptor	NM_010700	RefSeq	Mus musculus low density lipoprotein receptor (Ldlr), transcript variant 1, mRNA.	FALSE	21723576	21749919	GO:0006629 // GO:0006810 // GO:0006869 // GO:0006897 // GO:0008202 // GO:0008203 // GO:0010867 // GO:0010899 // GO:0015914 // GO:0030299 // GO:0030301 // GO:0030301 // GO:0034383 // GO:0034383 // GO:0042157 // GO:0042159 // GO:0042159 // GO:0042632 // GO:0042632 // GO:0042632 // GO:0070508	lipid metabolic process // transport // lipid transport // endocytosis // steroid metabolic process // cholesterol metabolic process // positive regulation of triglyceride biosynthetic process // regulation of phosphatidylcholine catabolic process // phospholipid transport // intestinal cholesterol absorption // cholesterol transport // cholesterol transport // low-density lipoprotein particle cl…	GO:0005764 // GO:0005768 // GO:0005769 // GO:0005886 // GO:0005901 // GO:0005905 // GO:0009897 // GO:0016020 // GO:0016021 // GO:0034362 // GO:0055038	lysosome // endosome // early endosome // plasma membrane // caveola // coated pit // external side of plasma membrane // membrane // integral to membrane // low-density lipoprotein particle // recycling endosome membrane	GO:0001948 // GO:0004872 // GO:0005041 // GO:0005041 // GO:0005041 // GO:0005509 // GO:0005515 // GO:0030169 // GO:0030229 // GO:0030229	glycoprotein binding // receptor activity // low-density lipoprotein receptor activity // low-density lipoprotein receptor activity // low-density lipoprotein receptor activity // calcium ion binding // protein binding // low-density lipoprotein particle binding // very-low-density lipoprotein particle receptor activity // very-low-density lipoprotein particle receptor activity	GenMAPP // GenMAPP	Wnt_Signaling // Statin_Pathway_PharmGKB	3
17515523	2013-09-07	septin 7	NM_009859	RefSeq	Mus musculus septin 7 (Sept7), transcript variant 1, mRNA.	FALSE	25248603	25308571	GO:0007049 // GO:0007067 // GO:0051291 // GO:0051301	cell cycle // mitosis // protein heterooligomerization // cell division	GO:0000775 // GO:0000776 // GO:0001725 // GO:0005624 // GO:0005634 // GO:0005694 // GO:0005730 // GO:0005737 // GO:0005856 // GO:0005886 // GO:0005929 // GO:0005938 // GO:0015629 // GO:0015630 // GO:0031105 // GO:0042995 // GO:0043679 // GO:0045202	chromosome, centromeric region // kinetochore // stress fiber // membrane fraction // nucleus // chromosome // nucleolus // cytoplasm // cytoskeleton // plasma membrane // cilium // cell cortex // actin cytoskeleton // microtubule cytoskeleton // septin complex // cell projection // axon terminus // synapse	GO:0000166 // GO:0005515 // GO:0005525	nucleotide binding // protein binding // GTP binding	---	---	3
17515729	Prdm10	PR domain containing 10	NM_001080817	RefSeq	Mus musculus PR domain containing 10 (Prdm10), mRNA.	FALSE	31280538	31378543	GO:0006351 // GO:0006355 // GO:0008150	transcription, DNA-dependent // regulation of transcription, DNA-dependent // biological_process	GO:0005622 // GO:0005634	intracellular // nucleus	GO:0003676 // GO:0003677 // GO:0008270 // GO:0046872	nucleic acid binding // DNA binding // zinc ion binding // metal ion binding	---	---	3
17516564	Hyou1	hypoxia up-regulated 1	ENSMUST00000161318	ENSEMBL	cdna:known chromosome:NCBIM37:9:44187656:44200446:1 gene:ENSMUSG00000032115 gene_biotype:protein_coding transcript_biotype:protein_coding	FALSE	44379490	44392369	GO:0001666 // GO:0006950	response to hypoxia // response to stress	GO:0005783	endoplasmic reticulum	GO:0000166 // GO:0005524	nucleotide binding // ATP binding	---	---	3
17518316	---	---	ENSMUST00000083425	ENSEMBL	ncrna:snoRNA chromosome:NCBIM37:9:64024468:64024566:1 gene:ENSMUSG00000065359 gene_biotype:snoRNA transcript_biotype:snoRNA	FALSE	64176661	64176759	---	---	---	---	---	---	---	---	3
17520905	Slco2a1	solute carrier organic anion transporter family, member 2a1	NM_033314	RefSeq	Mus musculus solute carrier organic anion transporter family, member 2a1 (Slco2a1), mRNA.	FALSE	103008487	103087849	GO:0006810 // GO:0015732 // GO:0055085	transport // prostaglandin transport // transmembrane transport	GO:0005886 // GO:0005887 // GO:0016020 // GO:0016021	plasma membrane // integral to plasma membrane // membrane // integral to membrane	GO:0005215 // GO:0015132	transporter activity // prostaglandin transmembrane transporter activity	---	---	3
17522779	Cmtm6	CKLF-like MARVEL transmembrane domain containing 6	NM_026036	RefSeq	Mus musculus CKLF-like MARVEL transmembrane domain containing 6 (Cmtm6), mRNA.	FALSE	114731203	114749343	GO:0006935 // GO:0008150	chemotaxis // biological_process	GO:0005575 // GO:0005615 // GO:0016020 // GO:0016021	cellular_component // extracellular space // membrane // integral to membrane	GO:0003674 // GO:0005125	molecular_function // cytokine activity	---	---	3
17524648	Cdc37	cell division cycle 37	NM_016742	RefSeq	Mus musculus cell division cycle 37 (Cdc37), mRNA.	FALSE	21138541	21149906	GO:0060334 // GO:0060338	regulation of interferon-gamma-mediated signaling pathway // regulation of type I interferon-mediated signaling pathway	GO:0005737 // GO:0005829 // GO:0032587 // GO:0043234	cytoplasm // cytosol // ruffle membrane // protein complex	GO:0019901 // GO:0031072 // GO:0031435 // GO:0043422 // GO:0051087 // GO:0051879	protein kinase binding // heat shock protein binding // mitogen-activated protein kinase kinase kinase binding // protein kinase B binding // chaperone binding // Hsp90 protein binding	---	---	3
17529575	Bcl2a1d	B cell leukemia/lymphoma 2 related protein A1d	NM_007536	RefSeq	Mus musculus B cell leukemia/lymphoma 2 related protein A1d (Bcl2a1d), mRNA.	FALSE	88723288	88731870	GO:0030217 // GO:0043154 // GO:0050852	T cell differentiation // negative regulation of cysteine-type endopeptidase activity involved in apoptotic process // T cell receptor signaling pathway	GO:0005575	cellular_component	GO:0043027 // GO:0046982 // GO:0051400	cysteine-type endopeptidase inhibitor activity involved in apoptotic process // protein heterodimerization activity // BH domain binding	---	---	3
17530782	Manf	mesencephalic astrocyte-derived neurotrophic factor	ENSMUST00000159283	ENSEMBL	cdna:known chromosome:NCBIM37:9:106789746:106794310:-1 gene:ENSMUSG00000032575 gene_biotype:protein_coding transcript_biotype:protein_coding	FALSE	106838312	106891979	GO:0002014	vasoconstriction of artery involved in ischemic response to lowering of systemic arterial blood pressure	---	---	---	---	---	---	3
17532472	Cdcp1	CUB domain containing protein 1	ENSMUST00000039229	ENSEMBL	cdna:known chromosome:NCBIM37:9:123079942:123125156:-1 gene:ENSMUSG00000035498 gene_biotype:protein_coding transcript_biotype:protein_coding	FALSE	123170824	123216038	GO:0008150	biological_process	GO:0005575 // GO:0005886 // GO:0016020 // GO:0016021	cellular_component // plasma membrane // membrane // integral to membrane	GO:0003674	molecular_function	---	---	3
17534051	Il13ra1	interleukin 13 receptor, alpha 1	NM_133990	RefSeq	Mus musculus interleukin 13 receptor, alpha 1 (Il13ra1), mRNA.	FALSE	36112110	36171262	---	---	GO:0016020 // GO:0016021	membrane // integral to membrane	GO:0004872 // GO:0004896	receptor activity // cytokine receptor activity	---	---	3
17534112	Slc25a5	solute carrier family 25 (mitochondrial carrier, adenine nucleotide translocator), member 5	NM_007451	RefSeq	Mus musculus solute carrier family 25 (mitochondrial carrier, adenine nucleotide translocator), member 5 (Slc25a5), nuclear gene encoding mitochondrial protein, mRNA.	FALSE	36795651	36798807	GO:0006810 // GO:0007059 // GO:0055085	transport // chromosome segregation // transmembrane transport	GO:0005739 // GO:0005743 // GO:0005743 // GO:0016020 // GO:0016021 // GO:0042645 // GO:0071817	mitochondrion // mitochondrial inner membrane // mitochondrial inner membrane // membrane // integral to membrane // mitochondrial nucleoid // MMXD complex	GO:0005215	transporter activity	---	---	3
17535607	Slc6a8	solute carrier family 6 (neurotransmitter transporter, creatine), member 8	NM_133987	RefSeq	Mus musculus solute carrier family 6 (neurotransmitter transporter, creatine), member 8 (Slc6a8), transcript variant 1, mRNA.	FALSE	73673133	73682502	GO:0006810 // GO:0006811 // GO:0006814 // GO:0006836 // GO:0015871 // GO:0015881 // GO:0015881	transport // ion transport // sodium ion transport // neurotransmitter transport // choline transport // creatine transport // creatine transport	GO:0005887 // GO:0016020 // GO:0016021	integral to plasma membrane // membrane // integral to membrane	GO:0005308 // GO:0005308 // GO:0005309 // GO:0005328 // GO:0015220 // GO:0015293	creatine transporter activity // creatine transporter activity // creatine:sodium symporter activity // neurotransmitter:sodium symporter activity // choline transmembrane transporter activity // symporter activity	GenMAPP	mRNA_processing_binding_Reactome	3
17537088	Pgk1	phosphoglycerate kinase 1	NM_008828	RefSeq	Mus musculus phosphoglycerate kinase 1 (Pgk1), mRNA.	FALSE	106187100	106203699	GO:0005975 // GO:0006094 // GO:0006096 // GO:0016310	carbohydrate metabolic process // gluconeogenesis // glycolysis // phosphorylation	GO:0005625 // GO:0005737 // GO:0005829	soluble fraction // cytoplasm // cytosol	GO:0000166 // GO:0004618 // GO:0004618 // GO:0005524 // GO:0016301 // GO:0016740 // GO:0043531	nucleotide binding // phosphoglycerate kinase activity // phosphoglycerate kinase activity // ATP binding // kinase activity // transferase activity // ADP binding	GenMAPP	Glycolysis_and_Gluconeogenesis	3
17541681	Gpc3	glypican 3	NM_016697	RefSeq	Mus musculus glypican 3 (Gpc3), mRNA.	FALSE	52272426	52613974	GO:0001658 // GO:0001822 // GO:0008285 // GO:0009887 // GO:0009948 // GO:0010171 // GO:0010466 // GO:0030282 // GO:0030316 // GO:0030324 // GO:0030513 // GO:0035116 // GO:0040008 // GO:0040008 // GO:0045732 // GO:0045807 // GO:0045879 // GO:0045879 // GO:0045880 // GO:0045926 // GO:0046326 // GO:0050680 // GO:0060976 // GO:0072111 // GO:0072138 // GO:0072180 // GO:0072203 // GO:0090090 // GO:0090…	branching involved in ureteric bud morphogenesis // kidney development // negative regulation of cell proliferation // organ morphogenesis // anterior/posterior axis specification // body morphogenesis // negative regulation of peptidase activity // bone mineralization // osteoclast differentiation // lung development // positive regulation of BMP signaling pathway // embryonic hindlimb morphogen…	GO:0005576 // GO:0005578 // GO:0005764 // GO:0005886 // GO:0005887 // GO:0016020 // GO:0031225 // GO:0046658	extracellular region // proteinaceous extracellular matrix // lysosome // plasma membrane // integral to plasma membrane // membrane // anchored to membrane // anchored to plasma membrane	GO:0005515 // GO:0030414 // GO:0043395 // GO:0060422	protein binding // peptidase inhibitor activity // heparan sulfate proteoglycan binding // peptidyl-dipeptidase inhibitor activity	---	---	3
17545595	Sat1	spermidine/spermine N1-acetyl transferase 1	ENSMUST00000026318	ENSEMBL	cdna:known chromosome:NCBIM37:X:151647675:151650992:-1 gene:ENSMUSG00000025283 gene_biotype:protein_coding transcript_biotype:protein_coding	FALSE	155213132	155216449	GO:0006595 // GO:0042127 // GO:0046208	polyamine metabolic process // regulation of cell proliferation // spermine catabolic process	GO:0005622 // GO:0005625 // GO:0005737	intracellular // soluble fraction // cytoplasm	GO:0004145 // GO:0008080 // GO:0016740 // GO:0016746 // GO:0019809	diamine N-acetyltransferase activity // N-acetyltransferase activity // transferase activity // transferase activity, transferring acyl groups // spermidine binding	---	---	3
17547565	---	---	ENSMUST00000098980 // ENSMUST00000098980	ENSEMBL // ENSEMBL	cdna:known chromosome:NCBIM37:3:87011463:87011927:-1 gene:ENSMUSG00000074506 gene_biotype:pseudogene transcript_biotype:retrotransposed // cdna:known chromosome:NCBIM37:3:87011463:87011927:-1 gene:ENSMUSG00000074506 gene_biotype:pseudogene transcript_biotype:retrotransposed	FALSE // FALSE	4002439	4003007	---	---	---	---	---	---	---	---	3
17547604	Lgals3bp // Lgals3bp	lectin, galactoside-binding, soluble, 3 binding protein // lectin, galactoside-binding, soluble, 3 binding protein	ENSMUST00000144529 // ENSMUST00000144529	ENSEMBL // ENSEMBL	cdna:known chromosome:NCBIM37:11:118254065:118259465:-1 gene:ENSMUSG00000033880 gene_biotype:protein_coding transcript_biotype:protein_coding // cdna:known chromosome:NCBIM37:11:118254065:118259465:-1 gene:ENSMUSG00000033880 gene_biotype:protein_coding transcript_biotype:protein_coding	FALSE // FALSE	118392752	118394019	GO:0007155 // GO:0007155	cell adhesion // cell adhesion	GO:0005576 // GO:0005578 // GO:0016020 // GO:0005576 // GO:0005578 // GO:0016020	extracellular region // proteinaceous extracellular matrix // membrane // extracellular region // proteinaceous extracellular matrix // membrane	GO:0005044 // GO:0005044 // GO:0005515 // GO:0005044 // GO:0005044 // GO:0005515	scavenger receptor activity // scavenger receptor activity // protein binding // scavenger receptor activity // scavenger receptor activity // protein binding	---	---	3
17547624	Gm19984	predicted gene, 19984	XR_106231	RefSeq	PREDICTED: Mus musculus predicted gene, 19984 (Gm19984), miscRNA.	FALSE	58607445	58607781	---	---	---	---	---	---	---	---	3
17548030	LOC100862184	uncharacterized LOC100862184	XR_140419	RefSeq	PREDICTED: Mus musculus uncharacterized LOC100862184 (LOC100862184), miscRNA.	FALSE	35266768	35267368	---	---	---	---	---	---	---	---	3
17548102	Cycs // Cycs	cytochrome c, somatic // cytochrome c, somatic	NM_007808 // NM_007808	RefSeq // RefSeq	Mus musculus cytochrome c, somatic (Cycs), nuclear gene encoding mitochondrial protein, mRNA. // Mus musculus cytochrome c, somatic (Cycs), nuclear gene encoding mitochondrial protein, mRNA.	FALSE // FALSE	24876264	24876871	GO:0006123 // GO:0006309 // GO:0006915 // GO:0006915 // GO:0006979 // GO:0008635 // GO:0042743 // GO:0043065 // GO:0006123 // GO:0006309 // GO:0006915 // GO:0006915 // GO:0006979 // GO:0008635 // GO:0042743 // GO:0043065	mitochondrial electron transport, cytochrome c to oxygen // apoptotic DNA fragmentation // apoptotic process // apoptotic process // response to oxidative stress // activation of cysteine-type endopeptidase activity involved in apoptotic process by cytochrome c // hydrogen peroxide metabolic process // positive regulation of apoptotic process // mitochondrial electron transport, cytochrome c to o…	GO:0005625 // GO:0005625 // GO:0005634 // GO:0005739 // GO:0005739 // GO:0005829 // GO:0005829 // GO:0005625 // GO:0005625 // GO:0005634 // GO:0005739 // GO:0005739 // GO:0005829 // GO:0005829	soluble fraction // soluble fraction // nucleus // mitochondrion // mitochondrion // cytosol // cytosol // soluble fraction // soluble fraction // nucleus // mitochondrion // mitochondrion // cytosol // cytosol	GO:0009055 // GO:0020037 // GO:0045155 // GO:0009055 // GO:0020037 // GO:0045155	electron carrier activity // heme binding // electron transporter, transferring electrons from CoQH2-cytochrome c reductase complex and cytochrome c oxidase complex activity // electron carrier activity // heme binding // electron transporter, transferring electrons from CoQH2-cytochrome c reductase complex and cytochrome c oxidase complex activity	GenMAPP // GenMAPP // GenMAPP // GenMAPP // GenMAPP // GenMAPP // GenMAPP // GenMAPP // GenMAPP // GenMAPP	Apoptosis // Apoptosis_GenMAPP // Electron_Transport_Chain // Apoptosis_KEGG // HSP70_and_Apoptosis // Apoptosis // Apoptosis_GenMAPP // Electron_Transport_Chain // Apoptosis_KEGG // HSP70_and_Apoptosis	3
17548221	Spcs2 // Spcs2	signal peptidase complex subunit 2 homolog (S. cerevisiae) // signal peptidase complex subunit 2 homolog (S. cerevisiae)	NM_025668 // NM_025668	RefSeq // RefSeq	Mus musculus signal peptidase complex subunit 2 homolog (S. cerevisiae) (Spcs2), mRNA. // Mus musculus signal peptidase complex subunit 2 homolog (S. cerevisiae) (Spcs2), mRNA.	FALSE // FALSE	129378271	129379396	GO:0006465 // GO:0006508 // GO:0008150 // GO:0006465 // GO:0006508 // GO:0008150	signal peptide processing // proteolysis // biological_process // signal peptide processing // proteolysis // biological_process	GO:0005575 // GO:0005783 // GO:0005787 // GO:0016020 // GO:0016021 // GO:0005575 // GO:0005783 // GO:0005787 // GO:0016020 // GO:0016021	cellular_component // endoplasmic reticulum // signal peptidase complex // membrane // integral to membrane // cellular_component // endoplasmic reticulum // signal peptidase complex // membrane // integral to membrane	GO:0003674 // GO:0008233 // GO:0016787 // GO:0003674 // GO:0008233 // GO:0016787	molecular_function // peptidase activity // hydrolase activity // molecular_function // peptidase activity // hydrolase activity	---	---	3
17548270	Tiparp // Tiparp	TCDD-inducible poly(ADP-ribose) polymerase // TCDD-inducible poly(ADP-ribose) polymerase	NM_178892 // NM_178892	RefSeq // RefSeq	Mus musculus TCDD-inducible poly(ADP-ribose) polymerase (Tiparp), mRNA. // Mus musculus TCDD-inducible poly(ADP-ribose) polymerase (Tiparp), mRNA.	FALSE // FALSE	65554605	65555144	GO:0001570 // GO:0001822 // GO:0006471 // GO:0006807 // GO:0008209 // GO:0008210 // GO:0008585 // GO:0009791 // GO:0030097 // GO:0044236 // GO:0048008 // GO:0048705 // GO:0048745 // GO:0060021 // GO:0060325 // GO:0001570 // GO:0001822 // GO:0006471 // GO:0006807 // GO:0008209 // GO:0008210 // GO:0008585 // GO:0009791 // GO:0030097 // GO:0044236 // GO:0048008 // GO:0048705 // GO:0048745 // GO:0060…	vasculogenesis // kidney development // protein ADP-ribosylation // nitrogen compound metabolic process // androgen metabolic process // estrogen metabolic process // female gonad development // post-embryonic development // hemopoiesis // multicellular organismal metabolic process // platelet-derived growth factor receptor signaling pathway // skeletal system morphogenesis // smooth muscle tissu…	GO:0005575 // GO:0005575	cellular_component // cellular_component	GO:0003674 // GO:0003676 // GO:0003950 // GO:0008270 // GO:0016740 // GO:0016757 // GO:0046872 // GO:0003674 // GO:0003676 // GO:0003950 // GO:0008270 // GO:0016740 // GO:0016757 // GO:0046872	molecular_function // nucleic acid binding // NAD+ ADP-ribosyltransferase activity // zinc ion binding // transferase activity // transferase activity, transferring glycosyl groups // metal ion binding // molecular_function // nucleic acid binding // NAD+ ADP-ribosyltransferase activity // zinc ion binding // transferase activity // transferase activity, transferring glycosyl groups // metal ion …	---	---	3
17548541	Cycs	cytochrome c, somatic	NM_007808	RefSeq	Mus musculus cytochrome c, somatic (Cycs), nuclear gene encoding mitochondrial protein, mRNA.	FALSE	50562563	50566538	GO:0006123 // GO:0006309 // GO:0006915 // GO:0006915 // GO:0006979 // GO:0008635 // GO:0042743 // GO:0043065	mitochondrial electron transport, cytochrome c to oxygen // apoptotic DNA fragmentation // apoptotic process // apoptotic process // response to oxidative stress // activation of cysteine-type endopeptidase activity involved in apoptotic process by cytochrome c // hydrogen peroxide metabolic process // positive regulation of apoptotic process	GO:0005625 // GO:0005625 // GO:0005634 // GO:0005739 // GO:0005739 // GO:0005829 // GO:0005829	soluble fraction // soluble fraction // nucleus // mitochondrion // mitochondrion // cytosol // cytosol	GO:0009055 // GO:0020037 // GO:0045155	electron carrier activity // heme binding // electron transporter, transferring electrons from CoQH2-cytochrome c reductase complex and cytochrome c oxidase complex activity	GenMAPP // GenMAPP // GenMAPP // GenMAPP // GenMAPP	Apoptosis // Apoptosis_GenMAPP // Electron_Transport_Chain // Apoptosis_KEGG // HSP70_and_Apoptosis	3
17548879	---	---	ENSMUST00000120497	ENSEMBL	cdna:pseudogene chromosome:NCBIM37:X:134620146:134620352:-1 gene:ENSMUSG00000084118 gene_biotype:pseudogene transcript_biotype:transcribed_processed_pseudogene	FALSE	138085607	138085813	---	---	---	---	---	---	---	---	3
17548975	Capza1 // Capza1	capping protein (actin filament) muscle Z-line, alpha 1 // capping protein (actin filament) muscle Z-line, alpha 1	BC016232 // BC016232	GenBank // GenBank	Mus musculus capping protein (actin filament) muscle Z-line, alpha 1, mRNA (cDNA clone MGC:28790 IMAGE:4489604), complete cds. // Mus musculus capping protein (actin filament) muscle Z-line, alpha 1, mRNA (cDNA clone MGC:28790 IMAGE:4489604), complete cds.	FALSE // FALSE	105458469	105458894	GO:0030036 // GO:0051693 // GO:0030036 // GO:0051693	actin cytoskeleton organization // actin filament capping // actin cytoskeleton organization // actin filament capping	GO:0005737 // GO:0005856 // GO:0008290 // GO:0016020 // GO:0030863 // GO:0071203 // GO:0005737 // GO:0005856 // GO:0008290 // GO:0016020 // GO:0030863 // GO:0071203	cytoplasm // cytoskeleton // F-actin capping protein complex // membrane // cortical cytoskeleton // WASH complex // cytoplasm // cytoskeleton // F-actin capping protein complex // membrane // cortical cytoskeleton // WASH complex	GO:0003779 // GO:0003779	actin binding // actin binding	---	---	3
17339854	---	---	---	---	---	---	78882042	78892500	---	---	---	---	---	---	---	---	3
17463579	---	---	---	---	---	---	129862649	129864393	---	---	---	---	---	---	---	---	3
17217500	Kdm5b	lysine (K)-specific demethylase 5B	NM_152895	RefSeq	Mus musculus lysine (K)-specific demethylase 5B (Kdm5b), mRNA.	FALSE	134560171	134632878	GO:0006351 // GO:0006355 // GO:0016568 // GO:0034720 // GO:0034720 // GO:0034721 // GO:0045892 // GO:0055114	transcription, DNA-dependent // regulation of transcription, DNA-dependent // chromatin modification // histone H3-K4 demethylation // histone H3-K4 demethylation // histone H3-K4 demethylation, trimethyl-H3-K4-specific // negative regulation of transcription, DNA-dependent // oxidation-reduction process	GO:0005622 // GO:0005634 // GO:0005730 // GO:0043231	intracellular // nucleus // nucleolus // intracellular membrane-bounded organelle	GO:0003677 // GO:0003714 // GO:0008270 // GO:0016491 // GO:0016702 // GO:0016706 // GO:0032453 // GO:0034647 // GO:0034648 // GO:0046872	DNA binding // transcription corepressor activity // zinc ion binding // oxidoreductase activity // oxidoreductase activity, acting on single donors with incorporation of molecular oxygen, incorporation of two atoms of oxygen // oxidoreductase activity, acting on paired donors, with incorporation or reduction of molecular oxygen, 2-oxoglutarate as one donor, and incorporation of one atom each of …	---	---	4
17217728	Kif21b	kinesin family member 21B	NM_001039472	RefSeq	Mus musculus kinesin family member 21B (Kif21b), mRNA.	FALSE	136131389	136178014	GO:0007018	microtubule-based movement	GO:0005737 // GO:0005856 // GO:0005874 // GO:0042995	cytoplasm // cytoskeleton // microtubule // cell projection	GO:0000166 // GO:0003777 // GO:0005524	nucleotide binding // microtubule motor activity // ATP binding	---	---	4
17220122	Parp1	poly (ADP-ribose) polymerase family, member 1	NM_007415	RefSeq	Mus musculus poly (ADP-ribose) polymerase family, member 1 (Parp1), mRNA.	FALSE	180568955	180601254	GO:0000723 // GO:0006259 // GO:0006281 // GO:0006284 // GO:0006471 // GO:0016540 // GO:0032869 // GO:0040009 // GO:0042769 // GO:0070212	telomere maintenance // DNA metabolic process // DNA repair // base-excision repair // protein ADP-ribosylation // protein autoprocessing // cellular response to insulin stimulus // regulation of growth rate // DNA damage response, detection of DNA damage // protein poly-ADP-ribosylation	GO:0005634 // GO:0005634 // GO:0005635 // GO:0005654 // GO:0005667 // GO:0005730 // GO:0005730 // GO:0043234	nucleus // nucleus // nuclear envelope // nucleoplasm // transcription factor complex // nucleolus // nucleolus // protein complex	GO:0003950 // GO:0005515 // GO:0008134 // GO:0047485 // GO:0051287	NAD+ ADP-ribosyltransferase activity // protein binding // transcription factor binding // protein N-terminus binding // NAD binding	GenMAPP	Apoptosis_GenMAPP	4
17220751	Angel2	angel homolog 2 (Drosophila)	ENSMUST00000066632	ENSEMBL	cdna:known chromosome:NCBIM37:1:192752371:192770841:1 gene:ENSMUSG00000026634 gene_biotype:protein_coding transcript_biotype:protein_coding	FALSE	190925108	190946962	GO:0008150	biological_process	GO:0005575	cellular_component	GO:0003674	molecular_function	---	---	4
17221939	Phf3	PHD finger protein 3	NM_001081080	RefSeq	Mus musculus PHD finger protein 3 (Phf3), mRNA.	FALSE	30802342	30873694	GO:0008150	biological_process	GO:0005575	cellular_component	GO:0003674 // GO:0046872	molecular_function // metal ion binding	---	---	4
17223283	Satb2	special AT-rich sequence binding protein 2	ENSMUST00000114415	ENSEMBL	cdna:known chromosome:NCBIM37:1:56850830:57028702:-1 gene:ENSMUSG00000038331 gene_biotype:protein_coding transcript_biotype:protein_coding	FALSE	56793981	56972502	GO:0000122 // GO:0001764 // GO:0002076 // GO:0002076 // GO:0006338 // GO:0006351 // GO:0006355 // GO:0007275 // GO:0009880 // GO:0010468 // GO:0016568 // GO:0045944 // GO:0045944 // GO:0048704 // GO:0051216 // GO:0060021 // GO:0071310	negative regulation of transcription from RNA polymerase II promoter // neuron migration // osteoblast development // osteoblast development // chromatin remodeling // transcription, DNA-dependent // regulation of transcription, DNA-dependent // multicellular organismal development // embryonic pattern specification // regulation of gene expression // chromatin modification // positive regulation…	GO:0000118 // GO:0000790 // GO:0005634 // GO:0005634 // GO:0005667 // GO:0005737	histone deacetylase complex // nuclear chromatin // nucleus // nucleus // transcription factor complex // cytoplasm	GO:0003677 // GO:0003682 // GO:0003700 // GO:0005515 // GO:0043565	DNA binding // chromatin binding // sequence-specific DNA binding transcription factor activity // protein binding // sequence-specific DNA binding	---	---	4
17228804	Dars2	aspartyl-tRNA synthetase 2 (mitochondrial)	NM_172644	RefSeq	Mus musculus aspartyl-tRNA synthetase 2 (mitochondrial) (Dars2), nuclear gene encoding mitochondrial protein, mRNA.	FALSE	161040601	161070658	GO:0006412 // GO:0006418 // GO:0043039	translation // tRNA aminoacylation for protein translation // tRNA aminoacylation	GO:0005634 // GO:0005737 // GO:0005739 // GO:0005739	nucleus // cytoplasm // mitochondrion // mitochondrion	GO:0000166 // GO:0003676 // GO:0004812 // GO:0004815 // GO:0005524 // GO:0016874 // GO:0042803 // GO:0050560	nucleotide binding // nucleic acid binding // aminoacyl-tRNA ligase activity // aspartate-tRNA ligase activity // ATP binding // ligase activity // protein homodimerization activity // aspartate-tRNA(Asn) ligase activity	---	---	4
17229233	Dcaf6	DDB1 and CUL4 associated factor 6	NM_028759	RefSeq	Mus musculus DDB1 and CUL4 associated factor 6 (Dcaf6), mRNA.	FALSE	165329500	165460465	GO:0045944	positive regulation of transcription from RNA polymerase II promoter	GO:0005634 // GO:0080008	nucleus // CUL4-RING ubiquitin ligase complex	GO:0030374	ligand-dependent nuclear receptor transcription coactivator activity	---	---	4
17234185	Ipmk // Ipmk	inositol polyphosphate multikinase // inositol polyphosphate multikinase	ENSMUST00000145521 // ENSMUST00000145521	ENSEMBL // ENSEMBL	cdna:known chromosome:NCBIM37:10:70872111:70896075:1 gene:ENSMUSG00000060733 gene_biotype:protein_coding transcript_biotype:processed_transcript // cdna:known chromosome:NCBIM37:10:70872111:70896075:1 gene:ENSMUSG00000060733 gene_biotype:protein_coding transcript_biotype:processed_transcript	FALSE // FALSE	71409363	71433327	GO:0001841 // GO:0016310 // GO:0032958 // GO:0046854 // GO:0001841 // GO:0016310 // GO:0032958 // GO:0046854	neural tube formation // phosphorylation // inositol phosphate biosynthetic process // phosphatidylinositol phosphorylation // neural tube formation // phosphorylation // inositol phosphate biosynthetic process // phosphatidylinositol phosphorylation	GO:0005634 // GO:0005634	nucleus // nucleus	GO:0000166 // GO:0000823 // GO:0000824 // GO:0005524 // GO:0008440 // GO:0016301 // GO:0016740 // GO:0000166 // GO:0000823 // GO:0000824 // GO:0005524 // GO:0008440 // GO:0016301 // GO:0016740	nucleotide binding // inositol-1,4,5-trisphosphate 6-kinase activity // inositol tetrakisphosphate 3-kinase activity // ATP binding // inositol-1,4,5-trisphosphate 3-kinase activity // kinase activity // transferase activity // nucleotide binding // inositol-1,4,5-trisphosphate 6-kinase activity // inositol tetrakisphosphate 3-kinase activity // ATP binding // inositol-1,4,5-trisphosphate 3-kinas…	---	---	4
17237851	Avil	advillin	ENSMUST00000129173	ENSEMBL	cdna:known chromosome:NCBIM37:10:126440191:126457834:1 gene:ENSMUSG00000025432 gene_biotype:protein_coding transcript_biotype:protein_coding	FALSE	127000709	127020994	GO:0006950 // GO:0007010 // GO:0007015 // GO:0010976 // GO:0051693 // GO:0060271	response to stress // cytoskeleton organization // actin filament organization // positive regulation of neuron projection development // actin filament capping // cilium morphogenesis	GO:0005737 // GO:0005856 // GO:0042995	cytoplasm // cytoskeleton // cell projection	GO:0003779 // GO:0005515	actin binding // protein binding	---	---	4
17238860	Syne1	synaptic nuclear envelope 1	ENSMUST00000056571	ENSEMBL	cdna:known chromosome:NCBIM37:10:4804527:5326338:1 gene:ENSMUSG00000019769 gene_biotype:protein_coding transcript_biotype:protein_coding	FALSE	5243005	5243181	GO:0007030 // GO:0040023 // GO:0042692 // GO:0048260 // GO:0048814 // GO:0090286 // GO:0090292	Golgi organization // establishment of nucleus localization // muscle cell differentiation // positive regulation of receptor-mediated endocytosis // regulation of dendrite morphogenesis // cytoskeletal anchoring at nuclear membrane // nuclear matrix anchoring at nuclear membrane	GO:0005634 // GO:0005635 // GO:0005635 // GO:0005737 // GO:0005794 // GO:0005819 // GO:0005856 // GO:0016020 // GO:0016021 // GO:0030017 // GO:0030496 // GO:0031965 // GO:0034993 // GO:0043197 // GO:0045211 // GO:0048471	nucleus // nuclear envelope // nuclear envelope // cytoplasm // Golgi apparatus // spindle // cytoskeleton // membrane // integral to membrane // sarcomere // midbody // nuclear membrane // SUN-KASH complex // dendritic spine // postsynaptic membrane // perinuclear region of cytoplasm	GO:0003779 // GO:0005102 // GO:0005515 // GO:0005521 // GO:0019899	actin binding // receptor binding // protein binding // lamin binding // enzyme binding	---	---	4
17238882	Syne1	synaptic nuclear envelope 1	ENSMUST00000056571	ENSEMBL	cdna:known chromosome:NCBIM37:10:4804527:5326338:1 gene:ENSMUSG00000019769 gene_biotype:protein_coding transcript_biotype:protein_coding	FALSE	5262652	5262816	GO:0007030 // GO:0040023 // GO:0042692 // GO:0048260 // GO:0048814 // GO:0090286 // GO:0090292	Golgi organization // establishment of nucleus localization // muscle cell differentiation // positive regulation of receptor-mediated endocytosis // regulation of dendrite morphogenesis // cytoskeletal anchoring at nuclear membrane // nuclear matrix anchoring at nuclear membrane	GO:0005634 // GO:0005635 // GO:0005635 // GO:0005737 // GO:0005794 // GO:0005819 // GO:0005856 // GO:0016020 // GO:0016021 // GO:0030017 // GO:0030496 // GO:0031965 // GO:0034993 // GO:0043197 // GO:0045211 // GO:0048471	nucleus // nuclear envelope // nuclear envelope // cytoplasm // Golgi apparatus // spindle // cytoskeleton // membrane // integral to membrane // sarcomere // midbody // nuclear membrane // SUN-KASH complex // dendritic spine // postsynaptic membrane // perinuclear region of cytoplasm	GO:0003779 // GO:0005102 // GO:0005515 // GO:0005521 // GO:0019899	actin binding // receptor binding // protein binding // lamin binding // enzyme binding	---	---	4
17240027	Trmt11	tRNA methyltransferase 11 homolog (S. cerevisiae)	NM_028604	RefSeq	Mus musculus tRNA methyltransferase 11 homolog (S. cerevisiae) (Trmt11), mRNA.	FALSE	30534225	30600749	GO:0008033 // GO:0032259	tRNA processing // methylation	GO:0005575	cellular_component	GO:0003676 // GO:0008168 // GO:0016740	nucleic acid binding // methyltransferase activity // transferase activity	---	---	4
17241676	1700040L02Rik	RIKEN cDNA 1700040L02 gene	BC087900	GenBank	Mus musculus RIKEN cDNA 1700040L02 gene, mRNA (cDNA clone MGC:107218 IMAGE:6774064), complete cds.	FALSE	68430953	68541896	GO:0008150	biological_process	GO:0005575	cellular_component	GO:0003674	molecular_function	---	---	4
17250162	Hist3h2ba	histone cluster 3, H2ba	NM_030082	RefSeq	Mus musculus histone cluster 3, H2ba (Hist3h2ba), mRNA.	FALSE	58948911	58949530	GO:0006334 // GO:0008150	nucleosome assembly // biological_process	GO:0000786 // GO:0005575 // GO:0005634 // GO:0005694	nucleosome // cellular_component // nucleus // chromosome	GO:0003677	DNA binding	---	---	4
17250236	4933439C10Rik	RIKEN cDNA 4933439C10 gene	NR_015585	RefSeq	Mus musculus RIKEN cDNA 4933439C10 gene (4933439C10Rik), non-coding RNA.	FALSE	59505662	59513647	GO:0008150	biological_process	GO:0005575	cellular_component	GO:0003674	molecular_function	---	---	4
17251875	Dvl2	dishevelled 2, dsh homolog (Drosophila)	ENSMUST00000019362	ENSEMBL	cdna:known chromosome:NCBIM37:11:69814097:69823613:1 gene:ENSMUSG00000020888 gene_biotype:protein_coding transcript_biotype:protein_coding	FALSE	70000595	70010111	GO:0001843 // GO:0001934 // GO:0003007 // GO:0003151 // GO:0006366 // GO:0007275 // GO:0007379 // GO:0007507 // GO:0016055 // GO:0016055 // GO:0016055 // GO:0021535 // GO:0022007 // GO:0022007 // GO:0034613 // GO:0035282 // GO:0035556 // GO:0035567 // GO:0043507 // GO:0043507 // GO:0044340 // GO:0045893 // GO:0046328 // GO:0051091 // GO:0060029 // GO:0060070 // GO:0060070 // GO:0060070 // GO:0060…	neural tube closure // positive regulation of protein phosphorylation // heart morphogenesis // outflow tract morphogenesis // transcription from RNA polymerase II promoter // multicellular organismal development // segment specification // heart development // Wnt receptor signaling pathway // Wnt receptor signaling pathway // Wnt receptor signaling pathway // cell migration in hindbrain // conv…	GO:0005622 // GO:0005625 // GO:0005634 // GO:0005737 // GO:0005737 // GO:0005829 // GO:0005856 // GO:0005886 // GO:0005886 // GO:0005938 // GO:0016020 // GO:0030136 // GO:0031410 // GO:0044444 // GO:0045177	intracellular // soluble fraction // nucleus // cytoplasm // cytoplasm // cytosol // cytoskeleton // plasma membrane // plasma membrane // cell cortex // membrane // clathrin-coated vesicle // cytoplasmic vesicle // cytoplasmic part // apical part of cell	GO:0004871 // GO:0005109 // GO:0005109 // GO:0005515 // GO:0019904 // GO:0042802 // GO:0042802 // GO:0043621	signal transducer activity // frizzled binding // frizzled binding // protein binding // protein domain specific binding // identical protein binding // identical protein binding // protein self-association	---	---	4
17252231	Rabep1	rabaptin, RAB GTPase binding effector protein 1	NM_019400	RefSeq	Mus musculus rabaptin, RAB GTPase binding effector protein 1 (Rabep1), mRNA.	FALSE	70844763	70943105	GO:0006810 // GO:0006897 // GO:0006915 // GO:0015031	transport // endocytosis // apoptotic process // protein transport	GO:0005737 // GO:0005768 // GO:0005768 // GO:0030139 // GO:0031410	cytoplasm // endosome // endosome // endocytic vesicle // cytoplasmic vesicle	GO:0005096 // GO:0005515 // GO:0008083 // GO:0042803	GTPase activator activity // protein binding // growth factor activity // protein homodimerization activity	---	---	4
17255999	Erbb2	v-erb-b2 erythroblastic leukemia viral oncogene homolog 2, neuro/glioblastoma derived oncogene homolog (avian)	NM_001003817	RefSeq	Mus musculus v-erb-b2 erythroblastic leukemia viral oncogene homolog 2, neuro/glioblastoma derived oncogene homolog (avian) (Erbb2), mRNA.	FALSE	98412470	98437716	GO:0001934 // GO:0006351 // GO:0006355 // GO:0006468 // GO:0007165 // GO:0007166 // GO:0007169 // GO:0007399 // GO:0007422 // GO:0007422 // GO:0007507 // GO:0007528 // GO:0008045 // GO:0008284 // GO:0010001 // GO:0014065 // GO:0014068 // GO:0016310 // GO:0023014 // GO:0030307 // GO:0032321 // GO:0032886 // GO:0033088 // GO:0042060 // GO:0042552 // GO:0043066 // GO:0043406 // GO:0043410 // GO:0045…	positive regulation of protein phosphorylation // transcription, DNA-dependent // regulation of transcription, DNA-dependent // protein phosphorylation // signal transduction // cell surface receptor signaling pathway // transmembrane receptor protein tyrosine kinase signaling pathway // nervous system development // peripheral nervous system development // peripheral nervous system development /…	GO:0005634 // GO:0005737 // GO:0005886 // GO:0005902 // GO:0009925 // GO:0010008 // GO:0016020 // GO:0016021 // GO:0016323 // GO:0016324 // GO:0016324 // GO:0043219 // GO:0043235 // GO:0045121 // GO:0045211 // GO:0048471	nucleus // cytoplasm // plasma membrane // microvillus // basal plasma membrane // endosome membrane // membrane // integral to membrane // basolateral plasma membrane // apical plasma membrane // apical plasma membrane // lateral loop // receptor complex // membrane raft // postsynaptic membrane // perinuclear region of cytoplasm	GO:0000166 // GO:0001042 // GO:0001948 // GO:0004672 // GO:0004713 // GO:0004714 // GO:0004716 // GO:0004872 // GO:0004888 // GO:0005515 // GO:0005524 // GO:0008022 // GO:0016301 // GO:0016740 // GO:0016772 // GO:0019903 // GO:0031625 // GO:0042802 // GO:0046982 // GO:0051879	nucleotide binding // RNA polymerase I core binding // glycoprotein binding // protein kinase activity // protein tyrosine kinase activity // transmembrane receptor protein tyrosine kinase activity // receptor signaling protein tyrosine kinase activity // receptor activity // transmembrane signaling receptor activity // protein binding // ATP binding // protein C-terminus binding // kinase activi…	---	---	4
17258638	Snord1c	small nucleolar RNA, C/D box 1C	NR_028569	RefSeq	Mus musculus small nucleolar RNA, C/D box 1C (Snord1c), small nucleolar RNA.	FALSE	116672505	116672582	GO:0008150	biological_process	GO:0005575	cellular_component	GO:0003674	molecular_function	---	---	4
17260869	Slc1a4	solute carrier family 1 (glutamate/neutral amino acid transporter), member 4	NM_018861	RefSeq	Mus musculus solute carrier family 1 (glutamate/neutral amino acid transporter), member 4 (Slc1a4), mRNA.	FALSE	20302180	20332713	GO:0003333 // GO:0006810 // GO:0006821 // GO:0006835 // GO:0015804 // GO:0015808 // GO:0015811 // GO:0015824 // GO:0015825 // GO:0015826 // GO:0034589 // GO:0035524 // GO:0050890	amino acid transmembrane transport // transport // chloride transport // dicarboxylic acid transport // neutral amino acid transport // L-alanine transport // L-cystine transport // proline transport // L-serine transport // threonine transport // hydroxyproline transport // proline transmembrane transport // cognition	GO:0005882 // GO:0016020 // GO:0016021 // GO:0030425 // GO:0043025	intermediate filament // membrane // integral to membrane // dendrite // neuronal cell body	GO:0005254 // GO:0015175 // GO:0015180 // GO:0015184 // GO:0015193 // GO:0015194 // GO:0015195 // GO:0015293 // GO:0017153 // GO:0034590	chloride channel activity // neutral amino acid transmembrane transporter activity // L-alanine transmembrane transporter activity // L-cystine transmembrane transporter activity // L-proline transmembrane transporter activity // L-serine transmembrane transporter activity // L-threonine transmembrane transporter activity // symporter activity // sodium:dicarboxylate symporter activity // L-hydro…	---	---	4
17261865	Ccng1	cyclin G1	NM_009831	RefSeq	Mus musculus cyclin G1 (Ccng1), mRNA.	FALSE	40748552	40755311	GO:0006949 // GO:0007049 // GO:0007067 // GO:0007095 // GO:0043066 // GO:0051301	syncytium formation // cell cycle // mitosis // mitotic cell cycle G2/M transition DNA damage checkpoint // negative regulation of apoptotic process // cell division	GO:0005634 // GO:0030425 // GO:0043025 // GO:0048471	nucleus // dendrite // neuronal cell body // perinuclear region of cytoplasm	GO:0019904	protein domain specific binding	---	---	4
17268955	Tns4	tensin 4	NM_172564	RefSeq	Mus musculus tensin 4 (Tns4), mRNA.	FALSE	99065678	99089306	GO:0006915 // GO:0008104	apoptotic process // protein localization	GO:0005737 // GO:0005856 // GO:0005925 // GO:0030054	cytoplasm // cytoskeleton // focal adhesion // cell junction	GO:0003674 // GO:0003779	molecular_function // actin binding	---	---	4
17274099	Fam49a	family with sequence similarity 49, member A	NM_029758	RefSeq	Mus musculus family with sequence similarity 49, member A (Fam49a), transcript variant 1, mRNA.	FALSE	12262139	12376363	GO:0008150	biological_process	GO:0005622	intracellular	GO:0003674	molecular_function	---	---	4
17274471	Iah1	isoamyl acetate-hydrolyzing esterase 1 homolog (S. cerevisiae)	NM_026347	RefSeq	Mus musculus isoamyl acetate-hydrolyzing esterase 1 homolog (S. cerevisiae) (Iah1), mRNA.	FALSE	21316392	21323607	GO:0006629 // GO:0008150 // GO:0016042	lipid metabolic process // biological_process // lipid catabolic process	GO:0005575	cellular_component	GO:0003674 // GO:0016787 // GO:0016788	molecular_function // hydrolase activity // hydrolase activity, acting on ester bonds	---	---	4
17274775	Lamb1	laminin B1	NM_008482	RefSeq	Mus musculus laminin B1 (Lamb1), mRNA.	FALSE	31265234	31329644	GO:0007155 // GO:0007162 // GO:0007566 // GO:0007611 // GO:0016477 // GO:0030335 // GO:0031175 // GO:0031175 // GO:0034446 // GO:0042476	cell adhesion // negative regulation of cell adhesion // embryo implantation // learning or memory // cell migration // positive regulation of cell migration // neuron projection development // neuron projection development // substrate adhesion-dependent cell spreading // odontogenesis	GO:0005576 // GO:0005578 // GO:0005604 // GO:0005604 // GO:0005605 // GO:0005606 // GO:0005606 // GO:0005607 // GO:0005615 // GO:0031012 // GO:0043256 // GO:0043257 // GO:0043259 // GO:0043259 // GO:0048471	extracellular region // proteinaceous extracellular matrix // basement membrane // basement membrane // basal lamina // laminin-1 complex // laminin-1 complex // laminin-2 complex // extracellular space // extracellular matrix // laminin complex // laminin-8 complex // laminin-10 complex // laminin-10 complex // perinuclear region of cytoplasm	GO:0005178 // GO:0005201 // GO:0005515 // GO:0019899 // GO:0043208	integrin binding // extracellular matrix structural constituent // protein binding // enzyme binding // glycosphingolipid binding	GenMAPP	Inflammatory_Response_Pathway	4
17276660	---	---	ENSMUST00000157377 // ENSMUST00000157377	ENSEMBL // ENSEMBL	ncrna:snRNA chromosome:NCBIM37:12:78494091:78494189:1 gene:ENSMUSG00000088002 gene_biotype:snRNA transcript_biotype:snRNA // ncrna:snRNA chromosome:NCBIM37:12:78494091:78494189:1 gene:ENSMUSG00000088002 gene_biotype:snRNA transcript_biotype:snRNA	FALSE // FALSE	77393104	77393202	---	---	---	---	---	---	---	---	4
17278612	Mir342 // Mir342	microRNA 342 // microRNA 342	NR_029771 // NR_029771	RefSeq // RefSeq	Mus musculus microRNA 342 (Mir342), microRNA. // Mus musculus microRNA 342 (Mir342), microRNA.	FALSE // FALSE	108658620	108658718	GO:0071222 // GO:0071230 // GO:0071222 // GO:0071230	cellular response to lipopolysaccharide // cellular response to amino acid stimulus // cellular response to lipopolysaccharide // cellular response to amino acid stimulus	---	---	---	---	---	---	4
17280638	---	---	ENSMUST00000158511	ENSEMBL	ncrna:snRNA chromosome:NCBIM37:12:33684774:33684875:-1 gene:ENSMUSG00000089136 gene_biotype:snRNA transcript_biotype:snRNA	FALSE	32999909	33000010	---	---	---	---	---	---	---	---	4
17281922	---	---	ENSMUST00000110443 // ENSMUST00000110443	ENSEMBL // ENSEMBL	cdna:known chromosome:NCBIM37:12:75403467:75404326:-1 gene:ENSMUSG00000079062 gene_biotype:protein_coding transcript_biotype:protein_coding // cdna:known chromosome:NCBIM37:12:75403467:75404326:-1 gene:ENSMUSG00000079062 gene_biotype:protein_coding transcript_biotype:protein_coding	FALSE // FALSE	74302480	74303339	---	---	---	---	---	---	---	---	4
17281979	Esr2	estrogen receptor 2 (beta)	NM_207707	RefSeq	Mus musculus estrogen receptor 2 (beta) (Esr2), transcript variant 1, mRNA.	FALSE	76120419	76177259	GO:0000122 // GO:0001541 // GO:0001662 // GO:0001764 // GO:0006351 // GO:0006355 // GO:0007420 // GO:0007611 // GO:0008285 // GO:0030518 // GO:0030520 // GO:0032355 // GO:0033574 // GO:0042127 // GO:0043065 // GO:0043401 // GO:0043526 // GO:0045742 // GO:0045885 // GO:0045893 // GO:0045944 // GO:0048521 // GO:0050680 // GO:0050680 // GO:0051091 // GO:0060011 // GO:0060065 // GO:0060068 // GO:0060…	negative regulation of transcription from RNA polymerase II promoter // ovarian follicle development // behavioral fear response // neuron migration // transcription, DNA-dependent // regulation of transcription, DNA-dependent // brain development // learning or memory // negative regulation of cell proliferation // intracellular steroid hormone receptor signaling pathway // intracellular estroge…	GO:0005634 // GO:0005737 // GO:0005739 // GO:0005886 // GO:0043005 // GO:0043204 // GO:0048471	nucleus // cytoplasm // mitochondrion // plasma membrane // neuron projection // perikaryon // perinuclear region of cytoplasm	GO:0001046 // GO:0003677 // GO:0003700 // GO:0003707 // GO:0004872 // GO:0005496 // GO:0005515 // GO:0008270 // GO:0008289 // GO:0019899 // GO:0030284 // GO:0034056 // GO:0042562 // GO:0043565 // GO:0046872	core promoter sequence-specific DNA binding // DNA binding // sequence-specific DNA binding transcription factor activity // steroid hormone receptor activity // receptor activity // steroid binding // protein binding // zinc ion binding // lipid binding // enzyme binding // estrogen receptor activity // estrogen response element binding // hormone binding // sequence-specific DNA binding // meta…	GenMAPP // GenMAPP	Ovarian_Infertility_Genes // Nuclear_Receptors	4
17282216	Zfp36l1	zinc finger protein 36, C3H type-like 1	NM_007564	RefSeq	Mus musculus zinc finger protein 36, C3H type-like 1 (Zfp36l1), mRNA.	FALSE	80107760	80113013	GO:0000288 // GO:0001570 // GO:0006402 // GO:0006417 // GO:0033077 // GO:0043488	nuclear-transcribed mRNA catabolic process, deadenylation-dependent decay // vasculogenesis // mRNA catabolic process // regulation of translation // T cell differentiation in thymus // regulation of mRNA stability	GO:0005634 // GO:0005737 // GO:0005829	nucleus // cytoplasm // cytosol	GO:0003676 // GO:0003677 // GO:0003729 // GO:0008270 // GO:0017091 // GO:0046872	nucleic acid binding // DNA binding // mRNA binding // zinc ion binding // AU-rich element binding // metal ion binding	---	---	4
17283725	Clmn	calmin	NM_053155	RefSeq	Mus musculus calmin (Clmn), transcript variant 1, mRNA.	FALSE	104763114	104865076	GO:0008285 // GO:0031175	negative regulation of cell proliferation // neuron projection development	GO:0005737 // GO:0016020 // GO:0016021	cytoplasm // membrane // integral to membrane	GO:0003674 // GO:0003779	molecular_function // actin binding	---	---	4
17284660	Ighm // Ighm	immunoglobulin heavy constant mu // immunoglobulin heavy constant mu	BC053409 // BC053409	GenBank // GenBank	Mus musculus immunoglobulin heavy chain 6 (heavy chain of IgM), mRNA (cDNA clone IMAGE:30076516). // Mus musculus immunoglobulin heavy chain 6 (heavy chain of IgM), mRNA (cDNA clone IMAGE:30076516).	FALSE // FALSE	115952538	115952831	GO:0000187 // GO:0002455 // GO:0016064 // GO:0019882 // GO:0030890 // GO:0043410 // GO:0045022 // GO:0045807 // GO:0050731 // GO:0050829 // GO:0050853 // GO:0050871 // GO:0000187 // GO:0002455 // GO:0016064 // GO:0019882 // GO:0030890 // GO:0043410 // GO:0045022 // GO:0045807 // GO:0050731 // GO:0050829 // GO:0050853 // GO:0050871	activation of MAPK activity // humoral immune response mediated by circulating immunoglobulin // immunoglobulin mediated immune response // antigen processing and presentation // positive regulation of B cell proliferation // positive regulation of MAPK cascade // early endosome to late endosome transport // positive regulation of endocytosis // positive regulation of peptidyl-tyrosine phosphoryl…	GO:0005615 // GO:0009897 // GO:0019815 // GO:0042571 // GO:0048471 // GO:0005615 // GO:0009897 // GO:0019815 // GO:0042571 // GO:0048471	extracellular space // external side of plasma membrane // B cell receptor complex // immunoglobulin complex, circulating // perinuclear region of cytoplasm // extracellular space // external side of plasma membrane // B cell receptor complex // immunoglobulin complex, circulating // perinuclear region of cytoplasm	GO:0003823 // GO:0004888 // GO:0005515 // GO:0003823 // GO:0004888 // GO:0005515	antigen binding // transmembrane signaling receptor activity // protein binding // antigen binding // transmembrane signaling receptor activity // protein binding	---	---	4
17285842	Hist2h3b // Hist1h3e // Hist1h3b // Hist1h3d // Hist1h3c // Hist1h3f // Hist2h3c2 // Hist2h3c1	histone cluster 2, H3b // histone cluster 1, H3e // histone cluster 1, H3b // histone cluster 1, H3d // histone cluster 1, H3c // histone cluster 1, H3f // histone cluster 2, H3c2 // histone cluster 2, H3c1	ENSMUST00000105105	ENSEMBL	cdna:known chromosome:NCBIM37:13:23667632:23668880:1 gene:ENSMUSG00000062808 gene_biotype:protein_coding transcript_biotype:protein_coding	FALSE	23575763	23577011	GO:0000122 // GO:0008150	negative regulation of transcription from RNA polymerase II promoter // biological_process	GO:0005634 // GO:0005575 // GO:0000785	nucleus // cellular_component // chromatin	GO:0003682 // GO:0003674	chromatin binding // molecular_function	---	---	4
17289632	---	---	ENSMUST00000131215	ENSEMBL	cdna:known chromosome:NCBIM37:13:105475011:105485074:1 gene:ENSMUSG00000084860 gene_biotype:antisense transcript_biotype:antisense	FALSE	104684931	104694994	---	---	---	---	---	---	---	---	4
17294416	Zfp825	zinc finger protein 825	NM_146231	RefSeq	Mus musculus zinc finger protein 825 (Zfp825), mRNA.	FALSE	74480057	74493950	GO:0008150	biological_process	GO:0005575	cellular_component	GO:0003674 // GO:0046872	molecular_function // metal ion binding	---	---	4
17295607	Naip6	NLR family, apoptosis inhibitory protein 6	NM_010871	RefSeq	Mus musculus NLR family, apoptosis inhibitory protein 6 (Naip6), mRNA.	FALSE	100281121	100317688	GO:0006915 // GO:0071391	apoptotic process // cellular response to estrogen stimulus	GO:0005622 // GO:0005737 // GO:0043005 // GO:0043025 // GO:0043204	intracellular // cytoplasm // neuron projection // neuronal cell body // perikaryon	GO:0000166 // GO:0005524 // GO:0046872	nucleotide binding // ATP binding // metal ion binding	---	---	4
17296281	Gpx8	glutathione peroxidase 8 (putative)	NM_027127	RefSeq	Mus musculus glutathione peroxidase 8 (putative) (Gpx8), mRNA.	FALSE	113042763	113046388	GO:0006979 // GO:0055114	response to oxidative stress // oxidation-reduction process	GO:0005575 // GO:0016020 // GO:0016021	cellular_component // membrane // integral to membrane	GO:0004601 // GO:0004602 // GO:0016491	peroxidase activity // glutathione peroxidase activity // oxidoreductase activity	---	---	4
17304273	Ccdc66	coiled-coil domain containing 66	NM_177111	RefSeq	Mus musculus coiled-coil domain containing 66 (Ccdc66), mRNA.	FALSE	27482401	27508460	GO:0008150	biological_process	GO:0005575	cellular_component	GO:0003674	molecular_function	---	---	4
17304596	Nisch	nischarin	NM_022656	RefSeq	Mus musculus nischarin (Nisch), mRNA.	FALSE	31170923	31216946	GO:0006915 // GO:0007154 // GO:0016601 // GO:0030036 // GO:0030336	apoptotic process // cell communication // Rac protein signal transduction // actin cytoskeleton organization // negative regulation of cell migration	GO:0005737 // GO:0005768 // GO:0005829 // GO:0005829 // GO:0005886 // GO:0016020	cytoplasm // endosome // cytosol // cytosol // plasma membrane // membrane	GO:0004872 // GO:0005178 // GO:0035091	receptor activity // integrin binding // phosphatidylinositol binding	---	---	4
17305685	Ddhd1	DDHD domain containing 1	NM_001042719	RefSeq	Mus musculus DDHD domain containing 1 (Ddhd1), transcript variant 3, mRNA.	FALSE	45593174	45658143	GO:0008150 // GO:0016042	biological_process // lipid catabolic process	GO:0005575 // GO:0005737	cellular_component // cytoplasm	GO:0003674 // GO:0016787 // GO:0046872	molecular_function // hydrolase activity // metal ion binding	---	---	4
17306272	Snord8	small nucleolar RNA, C/D box 8	NR_028542	RefSeq	Mus musculus small nucleolar RNA, C/D box 8 (Snord8), small nucleolar RNA.	FALSE	52209785	52209894	GO:0008150	biological_process	GO:0005575	cellular_component	GO:0003674	molecular_function	---	---	4
17307550	Ints6	integrator complex subunit 6	NM_008715	RefSeq	Mus musculus integrator complex subunit 6 (Ints6), mRNA.	FALSE	62676320	62761112	GO:0016180	snRNA processing	GO:0005634 // GO:0015629 // GO:0032039	nucleus // actin cytoskeleton // integrator complex	---	---	---	---	4
17308603	Itm2b	integral membrane protein 2B	NM_008410	RefSeq	Mus musculus integral membrane protein 2B (Itm2b), mRNA.	FALSE	73362231	73385271	GO:0006915 // GO:0006917 // GO:0042985	apoptotic process // induction of apoptosis // negative regulation of amyloid precursor protein biosynthetic process	GO:0005576 // GO:0005615 // GO:0005634 // GO:0005768 // GO:0005792 // GO:0005794 // GO:0005886 // GO:0016020 // GO:0016021 // GO:0030660 // GO:0031301 // GO:0043231	extracellular region // extracellular space // nucleus // endosome // microsome // Golgi apparatus // plasma membrane // membrane // integral to membrane // Golgi-associated vesicle membrane // integral to organelle membrane // intracellular membrane-bounded organelle	GO:0001540 // GO:0005515 // GO:0005524	beta-amyloid binding // protein binding // ATP binding	---	---	4
17309544	Stk24	serine/threonine kinase 24	NM_145465	RefSeq	Mus musculus serine/threonine kinase 24 (Stk24), mRNA.	FALSE	121286341	121379334	GO:0006468 // GO:0006468 // GO:0006915 // GO:0006917 // GO:0008631 // GO:0016310 // GO:0030336 // GO:0046777 // GO:0048679 // GO:0048680	protein phosphorylation // protein phosphorylation // apoptotic process // induction of apoptosis // induction of apoptosis by oxidative stress // phosphorylation // negative regulation of cell migration // protein autophosphorylation // regulation of axon regeneration // positive regulation of axon regeneration	GO:0005634 // GO:0005737 // GO:0016020	nucleus // cytoplasm // membrane	GO:0000166 // GO:0004672 // GO:0004674 // GO:0005524 // GO:0016301 // GO:0016740 // GO:0016772 // GO:0046872	nucleotide binding // protein kinase activity // protein serine/threonine kinase activity // ATP binding // kinase activity // transferase activity // transferase activity, transferring phosphorus-containing groups // metal ion binding	---	---	4
17312278	---	---	ENSMUST00000104228	ENSEMBL	ncrna:snoRNA chromosome:NCBIM37:15:75590289:75590419:1 gene:ENSMUSG00000077416 gene_biotype:snoRNA transcript_biotype:snoRNA	FALSE	75759859	75759989	---	---	---	---	---	---	---	---	4
17313218	Sgsm3	small G protein signaling modulator 3	NM_134091	RefSeq	Mus musculus small G protein signaling modulator 3 (Sgsm3), mRNA.	FALSE	80977765	81012290	GO:0007049 // GO:0007050 // GO:0032313 // GO:0045732	cell cycle // cell cycle arrest // regulation of Rab GTPase activity // positive regulation of protein catabolic process	GO:0005622 // GO:0005737 // GO:0005921	intracellular // cytoplasm // gap junction	GO:0005083 // GO:0005097 // GO:0005515 // GO:0017137	small GTPase regulator activity // Rab GTPase activator activity // protein binding // Rab GTPase binding	---	---	4
17318536	Fbxl6	F-box and leucine-rich repeat protein 6	NM_013909	RefSeq	Mus musculus F-box and leucine-rich repeat protein 6 (Fbxl6), mRNA.	FALSE	76535723	76538746	GO:0008150	biological_process	GO:0005575	cellular_component	GO:0003674	molecular_function	---	---	4
17320885	E330033B04Rik	RIKEN cDNA E330033B04 gene	NR_030690	RefSeq	Mus musculus RIKEN cDNA E330033B04 gene (E330033B04Rik), non-coding RNA.	FALSE	96268564	96275275	---	---	---	---	---	---	---	---	4
17322621	Nudt16l1	nudix (nucleoside diphosphate linked moiety X)-type motif 16-like 1	NM_025839	RefSeq	Mus musculus nudix (nucleoside diphosphate linked moiety X)-type motif 16-like 1 (Nudt16l1), mRNA.	FALSE	4939111	4941020	GO:0008150	biological_process	GO:0005575 // GO:0005737	cellular_component // cytoplasm	GO:0003674 // GO:0016787	molecular_function // hydrolase activity	---	---	4
17324378	Eif4a2	eukaryotic translation initiation factor 4A2	NM_001123038	RefSeq	Mus musculus eukaryotic translation initiation factor 4A2 (Eif4a2), transcript variant 3, mRNA.	FALSE	23107444	23114132	GO:0006412 // GO:0006413	translation // translational initiation	---	---	GO:0000166 // GO:0003676 // GO:0003723 // GO:0003743 // GO:0004386 // GO:0005524 // GO:0008026 // GO:0016787	nucleotide binding // nucleic acid binding // RNA binding // translation initiation factor activity // helicase activity // ATP binding // ATP-dependent helicase activity // hydrolase activity	GenMAPP // GenMAPP	Translation_Factors // mRNA_processing_binding_Reactome	4
17325686	Zbtb20	zinc finger and BTB domain containing 20	ENSMUST00000114694	ENSEMBL	cdna:known chromosome:NCBIM37:16:42907765:43642715:1 gene:ENSMUSG00000022708 gene_biotype:protein_coding transcript_biotype:protein_coding	FALSE	42907392	43642602	GO:0000122 // GO:0006351 // GO:0006355	negative regulation of transcription from RNA polymerase II promoter // transcription, DNA-dependent // regulation of transcription, DNA-dependent	GO:0005622 // GO:0005634 // GO:0005634	intracellular // nucleus // nucleus	GO:0001078 // GO:0003676 // GO:0003677 // GO:0008270 // GO:0046872	RNA polymerase II core promoter proximal region sequence-specific DNA binding transcription factor activity involved in negative regulation of transcription // nucleic acid binding // DNA binding // zinc ion binding // metal ion binding	---	---	4
17329640	Atp13a3	ATPase type 13A3	NM_001128096	RefSeq	Mus musculus ATPase type 13A3 (Atp13a3), transcript variant 1, mRNA.	FALSE	30312423	30388530	GO:0006812	cation transport	GO:0005575 // GO:0016020 // GO:0016021	cellular_component // membrane // integral to membrane	GO:0000166 // GO:0003674 // GO:0005524 // GO:0015662 // GO:0016787 // GO:0016820 // GO:0016887 // GO:0046872	nucleotide binding // molecular_function // ATP binding // ATPase activity, coupled to transmembrane movement of ions, phosphorylative mechanism // hydrolase activity // hydrolase activity, acting on acid anhydrides, catalyzing transmembrane movement of substances // ATPase activity // metal ion binding	---	---	4
17329946	Kalrn	kalirin, RhoGEF kinase	NM_177357	RefSeq	Mus musculus kalirin, RhoGEF kinase (Kalrn), transcript variant 1, mRNA.	FALSE	33969073	34573532	GO:0006468 // GO:0007399 // GO:0007409 // GO:0016310 // GO:0035023 // GO:0035556 // GO:0050773	protein phosphorylation // nervous system development // axonogenesis // phosphorylation // regulation of Rho protein signal transduction // intracellular signal transduction // regulation of dendrite development	GO:0005622 // GO:0005737 // GO:0005856 // GO:0043005 // GO:0043025 // GO:0048471	intracellular // cytoplasm // cytoskeleton // neuron projection // neuronal cell body // perinuclear region of cytoplasm	GO:0000166 // GO:0004672 // GO:0004674 // GO:0005085 // GO:0005089 // GO:0005524 // GO:0005543 // GO:0016301 // GO:0016740 // GO:0016772 // GO:0019899 // GO:0046872	nucleotide binding // protein kinase activity // protein serine/threonine kinase activity // guanyl-nucleotide exchange factor activity // Rho guanyl-nucleotide exchange factor activity // ATP binding // phospholipid binding // kinase activity // transferase activity // transferase activity, transferring phosphorus-containing groups // enzyme binding // metal ion binding	---	---	4
17332583	Ripk4	receptor-interacting serine-threonine kinase 4	NM_023663	RefSeq	Mus musculus receptor-interacting serine-threonine kinase 4 (Ripk4), mRNA.	FALSE	97741933	97763755	GO:0002009 // GO:0006468 // GO:0016310	morphogenesis of an epithelium // protein phosphorylation // phosphorylation	GO:0005634 // GO:0005737 // GO:0005737 // GO:0016020	nucleus // cytoplasm // cytoplasm // membrane	GO:0000166 // GO:0004672 // GO:0004674 // GO:0004872 // GO:0005524 // GO:0016301 // GO:0016740 // GO:0016772	nucleotide binding // protein kinase activity // protein serine/threonine kinase activity // receptor activity // ATP binding // kinase activity // transferase activity // transferase activity, transferring phosphorus-containing groups	---	---	4
17338472	Mocs1	molybdenum cofactor synthesis 1	NM_020042	RefSeq	Mus musculus molybdenum cofactor synthesis 1 (Mocs1), transcript variant 1, mRNA.	FALSE	49428362	49455435	GO:0006777 // GO:0032324	Mo-molybdopterin cofactor biosynthetic process // molybdopterin cofactor biosynthetic process	GO:0005575 // GO:0019008	cellular_component // molybdopterin synthase complex	GO:0000166 // GO:0003824 // GO:0005525 // GO:0046872 // GO:0051536 // GO:0051539	nucleotide binding // catalytic activity // GTP binding // metal ion binding // iron-sulfur cluster binding // 4 iron, 4 sulfur cluster binding	---	---	4
17339554	Lbh	limb-bud and heart	NM_029999	RefSeq	Mus musculus limb-bud and heart (Lbh), mRNA.	FALSE	72918305	72941946	GO:0006351 // GO:0006355 // GO:0007275 // GO:0045893	transcription, DNA-dependent // regulation of transcription, DNA-dependent // multicellular organismal development // positive regulation of transcription, DNA-dependent	GO:0005634 // GO:0005730 // GO:0005737 // GO:0043231	nucleus // nucleolus // cytoplasm // intracellular membrane-bounded organelle	---	---	---	---	4
17339991	Eml4	echinoderm microtubule associated protein like 4	NM_001114361	RefSeq	Mus musculus echinoderm microtubule associated protein like 4 (Eml4), transcript variant 1, mRNA.	FALSE	83350931	83480361	GO:0008150	biological_process	GO:0005575 // GO:0005737 // GO:0005856 // GO:0005874	cellular_component // cytoplasm // cytoskeleton // microtubule	GO:0003674	molecular_function	---	---	4
17340817	Slc22a3	solute carrier family 22 (organic cation transporter), member 3	NM_011395	RefSeq	Mus musculus solute carrier family 22 (organic cation transporter), member 3 (Slc22a3), mRNA.	FALSE	12419972	12507704	GO:0006810 // GO:0006811 // GO:0015695 // GO:0015695 // GO:0015697 // GO:0015697 // GO:0015844 // GO:0015872 // GO:0032098 // GO:0034220 // GO:0034220 // GO:0051608 // GO:0051615 // GO:0055085	transport // ion transport // organic cation transport // organic cation transport // quaternary ammonium group transport // quaternary ammonium group transport // monoamine transport // dopamine transport // regulation of appetite // ion transmembrane transport // ion transmembrane transport // histamine transport // histamine uptake // transmembrane transport	GO:0005887 // GO:0016020 // GO:0016021	integral to plasma membrane // membrane // integral to membrane	GO:0005215 // GO:0005329 // GO:0015075 // GO:0015101 // GO:0015101 // GO:0015651 // GO:0015651 // GO:0019534 // GO:0022857	transporter activity // dopamine transmembrane transporter activity // ion transmembrane transporter activity // organic cation transmembrane transporter activity // organic cation transmembrane transporter activity // quaternary ammonium group transmembrane transporter activity // quaternary ammonium group transmembrane transporter activity // toxin transporter activity // transmembrane transpor…	---	---	4
17341378	Zfp942	zinc finger protein 942	NM_001199048	RefSeq	Mus musculus zinc finger protein 942 (Zfp942), mRNA.	FALSE	21926960	21962464	GO:0008150	biological_process	GO:0005575	cellular_component	GO:0003674 // GO:0046872	molecular_function // metal ion binding	---	---	4
17342617	Arhgdig	Rho GDP dissociation inhibitor (GDI) gamma	NM_008113	RefSeq	Mus musculus Rho GDP dissociation inhibitor (GDI) gamma (Arhgdig), mRNA.	FALSE	26199183	26201369	GO:0032880 // GO:0050790	regulation of protein localization // regulation of catalytic activity	GO:0005737 // GO:0016020	cytoplasm // membrane	GO:0005083 // GO:0005092 // GO:0005094 // GO:0005096 // GO:0005515	small GTPase regulator activity // GDP-dissociation inhibitor activity // Rho GDP-dissociation inhibitor activity // GTPase activator activity // protein binding	---	---	4
17342770	Spdef	SAM pointed domain containing ets transcription factor	ENSMUST00000114870	ENSEMBL	cdna:known chromosome:NCBIM37:17:27851297:27865895:-1 gene:ENSMUSG00000024215 gene_biotype:protein_coding transcript_biotype:protein_coding	FALSE	27714352	27728951	GO:0000122 // GO:0000122 // GO:0000122 // GO:0006351 // GO:0006355 // GO:0008634 // GO:0010454 // GO:0010455 // GO:0043065 // GO:0045944 // GO:0045944 // GO:0045944 // GO:0060480 // GO:0060576	negative regulation of transcription from RNA polymerase II promoter // negative regulation of transcription from RNA polymerase II promoter // negative regulation of transcription from RNA polymerase II promoter // transcription, DNA-dependent // regulation of transcription, DNA-dependent // negative regulation of survival gene product expression // negative regulation of cell fate commitment //…	GO:0005634	nucleus	GO:0003677 // GO:0003700 // GO:0043565	DNA binding // sequence-specific DNA binding transcription factor activity // sequence-specific DNA binding	---	---	4
17343672	Tapbp	TAP binding protein	NM_001025313	RefSeq	Mus musculus TAP binding protein (Tapbp), transcript variant 1, mRNA.	FALSE	33918127	33929825	GO:0002479 // GO:0006952 // GO:0019885 // GO:0050823	antigen processing and presentation of exogenous peptide antigen via MHC class I, TAP-dependent // defense response // antigen processing and presentation of endogenous peptide antigen via MHC class I // peptide antigen stabilization	GO:0000139 // GO:0005783 // GO:0005789 // GO:0005887 // GO:0016020 // GO:0016021 // GO:0042824	Golgi membrane // endoplasmic reticulum // endoplasmic reticulum membrane // integral to plasma membrane // membrane // integral to membrane // MHC class I peptide loading complex	GO:0046978 // GO:0046979	TAP1 binding // TAP2 binding	---	---	4
17346774	Twsg1	twisted gastrulation homolog 1 (Drosophila)	NM_023053	RefSeq	Mus musculus twisted gastrulation homolog 1 (Drosophila) (Twsg1), mRNA.	FALSE	65923065	65951187	GO:0001503 // GO:0001707 // GO:0007275 // GO:0007435 // GO:0009790 // GO:0009888 // GO:0030097 // GO:0030154 // GO:0030509 // GO:0030513 // GO:0030514 // GO:0030514 // GO:0030900 // GO:0030900 // GO:0043010 // GO:0045668	ossification // mesoderm formation // multicellular organismal development // salivary gland morphogenesis // embryo development // tissue development // hemopoiesis // cell differentiation // BMP signaling pathway // positive regulation of BMP signaling pathway // negative regulation of BMP signaling pathway // negative regulation of BMP signaling pathway // forebrain development // forebrain de…	GO:0005576 // GO:0005615	extracellular region // extracellular space	GO:0005515	protein binding	---	---	4
17347680	Zfp36l2	zinc finger protein 36, C3H type-like 2	NM_001001806	RefSeq	Mus musculus zinc finger protein 36, C3H type-like 2 (Zfp36l2), mRNA.	FALSE	84183924	84187947	GO:0000288 // GO:0033077 // GO:0043488	nuclear-transcribed mRNA catabolic process, deadenylation-dependent decay // T cell differentiation in thymus // regulation of mRNA stability	GO:0005634 // GO:0005737	nucleus // cytoplasm	GO:0003676 // GO:0003677 // GO:0003723 // GO:0008270 // GO:0046872	nucleic acid binding // DNA binding // RNA binding // zinc ion binding // metal ion binding	---	---	4
17349544	Snhg4	small nucleolar RNA host gene 4 (non-protein coding)	NR_038073	RefSeq	Mus musculus small nucleolar RNA host gene 4 (non-protein coding) (Snhg4), non-coding RNA.	FALSE	35553410	35558316	---	---	---	---	---	---	---	---	4
17354189	Mcc	mutated in colorectal cancers	NM_001085374	RefSeq	Mus musculus mutated in colorectal cancers (Mcc), transcript variant 2, mRNA.	FALSE	44425060	44812182	GO:0010633 // GO:0050680 // GO:0090090	negative regulation of epithelial cell migration // negative regulation of epithelial cell proliferation // negative regulation of canonical Wnt receptor signaling pathway	GO:0005634 // GO:0005737 // GO:0005886	nucleus // cytoplasm // plasma membrane	---	---	---	---	4
17355248	---	---	AK078979	GenBank HTC	Mus musculus adult male epididymis cDNA, RIKEN full-length enriched library, clone:9230001K01 product:unclassifiable, full insert sequence.	FALSE	67773712	67774857	---	---	---	---	---	---	---	---	4
17355810	Cndp1	carnosine dipeptidase 1 (metallopeptidase M20 family)	NM_177450	RefSeq	Mus musculus carnosine dipeptidase 1 (metallopeptidase M20 family) (Cndp1), mRNA.	FALSE	84610509	84650095	GO:0006508 // GO:0008152	proteolysis // metabolic process	GO:0005829	cytosol	GO:0004180 // GO:0008233 // GO:0008237 // GO:0016787 // GO:0016805 // GO:0034701 // GO:0046872	carboxypeptidase activity // peptidase activity // metallopeptidase activity // hydrolase activity // dipeptidase activity // tripeptidase activity // metal ion binding	---	---	4
17355915	Cpt1a	carnitine palmitoyltransferase 1a, liver	NM_013495	RefSeq	Mus musculus carnitine palmitoyltransferase 1a, liver (Cpt1a), nuclear gene encoding mitochondrial protein, mRNA.	FALSE	3323301	3385733	GO:0001676 // GO:0006006 // GO:0006629 // GO:0006631 // GO:0006641 // GO:0006810 // GO:0032000 // GO:0042755 // GO:0046320 // GO:0050796 // GO:0051260	long-chain fatty acid metabolic process // glucose metabolic process // lipid metabolic process // fatty acid metabolic process // triglyceride metabolic process // transport // positive regulation of fatty acid beta-oxidation // eating behavior // regulation of fatty acid oxidation // regulation of insulin secretion // protein homooligomerization	GO:0005739 // GO:0005739 // GO:0005741 // GO:0005743 // GO:0005789 // GO:0005792 // GO:0016020 // GO:0016021	mitochondrion // mitochondrion // mitochondrial outer membrane // mitochondrial inner membrane // endoplasmic reticulum membrane // microsome // membrane // integral to membrane	GO:0004095 // GO:0016740 // GO:0016746 // GO:0042802	carnitine O-palmitoyltransferase activity // transferase activity // transferase activity, transferring acyl groups // identical protein binding	---	---	4
17359536	Zfyve27	zinc finger, FYVE domain containing 27	NM_177319	RefSeq	Mus musculus zinc finger, FYVE domain containing 27 (Zfyve27), transcript variant 1, mRNA.	FALSE	42170567	42194593	GO:0031175 // GO:0048011 // GO:0072659	neuron projection development // nerve growth factor receptor signaling pathway // protein localization in plasma membrane	GO:0005737 // GO:0005768 // GO:0005783 // GO:0005886 // GO:0016020 // GO:0016021 // GO:0030424 // GO:0030425 // GO:0032584 // GO:0032584 // GO:0042995 // GO:0055038	cytoplasm // endosome // endoplasmic reticulum // plasma membrane // membrane // integral to membrane // axon // dendrite // growth cone membrane // growth cone membrane // cell projection // recycling endosome membrane	GO:0046872	metal ion binding	---	---	4
17361112	Cabp4	calcium binding protein 4	NM_144532	RefSeq	Mus musculus calcium binding protein 4 (Cabp4), mRNA.	FALSE	4135423	4139609	GO:0007601 // GO:0007602 // GO:0008594 // GO:0046549 // GO:0060040	visual perception // phototransduction // photoreceptor cell morphogenesis // retinal cone cell development // retinal bipolar neuron differentiation	GO:0005737 // GO:0005829	cytoplasm // cytosol	GO:0005509	calcium ion binding	---	---	4
17364414	Cyp2c68	cytochrome P450, family 2, subfamily c, polypeptide 68	NM_001039555	RefSeq	Mus musculus cytochrome P450, family 2, subfamily c, polypeptide 68 (Cyp2c68), mRNA.	FALSE	39688834	39741101	GO:0008150 // GO:0055114	biological_process // oxidation-reduction process	GO:0005575	cellular_component	GO:0003674 // GO:0004497 // GO:0016491 // GO:0046872	molecular_function // monooxygenase activity // oxidoreductase activity // metal ion binding	---	---	4
17364968	Dnmbp	dynamin binding protein	NM_028029	RefSeq	Mus musculus dynamin binding protein (Dnmbp), mRNA.	FALSE	43847967	43912392	GO:0035023 // GO:0035556	regulation of Rho protein signal transduction // intracellular signal transduction	GO:0005622 // GO:0005737 // GO:0005794 // GO:0005856 // GO:0030054 // GO:0045202	intracellular // cytoplasm // Golgi apparatus // cytoskeleton // cell junction // synapse	GO:0005085 // GO:0005089 // GO:0005515	guanyl-nucleotide exchange factor activity // Rho guanyl-nucleotide exchange factor activity // protein binding	---	---	4
17364988	Cpn1	carboxypeptidase N, polypeptide 1	ENSMUST00000026210	ENSEMBL	cdna:known chromosome:NCBIM37:19:44030797:44061046:-1 gene:ENSMUSG00000025196 gene_biotype:protein_coding transcript_biotype:protein_coding	FALSE	43956307	43986556	GO:0006508 // GO:0008152 // GO:0008152 // GO:0051384	proteolysis // metabolic process // metabolic process // response to glucocorticoid stimulus	GO:0005576 // GO:0005615	extracellular region // extracellular space	GO:0004180 // GO:0004180 // GO:0004181 // GO:0008233 // GO:0008237 // GO:0008270 // GO:0016787 // GO:0046872	carboxypeptidase activity // carboxypeptidase activity // metallocarboxypeptidase activity // peptidase activity // metallopeptidase activity // zinc ion binding // hydrolase activity // metal ion binding	---	---	4
17365250	Mgea5	meningioma expressed antigen 5 (hyaluronidase)	ENSMUST00000026243	ENSEMBL	cdna:known chromosome:NCBIM37:19:45824751:45858010:-1 gene:ENSMUSG00000025220 gene_biotype:protein_coding transcript_biotype:protein_coding	FALSE	45750259	45783746	GO:0006044 // GO:0006612 // GO:0008152 // GO:0010524 // GO:0010616 // GO:0016573 // GO:0031343 // GO:0032024 // GO:0043243 // GO:0045862 // GO:0046060 // GO:0046326 // GO:0051054 // GO:0051901 // GO:0051928 // GO:0060051 // GO:0060124 // GO:0070265	N-acetylglucosamine metabolic process // protein targeting to membrane // metabolic process // positive regulation of calcium ion transport into cytosol // negative regulation of cardiac muscle adaptation // histone acetylation // positive regulation of cell killing // positive regulation of insulin secretion // positive regulation of protein complex disassembly // positive regulation of proteoly…	GO:0005634 // GO:0005737	nucleus // cytoplasm	GO:0003824 // GO:0004402 // GO:0016740 // GO:0016746 // GO:0016787 // GO:0016798	catalytic activity // histone acetyltransferase activity // transferase activity // transferase activity, transferring acyl groups // hydrolase activity // hydrolase activity, acting on glycosyl bonds	---	---	4
17366804	---	---	ENSMUST00000116871	ENSEMBL	ncrna:miRNA chromosome:NCBIM37:2:10409331:10409451:1 gene:ENSMUSG00000080521 gene_biotype:miRNA transcript_biotype:miRNA	FALSE	10487704	10487824	---	---	---	---	---	---	---	---	4
17366840	---	---	ENSMUST00000116871	ENSEMBL	ncrna:miRNA chromosome:NCBIM37:2:10409331:10409451:1 gene:ENSMUSG00000080521 gene_biotype:miRNA transcript_biotype:miRNA	FALSE	10495079	10495199	---	---	---	---	---	---	---	---	4
17368714	Tsc1	tuberous sclerosis 1	ENSMUST00000113870	ENSEMBL	cdna:known chromosome:NCBIM37:2:28514087:28546687:1 gene:ENSMUSG00000026812 gene_biotype:protein_coding transcript_biotype:protein_coding	FALSE	28641237	28691167	GO:0001822 // GO:0001843 // GO:0001952 // GO:0006407 // GO:0006417 // GO:0006813 // GO:0006813 // GO:0007160 // GO:0007399 // GO:0008285 // GO:0008285 // GO:0009790 // GO:0017148 // GO:0021766 // GO:0021987 // GO:0030030 // GO:0032007 // GO:0032862 // GO:0032868 // GO:0032956 // GO:0042552 // GO:0043666 // GO:0045792 // GO:0045792 // GO:0045859 // GO:0050808 // GO:0050821 // GO:0051291 // GO:0051…	kidney development // neural tube closure // regulation of cell-matrix adhesion // rRNA export from nucleus // regulation of translation // potassium ion transport // potassium ion transport // cell-matrix adhesion // nervous system development // negative regulation of cell proliferation // negative regulation of cell proliferation // embryo development // negative regulation of translation // h…	GO:0005624 // GO:0005737 // GO:0005737 // GO:0005792 // GO:0005829 // GO:0005938 // GO:0016020 // GO:0030027 // GO:0030426 // GO:0033596 // GO:0043234 // GO:0044430	membrane fraction // cytoplasm // cytoplasm // microsome // cytosol // cell cortex // membrane // lamellipodium // growth cone // TSC1-TSC2 complex // protein complex // cytoskeletal part	GO:0005515 // GO:0030695 // GO:0032794 // GO:0047485 // GO:0047485 // GO:0051087	protein binding // GTPase regulator activity // GTPase activating protein binding // protein N-terminus binding // protein N-terminus binding // chaperone binding	---	---	4
17369555	Abl1	c-abl oncogene 1, non-receptor tyrosine kinase	NM_001112703	RefSeq	Mus musculus c-abl oncogene 1, non-receptor tyrosine kinase (Abl1), transcript variant 1, mRNA.	FALSE	31688376	31804227	GO:0006281 // GO:0006468 // GO:0006897 // GO:0006914 // GO:0006915 // GO:0006974 // GO:0006975 // GO:0007155 // GO:0016310 // GO:0018108 // GO:0018108 // GO:0030036 // GO:0042770 // GO:0043065 // GO:0048008 // GO:0051353 // GO:0051726 // GO:0071901 // GO:2001020	DNA repair // protein phosphorylation // endocytosis // autophagy // apoptotic process // response to DNA damage stimulus // DNA damage induced protein phosphorylation // cell adhesion // phosphorylation // peptidyl-tyrosine phosphorylation // peptidyl-tyrosine phosphorylation // actin cytoskeleton organization // signal transduction in response to DNA damage // positive regulation of apoptotic p…	GO:0001726 // GO:0005634 // GO:0005634 // GO:0005730 // GO:0005737 // GO:0005739 // GO:0005829 // GO:0005856 // GO:0031252 // GO:0048471	ruffle // nucleus // nucleus // nucleolus // cytoplasm // mitochondrion // cytosol // cytoskeleton // cell leading edge // perinuclear region of cytoplasm	GO:0000166 // GO:0000287 // GO:0000287 // GO:0003677 // GO:0004672 // GO:0004713 // GO:0004713 // GO:0004715 // GO:0005515 // GO:0005524 // GO:0005524 // GO:0008022 // GO:0016301 // GO:0016740 // GO:0016772 // GO:0017124 // GO:0019904 // GO:0030145 // GO:0030145 // GO:0046872 // GO:0051019 // GO:0070064	nucleotide binding // magnesium ion binding // magnesium ion binding // DNA binding // protein kinase activity // protein tyrosine kinase activity // protein tyrosine kinase activity // non-membrane spanning protein tyrosine kinase activity // protein binding // ATP binding // ATP binding // protein C-terminus binding // kinase activity // transferase activity // transferase activity, transferrin…	GenMAPP	Cell_Cycle_KEGG	4
17370124	D730039F16Rik	RIKEN cDNA D730039F16 gene	BC021771	GenBank	Mus musculus RIKEN cDNA D730039F16 gene, mRNA (cDNA clone MGC:28541 IMAGE:4194825), complete cds.	FALSE	34874396	34892133	GO:0008150	biological_process	GO:0005575	cellular_component	GO:0003674	molecular_function	---	---	4
17379871	1500012F01Rik	RIKEN cDNA 1500012F01 gene	ENSMUST00000136378	ENSEMBL	cdna:known chromosome:NCBIM37:2:166888721:166890882:1 gene:ENSMUSG00000074578 gene_biotype:protein_coding transcript_biotype:retained_intron	FALSE	167063473	167063565	GO:0008150	biological_process	GO:0005575	cellular_component	GO:0003674	molecular_function	---	---	4
17388177	Nr1h3	nuclear receptor subfamily 1, group H, member 3	NM_001177730	RefSeq	Mus musculus nuclear receptor subfamily 1, group H, member 3 (Nr1h3), transcript variant 2, mRNA.	FALSE	91184061	91202834	GO:0000122 // GO:0006351 // GO:0006355 // GO:0006633 // GO:0010867 // GO:0010870 // GO:0010875 // GO:0010875 // GO:0010887 // GO:0010887 // GO:0030522 // GO:0032270 // GO:0032369 // GO:0032376 // GO:0032570 // GO:0034145 // GO:0042632 // GO:0043031 // GO:0043277 // GO:0043401 // GO:0044255 // GO:0045723 // GO:0045861 // GO:0045892 // GO:0045893 // GO:0045893 // GO:0045944 // GO:0045944 // GO:0048…	negative regulation of transcription from RNA polymerase II promoter // transcription, DNA-dependent // regulation of transcription, DNA-dependent // fatty acid biosynthetic process // positive regulation of triglyceride biosynthetic process // positive regulation of receptor biosynthetic process // positive regulation of cholesterol efflux // positive regulation of cholesterol efflux // negative…	GO:0000790 // GO:0005634 // GO:0005634 // GO:0005737	nuclear chromatin // nucleus // nucleus // cytoplasm	GO:0003677 // GO:0003700 // GO:0003707 // GO:0004872 // GO:0004879 // GO:0005515 // GO:0008270 // GO:0032810 // GO:0043565 // GO:0044212 // GO:0044212 // GO:0046872 // GO:0046965 // GO:0046982	DNA binding // sequence-specific DNA binding transcription factor activity // steroid hormone receptor activity // receptor activity // ligand-activated sequence-specific DNA binding RNA polymerase II transcription factor activity // protein binding // zinc ion binding // sterol response element binding // sequence-specific DNA binding // transcription regulatory region DNA binding // transcripti…	GenMAPP	Nuclear_Receptors	4
17392056	Fermt1	fermitin family homolog 1 (Drosophila)	NM_198029	RefSeq	Mus musculus fermitin family homolog 1 (Drosophila) (Fermt1), mRNA.	FALSE	132904179	132946036	GO:0007155 // GO:0043616 // GO:0051546 // GO:0090162	cell adhesion // keratinocyte proliferation // keratinocyte migration // establishment of epithelial cell polarity	GO:0005737 // GO:0005829 // GO:0005856 // GO:0005886 // GO:0005925 // GO:0016020 // GO:0030054 // GO:0031941 // GO:0042995	cytoplasm // cytosol // cytoskeleton // plasma membrane // focal adhesion // membrane // cell junction // filamentous actin // cell projection	GO:0005543	phospholipid binding	---	---	4
17393051	8430427H17Rik	RIKEN cDNA 8430427H17 gene	NM_001134300	RefSeq	Mus musculus RIKEN cDNA 8430427H17 gene (8430427H17Rik), transcript variant 2, mRNA.	FALSE	153407461	153529971	GO:0008150	biological_process	GO:0005575	cellular_component	GO:0003674	molecular_function	---	---	4
17393841	9430008C03Rik	RIKEN cDNA 9430008C03 gene	AK079109	GenBank HTC	Mus musculus 12 days embryo embryonic body between diaphragm region and neck cDNA, RIKEN full-length enriched library, clone:9430008C03 product:unclassifiable, full insert sequence.	FALSE	158359798	158359929	GO:0008150	biological_process	GO:0005575	cellular_component	GO:0003674	molecular_function	---	---	4
17398023	Gmps	guanine monophosphate synthetase	ENSMUST00000029405	ENSEMBL	cdna:known chromosome:NCBIM37:3:63780028:63826501:1 gene:ENSMUSG00000027823 gene_biotype:protein_coding transcript_biotype:protein_coding	FALSE	63976106	64022579	GO:0006164 // GO:0006177 // GO:0006541	purine nucleotide biosynthetic process // GMP biosynthetic process // glutamine metabolic process	GO:0005737 // GO:0005829	cytoplasm // cytosol	GO:0000166 // GO:0003921 // GO:0003922 // GO:0005524 // GO:0016462 // GO:0016874 // GO:0019899	nucleotide binding // GMP synthase activity // GMP synthase (glutamine-hydrolyzing) activity // ATP binding // pyrophosphatase activity // ligase activity // enzyme binding	---	---	4
17398970	Mef2d	myocyte enhancer factor 2D	ENSMUST00000001455	ENSEMBL	cdna:known chromosome:NCBIM37:3:87946294:87976008:1 gene:ENSMUSG00000001419 gene_biotype:protein_coding transcript_biotype:protein_coding	FALSE	88142372	88172086	GO:0001649 // GO:0001958 // GO:0002062 // GO:0006351 // GO:0006355 // GO:0006366 // GO:0006915 // GO:0007275 // GO:0007399 // GO:0030154 // GO:0045893 // GO:0045893 // GO:0045944 // GO:0045944	osteoblast differentiation // endochondral ossification // chondrocyte differentiation // transcription, DNA-dependent // regulation of transcription, DNA-dependent // transcription from RNA polymerase II promoter // apoptotic process // multicellular organismal development // nervous system development // cell differentiation // positive regulation of transcription, DNA-dependent // positive reg…	GO:0005634 // GO:0005634 // GO:0005634 // GO:0043231	nucleus // nucleus // nucleus // intracellular membrane-bounded organelle	GO:0000977 // GO:0000981 // GO:0003677 // GO:0003700 // GO:0019899 // GO:0033613 // GO:0042803 // GO:0042826 // GO:0046982 // GO:0046983	RNA polymerase II regulatory region sequence-specific DNA binding // sequence-specific DNA binding RNA polymerase II transcription factor activity // DNA binding // sequence-specific DNA binding transcription factor activity // enzyme binding // activating transcription factor binding // protein homodimerization activity // histone deacetylase binding // protein heterodimerization activity // pro…	---	---	4
17401180	Trim33	tripartite motif-containing 33	NM_053170	RefSeq	Mus musculus tripartite motif-containing 33 (Trim33), transcript variant 1, mRNA.	FALSE	103279293	103358768	GO:0006351 // GO:0006355 // GO:0016567 // GO:0017015 // GO:0030514	transcription, DNA-dependent // regulation of transcription, DNA-dependent // protein ubiquitination // regulation of transforming growth factor beta receptor signaling pathway // negative regulation of BMP signaling pathway	GO:0005622 // GO:0005634 // GO:0005634 // GO:0043231	intracellular // nucleus // nucleus // intracellular membrane-bounded organelle	GO:0003677 // GO:0008270 // GO:0016874 // GO:0046872 // GO:0070410 // GO:0070412	DNA binding // zinc ion binding // ligase activity // metal ion binding // co-SMAD binding // R-SMAD binding	---	---	4
17405142	Setd7	SET domain containing (lysine methyltransferase) 7	ENSMUST00000037141	ENSEMBL	cdna:known chromosome:NCBIM37:3:51319241:51364800:-1 gene:ENSMUSG00000037111 gene_biotype:protein_coding transcript_biotype:protein_coding	FALSE	51515318	51560878	GO:0006351 // GO:0006355 // GO:0016568 // GO:0018026 // GO:0018027 // GO:0032259 // GO:0034968	transcription, DNA-dependent // regulation of transcription, DNA-dependent // chromatin modification // peptidyl-lysine monomethylation // peptidyl-lysine dimethylation // methylation // histone lysine methylation	GO:0005634 // GO:0005694	nucleus // chromosome	GO:0002039 // GO:0008168 // GO:0016279 // GO:0016740 // GO:0018024	p53 binding // methyltransferase activity // protein-lysine N-methyltransferase activity // transferase activity // histone-lysine N-methyltransferase activity	---	---	4
17406333	Trim2	tripartite motif-containing 2	ENSMUST00000107692	ENSEMBL	cdna:known chromosome:NCBIM37:3:83964361:84108731:-1 gene:ENSMUSG00000027993 gene_biotype:protein_coding transcript_biotype:protein_coding	FALSE	84160439	84305446	GO:0008152 // GO:0016567 // GO:0043526 // GO:0043526	metabolic process // protein ubiquitination // neuroprotection // neuroprotection	GO:0005622 // GO:0005737 // GO:0005737	intracellular // cytoplasm // cytoplasm	GO:0004842 // GO:0005515 // GO:0008270 // GO:0016874 // GO:0017022 // GO:0046872	ubiquitin-protein ligase activity // protein binding // zinc ion binding // ligase activity // myosin binding // metal ion binding	---	---	4
17411647	Chd7	chromodomain helicase DNA binding protein 7	ENSMUST00000051558	ENSEMBL	cdna:known chromosome:NCBIM37:4:8618512:8794806:1 gene:ENSMUSG00000041235 gene_biotype:protein_coding transcript_biotype:protein_coding	FALSE	8690470	8867659	GO:0001501 // GO:0001568 // GO:0001701 // GO:0001701 // GO:0003007 // GO:0003007 // GO:0006351 // GO:0006355 // GO:0007417 // GO:0007512 // GO:0007605 // GO:0007626 // GO:0007628 // GO:0008015 // GO:0016568 // GO:0021545 // GO:0030217 // GO:0030540 // GO:0035116 // GO:0040018 // GO:0042471 // GO:0042472 // GO:0042472 // GO:0043010 // GO:0043584 // GO:0043584 // GO:0048752 // GO:0048806 // GO:0048…	skeletal system development // blood vessel development // in utero embryonic development // in utero embryonic development // heart morphogenesis // heart morphogenesis // transcription, DNA-dependent // regulation of transcription, DNA-dependent // central nervous system development // adult heart development // sensory perception of sound // locomotory behavior // adult walking behavior // blo…	GO:0005634	nucleus	GO:0000166 // GO:0003676 // GO:0003677 // GO:0004386 // GO:0005524 // GO:0016787 // GO:0016817	nucleotide binding // nucleic acid binding // DNA binding // helicase activity // ATP binding // hydrolase activity // hydrolase activity, acting on acid anhydrides	---	---	4
17413039	Ccl27b	chemokine (C-C motif) ligand 27b	NM_001199961	RefSeq	Mus musculus chemokine (C-C motif) ligand 27b (Ccl27b), transcript variant 1, mRNA.	FALSE	42153436	42158846	---	---	---	---	---	---	---	---	4
17413137	Ccl27b	chemokine (C-C motif) ligand 27b	NM_001199961	RefSeq	Mus musculus chemokine (C-C motif) ligand 27b (Ccl27b), transcript variant 1, mRNA.	FALSE	42650604	42656005	---	---	---	---	---	---	---	---	4
17417946	Guca2a	guanylate cyclase activator 2a (guanylin)	NM_008190	RefSeq	Mus musculus guanylate cyclase activator 2a (guanylin) (Guca2a), mRNA.	FALSE	119637704	119639471	GO:0031284 // GO:0043085	positive regulation of guanylate cyclase activity // positive regulation of catalytic activity	GO:0005576	extracellular region	GO:0008047 // GO:0030250	enzyme activator activity // guanylate cyclase activator activity	---	---	4
17418119	Mycl1	v-myc myelocytomatosis viral oncogene homolog 1, lung carcinoma derived (avian)	NM_008506	RefSeq	Mus musculus v-myc myelocytomatosis viral oncogene homolog 1, lung carcinoma derived (avian) (Mycl1), mRNA.	FALSE	122995652	123002485	GO:0006355	regulation of transcription, DNA-dependent	GO:0005634	nucleus	GO:0003677 // GO:0003700 // GO:0005515	DNA binding // sequence-specific DNA binding transcription factor activity // protein binding	---	---	4
17418724	Gm12942	predicted gene 12942	NM_001099319	RefSeq	Mus musculus predicted gene 12942 (Gm12942), mRNA.	FALSE	127123691	127129644	GO:0008150	biological_process	GO:0005575 // GO:0016020 // GO:0016021	cellular_component // membrane // integral to membrane	GO:0003674	molecular_function	---	---	4
17421444	Gm13251 // Gm13251	predicted gene 13251 // predicted gene 13251	NM_001085522 // NM_001085522	RefSeq // RefSeq	Mus musculus predicted gene 13251 (Gm13251), mRNA. // Mus musculus predicted gene 13251 (Gm13251), mRNA.	FALSE // FALSE	146611041	146658411	GO:0008150 // GO:0008150	biological_process // biological_process	GO:0005575 // GO:0005575	cellular_component // cellular_component	GO:0003674 // GO:0046872 // GO:0003674 // GO:0046872	molecular_function // metal ion binding // molecular_function // metal ion binding	---	---	4
17423792	Pnrc1	proline-rich nuclear receptor coactivator 1	NM_001033225	RefSeq	Mus musculus proline-rich nuclear receptor coactivator 1 (Pnrc1), mRNA.	FALSE	33245423	33290163	GO:0008150	biological_process	GO:0005575	cellular_component	GO:0003674 // GO:0004872	molecular_function // receptor activity	---	---	4
17427003	Rps6	ribosomal protein S6	NM_009096	RefSeq	Mus musculus ribosomal protein S6 (Rps6), mRNA.	FALSE	86854099	86857412	GO:0000028 // GO:0000082 // GO:0001890 // GO:0002309 // GO:0002309 // GO:0006364 // GO:0006364 // GO:0006924 // GO:0007067 // GO:0007369 // GO:0007369 // GO:0022605 // GO:0031575 // GO:0031929 // GO:0033077 // GO:0033077 // GO:0042274 // GO:0042274 // GO:0043065 // GO:0043066 // GO:0048821	ribosomal small subunit assembly // G1/S transition of mitotic cell cycle // placenta development // T cell proliferation involved in immune response // T cell proliferation involved in immune response // rRNA processing // rRNA processing // activation-induced cell death of T cells // mitosis // gastrulation // gastrulation // oogenesis stage // mitotic cell cycle G1/S transition checkpoint // T…	GO:0005634 // GO:0005730 // GO:0005737 // GO:0005737 // GO:0005840 // GO:0005844 // GO:0015935 // GO:0022627 // GO:0030529 // GO:0048471	nucleus // nucleolus // cytoplasm // cytoplasm // ribosome // polysome // small ribosomal subunit // cytosolic small ribosomal subunit // ribonucleoprotein complex // perinuclear region of cytoplasm	GO:0003735 // GO:0019901	structural constituent of ribosome // protein kinase binding	GenMAPP // GenMAPP	Ribosomal_Proteins // mRNA_processing_binding_Reactome	4
17428735	Urod	uroporphyrinogen decarboxylase	ENSMUST00000030446	ENSEMBL	cdna:known chromosome:NCBIM37:4:116662570:116667018:-1 gene:ENSMUSG00000028684 gene_biotype:protein_coding transcript_biotype:protein_coding	FALSE	116989965	116994413	GO:0006779 // GO:0006783 // GO:0008152 // GO:0008152 // GO:0042168 // GO:0046502	porphyrin-containing compound biosynthetic process // heme biosynthetic process // metabolic process // metabolic process // heme metabolic process // uroporphyrinogen III metabolic process	GO:0005634 // GO:0005737 // GO:0005829 // GO:0005829 // GO:0015630	nucleus // cytoplasm // cytosol // cytosol // microtubule cytoskeleton	GO:0004853 // GO:0004853 // GO:0004853 // GO:0008198 // GO:0016829 // GO:0016831	uroporphyrinogen decarboxylase activity // uroporphyrinogen decarboxylase activity // uroporphyrinogen decarboxylase activity // ferrous iron binding // lyase activity // carboxy-lyase activity	---	---	4
17430960	---	---	ENSMUST00000158673	ENSEMBL	ncrna:misc_RNA chromosome:NCBIM37:4:132727342:132727629:-1 gene:ENSMUSG00000089298 gene_biotype:misc_RNA transcript_biotype:misc_RNA	FALSE	133171427	133171714	---	---	---	---	---	---	---	---	4
17435657	4632411P08Rik	RIKEN cDNA 4632411P08 gene	AK019492	GenBank HTC	Mus musculus 0 day neonate skin cDNA, RIKEN full-length enriched library, clone:4632411P08 product:unclassifiable, full insert sequence.	FALSE	29378465	29390488	GO:0008150	biological_process	GO:0005575	cellular_component	GO:0003674	molecular_function	---	---	4
17435963	0610007C21Rik	RIKEN cDNA 0610007C21 gene	NM_027855	RefSeq	Mus musculus RIKEN cDNA 0610007C21 gene (0610007C21Rik), transcript variant 1, mRNA.	FALSE	31048312	31054633	GO:0008150	biological_process	GO:0005575 // GO:0005886 // GO:0016020 // GO:0016021	cellular_component // plasma membrane // membrane // integral to membrane	GO:0003674	molecular_function	---	---	4
17436907	Afap1	actin filament associated protein 1	NM_027373	RefSeq	Mus musculus actin filament associated protein 1 (Afap1), mRNA.	FALSE	35893319	36003923	GO:0009966	regulation of signal transduction	GO:0005737 // GO:0005856 // GO:0005884 // GO:0005925 // GO:0015629	cytoplasm // cytoskeleton // actin filament // focal adhesion // actin cytoskeleton	GO:0003779 // GO:0005543 // GO:0017124 // GO:0042169	actin binding // phospholipid binding // SH3 domain binding // SH2 domain binding	---	---	4
17438246	Pdgfra	platelet derived growth factor receptor, alpha polypeptide	NM_001083316	RefSeq	Mus musculus platelet derived growth factor receptor, alpha polypeptide (Pdgfra), transcript variant 2, mRNA.	FALSE	75152291	75198204	GO:0001553 // GO:0001553 // GO:0001701 // GO:0006468 // GO:0006935 // GO:0007169 // GO:0007204 // GO:0007275 // GO:0008210 // GO:0008284 // GO:0008585 // GO:0009653 // GO:0009887 // GO:0010544 // GO:0010863 // GO:0016310 // GO:0016477 // GO:0018108 // GO:0018108 // GO:0023019 // GO:0030198 // GO:0030324 // GO:0030325 // GO:0030335 // GO:0030539 // GO:0033327 // GO:0035790 // GO:0035790 // GO:0036…	luteinization // luteinization // in utero embryonic development // protein phosphorylation // chemotaxis // transmembrane receptor protein tyrosine kinase signaling pathway // elevation of cytosolic calcium ion concentration // multicellular organismal development // estrogen metabolic process // positive regulation of cell proliferation // female gonad development // anatomical structure morpho…	GO:0005634 // GO:0005634 // GO:0005737 // GO:0005886 // GO:0005887 // GO:0016020 // GO:0016021 // GO:0031226	nucleus // nucleus // cytoplasm // plasma membrane // integral to plasma membrane // membrane // integral to membrane // intrinsic to plasma membrane	GO:0000166 // GO:0004672 // GO:0004713 // GO:0004714 // GO:0004872 // GO:0005018 // GO:0005018 // GO:0005021 // GO:0005161 // GO:0005524 // GO:0016301 // GO:0016740 // GO:0016772 // GO:0038085 // GO:0042803 // GO:0043548 // GO:0048407 // GO:0048407 // GO:0048407	nucleotide binding // protein kinase activity // protein tyrosine kinase activity // transmembrane receptor protein tyrosine kinase activity // receptor activity // platelet-derived growth factor alpha-receptor activity // platelet-derived growth factor alpha-receptor activity // vascular endothelial growth factor-activated receptor activity // platelet-derived growth factor receptor binding // A…	---	---	4
17438882	Gm9958	predicted gene 9958	NR_045618	RefSeq	Mus musculus predicted gene 9958 (Gm9958), non-coding RNA.	FALSE	90366997	90368488	GO:0008150	biological_process	GO:0005575	cellular_component	GO:0003674	molecular_function	---	---	4
17444016	Gpr30	G protein-coupled receptor 30	NM_029771	RefSeq	Mus musculus G protein-coupled receptor 30 (Gpr30), mRNA.	FALSE	139423151	139427800	GO:0007165 // GO:0007186 // GO:0030518 // GO:0043401 // GO:0043401 // GO:0045742 // GO:0070374	signal transduction // G-protein coupled receptor signaling pathway // intracellular steroid hormone receptor signaling pathway // steroid hormone mediated signaling pathway // steroid hormone mediated signaling pathway // positive regulation of epidermal growth factor receptor signaling pathway // positive regulation of ERK1 and ERK2 cascade	GO:0005783 // GO:0005794 // GO:0005886 // GO:0016020 // GO:0016021	endoplasmic reticulum // Golgi apparatus // plasma membrane // membrane // integral to membrane	GO:0003707 // GO:0004871 // GO:0004872 // GO:0004930 // GO:0005496 // GO:0042562	steroid hormone receptor activity // signal transducer activity // receptor activity // G-protein coupled receptor activity // steroid binding // hormone binding	GenMAPP	GPCRDB_Class_A_Rhodopsin-like	4
17445236	---	---	ENSMUST00000122768 // ENSMUST00000122768	ENSEMBL // ENSEMBL	ncrna:snRNA chromosome:NCBIM37:5:151510619:151510724:1 gene:ENSMUSG00000084717 gene_biotype:snRNA transcript_biotype:snRNA // ncrna:snRNA chromosome:NCBIM37:5:151510619:151510724:1 gene:ENSMUSG00000084717 gene_biotype:snRNA transcript_biotype:snRNA	FALSE // FALSE	150708044	150708149	---	---	---	---	---	---	---	---	4
17447289	Nop14	NOP14 nucleolar protein homolog (yeast)	NM_029278	RefSeq	Mus musculus NOP14 nucleolar protein homolog (yeast) (Nop14), mRNA.	FALSE	34638532	34660148	GO:0006364 // GO:0008150 // GO:0042254	rRNA processing // biological_process // ribosome biogenesis	GO:0005575 // GO:0005634	cellular_component // nucleus	GO:0003674	molecular_function	---	---	4
17447646	Slc2a9	solute carrier family 2 (facilitated glucose transporter), member 9	NM_001102414	RefSeq	Mus musculus solute carrier family 2 (facilitated glucose transporter), member 9 (Slc2a9), transcript variant 1, mRNA.	FALSE	38349273	38503143	GO:0006810 // GO:0008643 // GO:0015758 // GO:0035428 // GO:0046415	transport // carbohydrate transport // glucose transport // hexose transmembrane transport // urate metabolic process	GO:0005635 // GO:0005886 // GO:0005887 // GO:0016020 // GO:0016021	nuclear envelope // plasma membrane // integral to plasma membrane // membrane // integral to membrane	GO:0005355	glucose transmembrane transporter activity	---	---	4
17448001	Ppargc1a	peroxisome proliferative activated receptor, gamma, coactivator 1 alpha	NM_008904	RefSeq	Mus musculus peroxisome proliferative activated receptor, gamma, coactivator 1 alpha (Ppargc1a), transcript variant 1, mRNA.	FALSE	51454249	51567725	GO:0006351 // GO:0006355 // GO:0007005 // GO:0010941 // GO:0014850 // GO:0022904 // GO:0034599 // GO:0043524 // GO:0045893 // GO:0045893 // GO:0045944 // GO:0045944 // GO:0046321 // GO:0051091 // GO:0051091 // GO:0070997 // GO:2000310	transcription, DNA-dependent // regulation of transcription, DNA-dependent // mitochondrion organization // regulation of cell death // response to muscle activity // respiratory electron transport chain // cellular response to oxidative stress // negative regulation of neuron apoptotic process // positive regulation of transcription, DNA-dependent // positive regulation of transcription, DNA-dep…	GO:0005634 // GO:0005634 // GO:0005829	nucleus // nucleus // cytosol	GO:0000166 // GO:0003676 // GO:0003677 // GO:0003713 // GO:0003713 // GO:0003723 // GO:0004872 // GO:0005515 // GO:0008134 // GO:0016922 // GO:0030374 // GO:0031490	nucleotide binding // nucleic acid binding // DNA binding // transcription coactivator activity // transcription coactivator activity // RNA binding // receptor activity // protein binding // transcription factor binding // ligand-dependent nuclear receptor binding // ligand-dependent nuclear receptor transcription coactivator activity // chromatin DNA binding	---	---	4
17448519	4930425K10Rik	RIKEN cDNA 4930425K10 gene	NR_038182	RefSeq	Mus musculus RIKEN cDNA 4930425K10 gene (4930425K10Rik), non-coding RNA.	FALSE	67933612	67943081	---	---	---	---	---	---	---	---	4
17451437	Selplg	selectin, platelet (p-selectin) ligand	NM_009151	RefSeq	Mus musculus selectin, platelet (p-selectin) ligand (Selplg), mRNA.	FALSE	113817798	113830501	GO:0007155 // GO:0050901 // GO:0050902	cell adhesion // leukocyte tethering or rolling // leukocyte adhesive activation	GO:0005886 // GO:0016020 // GO:0016021	plasma membrane // membrane // integral to membrane	GO:0005515	protein binding	---	---	4
17451607	1500011B03Rik // 1500011B03Rik	RIKEN cDNA 1500011B03 gene // RIKEN cDNA 1500011B03 gene	NR_027818 // NR_027818	RefSeq // RefSeq	Mus musculus RIKEN cDNA 1500011B03 gene (1500011B03Rik), transcript variant 2, non-coding RNA. // Mus musculus RIKEN cDNA 1500011B03 gene (1500011B03Rik), transcript variant 2, non-coding RNA.	FALSE // FALSE	114808196	114813976	GO:0008150 // GO:0008150	biological_process // biological_process	GO:0005575 // GO:0005575	cellular_component // cellular_component	GO:0003674 // GO:0003674	molecular_function // molecular_function	---	---	4
17455507	Hsph1	heat shock 105kDa/110kDa protein 1	ENSMUST00000074846	ENSEMBL	cdna:known chromosome:NCBIM37:5:150419119:150438913:-1 gene:ENSMUSG00000029657 gene_biotype:protein_coding transcript_biotype:protein_coding	FALSE	149614287	149636376	GO:0006950 // GO:0006986 // GO:0043524 // GO:0045345 // GO:0051085 // GO:0051135 // GO:0070507	response to stress // response to unfolded protein // negative regulation of neuron apoptotic process // positive regulation of MHC class I biosynthetic process // chaperone mediated protein folding requiring cofactor // positive regulation of NK T cell activation // regulation of microtubule cytoskeleton organization	GO:0005576 // GO:0005634 // GO:0005737 // GO:0005874	extracellular region // nucleus // cytoplasm // microtubule	GO:0000166 // GO:0005515 // GO:0005524 // GO:0043014	nucleotide binding // protein binding // ATP binding // alpha-tubulin binding	---	---	4
17456001	Glcci1	glucocorticoid induced transcript 1	NM_133236	RefSeq	Mus musculus glucocorticoid induced transcript 1 (Glcci1), transcript variant 1, mRNA.	FALSE	8509596	8597548	---	---	GO:0005737	cytoplasm	GO:0005515	protein binding	---	---	4
17458299	Zfp862	zinc finger protein 862	NR_015597	RefSeq	Mus musculus zinc finger protein 862 (Zfp862), transcript variant 2, non-coding RNA.	FALSE	48504339	48534832	---	---	---	---	---	---	---	---	4
17459344	---	---	ENSMUST00000103323	ENSEMBL	cdna:known chromosome:NCBIM37:6:68375599:68376066:1 gene:ENSMUSG00000076522 gene_biotype:IG_V_gene transcript_biotype:IG_V_gene	FALSE	68425605	68426072	---	---	---	---	---	---	---	---	4
17459455	Fabp1	fatty acid binding protein 1, liver	ENSMUST00000067492	ENSEMBL	cdna:known chromosome:NCBIM37:6:71149821:71155017:1 gene:ENSMUSG00000054422 gene_biotype:protein_coding transcript_biotype:protein_coding	FALSE	71199827	71205023	GO:0006810 // GO:0015909 // GO:0032000 // GO:0043066 // GO:0043154 // GO:0050892 // GO:0051345 // GO:0070301 // GO:0071456	transport // long-chain fatty acid transport // positive regulation of fatty acid beta-oxidation // negative regulation of apoptotic process // negative regulation of cysteine-type endopeptidase activity involved in apoptotic process // intestinal absorption // positive regulation of hydrolase activity // cellular response to hydrogen peroxide // cellular response to hypoxia	GO:0005634 // GO:0005634 // GO:0005737 // GO:0005737 // GO:0005782 // GO:0005829 // GO:0045179	nucleus // nucleus // cytoplasm // cytoplasm // peroxisomal matrix // cytosol // apical cortex	GO:0003682 // GO:0005215 // GO:0005324 // GO:0005504 // GO:0005543 // GO:0008144 // GO:0008289 // GO:0016209 // GO:0032052	chromatin binding // transporter activity // long-chain fatty acid transporter activity // fatty acid binding // phospholipid binding // drug binding // lipid binding // antioxidant activity // bile acid binding	---	---	4
17462663	Mfap5	microfibrillar associated protein 5	ENSMUST00000148517	ENSEMBL	cdna:known chromosome:NCBIM37:6:122463601:122479308:1 gene:ENSMUSG00000030116 gene_biotype:protein_coding transcript_biotype:protein_coding	FALSE	122505845	122529290	GO:0043206	fibril organization	GO:0001527 // GO:0005576 // GO:0005578 // GO:0031012	microfibril // extracellular region // proteinaceous extracellular matrix // extracellular matrix	GO:0030023	extracellular matrix constituent conferring elasticity	---	---	4
17462705	Foxj2	forkhead box J2	NM_021899	RefSeq	Mus musculus forkhead box J2 (Foxj2), mRNA.	FALSE	122819914	122845366	GO:0000122 // GO:0006351 // GO:0006355 // GO:0007389 // GO:0009790 // GO:0009888 // GO:0045893 // GO:0048513 // GO:0051090	negative regulation of transcription from RNA polymerase II promoter // transcription, DNA-dependent // regulation of transcription, DNA-dependent // pattern specification process // embryo development // tissue development // positive regulation of transcription, DNA-dependent // organ development // regulation of sequence-specific DNA binding transcription factor activity	GO:0005634 // GO:0005667 // GO:0005730	nucleus // transcription factor complex // nucleolus	GO:0003677 // GO:0003690 // GO:0003700 // GO:0003705 // GO:0008134 // GO:0008301 // GO:0019904 // GO:0043565	DNA binding // double-stranded DNA binding // sequence-specific DNA binding transcription factor activity // RNA polymerase II distal enhancer sequence-specific DNA binding transcription factor activity // transcription factor binding // DNA binding, bending // protein domain specific binding // sequence-specific DNA binding	---	---	4
17463159	E130112N10Rik	RIKEN cDNA E130112N10 gene	NR_015604	RefSeq	Mus musculus RIKEN cDNA E130112N10 gene (E130112N10Rik), non-coding RNA.	FALSE	125231276	125244543	---	---	---	---	---	---	---	---	4
17464573	Tfpi2	tissue factor pathway inhibitor 2	NM_009364	RefSeq	Mus musculus tissue factor pathway inhibitor 2 (Tfpi2), mRNA.	FALSE	3962594	3968375	GO:0007596 // GO:0007599 // GO:0010466	blood coagulation // hemostasis // negative regulation of peptidase activity	GO:0005576	extracellular region	GO:0004867 // GO:0030414	serine-type endopeptidase inhibitor activity // peptidase inhibitor activity	---	---	4
17466507	Ezh2	enhancer of zeste homolog 2 (Drosophila)	NM_007971	RefSeq	Mus musculus enhancer of zeste homolog 2 (Drosophila) (Ezh2), transcript variant 1, mRNA.	FALSE	47530274	47595341	GO:0000084 // GO:0001932 // GO:0006351 // GO:0006355 // GO:0010468 // GO:0014013 // GO:0016568 // GO:0016571 // GO:0016571 // GO:0021695 // GO:0032259 // GO:0034244 // GO:0042127 // GO:0045605 // GO:0045892 // GO:0048387 // GO:0050767 // GO:0051154 // GO:0070314 // GO:0070734	S phase of mitotic cell cycle // regulation of protein phosphorylation // transcription, DNA-dependent // regulation of transcription, DNA-dependent // regulation of gene expression // regulation of gliogenesis // chromatin modification // histone methylation // histone methylation // cerebellar cortex development // methylation // negative regulation of transcription elongation from RNA polymera…	GO:0005634 // GO:0005694 // GO:0035098 // GO:0035098 // GO:0045120	nucleus // chromosome // ESC/E(Z) complex // ESC/E(Z) complex // pronucleus	GO:0001047 // GO:0003677 // GO:0003682 // GO:0005515 // GO:0008168 // GO:0016740 // GO:0018024 // GO:0042054 // GO:0042054 // GO:0043565	core promoter binding // DNA binding // chromatin binding // protein binding // methyltransferase activity // transferase activity // histone-lysine N-methyltransferase activity // histone methyltransferase activity // histone methyltransferase activity // sequence-specific DNA binding	---	---	4
17467011	Plekha8 // Plekha8	pleckstrin homology domain containing, family A (phosphoinositide binding specific) member 8 // pleckstrin homology domain containing, family A (phosphoinositide binding specific) member 8	NM_001164361 // NM_001164361	RefSeq // RefSeq	Mus musculus pleckstrin homology domain containing, family A (phosphoinositide binding specific) member 8 (Plekha8), transcript variant 1, mRNA. // Mus musculus pleckstrin homology domain containing, family A (phosphoinositide binding specific) member 8 (Plekha8), transcript variant 1, mRNA.	FALSE // FALSE	54635189	54643350	GO:0006810 // GO:0008150 // GO:0015031 // GO:0046836 // GO:0006810 // GO:0008150 // GO:0015031 // GO:0046836	transport // biological_process // protein transport // glycolipid transport // transport // biological_process // protein transport // glycolipid transport	GO:0005575 // GO:0005737 // GO:0005575 // GO:0005737	cellular_component // cytoplasm // cellular_component // cytoplasm	GO:0003674 // GO:0005543 // GO:0017089 // GO:0051861 // GO:0003674 // GO:0005543 // GO:0017089 // GO:0051861	molecular_function // phospholipid binding // glycolipid transporter activity // glycolipid binding // molecular_function // phospholipid binding // glycolipid transporter activity // glycolipid binding	---	---	4
17467316	Gadd45a	growth arrest and DNA-damage-inducible 45 alpha	NM_007836	RefSeq	Mus musculus growth arrest and DNA-damage-inducible 45 alpha (Gadd45a), mRNA.	FALSE	67035096	67037407	GO:0006469 // GO:0006950 // GO:0006974 // GO:0007049 // GO:0007050 // GO:0007098 // GO:0042770 // GO:0051726 // GO:0071479 // GO:2000379	negative regulation of protein kinase activity // response to stress // response to DNA damage stimulus // cell cycle // cell cycle arrest // centrosome cycle // signal transduction in response to DNA damage // regulation of cell cycle // cellular response to ionizing radiation // positive regulation of reactive oxygen species metabolic process	GO:0005634 // GO:0005634 // GO:0005634	nucleus // nucleus // nucleus	GO:0005515	protein binding	---	---	4
17468551	Anxa4	annexin A4	NM_013471	RefSeq	Mus musculus annexin A4 (Anxa4), mRNA.	FALSE	86736840	86793584	GO:0001822	kidney development	GO:0005737 // GO:0016324	cytoplasm // apical plasma membrane	GO:0005509 // GO:0005544	calcium ion binding // calcium-dependent phospholipid binding	GenMAPP	Prostaglandin_synthesis_regulation	4
17477116	Etfb	electron transferring flavoprotein, beta polypeptide	NM_026695	RefSeq	Mus musculus electron transferring flavoprotein, beta polypeptide (Etfb), mRNA.	FALSE	43444108	43457800	GO:0006810 // GO:0022900	transport // electron transport chain	GO:0005739 // GO:0005739 // GO:0017133 // GO:0043231	mitochondrion // mitochondrion // mitochondrial electron transfer flavoprotein complex // intracellular membrane-bounded organelle	GO:0009055	electron carrier activity	---	---	4
17477391	Klk1	kallikrein 1	NM_010639	RefSeq	Mus musculus kallikrein 1 (Klk1), mRNA.	FALSE	44225437	44229617	GO:0006508	proteolysis	---	---	GO:0003824 // GO:0004252 // GO:0008233 // GO:0008236 // GO:0016787	catalytic activity // serine-type endopeptidase activity // peptidase activity // serine-type peptidase activity // hydrolase activity	---	---	4
17479728	Fam103a1	family with sequence similarity 103, member A1	NM_025997	RefSeq	Mus musculus family with sequence similarity 103, member A1 (Fam103a1), mRNA.	FALSE	81762925	81769491	GO:0006370 // GO:0032259 // GO:0036031	7-methylguanosine mRNA capping // methylation // recruitment of mRNA capping enzyme to RNA polymerase II holoenzyme complex	GO:0005634 // GO:0005845	nucleus // mRNA cap binding complex	GO:0003723	RNA binding	---	---	4
17483058	Gm20367	predicted gene, 20367	XR_107946	RefSeq	PREDICTED: Mus musculus predicted gene, 20367, transcript variant 3 (Gm20367), miscRNA.	FALSE	126623249	126649559	---	---	---	---	---	---	---	---	4
17484991	Muc2	mucin 2	AF121215	GenBank	Mus musculus muc2 mRNA, partial cds.	FALSE	141690340	141701486	GO:0006915 // GO:0006917 // GO:0008285 // GO:0030336	apoptotic process // induction of apoptosis // negative regulation of cell proliferation // negative regulation of cell migration	GO:0005576 // GO:0005578 // GO:0005634 // GO:0005737	extracellular region // proteinaceous extracellular matrix // nucleus // cytoplasm	GO:0005515 // GO:0046983	protein binding // protein dimerization activity	---	---	4
17486790	Gltscr2	glioma tumor suppressor candidate region gene 2	NM_133831	RefSeq	Mus musculus glioma tumor suppressor candidate region gene 2 (Gltscr2), mRNA.	FALSE	15937835	15946108	GO:0008150	biological_process	GO:0005730 // GO:0043231	nucleolus // intracellular membrane-bounded organelle	GO:0003674	molecular_function	---	---	4
17488951	Zfp146	zinc finger protein 146	NM_011980	RefSeq	Mus musculus zinc finger protein 146 (Zfp146), mRNA.	FALSE	30161267	30169727	---	---	GO:0005622 // GO:0005634 // GO:0005730 // GO:0005737	intracellular // nucleus // nucleolus // cytoplasm	GO:0003676 // GO:0003677 // GO:0008270 // GO:0046872	nucleic acid binding // DNA binding // zinc ion binding // metal ion binding	---	---	4
17490606	Snord35b	small nucleolar RNA, C/D box 35B	NR_000004	RefSeq	Mus musculus small nucleolar RNA, C/D box 35B (Snord35b), small nucleolar RNA.	FALSE	45123025	45123111	GO:0008150	biological_process	GO:0005575	cellular_component	GO:0003674	molecular_function	---	---	4
17490935	Spaca4	sperm acrosome associated 4	NM_027055	RefSeq	Mus musculus sperm acrosome associated 4 (Spaca4), mRNA.	FALSE	45725107	45725816	GO:0007155 // GO:0008150	cell adhesion // biological_process	GO:0005575 // GO:0005886 // GO:0016020 // GO:0031225 // GO:0031410	cellular_component // plasma membrane // membrane // anchored to membrane // cytoplasmic vesicle	GO:0003674	molecular_function	---	---	4
17498673	Camsap3	calmodulin regulated spectrin-associated protein family, member 3	NM_001163749	RefSeq	Mus musculus calmodulin regulated spectrin-associated protein family, member 3 (Camsap3), transcript variant 1, mRNA.	FALSE	3587450	3609075	GO:0010923 // GO:0034453 // GO:0045218 // GO:0070507 // GO:0090136	negative regulation of phosphatase activity // microtubule anchoring // zonula adherens maintenance // regulation of microtubule cytoskeleton organization // epithelial cell-cell adhesion	GO:0005737 // GO:0005856 // GO:0005874 // GO:0005915 // GO:0030054	cytoplasm // cytoskeleton // microtubule // zonula adherens // cell junction	GO:0008017 // GO:0051011	microtubule binding // microtubule minus-end binding	---	---	4
17499753	Gm15292	predicted gene 15292	ENSMUST00000098895	ENSEMBL	cdna:novel chromosome:NCBIM37:8:22389433:22390235:1 gene:ENSMUSG00000074441 gene_biotype:protein_coding transcript_biotype:protein_coding	FALSE	21249754	21250556	GO:0006952 // GO:0008150 // GO:0042742	defense response // biological_process // defense response to bacterium	GO:0005575 // GO:0005576	cellular_component // extracellular region	GO:0003674	molecular_function	---	---	4
17504682	Fbxl8	F-box and leucine-rich repeat protein 8	NM_015821	RefSeq	Mus musculus F-box and leucine-rich repeat protein 8 (Fbxl8), mRNA.	FALSE	105264648	105269326	GO:0008150	biological_process	GO:0005575	cellular_component	GO:0003674	molecular_function	---	---	4
17504829	Hsd11b2	hydroxysteroid 11-beta dehydrogenase 2	NM_008289	RefSeq	Mus musculus hydroxysteroid 11-beta dehydrogenase 2 (Hsd11b2), mRNA.	FALSE	105518746	105523988	GO:0002017 // GO:0008152 // GO:0008211 // GO:0055114	regulation of blood volume by renal aldosterone // metabolic process // glucocorticoid metabolic process // oxidation-reduction process	GO:0005737 // GO:0005783 // GO:0005792	cytoplasm // endoplasmic reticulum // microsome	GO:0000166 // GO:0003845 // GO:0005496 // GO:0016491 // GO:0051287	nucleotide binding // 11-beta-hydroxysteroid dehydrogenase [NAD(P)] activity // steroid binding // oxidoreductase activity // NAD binding	---	---	4
17506030	Hsd17b2	hydroxysteroid (17-beta) dehydrogenase 2	NM_008290	RefSeq	Mus musculus hydroxysteroid (17-beta) dehydrogenase 2 (Hsd17b2), mRNA.	FALSE	117701946	117759029	GO:0006694 // GO:0006702 // GO:0006703 // GO:0008152 // GO:0008610 // GO:0032526 // GO:0055114	steroid biosynthetic process // androgen biosynthetic process // estrogen biosynthetic process // metabolic process // lipid biosynthetic process // response to retinoic acid // oxidation-reduction process	GO:0005792 // GO:0016020 // GO:0016021	microsome // membrane // integral to membrane	GO:0000166 // GO:0004303 // GO:0016491 // GO:0050327	nucleotide binding // estradiol 17-beta-dehydrogenase activity // oxidoreductase activity // testosterone 17-beta-dehydrogenase (NAD+) activity	GenMAPP	Steroid_Biosynthesis	4
17507559	Grtp1	GH regulated TBC protein 1	ENSMUST00000081917	ENSEMBL	cdna:known chromosome:NCBIM37:8:13175162:13200620:-1 gene:ENSMUSG00000038515 gene_biotype:protein_coding transcript_biotype:protein_coding	FALSE	13175162	13200624	GO:0032313	regulation of Rab GTPase activity	GO:0005622	intracellular	GO:0005096 // GO:0005097	GTPase activator activity // Rab GTPase activator activity	---	---	4
17507904	---	---	ENSMUST00000158155	ENSEMBL	ncrna:snoRNA chromosome:NCBIM37:8:22235303:22235394:-1 gene:ENSMUSG00000088780 gene_biotype:snoRNA transcript_biotype:snoRNA	FALSE	21095624	21095715	---	---	---	---	---	---	---	---	4
17508482	Hook3	hook homolog 3 (Drosophila)	NM_207659	RefSeq	Mus musculus hook homolog 3 (Drosophila) (Hook3), mRNA.	FALSE	26021421	26119224	GO:0000226 // GO:0006810 // GO:0007032 // GO:0007040 // GO:0008333 // GO:0015031 // GO:0022027 // GO:0031122 // GO:0034454 // GO:0045022 // GO:0050768 // GO:0051645 // GO:0071539 // GO:0097150	microtubule cytoskeleton organization // transport // endosome organization // lysosome organization // endosome to lysosome transport // protein transport // interkinetic nuclear migration // cytoplasmic microtubule organization // microtubule anchoring at centrosome // early endosome to late endosome transport // negative regulation of neurogenesis // Golgi localization // protein localization …	GO:0000242 // GO:0005737 // GO:0005737 // GO:0005794 // GO:0005801 // GO:0005813 // GO:0005813 // GO:0005856 // GO:0005874 // GO:0034451 // GO:0070695	pericentriolar material // cytoplasm // cytoplasm // Golgi apparatus // cis-Golgi network // centrosome // centrosome // cytoskeleton // microtubule // centriolar satellite // FHF complex	GO:0005515 // GO:0008017 // GO:0042802	protein binding // microtubule binding // identical protein binding	---	---	4
17510254	Snora68	small nucleolar RNA, H/ACA box 68	NR_002901	RefSeq	Mus musculus small nucleolar RNA, H/ACA box 68 (Snora68), small nucleolar RNA.	FALSE	70895759	70895889	GO:0008150	biological_process	GO:0005732	small nucleolar ribonucleoprotein complex	GO:0003674	molecular_function	---	---	4
17510906	Tecr	trans-2,3-enoyl-CoA reductase	NM_134118	RefSeq	Mus musculus trans-2,3-enoyl-CoA reductase (Tecr), transcript variant 1, mRNA.	FALSE	83571698	83594491	GO:0006629 // GO:0006694 // GO:0008610 // GO:0030497 // GO:0042761 // GO:0055114	lipid metabolic process // steroid biosynthetic process // lipid biosynthetic process // fatty acid elongation // very long-chain fatty acid biosynthetic process // oxidation-reduction process	GO:0005737 // GO:0005783 // GO:0016020 // GO:0016021 // GO:0030176	cytoplasm // endoplasmic reticulum // membrane // integral to membrane // integral to endoplasmic reticulum membrane	GO:0016491 // GO:0016627 // GO:0019166	oxidoreductase activity // oxidoreductase activity, acting on the CH-CH group of donors // trans-2-enoyl-CoA reductase (NADPH) activity	---	---	4
17511868	Fam192a	family with sequence similarity 192, member A	NM_028221	RefSeq	Mus musculus family with sequence similarity 192, member A (Fam192a), mRNA.	FALSE	94574940	94601726	GO:0008150	biological_process	GO:0005634	nucleus	GO:0003674	molecular_function	---	---	4
17512634	Esrp2	epithelial splicing regulatory protein 2	ENSMUST00000115979	ENSEMBL	cdna:known chromosome:NCBIM37:8:108654219:108660874:-1 gene:ENSMUSG00000084128 gene_biotype:protein_coding transcript_biotype:protein_coding	FALSE	106130319	106136974	GO:0006397 // GO:0008380 // GO:0043484	mRNA processing // RNA splicing // regulation of RNA splicing	GO:0005634	nucleus	GO:0000166 // GO:0003676 // GO:0003723 // GO:0003729	nucleotide binding // nucleic acid binding // RNA binding // mRNA binding	---	---	4
17514732	Sesn3	sestrin 3	NM_030261	RefSeq	Mus musculus sestrin 3 (Sesn3), mRNA.	FALSE	14276301	14326138	GO:0007050 // GO:0008150	cell cycle arrest // biological_process	GO:0005575 // GO:0005634	cellular_component // nucleus	GO:0003674	molecular_function	---	---	4
17516352	9030425E11Rik	RIKEN cDNA 9030425E11 gene	ENSMUST00000034522	ENSEMBL	cdna:known chromosome:NCBIM37:9:40494095:40593402:1 gene:ENSMUSG00000032024 gene_biotype:protein_coding transcript_biotype:protein_coding	FALSE	40685962	40785319	GO:0008150	biological_process	GO:0005624 // GO:0005886 // GO:0005923 // GO:0016020 // GO:0016021 // GO:0030054	membrane fraction // plasma membrane // tight junction // membrane // integral to membrane // cell junction	GO:0003674	molecular_function	---	---	4
17517659	Man2c1	mannosidase, alpha, class 2C, member 1	ENSMUST00000160147	ENSEMBL	cdna:known chromosome:NCBIM37:9:56978497:56990529:1 gene:ENSMUSG00000032295 gene_biotype:protein_coding transcript_biotype:protein_coding	FALSE	57130690	57142722	GO:0005975 // GO:0006013 // GO:0008152	carbohydrate metabolic process // mannose metabolic process // metabolic process	---	---	GO:0003824 // GO:0004553 // GO:0004559 // GO:0008270 // GO:0015923 // GO:0016787 // GO:0016798 // GO:0030246 // GO:0046872	catalytic activity // hydrolase activity, hydrolyzing O-glycosyl compounds // alpha-mannosidase activity // zinc ion binding // mannosidase activity // hydrolase activity // hydrolase activity, acting on glycosyl bonds // carbohydrate binding // metal ion binding	---	---	4
17517981	Parp6	poly (ADP-ribose) polymerase family, member 6	NM_001205239	RefSeq	Mus musculus poly (ADP-ribose) polymerase family, member 6 (Parp6), transcript variant 1, mRNA.	FALSE	59617284	59650290	GO:0008150	biological_process	GO:0005575	cellular_component	GO:0003674 // GO:0003950 // GO:0016740 // GO:0016757	molecular_function // NAD+ ADP-ribosyltransferase activity // transferase activity // transferase activity, transferring glycosyl groups	---	---	4
[truncated: 16 more rows]

## Sheet: Ileum_Tip
Table S4
Clustering of genes regulated by the gut microbiota during colonization of germ-free mice
Ileum_Tip
Gene.Symbol	Gene.Description	mRNA.Accession	mRNA..Source	mRna...Description	mRNA...xhyb	Start	Stop	GO.Biological.Process.ID	GO.Biological.Process.Term	GO.Cellular.Component.ID	GO.Cellular.Component.Term	GO.Molecular.Function.ID	GO.Molecular.Function.Term	Pathway.Source	Pathway.Name	cl.t.IL.T$cluster	Cluster
17215097	B3gnt7	UDP-GlcNAc:betaGal beta-1,3-N-acetylglucosaminyltransferase 7	NM_145222	RefSeq	Mus musculus UDP-GlcNAc:betaGal beta-1,3-N-acetylglucosaminyltransferase 7 (B3gnt7), mRNA.	FALSE	86303221	86307305	GO:0006486	protein glycosylation	GO:0005575 // GO:0005794 // GO:0016020 // GO:0016021	cellular_component // Golgi apparatus // membrane // integral to membrane	GO:0008375 // GO:0008378 // GO:0016740 // GO:0016757	acetylglucosaminyltransferase activity // galactosyltransferase activity // transferase activity // transferase activity, transferring glycosyl groups	---	---	1
17216960	Pigr	polymeric immunoglobulin receptor	NM_011082	RefSeq	Mus musculus polymeric immunoglobulin receptor (Pigr), mRNA.	FALSE	130826684	130852249	---	---	GO:0005576 // GO:0005886 // GO:0016020 // GO:0016021 // GO:0030133 // GO:0055038	extracellular region // plasma membrane // membrane // integral to membrane // transport vesicle // recycling endosome membrane	GO:0005154	epidermal growth factor receptor binding	---	---	1
[truncated: 1,003 more rows]

## Sheet: Colon_Crypt
Table S4
Clustering of genes regulated by the gut microbiota during colonization of germ-free mice
Colon_Crypt
[truncated: 482 more rows]

## Sheet: Colon_Tip
Table S4
Clustering of genes regulated by the gut microbiota during colonization of germ-free mice
Colon_Tip
[truncated: 881 more rows]
