# Supplementary material for: Site-specific programming of the host epithelial transcriptome by the gut microbiota
Source: Genome Biol. 2015 Mar 28;16(1):62. doi: 10.1186/s13059-015-0614-4 (PMC4404278; doi:10.1186/s13059-015-0614-4)
Supplement: Additional file 8: Table S5. — Gene ontology categories enriched in colonization responsive gene clusters. [file 13059_2015_614_MOESM8_ESM.xlsx]

## Sheet: Info
Table S5
Gene ontology categories significantly altered in gene clusters
Gene ontology analysis was performed on clusters of genes during colonization of GF mice with a normal microbiota and p-values calculated.
The sheets display only the significant GO categories (p<0,05) for the four clusters of an individual epithelial fraction.

## Sheet: Ileum_Crypt
Table S5
Gene ontology categories significantly altered in gene clusters
Ileum crypt
Cluster 1	adj. p-value
BP_GO:0045087_innate+immune+response	0.000459861
CC_GO:0005576_extracellular+region	0.0109645
CC_GO:0005794_Golgi+apparatus	0.0109645
BP_GO:0035458_cellular+response+to+interferon-beta	0.0109645
BP_GO:0006953_acute-phase+response	0.0198835
BP_GO:0006954_inflammatory+response	0.0207545
BP_GO:0019882_antigen+processing+and+presentation	0.0207545
BP_GO:0060708_spongiotrophoblast+differentiation	0.0211684
CC_GO:0016020_membrane	0.0391706
CC_GO:0009897_external+side+of+plasma+membrane	0.0483848
Cluster 2	adj. p-value
BP_GO:0055114_oxidation-reduction+process	2.32485e-07
MF_GO:0016491_oxidoreductase+activity	2.32485e-07
CC_GO:0005739_mitochondrion	0.000449416
MF_GO:0003824_catalytic+activity	0.000460177
MF_GO:0016740_transferase+activity	0.000809294
BP_GO:0008152_metabolic+process	0.000809294
MF_GO:0042803_protein+homodimerization+activity	0.00562941
CC_GO:0042589_zymogen+granule+membrane	0.0173555
BP_GO:0006631_fatty+acid+metabolic+process	0.0233326
CC_GO:0005743_mitochondrial+inner+membrane	0.0233326
BP_GO:0051289_protein+homotetramerization	0.0233326
MF_GO:0008430_selenium+binding	0.0233326
MF_GO:0051287_NAD+binding	0.0289761
MF_GO:0030170_pyridoxal+phosphate+binding	0.0289761
BP_GO:0006805_xenobiotic+metabolic+process	0.0289761
BP_GO:0010273_detoxification+of+copper+ion	0.0289761
MF_GO:0008373_sialyltransferase+activity	0.0406371
BP_GO:0006520_cellular+amino+acid+metabolic+process	0.0406371
BP_GO:0071280_cellular+response+to+copper+ion	0.0455067
MF_GO:0004062_aryl+sulfotransferase+activity	0.0455067
Cluster 3	adj. p-value
CC_GO:0005783_endoplasmic+reticulum	2.9691e-09
CC_GO:0016020_membrane	3.23922e-08
BP_GO:0006123_mitochondrial+electron+transport,+cytochrome+c+to+oxygen	3.23922e-08
MF_GO:0045155_electron+transporter,+transferring+electrons+from+CoQH2-cytochrome+c+reductase+complex+and+cytochrome+c+oxidase+complex+activity+	3.23922e-08
BP_GO:0008635_activation+of+cysteine-type+endopeptidase+activity+involved+in+apoptotic+process+by+cytochrome+c	3.27156e-08
BP_GO:0043065_positive+regulation+of+apoptotic+process+	1.28906e-07
CC_GO:0005625_soluble+fraction	5.47231e-07
CC_GO:0005829_cytosol	7.81431e-07
BP_GO:0042743_hydrogen+peroxide+metabolic+process	3.5361e-06
BP_GO:0051603_proteolysis+involved+in+cellular+protein+catabolic+process	2.6701e-05
MF_GO:0009055_electron+carrier+activity	7.49208e-05
CC_GO:0000502_proteasome+complex	0.000148664
MF_GO:0016740_transferase+activity	0.000173327
BP_GO:0006309_apoptotic+DNA+fragmentation	0.000283986
CC_GO:0005739_mitochondrion	0.000443683
CC_GO:0016021_integral+to+membrane	0.00168533
CC_GO:0005788_endoplasmic+reticulum+lumen	0.00282034
BP_GO:0006979_response+to+oxidative+stress	0.00440078
CC_GO:0005839_proteasome+core+complex	0.00495219
BP_GO:0043065_positive+regulation+of+apoptotic+process	0.00499401
CC_GO:0005634_nucleus	0.00585486
CC_GO:0005886_plasma+membrane	0.00664992
MF_GO:0004298_threonine-type+endopeptidase+activity	0.00736711
MF_GO:0003756_protein+disulfide+isomerase+activity	0.011555
MF_GO:0000166_nucleotide+binding	0.0121899
CC_GO:0005737_cytoplasm	0.0153548
MF_GO:0045155_electron+transporter,+transferring+electrons+from+CoQH2-cytochrome+c+reductase+complex+and+cytochrome+c+oxidase+complex+activity	0.0202264
BP_GO:0015031_protein+transport	0.0271592
BP_GO:0006915_apoptotic+process	0.0308453
MF_GO:0016757_transferase+activity,+transferring+glycosyl+groups	0.0442741
MF_GO:0020037_heme+binding	0.0456176
CC_GO:0005793_endoplasmic+reticulum-Golgi+intermediate+compartment	0.0456176
BP_GO:0006922_cleavage+of+lamin	0.0494408
Cluster 4	adj. p-value
CC_GO:0005737_cytoplasm	4.11275e-05
CC_GO:0005634_nucleus	4.16207e-05
CC_GO:0048471_perinuclear+region+of+cytoplasm	0.0282416
CC_GO:0005829_cytosol	0.0292027
MF_GO:0005496_steroid+binding	0.0292027

## Sheet: Ileum_Tip
Table S5
Gene ontology categories significantly altered in gene clusters
Ileum tip
Cluster 1	adj. p-value
BP_GO:0006953_acute-phase+response	0.000898467
BP_GO:0006486_protein+glycosylation	0.0131855
CC_GO:0016020_membrane	0.0392231
BP_GO:0006954_inflammatory+response	0.0392231
MF_GO:0051637_Gram-positive+bacterial+cell+surface+binding	0.0392231
Cluster 2	adj. p-value
BP_GO:0055114_oxidation-reduction+process	1.4536e-12
CC_GO:0016020_membrane	1.87914e-10
CC_GO:0005739_mitochondrion	9.04016e-09
MF_GO:0016491_oxidoreductase+activity	1.18346e-08
BP_GO:0008152_metabolic+process	2.06959e-08
BP_GO:0000302_response+to+reactive+oxygen+species	1.10066e-07
BP_GO:0006749_glutathione+metabolic+process	0.000109095
CC_GO:0005634_nucleus	0.0005316
BP_GO:0055085_transmembrane+transport	0.000568171
CC_GO:0005737_cytoplasm	0.000759898
MF_GO:0015293_symporter+activity	0.000759898
CC_GO:0016021_integral+to+membrane	0.000794649
MF_GO:0004364_glutathione+transferase+activity	0.000844855
MF_GO:0016787_hydrolase+activity	0.00199794
BP_GO:0006469_negative+regulation+of+protein+kinase+activity	0.00199794
CC_GO:0005743_mitochondrial+inner+membrane	0.00218318
BP_GO:0019852_L-ascorbic+acid+metabolic+process	0.00218318
BP_GO:0019915_lipid+storage	0.00228068
MF_GO:0016740_transferase+activity	0.00245548
MF_GO:0016209_antioxidant+activity	0.00341607
CC_GO:0005829_cytosol	0.00391366
BP_GO:0006805_xenobiotic+metabolic+process	0.00391366
BP_GO:0060547_negative+regulation+of+necrotic+cell+death	0.00853596
BP_GO:0032287_peripheral+nervous+system+myelin+maintenance	0.00853596
CC_GO:0005783_endoplasmic+reticulum	0.0116914
CC_GO:0005886_plasma+membrane	0.0123482
BP_GO:0006810_transport	0.0132546
MF_GO:0005215_transporter+activity	0.0132546
BP_GO:0032872_regulation+of+stress-activated+MAPK+cascade	0.0132546
BP_GO:0046292_formaldehyde+metabolic+process	0.0132546
BP_GO:0090232_positive+regulation+of+spindle+checkpoint	0.0132546
MF_GO:0047021_15-hydroxyprostaglandin+dehydrogenase+(NADP+)+activity	0.0132546
MF_GO:0050221_prostaglandin-E2+9-reductase+activity+	0.0132546
BP_GO:0070664_negative+regulation+of+leukocyte+proliferation	0.0132546
BP_GO:2000429_negative+regulation+of+neutrophil+aggregation	0.0132546
BP_GO:2000469_negative+regulation+of+peroxidase+activity	0.0132546
CC_GO:0097057_TRAF2-GSTP1+complex	0.0132546
MF_GO:0035730_S-nitrosoglutathione+binding	0.0132546
MF_GO:0035731_dinitrosyl-iron+complex+binding	0.0132546
BP_GO:0006060_sorbitol+metabolic+process	0.0132546
BP_GO:0006062_sorbitol+catabolic+process	0.0132546
BP_GO:0051160_L-xylitol+catabolic+process	0.0132546
BP_GO:0051164_L-xylitol+metabolic+process	0.0132546
MF_GO:0003939_L-iditol+2-dehydrogenase+activity	0.0132546
MF_GO:0004602_glutathione+peroxidase+activity	0.0171633
BP_GO:0046688_response+to+copper+ion	0.0171633
BP_GO:0006750_glutathione+biosynthetic+process	0.021733
MF_GO:0046872_metal+ion+binding	0.0262912
MF_GO:0000166_nucleotide+binding	0.0272206
CC_GO:0005792_microsome	0.0272206
CC_GO:0005741_mitochondrial+outer+membrane	0.0272206
BP_GO:0033306_phytol+metabolic+process	0.0272206
BP_GO:0072498_embryonic+skeletal+joint+development	0.0272206
BP_GO:0006689_ganglioside+catabolic+process	0.0272206
CC_GO:0042406_extrinsic+to+endoplasmic+reticulum+membrane	0.0272206
BP_GO:0042376_phylloquinone+catabolic+process	0.0272206
BP_GO:0071638_negative+regulation+of+monocyte+chemotactic+protein-1+production	0.0272206
BP_GO:0015882_L-ascorbic+acid+transport	0.0272206
BP_GO:0070904_transepithelial+L-ascorbic+acid+transport	0.0272206
MF_GO:0008520_L-ascorbate:sodium+symporter+activity	0.0272206
MF_GO:0015229_L-ascorbic+acid+transporter+activity	0.0272206
MF_GO:0070890_sodium-dependent+L-ascorbate+transmembrane+transporter+activity	0.0272206
BP_GO:0046370_fructose+biosynthetic+process	0.0272206
BP_GO:0009890_negative+regulation+of+biosynthetic+process	0.0272206
CC_GO:0005625_soluble+fraction	0.0374251
CC_GO:0005777_peroxisome	0.0430385
MF_GO:0051287_NAD+binding	0.0488637
CC_GO:0005902_microvillus	0.0488637
MF_GO:0019207_kinase+regulator+activity	0.0488637
BP_GO:0042373_vitamin+K+metabolic+process	0.0488637
BP_GO:0000103_sulfate+assimilation	0.0488637
Cluster 3	adj. p-value
MF_GO:0016787_hydrolase+activity	4.17228e-09
CC_GO:0016020_membrane	1.99563e-05
CC_GO:0005737_cytoplasm	3.95815e-05
CC_GO:0030176_integral+to+endoplasmic+reticulum+membrane	6.22097e-05
BP_GO:0008152_metabolic+process	8.64985e-05
CC_GO:0005576_extracellular+region	8.64985e-05
MF_GO:0046872_metal+ion+binding	0.000116692
BP_GO:0006508_proteolysis	0.00039572
MF_GO:0008233_peptidase+activity	0.000527132
CC_GO:0005886_plasma+membrane	0.000751026
CC_GO:0005615_extracellular+space	0.0013052
MF_GO:0008270_zinc+ion+binding	0.00212089
BP_GO:0006915_apoptotic+process	0.00212089
BP_GO:0051603_proteolysis+involved+in+cellular+protein+catabolic+process	0.00212089
BP_GO:0042127_regulation+of+cell+proliferation	0.00212089
BP_GO:0006954_inflammatory+response	0.00342873
MF_GO:0004197_cysteine-type+endopeptidase+activity	0.00428592
CC_GO:0005634_nucleus	0.0046804
MF_GO:0042803_protein+homodimerization+activity	0.0062951
CC_GO:0005624_membrane+fraction	0.0175517
CC_GO:0005783_endoplasmic+reticulum	0.0185112
CC_GO:0005792_microsome	0.0315868
BP_GO:0007507_heart+development	0.0315868
BP_GO:0009617_response+to+bacterium	0.0315868
BP_GO:0003017_lymph+circulation	0.0315868
BP_GO:0046967_cytosol+to+ER+transport	0.0315868
MF_GO:0046980_tapasin+binding	0.0315868
BP_GO:0045087_innate+immune+response	0.0335693
BP_GO:0033700_phospholipid+efflux	0.034344
BP_GO:0016042_lipid+catabolic+process	0.0356154
MF_GO:0008234_cysteine-type+peptidase+activity	0.0356154
BP_GO:0006879_cellular+iron+ion+homeostasis	0.0356154
MF_GO:0000166_nucleotide+binding	0.0377255
BP_GO:0048661_positive+regulation+of+smooth+muscle+cell+proliferation	0.0377255
BP_GO:0001945_lymph+vessel+development	0.0377255
CC_GO:0005794_Golgi+apparatus	0.0416514
Cluster 4	adj. p-value
CC_GO:0005737_cytoplasm	1.91857e-07
CC_GO:0005634_nucleus	1.91857e-07
MF_GO:0005515_protein+binding	1.21156e-05
MF_GO:0046872_metal+ion+binding	0.000129667
CC_GO:0016020_membrane	0.00357106
MF_GO:0008270_zinc+ion+binding	0.00376845
BP_GO:0006351_transcription,+DNA-dependent	0.0188274
CC_GO:0005783_endoplasmic+reticulum	0.0468452
BP_GO:0042176_regulation+of+protein+catabolic+process	0.0468452
BP_GO:0032728_positive+regulation+of+interferon-beta+production	0.0468452

## Sheet: Colon_Crypt
Table S5
Gene ontology categories significantly altered in gene clusters
Colon Crypt
Cluster 1	adj. p-value
BP_GO:0006954_inflammatory+response	0.00553721
BP_GO:0045087_innate+immune+response	0.0190935
Cluster 2	adj. p-value
CC_GO:0005737_cytoplasm	1.43349e-05
CC_GO:0016020_membrane	1.43349e-05
BP_GO:0006629_lipid+metabolic+process	0.00184839
BP_GO:0060441_epithelial+tube+branching+involved+in+lung+morphogenesis	0.00426189
MF_GO:0016740_transferase+activity	0.025455
CC_GO:0005886_plasma+membrane	0.0303438
CC_GO:0005783_endoplasmic+reticulum	0.0303438
BP_GO:0006468_protein+phosphorylation	0.0303438
BP_GO:0050855_regulation+of+B+cell+receptor+signaling+pathway	0.0364011
CC_GO:0005634_nucleus	0.0384007
MF_GO:0005161_platelet-derived+growth+factor+receptor+binding	0.0394936
MF_GO:0005518_collagen+binding	0.0499885
Cluster 3	adj. p-value
BP_GO:0006954_inflammatory+response	0.0268942
MF_GO:0001730_2'-5'-oligoadenylate+synthetase+activity	0.0268942
BP_GO:0031508_centromeric+heterochromatin+assembly	0.0351364
BP_GO:0060700_regulation+of+ribonuclease+activity	0.0351364
Cluster 4	adj. p-value
MF_GO:0000166_nucleotide+binding	0.00261237

## Sheet: Colon_Tip
Table S5
Gene ontology categories significantly altered in gene clusters
Colon Tip
Cluster 1	adj. p-value
BP_GO:0009615_response+to+virus	6.39708e-05
BP_GO:0009617_response+to+bacterium	6.48599e-05
BP_GO:0045071_negative+regulation+of+viral+genome+replication	0.00025075
BP_GO:0042832_defense+response+to+protozoan	0.000419113
BP_GO:0032729_positive+regulation+of+interferon-gamma+production	0.00492434
BP_GO:0006917_induction+of+apoptosis	0.0131015
BP_GO:0045087_innate+immune+response	0.0296207
BP_GO:0006486_protein+glycosylation	0.0296207
BP_GO:0044130_negative+regulation+of+growth+of+symbiont+in+host	0.0296207
BP_GO:0035458_cellular+response+to+interferon-beta	0.0296207
BP_GO:0006953_acute-phase+response	0.0434857
BP_GO:0071222_cellular+response+to+lipopolysaccharide+	0.0434857
BP_GO:0019060_intracellular+transport+of+viral+proteins+in+host+cell	0.0434857
BP_GO:0031663_lipopolysaccharide-mediated+signaling+pathway	0.0453427
Cluster 2	adj. p-value
CC_GO:0016020_membrane	9.88504e-13
BP_GO:0008152_metabolic+process	7.97556e-06
MF_GO:0016787_hydrolase+activity	0.000181088
CC_GO:0016021_integral+to+membrane	0.00074197
CC_GO:0005792_microsome	0.0015101
CC_GO:0005783_endoplasmic+reticulum	0.00172318
MF_GO:0003824_catalytic+activity	0.00177747
BP_GO:0019915_lipid+storage	0.00276117
CC_GO:0031983_vesicle+lumen	0.00276117
BP_GO:0008203_cholesterol+metabolic+process	0.00295426
CC_GO:0005743_mitochondrial+inner+membrane	0.00545912
CC_GO:0005634_nucleus	0.00626079
MF_GO:0004028_3-chloroallyl+aldehyde+dehydrogenase+activity	0.00626079
BP_GO:0001561_fatty+acid+alpha-oxidation	0.00626079
CC_GO:0005777_peroxisome	0.00858885
BP_GO:0006725_cellular+aromatic+compound+metabolic+process	0.00858885
MF_GO:0046872_metal+ion+binding	0.0114502
BP_GO:0046292_formaldehyde+metabolic+process	0.0234872
MF_GO:0048244_phytanoyl-CoA+dioxygenase+activity+	0.0234872
BP_GO:0043691_reverse+cholesterol+transport	0.0265445
MF_GO:0008237_metallopeptidase+activity	0.0274778
MF_GO:0004029_aldehyde+dehydrogenase+(NAD)+activity	0.0298813
MF_GO:0017127_cholesterol+transporter+activity	0.0298813
MF_GO:0016491_oxidoreductase+activity	0.034693
BP_GO:0055114_oxidation-reduction+process	0.0389442
CC_GO:0005737_cytoplasm	0.0408333
MF_GO:0008233_peptidase+activity	0.0408333
BP_GO:0033306_phytol+metabolic+process	0.0430246
BP_GO:0002521_leukocyte+differentiation	0.0430246
CC_GO:0042406_extrinsic+to+endoplasmic+reticulum+membrane	0.0430246
BP_GO:0003081_regulation+of+systemic+arterial+blood+pressure+by+renin-angiotensin	0.0430246
MF_GO:0008289_lipid+binding	0.0492144
BP_GO:0042157_lipoprotein+metabolic+process	0.0492144
Cluster 3	adj. p-value
BP_GO:0008152_metabolic+process	6.02248e-06
BP_GO:0006915_apoptotic+process	0.000119342
MF_GO:0000166_nucleotide+binding	0.000567546
CC_GO:0016020_membrane	0.000602722
CC_GO:0005737_cytoplasm	0.000709855
MF_GO:0009055_electron+carrier+activity	0.000722561
MF_GO:0005515_protein+binding	0.00275454
MF_GO:0003725_double-stranded+RNA+binding	0.00346269
CC_GO:0005783_endoplasmic+reticulum	0.00365356
MF_GO:0016740_transferase+activity	0.00389154
CC_GO:0005739_mitochondrion	0.00406362
BP_GO:0042737_drug+catabolic+process	0.00432761
BP_GO:0006123_mitochondrial+electron+transport,+cytochrome+c+to+oxygen	0.00432761
MF_GO:0045155_electron+transporter,+transferring+electrons+from+CoQH2-cytochrome+c+reductase+complex+and+cytochrome+c+oxidase+complex+activity+	0.00432761
CC_GO:0005829_cytosol	0.00486982
MF_GO:0016787_hydrolase+activity	0.00569069
BP_GO:0045087_innate+immune+response	0.00586417
BP_GO:0016098_monoterpenoid+metabolic+process	0.00634145
BP_GO:0043065_positive+regulation+of+apoptotic+process+	0.00634145
CC_GO:0005768_endosome	0.00799391
CC_GO:0005634_nucleus	0.0102822
MF_GO:0020037_heme+binding	0.0217122
BP_GO:0070989_oxidative+demethylation	0.0217122
MF_GO:0001730_2'-5'-oligoadenylate+synthetase+activity	0.0260967
BP_GO:0008202_steroid+metabolic+process	0.0260967
BP_GO:0008635_activation+of+cysteine-type+endopeptidase+activity+involved+in+apoptotic+process+by+cytochrome+c	0.0260967
BP_GO:0042743_hydrogen+peroxide+metabolic+process	0.0260967
BP_GO:0019627_urea+metabolic+process	0.0260967
BP_GO:0043603_cellular+amide+metabolic+process	0.0260967
MF_GO:0047444_N-acylneuraminate-9-phosphate+synthase+activity	0.0260967
MF_GO:0045155_electron+transporter,+transferring+electrons+from+CoQH2-cytochrome+c+reductase+complex+and+cytochrome+c+oxidase+complex+activity	0.0260967
MF_GO:0004016_adenylate+cyclase+activity	0.0301954
MF_GO:0016491_oxidoreductase+activity	0.0404966
Cluster 4	adj. p-value
CC_GO:0005737_cytoplasm	0.000377324
CC_GO:0005634_nucleus	0.00169343
MF_GO:0005515_protein+binding	0.00169343
BP_GO:0032872_regulation+of+stress-activated+MAPK+cascade	0.00179131
CC_GO:0016020_membrane	0.00741491
BP_GO:0061098_positive+regulation+of+protein+tyrosine+kinase+activity	0.0100062
BP_GO:0006810_transport	0.022161
