# Supplementary material for: Site-specific programming of the host epithelial transcriptome by the gut microbiota
Source: Genome Biol. 2015 Mar 28;16(1):62. doi: 10.1186/s13059-015-0614-4 (PMC4404278; doi:10.1186/s13059-015-0614-4)
Supplement: Additional file 9: Table S6. — Regulatory factors enriched in microbially regulated gene clusters. [file 13059_2015_614_MOESM9_ESM.xlsx]

## Sheet: Info
Table S6
Regulatory factors enriched in microbially regulated gene clusters during short colonization of GF mice and their comparsion with the average adjusted p-value dervied from 1000 random sampling:
The transcription factor binding targets were retrieved and combined from Cscan database including ChIP-Seq data and ECRbase database.
The microRNA targets were retrieved and combined from TargetScan database and miRanda database.
For each analyzed group of genes, their TF and microRNA enrichment were evaluated for significance level by Fisher’s exact test comparing with background p-value derived from random sampling (average p-value of 1000 times randomly selected gene of the same sample size).
Finally, the 50 most significant results for each LCM fraction were selected for further analysis.
The sheets “Ileum_Crypt”, “Ileum_Tip”, “Colon_Crypt” and “Colon_Tip” display the corrected p-value for the enrichment of regulatory factors in the four gene clusters during short colonization of GF mice for the indicated epithelial fraction.
This is then compared to that of random sampling.
The tables are then sorted with ascending p-value and the 50 most significant results were used to select cluster-specific regulatory factors.
The sheets “Specific TFs for C1” and “Specific TFs for C2” contain the tables of cluster-specific regulatory factors from comparing only cluster 1 (or 2) genes of the four epithelial fractions after selecting only the 50 most significant results of each cluster.

## Sheet: Ileum_Crypt
Table S6
Regulatory factors enriched in microbially regulated gene clusters during short colonization of GF mice and their comparsion with the average adjusted p-value dervied from 1000 random sampling:
Ileum_Crypt
												Sorted according to p-value:					Sorted according to p-value:					Regulatory factors specific for:
Factor	Cluster 1	Cluster 2	Cluster 3	Cluster 4		Factor	Cluster 1_random	Cluster 2_random	Cluster 3_random	Cluster 4_random		Cluster 1	Cluster 2	Cluster 3	Cluster 4		Cluster 1_random	Cluster 2_random	Cluster 3_random	Cluster 4_random		Cluster 1	Cluster 2	Cluster 3	Cluster 4
mmu-let-7g	0.454103	0.204738	3.83546e-05	8.5679e-05		mmu-let-7g	0.487181	0.842348	0.325418	0.308409		ETS1_B	H3k27me3	TBP	H3k9ac		MYOD_Q6	mmu-miR-451	GATA2_(CG2-96)	ACAAT_B		ETS1_B	LEF1_Q2	NFKB	Egr-1
mmu-let-7i	0.452691	0.0419525	7.83218e-05	8.25006e-05		mmu-let-7i	0.656879	0.810001	0.750504	0.813721		AP1_Q6_01	H3k4me1	Active_Promoter	H3k4me2		mmu-miR-30c-2*	mmu-miR-1982*	mmu-miR-3092	Active_Promoter		AP1_Q6_01	SP3_Q3	Sin3Ak-20	c-Fos
mmu-miR-1	0.518975	0.00704132	0.00247135	0.00968673		mmu-miR-1	0.85359	0.474184	0.115329	0.598393		CACBINDINGPROTEIN_Q6	H3k4me2	TAF1	H3k4me3		mmu-miR-28	CEBP_Q2_01	SIX5	AFP1_Q6		SMAD_Q6_01	HIC1_03	E2F1_Q6_01	Rad21
mmu-miR-15b	0.250917	0.0647825	7.47058e-06	2.3051e-05		mmu-miR-15b	0.101085	0.932482	0.185561	0.595489		SMAD_Q6_01	SP1_Q6_01	Pol2	H3k36me3		mmu-miR-3110	CAAT_C	MEIS1_01	AHR_01		TBX5_02	NRF1_Q6	Pol2(b)	KROX_Q6
mmu-miR-23b	0.459497	0.0123493	0.00320595	0.00126212		mmu-miR-23b	0.485571	0.444639	0.177514	0.791225		TBX5_02	H2az	H3k79me2	H2az		mmu-miR-381	CREBP1CJUN_01	mmu-miR-1902	AHR_Q5		TBX5_Q5	p300	POU2F2	YY1_(C-20)
mmu-miR-27b	0.198973	0.0142384	0.0025719	4.29622e-08		mmu-miR-27b	0.571128	0.189968	0.507814	0.415642		TBX5_Q5	SP1_Q2_01	ZF5_01	H3k79me2		NERF_Q2	mmu-miR-382	TCF12	AHRARNT_01		LFA1_Q6	AP2_Q6_01	E2F_Q6_01	MYCMAX_B
mmu-miR-29b	0.405131	0.350724	0.00621622	1.84701e-06		mmu-miR-29b	0.81009	0.950456	0.751827	0.579643		LFA1_Q6	H3k9ac	HEY1	Active_Promoter		ZEC_01	YY1_(C-20)	mmu-miR-463*	AHRARNT_02		NF1_Q6	HNF4A_(H-171)	E2F_Q3_01	mmu-miR-703
mmu-miR-30a	0.404303	0.17021	2.21902e-05	3.56284e-08		mmu-miR-30a	0.63422	0.547281	0.25284	0.754732		NF1_Q6	LEF1_Q2	SP1_Q4_01	H3k9me1		HIF1_Q5	E2F_Q4_01	APOLYA_B	AHRHIF_Q6		STAT1_01	MAZ_Q6	E2F_Q4_01	CTCF_(C-20)
mmu-miR-30b	0.265489	0.252336	5.32984e-06	7.04291e-07		mmu-miR-30b	0.905756	0.778715	0.345167	0.10661		STAT1_01	Repressed	Pol2-4H8	H3k4me1		mmu-miR-181b	CEBP_C	mmu-miR-207	AIRE_01		STAT3_01	EFC_Q6	PU,1	USF-1
mmu-miR-99a	0.202199	0.383409	0.277146	0.100576		mmu-miR-99a	0.913019	0.67942	0.236391	0.391485		STAT3_01	SP3_Q3	SP1_Q6	H4k20me1		PPARA_01	mmu-miR-466a-5p	RBPJK_01	AIRE_02		NERF_Q2	MYOD_Q6	E2F1_Q3	FOXA2_(SC-6554)
mmu-miR-99b	0.186164	0.350761	0.449767	0.220929		mmu-miR-99b	0.619383	0.141661	0.884072	0.171842		PPAR_DR1_Q2	CTCF	Weak_Promoter	H3k27ac		HMGN3	mmu-miR-1843-5p	SMAD4_Q6	ALPHACP1_01		CETS168_Q6	GABP_B	CACD_01	TCF12
mmu-miR-101a	0.465658	0.00204611	0.00193807	7.79848e-06		mmu-miR-101a	0.228547	0.831032	0.434313	0.772842		NERF_Q2	H3k9me1	H3k36me3	Weak_Promoter		ZNF274	mmu-miR-715	mmu-miR-3068	ALX4_01		HNF4_Q6_02	GATA2_01	E2F1_Q3_01
mmu-miR-124	0.689143	0.1385	8.60076e-06	1.00715e-07		mmu-miR-124	0.998502	0.65309	0.341447	0.683937		TFIII_Q6	H3k27ac	H3k9me1	H3k27me3		FOXO3_01	mmu-miR-1190	NF-E2	AMEF2_Q6		AP1_Q2_01	SPZ1_01	CCNT2
mmu-miR-125a-5p	0.439538	0.0788773	0.000622631	0.00512877		mmu-miR-125a-5p	0.954804	0.892976	0.558277	0.405382		CETS168_Q6	H3k4me3	ELF1_(SC-631)	Pol2		CREBATF_Q6	CDPCR3_01	mmu-miR-362-3p	AML_Q6		AP1_01	COUPTF_Q6	IRF1
mmu-miR-125a-3p	0.0782208	0.532931	1.92366e-06	5.88068e-05		mmu-miR-125a-3p	0.794222	0.903785	0.198045	0.687683		H3k27me3	SP1_Q4_01	SP1_Q2_01	HEY1		USF_02	mmu-miR-742*	AP1_Q6_01	AML1_01		HSF_Q6	DR1_Q3	E2F6_(H-50)
mmu-miR-125b-5p	0.42618	0.118858	0.000476083	0.0021465		mmu-miR-125b-5p	0.94093	0.946121	0.602275	0.662212		HNF4_Q6_02	H4k20me1	H3k9ac	ELF1_(SC-631)		mmu-miR-2136	Nrf1	GATA1_06	AML1_Q6		ALPHACP1_01	HES1_Q2	UF1H3BETA_Q6
mmu-miR-126-3p	1	0.413567	1	0.0334859		mmu-miR-126-3p	0.828575	0.302523	0.990898	0.481416		AP1_Q2_01	HIC1_03	H3k27ac	TBP		mmu-miR-466b-5p	mmu-miR-410	RBPJK_Q4	AP-2alpha		ZID_01	PPARG_03
mmu-miR-127	1	0.156746	0.49469	0.518013		mmu-miR-127	0.452363	0.0490694	0.898439	0.463159		AP1_01	NRF1_Q6	H3k4me2	FOXA1_(C-20)		SOX9_B1	mmu-miR-19b	CREB_02	AP-2gamma		CETS1P54_01	MZF1_02
mmu-miR-128	0.469846	0.0498595	2.05283e-05	4.16342e-09		mmu-miR-128	0.0531818	0.125497	0.221631	0.511489		HSF_Q6	SP1_Q6	SP1_Q6_01	Pol2-4H8		MYOGNF1_01	mmu-miR-17	mmu-miR-21	AP1_01		SOX_Q6
mmu-miR-130a	0.0822152	0.00976865	2.05231e-06	0.0151858		mmu-miR-130a	0.850146	0.919131	0.402687	0.243993		ALPHACP1_01	AHR_Q5	NFKB	TAF1		HOX13_01	COUP_01	MEIS1AHOXA9_01	AP1_C		PAX3_01
mmu-miR-9	0.272806	4.81465e-05	1.44897e-05	0.000288639		mmu-miR-9	0.0646657	0.746206	0.999988	0.125648		ZID_01	p300	H3k4me3	CEBPB		mmu-miR-363-5p	LRF_Q2	mmu-miR-1198-3p	AP1_Q2		STAT_Q6
mmu-miR-132	0.623888	0.0166821	3.09717e-05	1.4855e-05		mmu-miR-132	0.841614	0.610095	0.700391	0.999368		CETS1P54_01	Weak_Promoter	Sin3Ak-20	CTCF		HELIOSA_01	mmu-miR-488*	mmu-miR-199b*	AP1_Q2_01		LUN1_01
mmu-miR-133a	0.0406717	0.00521882	0.00139231	0.0464409		mmu-miR-133a	0.633488	0.131315	0.0579814	0.295817		SOX_Q6	FOXA1_(C-20)	H2az	SP1		H3k36me3	PBX1_02	mmu-miR-291a-5p	AP1_Q4		HNF3B_01
mmu-miR-134	0.00432474	0.0110996	8.81819e-05	5.22704e-07		mmu-miR-134	0.337453	0.450642	0.388995	0.520149		PAX3_01	AP2_Q6_01	E2F1_Q6_01	HA-E2F1		TEF1_Q6	mmu-miR-297c*	MEF3_B	AP1_Q4_01		P53_DECAMER_Q2
mmu-miR-135a	0.416412	0.0391347	4.89046e-05	6.55981e-06		mmu-miR-135a	0.605991	0.103706	0.0882734	0.379353		STAT_Q6	SP1_01	H3k4me1	Egr-1		AP2_Q3	TGIF_01	MINI19_B	AP1_Q6		AHRARNT_01
mmu-miR-136	0.360919	0.0491273	3.05749e-06	9.1518e-06		mmu-miR-136	0.983867	0.322798	0.211295	0.0579984		LUN1_01	FOXA1_(SC-101058)	Pol2(b)	c-Myc		STAF_01	Pol2(phosphoS2)	mmu-miR-465c-3p	AP1_Q6_01		PITX2_Q2
mmu-miR-137	0.469358	0.325698	2.60498e-05	4.85799e-08		mmu-miR-137	0.270876	0.808093	0.448895	0.789041		MAZR_01	HNF4A_(H-171)	POU2F2	YY1		STRA13_01	mmu-miR-669h-5p	CEBP_Q2	AP1FJ_Q2		TAXCREB_02
mmu-miR-138	0.168064	0.076885	0.000301705	1.5321e-06		mmu-miR-138	0.767753	0.616153	0.142828	0.306471		H2az	MAZ_Q6	Oct-2	SP1_Q6		mmu-miR-188-5p	STAT6_01	mmu-miR-1971	AP2_Q3		P53_02
mmu-miR-140	0.0188589	0.0298734	0.0132863	3.68865e-08		mmu-miR-140	0.923362	0.50724	0.087944	0.634534		HNF3B_01	TFIII_Q6	E2F1_Q4_01	SP1_Q4_01		mmu-miR-18a	mmu-miR-29c*	mmu-miR-24-2*	AP2_Q6		PAX4_03
mmu-miR-141	0.314157	0.230784	0.00314546	1.35606e-05		mmu-miR-141	0.0907928	0.922771	0.547975	0.531726		P53_DECAMER_Q2	SP1	HA-E2F1	c-Fos		IRF1_01	mmu-miR-1947	mmu-miR-150*	AP2_Q6_01		SRF_Q4
mmu-miR-142-3p	0.652963	0.0549208	0.00639643	0.000449212		mmu-miR-142-3p	0.606206	0.836467	0.525885	0.102038		AHRARNT_01	CACBINDINGPROTEIN_Q6	GC_01	SP1_Q2_01		mmu-miR-106a	mmu-miR-2183	mmu-miR-466o-5p	AP2ALPHA_01		NFY_01
mmu-miR-144	0.700866	0.0340265	0.000372223	0.000333244		mmu-miR-144	0.742788	0.75741	0.402468	0.435894		PITX2_Q2	EFC_Q6	H4k20me1	Rad21		mmu-miR-363	mmu-miR-880	MYB_Q5_01	AP2ALPHA_02		COUP_DR1_Q6
mmu-miR-145	0.0293454	0.00116117	0.00474456	1.14576e-05		mmu-miR-145	0.452558	0.165229	0.581793	0.339126		TAXCREB_02	MYOD_Q6	E2F_Q6_01	KROX_Q6		mmu-miR-590-3p	mmu-miR-698	mmu-miR-19b	AP2ALPHA_03		TBX5_01
mmu-miR-146a	0.469358	0.0343332	4.32718e-06	5.21286e-07		mmu-miR-146a	0.688627	0.0482999	0.73169	0.76698		P53_02	MAZR_01	E2F_Q3_01	EGR_Q6		mmu-miR-3094	mmu-miR-3072	SREBP1_02	AP2GAMMA_01		ETS_Q4
mmu-miR-149	0.0662523	0.233284	2.38942e-05	2.31196e-08		mmu-miR-149	0.501532	0.638898	0.0700208	0.0189634		PAX4_03	PPAR_DR1_Q2	E2F_Q4_01	YY1_(C-20)		YY1_02	mmu-miR-183*	PPARA_01	AP2REP_01		PR_01
mmu-miR-150	0.271261	0.00356291	6.53555e-06	4.50685e-08		mmu-miR-150	0.291915	0.683292	0.28093	0.435644		SRF_Q4	GABP_B	PU,1	AHR_Q5		mmu-miR-467d	SMAD3_Q6	mmu-miR-760-3p	AP3_Q6		SMAD4_Q6
mmu-miR-152	0.0709512	0.0143403	1.80311e-07	0.000877868		mmu-miR-152	0.321786	0.281945	0.265676	0.385681		NFY_01	E2F1_Q4_01	H3k27me3	MYCMAX_B		mmu-miR-5110	IRF1	CDXA_01	AP4_01		STAT5A_01
mmu-miR-153	0.576001	0.228748	0.00285761	0.0018421		mmu-miR-153	0.422707	0.649759	0.551757	0.0872058		COUP_DR1_Q6	GC_01	E2F_Q2	FOXA1_(SC-101058)		mmu-miR-325	mmu-miR-466a-3p	mmu-miR-1935	AP4_Q5		PAX2_01
mmu-miR-154	0.00825471	0.0886684	0.124469	0.000760426		mmu-miR-154	0.659726	0.224497	0.669604	0.905688		Repressed	H3k36me3	E2F1_Q3	SP1_Q6_01		YY1	ZEB1_(SC-25388)	HAND1E47_01	AP4_Q6		MEF3_B
mmu-miR-155	0.277237	0.0699374	0.0543212	0.211126		mmu-miR-155	0.151526	0.806524	0.201702	0.849929		H4k20me1	GATA2_01	YY1	ZF5_01		NFKB_Q6	HNF1_Q6	AHRARNT_01	AP4_Q6_01		AREB6_03
mmu-miR-10b	0.293714	0.43976	0.0660504	9.59927e-05		mmu-miR-10b	0.386888	0.396902	0.694937	0.12231		TBX5_01	EGR_Q6	CACD_01	mmu-miR-703		mmu-miR-1952	mmu-miR-208a-3p	POU6F1_01	APOLYA_B		ETS2_B
mmu-miR-129-5p	0.335649	0.00780675	0.0285199	2.65402e-07		mmu-miR-129-5p	0.485199	0.560723	0.477747	0.863934		ETS_Q4	EGR3_01	E2F1_Q3_01	Oct-2		mmu-miR-467d*	HOXA7_01	YY1_Q6	AR_01		NRF2_01
mmu-miR-181a	0.0635428	0.000594678	0.000941382	1.36576e-07		mmu-miR-181a	0.134349	0.462298	0.867231	0.239429		PR_01	SPZ1_01	c-Myc	E2F_Q2		ETF_Q6	CREB_Q4_01	mmu-miR-125b-2-3p	AR_02
mmu-miR-182	0.432869	0.00299396	9.52766e-08	0.00116624		mmu-miR-182	0.811966	0.911231	0.424245	0.165333		SMAD4_Q6	COUPTF_Q6	CCNT2	CTCF_(C-20)		CREBP1CJUN_01	mmu-miR-3084	mmu-miR-26b	AR_03
mmu-miR-183	0.466399	0.218434	0.00173034	3.90024e-07		mmu-miR-183	0.881178	0.316598	0.0714251	0.405237		STAT5A_01	DR1_Q3	IRF1	SP1_01		HNF3B_01	mmu-miR-878-3p	mmu-miR-1897-3p	AR_Q2
mmu-miR-184	0.481379	0.0307302	0.0346828	0.52183		mmu-miR-184	0.349687	0.314853	0.518745	0.486399		PAX2_01	HES1_Q2	E2F6_(H-50)	USF-1		mmu-miR-652	mmu-miR-654-5p	mmu-miR-210	AR_Q6
mmu-miR-185	0.00505317	0.000421515	0.000167845	1.47832e-05		mmu-miR-185	0.458633	0.547799	0.116373	0.0352522		MEF3_B	PPARG_03	CEBPB	GC_01		SMC3_(ab9263)	mmu-miR-679	BLIMP1_Q6	AREB6_01
mmu-miR-186	0.0253396	0.0919638	1.96151e-07	1.27327e-08		mmu-miR-186	0.438188	0.408477	0.388727	0.193099		AREB6_03	ZF5_01	UF1H3BETA_Q6	EGR3_01		mmu-miR-872	FOXJ2_02	mmu-miR-504	AREB6_02
mmu-miR-187	0.786699	0.280168	0.00440144	0.0694341		mmu-miR-187	0.212405	0.248861	0.918317	0.788849		ETS2_B	HEY1	EGR_Q6	FOXA2_(SC-6554)		mmu-miR-467b	GATA1_02	NERF_Q2	AREB6_03
mmu-miR-24	0.0210516	0.165923	0.00531674	5.99649e-07		mmu-miR-24	0.717765	0.548792	0.32175	0.168447		NRF2_01	MZF1_02	SP1_01	TCF12		VDR_Q6	CIZ_01	mmu-miR-431	AREB6_04
mmu-miR-190	0.101761	0.0309458	0.00227116	0.250687		mmu-miR-190	0.243149	0.079639	0.106508	0.717112		COUP_01	HNF4G_(SC-6558)	KROX_Q6	GABP		ETS2_B	E2F1_Q3_01	mmu-miR-193*	ARNT_01
mmu-miR-191	0.465658	0.508185	0.195858	0.00459627		mmu-miR-191	0.350488	0.708502	0.33304	0.454881		STAT_01	E2F_Q3_01	Pol2(phosphoS2)	HNF4_Q6_03		mmu-miR-770-3p	IRF3	OCT1_06	ARNT_02
mmu-miR-193	0.045851	0.267429	0.00382776	2.02436e-05		mmu-miR-193	0.245469	0.977065	0.981491	0.45362		ELF1_Q6	NFKB_Q6_01	DEAF1_01	ZNF219_01		ARP1_01	TAF7_(SQ-8)	mmu-miR-1945	ARP1_01
mmu-miR-194	0.746984	0.00440141	0.064954	4.51821e-06		mmu-miR-194	0.806659	0.598888	0.307474	0.9407		STAT1_03	TAF1	YY1_(C-20)	CTCF_(SC-5916)		FOXO4_01	CAAT_01	HNF1_Q6_01	ATATA_B
mmu-miR-195	0.228369	0.376729	7.49556e-06	6.24211e-06		mmu-miR-195	0.339634	0.445941	0.543496	0.488636		MZF1_02	TCF4	NRF1_Q6	E2F_Q3_01		PAX2_01	mmu-miR-1193-5p	TFE_Q6	ATF_01
mmu-miR-199a-5p	0.0376121	0.00856482	4.93634e-08	0.000116336		mmu-miR-199a-5p	0.26194	0.126507	0.0547898	0.44436		NFKB_C	E2A_Q2	GABP	Max		mmu-miR-654-3p	mmu-miR-431	SRF_Q4	ATF_B
mmu-miR-200b	1	0.00198054	0.0156026	1.66295e-05		mmu-miR-200b	0.347766	0.425167	0.490669	0.813163		Poised_Promoter	CACD_01	E2F_03	POU2F2		mmu-miR-30e*	CDX_Q5	mmu-miR-5129	ATF1_Q6
mmu-miR-202-3p	0.195124	0.558174	0.00834303	9.83881e-06		mmu-miR-202-3p	0.0374424	0.284972	0.794413	0.0614598		ATF_B	PPARG_01	Egr-1	CACBINDINGPROTEIN_Q6		mmu-miR-1967	H3k36me3	mmu-miR-381	ATF3
mmu-miR-203	0.0580511	0.0173953	3.36143e-05	9.13073e-06		mmu-miR-203	0.997864	0.857192	0.820732	0.135579		ZTA_Q2	PAX5_02	SP1	E2F1_Q6		mmu-miR-15a	mmu-miR-762	CEBPB_01	ATF3_Q6
mmu-miR-204	0.0873472	0.0387656	0.00495336	1.85778e-05		mmu-miR-204	0.895016	0.478555	0.259867	0.289654		AP1_Q6	FOXA2_(SC-6554)	ETS1	p300		mmu-miR-466j	HSF1_01	AIRE_02	ATF4_Q2
mmu-miR-205	0.326622	0.165884	0.0126126	5.55336e-05		mmu-miR-205	0.680157	0.278946	0.725762	0.880456		E2F1DP1_01	LFA1_Q6	CHD2_(N-1250)	ZBTB7A_(SC-34508)		HNF3ALPHA_Q6	mmu-miR-3096-3p	AR_03	ATF6_01
mmu-miR-206	0.386015	3.37104e-05	1.00417e-05	0.00010385		mmu-miR-206	0.721992	0.902397	0.723753	0.509294		LEF1_Q2_01	HIC1_02	PAX5-C20	E2F1_Q3		mmu-miR-296-3p	mmu-miR-466c-3p	FREAC4_01	BACH1_01
mmu-miR-122	0.249881	0.506954	1.71143e-10	0.00522334		mmu-miR-122	0.434129	0.305377	0.865688	0.911468		BACH2_01	ARNT_01	NRF2_01	MAZ_Q6		mmu-miR-99b*	HNF4_Q6_01	mmu-miR-1896	BACH2_01
mmu-miR-143	0.641618	0.0613045	4.77207e-05	0.000242038		mmu-miR-143	0.693074	0.358675	0.204975	0.601265		HNF4_Q6_03	XPF1_Q6	FOXA1_(C-20)	E2F1_Q4_01		mmu-miR-202-3p	XRCC4	mmu-miR-1907	BAF155
mmu-miR-30e	0.415099	0.36277	1.47382e-05	1.33647e-07		mmu-miR-30e	0.551902	0.556319	0.0776462	0.893628		E2F1_Q3	Poised_Promoter	E2F_Q3	DEAF1_01		SP1_01	mmu-miR-139-3p	NRSF	BAF170
mmu-miR-290-5p	0.482437	0.181592	1.96483e-07	0.000105589		mmu-miR-290-5p	0.208458	0.95503	0.588658	0.888481		XPF1_Q6	LMO2COM_01	GABP_B	GATA-2		mmu-miR-678	mmu-miR-1964-3p	mmu-miR-3963	BARBIE_01
mmu-miR-291a-3p	0.271261	0.0226308	0.00496369	0.00410324		mmu-miR-291a-3p	0.931639	0.371346	0.783492	0.594745		LYF1_01	AP2ALPHA_02	E2F1DP1_01	MUSCLE_INI_B		mmu-miR-5132	SMAD_Q6	mmu-miR-222	BATF
mmu-miR-292-5p	0.481956	0.18083	8.0815e-08	0.000104012		mmu-miR-292-5p	0.188108	0.825402	0.441893	0.798183		UF1H3BETA_Q6	HNF4_Q6_02	AHR_Q5	E2F1_Q3_01		mmu-miR-692	mmu-miR-30b*	mmu-miR-466d-5p	BCL11A
mmu-miR-294	0.156194	0.0216573	0.00455583	0.00189071		mmu-miR-294	0.694159	0.697162	0.807056	0.320075		AML1_01	ARP1_01	CTCF	ETF_Q6		mmu-miR-875-3p	CDPCR1_01	mmu-let-7g*	BCL3
mmu-miR-295	0.097279	0.00346513	0.030711	0.00139575		mmu-miR-295	0.187551	0.0756309	0.333338	0.282336		AML1_Q6	COUP_DR1_Q6	Max	MAZR_01		CETS1P54_03	mmu-miR-466h-3p	mmu-miR-466j	BCLAF1_(M33-P5B11)
mmu-miR-296-3p	0.112549	0.00401028	0.0196413	0.000531231		mmu-miR-296-3p	0.0370929	0.134475	0.657378	0.0293233		NFY_Q6_01	GATA1_06	E2F_Q4	ZF5_B		mmu-miR-3474	mmu-miR-1941-3p	E2F_Q6	BDP1
mmu-miR-299	0.012864	0.00730216	0.00236174	0.00122527		mmu-miR-299	0.815776	0.325167	0.172438	0.0249426		T3R_Q6	E2F4DP1_01	E2F_Q6	WHN_B		mmu-miR-1941-5p	FOXO4_01	NKX25_Q5	BEL1_B
mmu-miR-301a	0.110534	0.00441152	1.34537e-05	0.00233904		mmu-miR-301a	0.530328	0.369538	0.933796	0.11654		ER_Q6_02	MYOGENIN_Q6	HMGN3	SMC3_(ab9263)		mmu-miR-448-3p	OTX_Q1	mmu-miR-881	BHLHE40
mmu-miR-302a	0.0261324	0.0185375	0.0102568	0.000981079		mmu-miR-302a	0.985207	0.0788928	0.857747	0.72787		HNF4_01	E2F1DP2_01	EGR3_01	AHRARNT_02		E4F1_Q6	mmu-miR-146a	mmu-miR-1970	BLIMP1_Q6
mmu-miR-34c	0.0730815	0.390771	0.000427102	9.89368e-05		mmu-miR-34c	0.807745	0.318168	0.615039	0.430471		P300_01	TAL1_Q6	E2F1_Q6	ZNF263		mmu-miR-501-5p	mmu-miR-367	CDPCR1_01	BRACH_01
mmu-miR-34b-5p	0.0704596	0.500276	0.000190316	3.80592e-05		mmu-miR-34b-5p	0.959365	0.663123	0.578312	0.0136106		MEIS1_01	OSF2_Q6	ETF_Q6	HIC1_02		AML1_01	mmu-miR-127	EN1_01	BRCA_01
mmu-let-7d	0.452537	0.126332	7.72855e-05	3.36805e-05		mmu-let-7d	0.762311	0.238135	0.438489	0.526225		SP1_Q2_01	SREBP1_02	NRSF	USF1_(SC-8983)		SOX5_01	H3k27me3	AHR_01	BRCA1_(C-1863)
mmu-miR-106a	0.498267	0.00679237	0.000173972	0.000387758		mmu-miR-106a	0.0197568	0.882867	0.353498	0.327856		PPARG_01	P53_DECAMER_Q2	E2F6	HDAC2_(SC-6296)		mmu-miR-670	mmu-miR-3473c	mmu-miR-199a-5p	BRF1
mmu-miR-106b	0.196534	0.010901	0.00436085	0.000265283		mmu-miR-106b	0.528801	0.311943	0.144346	0.728098		MAZ_Q6	AP2_Q6	USF-1	NGFIC_01		mmu-miR-1982,1	mmu-miR-196b	mmu-miR-133a	BRF2
mmu-miR-130b	0.0430633	0.0121364	2.00029e-05	0.00245737		mmu-miR-130b	0.754867	0.0589227	0.88345	0.12442		MZF1_01	WT1_Q6	NFY_Q6_01	UF1H3BETA_Q6		PU,1	GFI1_01	mmu-miR-467d*	Brg1
mmu-miR-19b	0.0405111	0.0200672	8.5004e-05	3.1594e-05		mmu-miR-19b	0.792852	0.00909612	0.0162355	0.344119		BACH1_01	USF-1	MUSCLE_INI_B	PU,1		mmu-miR-5114	mmu-miR-741	mmu-miR-383	BRN2_01
mmu-miR-30c	0.166649	0.262808	1.36682e-06	8.73506e-07		mmu-miR-30c	0.194386	0.318203	0.495612	0.823904		LRF_Q2	E2F1_Q3	AP-2gamma	ZIC3_01		mmu-miR-128	mmu-miR-5135	mmu-miR-133b	c-Fos
mmu-miR-30d	0.384084	0.22638	2.74148e-05	2.03912e-08		mmu-miR-30d	0.289546	0.159892	0.40728	0.126806		PPARG_03	OLF1_01	AP2_Q6	E2F_Q3		mmu-miR-344d	mmu-miR-302a*	PITX2_Q2	c-Jun
mmu-miR-148a	0.130442	0.00746416	4.79419e-07	0.000450364		mmu-miR-148a	0.665675	0.111365	0.135794	0.263259		CETS1P54_03	Rad21	STAT1	CCNT2		ATF4_Q2	mmu-miR-18b	mmu-miR-380-5p	c-Myc
mmu-miR-192	0.417462	0.0452845	0.00820063	0.000288073		mmu-miR-192	0.483659	0.0735339	0.873612	0.36061		FREAC4_01	E2F_Q6	MYCMAX_B	CACD_01		mmu-miR-1198-3p	mmu-miR-466j	mmu-miR-93	CAAT_01
mmu-miR-196a	0.260414	0.0134636	0.00642502	0.00107393		mmu-miR-196a	0.535224	0.310984	0.741024	0.430474		CMYB_01	E2F_Q2	Mxi1_(bHLH)	mmu-miR-871-5p		MMEF2_Q6	mmu-miR-881*	FXR_IR1_Q6	CAAT_C
mmu-miR-200a	0.187178	0.301691	0.00241624	1.01983e-05		mmu-miR-200a	0.949436	0.157097	0.910882	0.572462		AP1_Q4_01	ZIC3_01	c-Fos	STAT3		mmu-miR-376c*	GEN_INI_B	CDXA_02	CACBINDINGPROTEIN_Q6
mmu-miR-208a	0.335922	0.321965	0.766984	0.271634		mmu-miR-208a	0.3609	0.998694	0.61411	0.32146		MYOD_Q6_01	AP-2gamma	STAT3_02	E2F_Q4_01		mmu-miR-878-3p	FOSL2	SRF_Q5_01	CACCCBINDINGFACTOR_Q6
mmu-let-7a	0.458271	0.131807	4.31067e-05	3.8895e-05		mmu-let-7a	0.802447	0.268114	0.647278	0.693242		IRF2_01	AR_Q6	ELK1_01	E2F6_(H-50)		PU1_Q6	mmu-miR-3078	RFX1_01	CACD_01
mmu-let-7b	0.29449	0.0792849	4.58764e-05	1.68108e-05		mmu-let-7b	0.268165	0.54121	0.328032	0.699926		E47_02	AP2GAMMA_01	CTCF_(C-20)	Pol2(phosphoS2)		mmu-miR-224	GCNF_01	mmu-miR-7b	CAP_01
mmu-let-7c	0.460928	0.133985	2.07844e-05	6.98406e-06		mmu-let-7c	0.346529	0.694679	0.602195	0.623539		GATA1_04	FOSL2	STAT1_01	PAX4_03		TCF4	mmu-miR-331-3p	mmu-miR-216a	CART1_01
mmu-let-7e	0.469846	0.0852056	1.20996e-05	0.00062966		mmu-let-7e	0.627984	0.908256	0.260566	0.155194		SP1_Q6_01	MZF1_01	MAZ_Q6	EBF1_(C-8)		WT1_Q6	mmu-miR-130b	PPARG_03	CBF_01
mmu-let-7f	0.452518	0.126241	7.6823e-05	0.000191911		mmu-let-7f	0.681944	0.0951598	0.485256	0.857282		AREB6_01	HDAC2_(SC-6296)	STAT3	E2F1_Q6_01		mmu-miR-3097-3p	PAX5-C20	mmu-miR-20b*	CBF_02
mmu-miR-15a	0.242945	0.147879	5.83362e-06	9.03138e-06		mmu-miR-15a	0.0329554	0.757244	0.613454	0.941369		TEL2_Q6	NFKAPPAB65_01	MAZR_01	c-Jun		TCF11MAFG_01	PADS_C	mmu-miR-149	CCNT2
mmu-miR-16	0.240721	0.396027	5.26428e-06	1.80963e-05		mmu-miR-16	0.596783	0.499941	0.912888	0.907843		HNF4ALPHA_Q6	E2F_Q4	PEA3_Q6	E12_Q6		mmu-miR-691	OCT1_07	TFIII_Q6	CDC5_01
mmu-miR-18a	0.577071	0.0469602	0.0466323	0.00187362		mmu-miR-18a	0.019224	0.329752	0.386411	0.531772		LEF1_Q2	EBOX_Q6_01	GATA-2	GATA-1		mmu-miR-743a	p300_(F-4)	mmu-miR-466l	CDP_01
mmu-miR-20a	0.514568	0.00189295	0.000263392	0.000247621		mmu-miR-20a	0.509985	0.447772	0.449395	0.920756		PAX6_Q2	HEB_Q6	AHRHIF_Q6	EGR1_01		ARNT_01	mmu-miR-5101	mmu-miR-183	CDP_02
mmu-miR-21	0.477578	0.00384405	0.000843858	2.12516e-05		mmu-miR-21	0.54755	0.987924	0.0105996	0.011769		TFIIA_Q6	NFKB_C	TAF7_(SQ-8)	CP2_01		mmu-miR-350	mmu-miR-708	GATA2_02	CDPCR1_01
mmu-miR-22	0.122754	0.0123936	0.000113215	0.000352883		mmu-miR-22	0.254126	0.904797	0.411493	0.327041		GCM_Q2	E47_01	WHN_B	AHRARNT_01		mmu-miR-9	mmu-miR-129-1-3p	mmu-miR-293*	CDPCR3_01
mmu-miR-23a	0.460928	0.0227433	0.00549933	0.00064512		mmu-miR-23a	0.985061	0.297661	0.95503	0.966596		KAISO_01	PAX4_03	E2F_02	GR		TBX5_Q5	GATA1_06	mmu-miR-466i-3p	CDPCR3HD_01
mmu-miR-26a	0.48515	0.00121625	5.71408e-07	1.21361e-05		mmu-miR-26a	0.203837	0.256413	0.850814	0.379661		E2A_Q6	AML1_01	HIC1_02	IRF1		AP2_Q6	mmu-miR-1192	CREB_Q4_01	CDX_Q5
mmu-miR-26b	0.494815	0.00138842	7.76221e-07	7.44502e-05		mmu-miR-26b	0.97056	0.27648	0.0252066	0.98023		STAT1	AML1_Q6	JunD	NFKB		KROX_Q6	HNF4A_(H-171)	mmu-miR-212-3p	CDX2_Q5
mmu-miR-29a	0.520641	0.66957	0.00488866	5.96696e-05		mmu-miR-29a	0.852196	0.190549	0.193242	0.239282		SF1_Q6	E2F_02	ZF5_B	JunD		mmu-miR-483	mmu-miR-1306-3p	SP2_(SC-643)	CDXA_01
mmu-miR-29c	0.522692	0.538728	0.00281723	4.40032e-06		mmu-miR-29c	0.0936114	0.781149	0.170296	0.307957		HNF4_Q6_01	TFIIA_Q6	E2F1_Q4	TCF4		mmu-miR-592	SREBP1	mmu-miR-682	CDXA_02
mmu-miR-27a	0.194631	0.0133679	0.00383862	3.68865e-08		mmu-miR-27a	0.805529	0.702912	0.447261	0.501006		DR1_Q3	E2F_03	AP2_Q3	ATF1_Q6		mmu-miR-449a	mmu-miR-1298	mmu-miR-26b*	CEBP_01
mmu-miR-31	0.102031	0.216865	0.000121607	6.19861e-06		mmu-miR-31	0.423438	0.279644	0.614843	0.995079		HNF4_01_B	HFH8_01	E2F4DP1_01	SZF11_01		OCT1_03	DR4_Q2	mmu-miR-703	CEBP_C
mmu-miR-92a	0.344146	0.27548	0.0243907	0.000358465		mmu-miR-92a	0.75016	0.500104	0.240634	0.471012		SMAD_Q6	ZTA_Q2	CETS168_Q6	Znf143_(16618-1-AP)		mmu-miR-376c	mmu-miR-872*	mmu-miR-344e	CEBP_Q2
mmu-miR-93	0.500062	0.00331615	0.00120967	3.68769e-05		mmu-miR-93	0.61083	0.888384	0.0642909	0.508349		GATA_Q6	KROX_Q6	E2F4DP2_01	GATA3_(SC-268)		CDXA_02	mmu-miR-192	mmu-miR-30e	CEBP_Q2_01
mmu-miR-96	0.530432	0.00119138	0.000488449	0.0244978		mmu-miR-96	0.319463	0.269489	0.732962	0.439707		EGR_Q6	CEBPB	E2F1DP1RB_01	E2F_03		TEF_Q6	mmu-miR-300*	mmu-miR-324-3p	CEBP_Q3
mmu-miR-34a	0.0659697	0.48212	0.00053246	3.03844e-05		mmu-miR-34a	0.742221	0.17816	0.330116	0.842553		CACD_01	TBP	STAT2	mmu-miR-1935		eGFP-NR4A1	mmu-miR-495	mmu-miR-669b	CEBPA_01
mmu-miR-98	0.447517	0.121444	3.07076e-05	7.24415e-05		mmu-miR-98	0.701537	0.397892	0.849146	0.0596311		ARNT_01	HNF3_Q6	ZNF219_01	EBF		mmu-miR-210	PAX_Q6	mmu-miR-421	CEBPB
mmu-miR-103	0.242945	0.0190073	0.00126568	9.75481e-07		mmu-miR-103	0.636255	0.784164	0.250142	0.30649		AP4_01	Pol2	CETS1P54_01	mmu-miR-128		mmu-miR-3086-5p	mmu-miR-295	mmu-miR-376b	CEBPB_01
mmu-miR-322	0.250917	0.0397487	1.51881e-05	5.03098e-05		mmu-miR-322	0.33695	0.325291	0.381977	0.175505		mmu-miR-142-5p	Pol2-4H8	HES1_Q2	E2F_Q6		mmu-miR-148a*	RUSH1A_02	STAT6_01	CEBPB_02
mmu-miR-324-5p	0.0726282	0.0629668	0.0023274	1.73806e-06		mmu-miR-324-5p	0.782196	0.437695	0.570151	0.491522		ATF4_Q2	NFKB_Q6	EBF1_(C-8)	AP4_01		mmu-miR-744*	mmu-miR-718	HNF4_01	CEBPDELTA_Q6
mmu-miR-326	0.0166965	5.96051e-05	7.0872e-08	0.000436986		mmu-miR-326	0.857795	0.218121	0.901826	0.621397		ER_Q6	H3k79me2	AHRARNT_02	USF2		mmu-miR-300	mmu-miR-29b*	mmu-miR-376c*	CEBPGAMMA_Q6
mmu-miR-328	0.0115685	0.0892367	4.77207e-05	2.95801e-05		mmu-miR-328	0.852189	0.405674	0.752558	0.477429		PAX_Q6	E2F1_Q6_01	USF1_(SC-8983)	mmu-miR-320		TAACC_B	ELK1_01	mmu-miR-1955	CETS168_Q6
mmu-miR-329	0.297557	0.0558793	0.0106464	1.66536e-06		mmu-miR-329	0.422267	0.0879658	0.251805	0.381498		OCT1_B	HNF4_01_B	WT1_Q6	TEF1_Q6		CACBINDINGPROTEIN_Q6	mmu-miR-302a	OCT1_05	CETS1P54_01
mmu-miR-330	0.0191437	3.11364e-05	1.29892e-07	0.00116845		mmu-miR-330	0.462544	0.913782	0.945059	0.563393		SRF_Q5_01	HSF_Q6	GTF2F1_(RAP-74)	mmu-miR-3473c		TEL2_Q6	mmu-miR-3076-3p	MAF_Q6_01	CETS1P54_02
mmu-miR-148b	0.130648	0.0272655	1.28181e-08	0.000933843		mmu-miR-148b	0.61988	0.84414	0.262809	0.439584		RP58_01	PAX4_01	Rad21	MOVOB_01		mmu-miR-3101	mmu-miR-190	mmu-miR-5106	CETS1P54_03
mmu-miR-338-3p	0.0871144	0.23806	1.26385e-07	4.03236e-05		mmu-miR-338-3p	0.766853	0.151735	0.618083	0.0671968		AR_01	AP4_Q6	NFY_Q6	NFMUE1_Q6		mmu-miR-3080-3p	DEAF1_01	MYOGNF1_01	CHCH_01
mmu-miR-339-5p	0.0809378	0.0615512	0.0179653	6.609e-05		mmu-miR-339-5p	0.26054	0.154286	0.103091	0.352574		PAX6_01	SREBP1_01	AP2_Q6_01	BATF		mmu-miR-3079-3p	NKX61_01	MZF1_02	CHD2_(N-1250)
mmu-miR-340-5p	0.0246002	4.66983e-06	2.48053e-09	2.31668e-05		mmu-miR-340-5p	0.928381	0.911907	0.789468	0.88216		WT1_Q6	Egr-1	SRF	PAX5-C20		WHN_B	CP2_02	IK2_01	CHOP_01
mmu-miR-342-3p	0.387143	0.0994721	3.00465e-05	0.0107063		mmu-miR-342-3p	0.52763	0.869082	0.88855	0.296804		SREBP_Q3	STRA13_01	RFX5_(N-494)	AP-2gamma		MafK_(SC-477)	SRF_01	mmu-miR-471-5p	CHX10_01
mmu-miR-346	0.000548543	0.526037	0.000180563	7.8947e-06		mmu-miR-346	0.163674	0.523959	0.735994	0.614396		mmu-miR-1944	SRF_Q5_01	SPZ1_01	CHD2_(N-1250)		mmu-miR-3082-5p	EN1_01	E2F4DP1_01	CIZ_01
mmu-miR-351	0.439538	0.129346	0.000327897	0.00260905		mmu-miR-351	0.450666	0.953915	0.587217	0.314615		E2F1_Q6	TAL1ALPHAE47_01	NFY_C	WT1_Q6		BHLHE40	mmu-miR-1957	mmu-miR-140	CLOCKBMAL_Q6
mmu-miR-135b	0.408615	0.0366255	8.29767e-05	1.31082e-05		mmu-miR-135b	0.263358	0.452653	0.824746	0.0292081		TCF4_Q5	HA-E2F1	c-Jun	mmu-miR-325		mmu-miR-421	mmu-miR-31*	mmu-miR-302c*	CLOX_01
mmu-miR-101b	0.311091	0.00208074	0.00601576	1.833e-05		mmu-miR-101b	0.0829207	0.74977	0.797351	0.909922		MAF_Q6_01	AP2ALPHA_01	HIF1_Q3	EBF_Q6		mmu-miR-101b	mmu-miR-344g-5p	CAAT_C	CMAF_01
mmu-miR-107	0.242945	0.0190073	0.00126568	9.75481e-07		mmu-miR-107	0.49706	0.805532	0.687201	0.942888		HFH1_01	E2F1_Q3_01	MafK_(ab50322)	ATF_01		mmu-miR-486	mmu-miR-223	mmu-miR-135a	CMYB_01
mmu-miR-10a	0.297248	0.319822	0.103374	0.000103864		mmu-miR-10a	0.507316	0.801283	0.117688	0.217625		H3k4me3	TBX5_02	CREB_Q3	mmu-miR-5127		mmu-miR-509-5p	mmu-miR-3475	HIF1_Q3	COMP1_01
mmu-miR-17	0.50459	0.00354321	0.000203413	0.000199228		mmu-miR-17	0.188682	0.00958573	0.261269	0.126659		SREBP1_02	E2F1DP1RB_01	HIF1_Q5	mmu-miR-881		CAP_01	ICSBP_Q6	mmu-miR-200c*	COREBINDINGFACTOR_Q6
mmu-miR-19a	0.0903574	0.0426324	6.39324e-05	0.000101822		mmu-miR-19a	0.294621	0.134639	0.316555	0.105572		EBF_Q6	STAF_01	GATA-1	E2F_Q6_01		mmu-miR-669m-5p	BEL1_B	H3k27me3	COUP_01
mmu-miR-25	0.367631	0.30698	0.0334033	0.000539769		mmu-miR-25	0.120246	0.988498	0.134679	0.416596		GATA4_Q3	E2F1_Q6	p300	mmu-miR-384-5p		mmu-miR-291a-5p	mmu-miR-329	CREB_Q4	COUP_DR1_Q6
mmu-miR-28	0.119305	0.011444	0.00818247	0.00067264		mmu-miR-28	0.00232078	0.828571	0.722793	0.979926		HNF4_DR1_Q3	SMAD3_Q6	E2F4	GABP_B		BRACH_01	GATA2_01	mmu-miR-671-5p	COUPTF_Q6
mmu-miR-32	0.786699	0.0915347	0.124129	7.86304e-05		mmu-miR-32	0.386546	0.460566	0.827705	0.0685336		AHRARNT_02	SRF_Q5_02	SMC3_(ab9263)	TAL1_(SC-12984)		PAX1_B	mmu-miR-669p	E2F4	CP2_01
mmu-miR-100	0.192135	0.144865	0.467287	0.0287798		mmu-miR-100	0.593841	0.0946369	0.393978	0.905176		COREBINDINGFACTOR_Q6	Active_Promoter	EGR1_01	CREB_Q4		mmu-miR-3075	MINI20_B	mmu-miR-804	CP2_02
mmu-miR-139-5p	0.842241	0.0310684	0.00103628	3.95797e-08		mmu-miR-139-5p	0.653106	0.154342	0.598335	0.958728		PEBP_Q6	ELK1_02	XPF1_Q6	mmu-miR-186		mmu-miR-3067	AP2ALPHA_02	ATF1_Q6	CREB_01
mmu-miR-200c	1	0.00198403	0.0095055	7.36166e-06		mmu-miR-200c	0.974559	0.531715	0.244414	0.463413		NF1_Q6_01	ETF_Q6	ATF4_Q2	TTF1_Q6		mmu-miR-141	mmu-miR-483*	mmu-miR-1900	CREB_02
mmu-miR-210	0.431751	0.250792	0.0168428	0.123174		mmu-miR-210	0.0747823	0.757808	0.0284136	0.70169		OCT_C	USF_Q6_01	EGR2_01	HNF4G_(SC-6558)		mmu-miR-879*	mmu-miR-466l	E47_02	CREB_Q2
mmu-miR-212	0.830525	0.018843	0.0114379	2.86013e-05		mmu-miR-212	0.335766	0.504775	0.752577	0.817849		VDR_Q3	HNF4_Q6_01	CREB_Q2_01	GR_Q6		mmu-miR-880	BDP1	mmu-miR-543	CREB_Q2_01
mmu-miR-214	0.352135	0.00607853	8.31076e-10	1.69492e-06		mmu-miR-214	0.305829	0.157166	0.34497	0.340537		MAF_Q6	ZNF219_01	NFY_01	mmu-miR-686		BATF	c-Myc	FOXD3_01	CREB_Q3
mmu-miR-216a	0.298795	0.0131736	1.92086e-06	7.95282e-06		mmu-miR-216a	0.556533	0.985973	0.0675481	0.84973		STAF_02	EGR1_01	TCF4	DEAF1_02		mmu-miR-29c	mmu-miR-707	mmu-miR-1932	CREB_Q4
mmu-miR-218	0.157674	0.0401254	0.00812854	0.000199152		mmu-miR-218	0.289574	0.903806	0.972905	0.196487		IK3_01	E2F_Q4_01	CAAT_01	mmu-miR-713		MEIS1AHOXA9_01	mmu-miR-100	HOXA7_01	CREB_Q4_01
mmu-miR-219	0.105804	0.0897211	0.000266931	0.110058		mmu-miR-219	0.177374	0.745013	0.826489	0.209717		LEF1TCF1_Q4	SMAD_Q6_01	CREL_01	AP2_Q6_01		mmu-miR-410	mmu-miR-2861	mmu-miR-802	CREBATF_Q6
mmu-miR-223	0.189722	0.031388	9.04676e-06	0.000170299		mmu-miR-223	0.201768	0.0864788	0.879083	0.762238		ETS_Q6	CBF_01	GATA3_(SC-268)	Pol2(b)		mmu-miR-684	mmu-let-7f	mmu-miR-5131	CREBP1_01
mmu-miR-320	0.109387	0.40587	3.41643e-06	4.96187e-09		mmu-miR-320	0.344685	0.929324	0.259392	0.0128177		OCT_Q6	BRCA_01	PAX4_03	E2F1_Q4		mmu-miR-376b*	mmu-miR-450a	FOSL2	CREBP1_Q2
mmu-miR-33	0.307772	6.85864e-05	0.166671	9.53974e-06		mmu-miR-33	0.557768	0.18587	0.394435	0.474954		SP1_01	ACAAT_B	ACAAT_B	mmu-miR-335-3p		mmu-miR-1959	RORA1_01	mmu-miR-3057-3p	CREBP1CJUN_01
mmu-miR-211	0.0882712	0.0394369	0.0220909	8.74251e-06		mmu-miR-211	0.350587	0.722544	0.600472	0.90068		MYOGENIN_Q6	CACCCBINDINGFACTOR_Q6	P300_01	E2F_Q4		FOXA1_(SC-101058)	TEF1_Q6	mmu-miR-544-5p	CREL_01
mmu-miR-221	0.708433	0.0738198	0.00151865	0.000323482		mmu-miR-221	0.688114	0.133051	0.233902	0.232762		H3k4me2	NFKAPPAB_01	TFIIA_Q6	mmu-miR-30d		mmu-miR-20a*	E47_01	mmu-miR-21*	CRX_Q4
mmu-miR-222	0.666767	0.0923689	0.00751843	0.000145925		mmu-miR-222	0.98732	0.102597	0.0418292	0.840117		LMO2COM_02	MTF1_Q4	PAX5-N19	mmu-miR-690		mmu-miR-1191	LEF1TCF1_Q4	STAT5A_04	CtBP2
mmu-miR-224	0.803655	0.000995577	8.83599e-07	0.000106452		mmu-miR-224	0.0578853	0.917221	0.650921	0.923616		OSF2_Q6	STAT1_02	R_01	E47_01		GEN_INI2_B	mmu-miR-1939	mmu-miR-568	CTCF
mmu-miR-181b	0.0750824	0.000169804	0.000550191	3.11868e-07		mmu-miR-181b	0.00863473	0.8862	0.771429	0.762386		E2F_Q4	MafF_(M8194)	CTCF_(SC-5916)	mmu-miR-378b		mmu-miR-15b	MEIS1AHOXA9_01	ZBTB7A_(SC-34508)	CTCF_(C-20)
mmu-miR-181c	0.0531554	0.000853893	0.000904731	4.25973e-07		mmu-miR-181c	0.325484	0.442932	0.335637	0.259921		ZNF219_01	HFH4_01	ELK4	mmu-miR-149		RORA2_01	mmu-miR-1966	HMX1_01	CTCF_(SC-5916)
mmu-miR-7a	0.0383059	0.0160793	1.13355e-05	8.03286e-07		mmu-miR-7a	0.948528	0.665956	0.805756	0.584547		DR3_Q4	E2F_Q6_01	HDAC2_(SC-6296)	E2F1DP1RB_01		mmu-miR-33*	mmu-miR-140*	mmu-miR-499	CTCFL_(SC-98982)
mmu-miR-7b	0.0384385	0.0288039	4.97921e-07	2.38342e-05		mmu-miR-7b	0.38691	0.864175	0.0675479	0.123748		AML_Q6	VDR_Q6	STAT3_01	P300_01		GR	mmu-miR-17*	PU,1	DBP_Q6
mmu-miR-217	0.113808	0.17889	0.00387919	1.48787e-07		mmu-miR-217	0.534314	0.190786	0.994901	0.684696		ROAZ_01	RXRA	AP2ALPHA_01	mmu-miR-466j		mmu-miR-1912	ATF_B	mmu-miR-339-5p	DEAF1_01
mmu-miR-361	0.604826	0.103059	6.88977e-06	0.000601621		mmu-miR-361	0.429623	0.315915	0.232364	0.641134		GCNF_01	CMYB_01	CACCCBINDINGFACTOR_Q6	BRACH_01		ZIC2_01	mmu-miR-1964	AP1_Q6	DEAF1_02
mmu-miR-362-3p	0.213019	0.0458093	0.0121422	2.10774e-05		mmu-miR-362-3p	0.514554	0.429329	0.00756956	0.925911		AP1_C	VDR_Q3	AP2GAMMA_01	AHR_01		mmu-miR-483*	mmu-miR-3473d	AP1_Q2_01	DEC_Q1
mmu-miR-363	0.42739	0.14408	0.0615181	0.00245737		mmu-miR-363	0.0199257	0.347912	0.455831	0.897262		mmu-miR-1956	USF_Q6	NGFIC_01	mmu-miR-532-3p		mmu-miR-693-5p	E2F4DP2_01	mmu-miR-190	DELTAEF1_01
mmu-miR-365	0.595321	0.034214	0.030232	0.0244128		mmu-miR-365	0.744175	0.548837	0.731444	0.580638		SP1_Q6	ERalpha_a	HIC1_03	GTF2F1_(RAP-74)		mmu-miR-1198	mmu-miR-1943	TATA_C	DR1_Q3
mmu-miR-375	0.472333	0.0375988	0.0334033	0.0339276		mmu-miR-375	0.334847	0.160046	0.20257	0.915019		HMGIY_Q6	TCF4_Q5	AP-2alpha	mmu-miR-582-3p		PPARG_03	mmu-miR-222	mmu-miR-1937b	DR3_Q4
mmu-miR-377	0.094676	0.0699496	0.000476802	2.81498e-05		mmu-miR-377	0.451992	0.155037	0.851266	0.0123896		MTF1_Q4	SRY_01	E2F1	IK1_01		MEF2_02	mmu-miR-669c	HNF4_Q6_02	DR4_Q2
mmu-miR-378	0.367788	0.130783	0.000257574	7.31934e-05		mmu-miR-378	0.132003	0.827631	0.328831	0.947175		IRF1_01	HNF4_DR1_Q3	ZBTB7A_(SC-34508)	mmu-miR-683		SP1_Q2_01	mmu-miR-135a	OTX_Q1	DTYPEPA_B
mmu-miR-379	0.222442	0.0388499	0.0612072	0.00292482		mmu-miR-379	0.530365	0.227664	0.352258	0.961886		NANOG_01	GATA_C	mmu-miR-665	MAF_Q6		mmu-miR-672	mmu-miR-5130	mmu-miR-28c	E12_Q6
mmu-miR-381	0.660749	0.0339438	0.000141454	1.60158e-05		mmu-miR-381	0.00540528	0.770061	0.035218	0.649451		NRF2_Q4	SF1_Q6	mmu-miR-743b-3p	mmu-miR-30a		PR_Q2	mmu-miR-669a-3-3p	LEF1_Q2_01	E2_01
mmu-miR-382	0.0799523	0.0366255	0.0108817	6.00625e-05		mmu-miR-382	0.826878	0.00155563	0.148403	0.387709		CRX_Q4	CETS168_Q6	ETS_Q4	AP4_Q6_01		mmu-miR-455	USF2_Q6	mmu-miR-5125	E2_Q6
mmu-miR-383	0.612105	0.00156526	0.00951057	0.000667624		mmu-miR-383	0.461637	0.970047	0.0592056	0.0682823		mmu-miR-665	TAXCREB_02	MYB_Q6	mmu-miR-27a		USF2	mmu-miR-711	NFKB_Q6_01	E2_Q6_01
mmu-miR-335-5p	0.0674136	0.00655644	0.00342569	0.000164726		mmu-miR-335-5p	0.495305	0.660506	0.638379	0.29709		OLF1_01	GATA_Q6	CREB_02	mmu-miR-140		mmu-miR-10b*	PPARG_01	mmu-miR-1956	E2A_Q2
mmu-miR-133b	0.0406717	0.00521882	0.00139231	0.0464409		mmu-miR-133b	0.642427	0.40503	0.0627	0.625786		HSF1_01	PEBP_Q6	SP3_Q3	KAP1		mmu-miR-466p-5p	HMEF2_Q6	mmu-miR-423-3p	E2A_Q6
mmu-miR-215	0.42666	0.0915347	0.0516061	0.000338163		mmu-miR-215	0.436876	0.80014	0.438598	0.427056		H3k4me1	AREB6_01	E2_Q6	mmu-miR-139-5p		mmu-miR-719	MYCMAX_B	mmu-miR-1	E2F_01
mmu-miR-384-5p	0.29449	0.0884548	1.23969e-06	1.19768e-08		mmu-miR-384-5p	0.669066	0.663467	0.672848	0.716412		mmu-miR-3101	BEL1_B	TCF12	Sin3Ak-20		GFI1_Q6	CACCCBINDINGFACTOR_Q6	CREL_01	E2F_02
mmu-miR-384-3p	0.179457	0.0514953	1.27889e-05	0.000358465		mmu-miR-384-3p	0.198208	0.123493	0.963605	0.842823		MYOGNF1_01	COUP_01	Pbx3	HNF4A_(H-171)		mmu-miR-25	mmu-miR-148a	mmu-miR-185	E2F_03
mmu-miR-196b	0.243506	0.047416	0.0164994	0.00186562		mmu-miR-196b	0.6195	0.0509149	0.745656	0.740008		SUZ12	CBF_02	NF-YA	AP2ALPHA_01		mmu-miR-207	E2F_Q3	E12_Q6	E2F_Q2
mmu-miR-410	0.353086	0.00482283	0.000375084	2.38531e-06		mmu-miR-410	0.0949203	0.00876292	0.682201	0.070501		MSX1_01	XBP1_01	RREB1_01	CREB_Q3		mmu-miR-28b	BLIMP1_Q6	mmu-miR-10a	E2F_Q3
mmu-miR-376b	0.45298	0.429864	0.00460896	3.46132e-05		mmu-miR-376b	0.163356	0.257372	0.0789156	0.352523		E2F1_Q6_01	MIF1_01	PAX4_01	mmu-miR-27b		GFI1B_01	mmu-miR-28c	mmu-miR-453	E2F_Q3_01
mmu-miR-411	0.802606	0.00198054	0.00067338	0.0182927		mmu-miR-411	0.191351	0.329186	0.978237	0.565903		RFX1_02	PR_02	NF-YB	MEIS1_01		XFD3_01	mmu-miR-690	P53_01	E2F_Q4
mmu-miR-370	0.0123337	0.0321679	0.00037243	1.99011e-05		mmu-miR-370	0.523858	0.169667	0.784754	0.486159		STAF_01	FOXO4_01	STAT1_02	PAX3_01		mmu-miR-339-3p	BARBIE_01	IRF1	E2F_Q4_01
mmu-miR-425	0.482437	0.345952	0.000338087	6.44156e-05		mmu-miR-425	0.308215	0.546244	0.702254	0.518685		SREBP1_Q6	AP4_Q6_01	mmu-miR-1956	mmu-miR-150		AP1_Q2	mmu-miR-1199	mmu-miR-5128	E2F_Q6
mmu-miR-431	0.01084	0.0123493	0.000773662	0.000842234		mmu-miR-431	0.906518	0.0355966	0.0297222	0.266785		mmu-miR-346	HFH3_01	SRY_01	RXRA		CETS168_Q6	Egr-1	mmu-miR-1901	E2F_Q6_01
mmu-miR-433	0.189408	0.0164101	0.000755449	1.26134e-05		mmu-miR-433	0.1927	0.976406	0.191539	0.348902		SP3_Q3	E2_Q6_01	MYOD_Q6_01	mmu-miR-137		mmu-miR-3097-5p	ALPHACP1_01	mmu-miR-30c-2*	E2F1
mmu-miR-448	0.386015	0.126241	0.00114444	0.360808		mmu-miR-448	0.561562	0.735648	0.839278	0.285918		CTCF	PAX6_Q2	HNF4_01_B	mmu-miR-466l-3p		mmu-miR-298	mmu-miR-669m-5p	mmu-miR-871-5p	E2F1_Q3
mmu-miR-429	1	0.000959906	0.0276623	1.95459e-05		mmu-miR-429	0.793122	0.220019	0.944185	0.918032		RREB1_01	MYCMAX_B	AML1_01	mmu-miR-3108		CDP_02	OCT1_04	PAX3_B	E2F1_Q3_01
mmu-miR-449a	0.0709404	0.501637	0.000695125	8.78084e-05		mmu-miR-449a	0.070008	0.807933	0.516409	0.386488		SRF_Q5_02	SRF_Q4	AML1_Q6	E2F4DP1_01		mmu-miR-3086-3p	IRF1_01	mmu-miR-5123	E2F1_Q4
mmu-miR-450a-5p	1	0.657568	0.00208743	0.0157239		mmu-miR-450a-5p	0.481769	0.751006	0.773034	0.532831		E2F1_Q4	PADS_C	AP2ALPHA_02	NRSE_B		mmu-miR-760-3p	LDSPOLYA_B	SRF	E2F1_Q4_01
mmu-miR-451	0.097279	1	0.0103787	0.000742067		mmu-miR-451	0.191243	0.000615545	0.862212	0.640283		T3R_01	MYOD_01	Znf143_(16618-1-AP)	STAT3_02		TR4	RSRFC4_01	mmu-miR-465a-3p	E2F1_Q6
mmu-miR-489	0.529183	0.0772657	0.000920818	1.24131e-05		mmu-miR-489	0.621221	0.155225	0.923066	0.217502		PAX9_B	E2F1DP1_01	AHR_01	mmu-miR-125b-2-3p		USF-1	GATA6_01	GATA3_01	E2F1_Q6_01
mmu-miR-485	0.17673	0.281443	2.14676e-05	3.70231e-05		mmu-miR-485	0.547054	0.171468	0.633515	0.841109		ATF1_Q6	GATA2_03	SREBP1_Q6	MafK_(ab50322)		mmu-miR-466o-5p	NFKB	VMYB_01	E2F1DP1_01
mmu-miR-486	0.514568	0.262808	0.000442897	0.000697424		mmu-miR-486	0.0836115	0.227758	0.753732	0.80109		CREB_02	AP4_Q5	E2F1DP2_01	mmu-miR-876-3p		SMAD_Q6_01	DBP_Q6	E2F_Q4	E2F1DP1RB_01
mmu-miR-543	0.0146215	0.022874	1.57709e-08	6.38255e-08		mmu-miR-543	0.25936	0.378301	0.0945943	0.240039		E2F_03	LMO2COM_02	ELK1_02	mmu-miR-543		CLOX_01	mmu-miR-466h	mmu-miR-669o	E2F1DP2_01
mmu-miR-539	0.121958	0.00580301	0.0251815	1.73952e-06		mmu-miR-539	0.509447	0.922824	0.875092	0.909961		GATA1_02	HNF4_01	SP2_(SC-643)	TBX5_01		mmu-miR-669f-5p	mmu-miR-2134	mmu-miR-3061-5p	E2F4
mmu-miR-542-3p	0.268838	0.11659	5.37447e-05	1.14666e-05		mmu-miR-542-3p	0.634825	0.985285	0.69659	0.802804		H3k9ac	TBX5_01	ZNF263	ATF4_Q2		GATA-1	mmu-miR-678	mmu-miR-5109	E2F4DP1_01
mmu-miR-367	0.572336	0.140325	0.0270017	0.000342545		mmu-miR-367	0.567547	0.0487701	0.63958	0.548024		SP1_Q4_01	CREB_Q4	mmu-miR-495	RREB1_01		MYOD_01	MYOD_Q6	mmu-miR-466e-5p	E2F4DP2_01
mmu-miR-494	0.0389066	0.0157425	0.00314546	2.13564e-06		mmu-miR-494	0.478657	0.666236	0.195849	0.937319		mmu-miR-3113	E2F_Q3	E2_01	STAF_02		mmu-miR-93*	mmu-miR-487b	E2F_01	E2F6
mmu-miR-376c	0.267569	0.264441	0.0217636	0.000192777		mmu-miR-376c	0.0719143	0.468511	0.540588	0.876413		HEB_Q6	ATF_01	LXR_DR4_Q3	mmu-miR-5113		mmu-miR-378	GC_01	mmu-miR-1964-3p	E2F6_(H-50)
mmu-miR-487b	1	0.715879	0.0486878	0.00845188		mmu-miR-487b	0.37437	0.122698	0.538065	0.423925		VDR_Q6	JunD	GATA_Q6	AP2GAMMA_01		NFKAPPAB50_01	EVI1_01	STAT5A_02	E47_01
mmu-miR-20b	0.500062	0.00692978	0.000652575	8.25006e-05		mmu-miR-20b	0.65088	0.321126	0.656257	0.460125		CEBP_C	E2A_Q6	AHRARNT_01	TAL1BETAITF2_01		GFI1_01	mmu-miR-466f-5p	ATF3_Q6	E47_02
mmu-miR-503	0.242495	0.156404	0.00227798	0.117462		mmu-miR-503	0.906212	0.562599	0.453872	0.177559		MYCMAX_02	SMC3_(ab9263)	CETS1P54_03	E2F_02		mmu-miR-208a-3p	mmu-miR-384-3p	mmu-miR-1942	E4BP4_01
mmu-miR-302b	0.109387	0.0190431	0.00376978	0.000496135		mmu-miR-302b	0.454418	0.37053	0.878785	0.756742		mmu-miR-469	E12_Q6	E2_Q6_01	AP4_Q5		Znf143_(16618-1-AP)	mmu-miR-3095-5p	ICSBP_Q6	E4F1_Q6
mmu-miR-302d	0.106129	0.00907336	0.00186629	0.000197038		mmu-miR-302d	0.142541	0.925715	0.989852	0.466456		ATF6_01	DEAF1_01	MAF_Q6	mmu-miR-1912		MEF3_B	mmu-miR-877	mmu-miR-1186	EBF
mmu-miR-301b	0.105804	0.0171377	4.89526e-05	0.0155317		mmu-miR-301b	0.715526	0.184893	0.572782	0.781342		LXR_DR4_Q3	USF1_(SC-8983)	CAAT_C	mmu-miR-146b		mmu-miR-297a	mmu-miR-742	mmu-miR-330*	EBF_Q6
mmu-miR-374	1	0.09133	1.44897e-05	0.000946109		mmu-miR-374	0.56386	0.62978	0.470982	0.199114		ARP1_01	E2F1_Q4	ISRE_01	mmu-miR-1192		NRF2_01	mmu-miR-421	mmu-miR-3093-3p	EBF1_(C-8)
mmu-miR-216b	0.292351	0.00552111	0.000768223	3.87093e-05		mmu-miR-216b	0.304902	0.528105	0.506869	0.561719		NKX25_Q5	E2F4DP2_01	HSF_Q6	CREB_Q2		mmu-miR-323-5p	mmu-miR-128	mmu-miR-300*	EBOX_Q6_01
mmu-miR-592	0.435204	0.076885	3.73641e-05	0.000116336		mmu-miR-592	0.0698292	0.430273	0.767954	0.428034		HAND1E47_01	HNF4_Q6	mmu-miR-291a-5p	SP3_Q3		mmu-miR-181a	SP1	mmu-miR-25	EFC_Q6
mmu-miR-758	0.0768928	0.00832405	0.00154647	1.35029e-07		mmu-miR-758	0.906722	0.200225	0.894241	0.409547		MINI20_B	GATA3_01	mmu-miR-291b-5p	AHRHIF_Q6		USF_Q6	POU6F1_01	CEBP_Q2_01	eGFP-FOS
mmu-miR-551b	0.0610902	0.732516	0.00725719	0.0353609		mmu-miR-551b	0.717588	0.618498	0.264528	0.906443		TEF1_Q6	TAXCREB_01	E4F1_Q6	XVENT1_01		SRF_Q6	mmu-miR-199a-5p	mmu-miR-148a	eGFP-GATA2
mmu-miR-761	0.0852048	0.0343332	5.02926e-09	1.66536e-06		mmu-miR-761	0.796539	0.893261	0.379399	0.875761		SZF11_01	AP2_Q3	MYCMAX_02	mmu-miR-124		mmu-miR-3105-5p	mmu-miR-449b	TBX5_01	eGFP-HDAC8
mmu-miR-496	0.00568105	0.00203607	0.00903685	3.31415e-05		mmu-miR-496	0.4916	0.745633	0.242041	0.50537		E2F_Q3_01	MafK_(SC-477)	FOXA1_(SC-101058)	mmu-miR-3082-3p		CAAT_01	ZF5_01	USF2_Q6	eGFP-JunB
mmu-miR-488	0.00473381	0.0294475	0.000993138	1.19727e-06		mmu-miR-488	0.555184	0.909657	0.858106	0.488668		FREAC2_01	c-Jun	CACBINDINGPROTEIN_Q6	mmu-miR-1981		mmu-miR-425*	mmu-miR-133a	mmu-miR-5113	eGFP-JunD
mmu-miR-497	0.259716	0.23806	7.58029e-05	2.81987e-05		mmu-miR-497	0.173768	0.61349	0.83048	0.436142		NFE2_01	AREB6_02	MZF1_02	MZF1_02		mmu-miR-5113	EBF_Q6	TBP	eGFP-NR4A1
mmu-miR-495	0.667516	0.000959906	3.67338e-11	3.15832e-07		mmu-miR-495	0.799552	0.0748666	0.354629	0.0345618		TCF11MAFG_01	NF1_Q6	T3R_Q6	IK2_01		mmu-miR-679-3p	TCF12	HP1SITEFACTOR_Q6	EGR_Q6
mmu-miR-449c	0.0610902	0.586379	0.000744608	0.000116336		mmu-miR-449c	0.986349	0.998055	0.399973	0.0197368		PAX8_B	USF_C	NMYC_01	PAX4_01		EVI1_01	CETS168_Q6	mmu-miR-466c-5p	Egr-1
mmu-miR-146b	0.641298	0.10065	4.64839e-05	7.36788e-08		mmu-miR-146b	0.325428	0.590751	0.520828	0.321236		EVI1_02	TAL1_(SC-12984)	LRF_Q2	NF1_Q6		mmu-miR-5116	LPOLYA_B	mmu-miR-3104-5p	EGR1_01
mmu-miR-499	0.117981	0.118396	0.00448915	0.000124288		mmu-miR-499	0.277622	0.859154	0.1024	0.552831		GATA_C	CHOP_01	ARNT_01	mmu-miR-669b		mmu-miR-465b-3p	mmu-miR-221	HEY1	EGR2_01
mmu-miR-491	0.0284627	0.00248893	0.00253597	0.000120546		mmu-miR-491	0.442645	0.589532	0.395607	0.513502		PPARA_02	CP2_02	TAXCREB_02	mmu-miR-30e		mmu-let-7a*	mmu-miR-1900	mmu-miR-3080-3p	EGR3_01
mmu-miR-708	0.0286798	0.0232317	0.0247808	0.00324778		mmu-miR-708	0.39535	0.0644948	0.295056	0.536758		BLIMP1_Q6	WHN_B	LFA1_Q6	mmu-miR-758		mmu-miR-3096-5p	PAX8_01	mmu-miR-466l-5p	ELF1_(SC-631)
mmu-miR-505	0.071899	0.000295382	0.456385	0.00400037		mmu-miR-505	0.343105	0.600936	0.704914	0.31629		STAT5A_02	AHRARNT_01	mmu-miR-743a	AP2_Q6		E2F1	mmu-miR-296-3p	mmu-miR-423-5p	ELF1_Q6
mmu-miR-721	0.0704596	0.00678077	1.15138e-05	0.00505202		mmu-miR-721	0.203642	0.998308	0.232404	0.569985		E2F4DP2_01	mmu-miR-692	MYB_Q5_01	NFY_C		mmu-miR-466n-3p	mmu-miR-19a	PAX4_03	ELK1_01
mmu-miR-490	0.618668	0.0188501	0.00636793	0.00609791		mmu-miR-490	0.526224	0.223586	0.898764	0.364252		RBPJK_01	ARNT_02	mmu-miR-122	mmu-miR-181a		ATF_01	mmu-miR-686	mmu-miR-1264-3p	ELK1_02
mmu-miR-615-3p	0.0336716	0.558207	0.0934603	0.109604		mmu-miR-615-3p	0.637122	0.508389	0.713553	0.301632		E2F1_Q4_01	SOX_Q6	NKX25_Q5	HNF4A		RBPJK_01	ZF5_B	mmu-miR-5111	ELK4
mmu-miR-181d	0.084946	0.000600668	0.000921047	2.29702e-07		mmu-miR-181d	0.676949	0.28213	0.76736	0.597838		mmu-miR-3062	FREAC2_01	USF2	mmu-miR-217		LMO2COM_01	mmu-miR-1193	mmu-miR-343	EN1_01
mmu-miR-882	0.0106446	0.00075501	0.000714986	2.36079e-05		mmu-miR-882	0.780659	0.391525	0.269266	0.879314		mmu-miR-1969	YY1_02	Ini1	GR_Q6_01		GRE_C	MEIS1BHOXA9_02	HEN1_01	ER_Q6
mmu-miR-190b	0.093559	0.0501806	0.000372862	0.0863255		mmu-miR-190b	0.804379	0.694188	0.747032	0.923092		H3k36me3	AHRARNT_02	MOVOB_01	mmu-miR-1958		P53_DECAMER_Q2	E2F6_(H-50)	mmu-miR-138	ER_Q6_02
mmu-miR-874	0.105683	0.00384405	0.000416484	0.028257		mmu-miR-874	0.25156	0.173968	0.827068	0.0850095		PR_02	PU,1	BRCA1_(C-1863)	NRSF_Q4		mmu-miR-302d	mmu-miR-298	mmu-miR-133a*	ERalpha_a
mmu-miR-876-5p	0.139679	0.0166821	0.0146614	0.00257568		mmu-miR-876-5p	0.752159	0.400998	0.692471	0.452437		IRF_Q6_01	DELTAEF1_01	mmu-miR-694	mmu-miR-1971		mmu-miR-669a	mmu-miR-193*	mmu-miR-1941-3p	ERR1_Q2
mmu-miR-876-3p	0.0215218	0.0655482	0.0100776	6.27338e-08		mmu-miR-876-3p	0.703396	0.367433	0.194269	0.0784855		IK2_01	SMAD_Q6	HNF4_Q6_01	MINI20_B		c-Fos	NF-YA	mmu-miR-106b	ERRA
mmu-miR-18b	0.572032	0.0812004	0.0691771	0.00173506		mmu-miR-18b	0.655182	0.0559166	0.525762	0.698138		GABP_B	ALPHACP1_01	TAXCREB_01	MYOGNF1_01		GATA-2	GZF1_01	ZEC_01	ETF_Q6
mmu-miR-193b	0.0396405	0.240324	0.00888002	3.2464e-05		mmu-miR-193b	0.731577	0.901488	0.746301	0.470361		mmu-miR-1958	ATF1_Q6	TTF1_Q6	mmu-miR-3064-5p		mmu-miR-299*	MEIS1_01	IPF1_Q4	ETS_Q4
mmu-miR-421	0.0464568	0.000623736	0.000313562	0.000224785		mmu-miR-421	0.082655	0.125359	0.0779854	0.398376		HNF3_Q6	ATF3_Q6	mmu-miR-1935	mmu-miR-3085-3p		E2_Q6_01	mmu-miR-669a	mmu-miR-322*	ETS_Q6
mmu-miR-504	0.17673	0.32877	0.00101637	2.11146e-05		mmu-miR-504	0.849644	0.717028	0.0294714	0.608301		FOXM1_01	HFH1_01	AP1_01	mmu-miR-3065		mmu-miR-3475	mmu-miR-99b	mmu-miR-1843-5p	ETS1
mmu-miR-590-5p	0.094676	0.0131651	0.011032	6.43836e-06		mmu-miR-590-5p	0.946409	0.268597	0.513886	0.304347		BARBIE_01	AP4_01	EBF	MYOD_Q6_01		PAX9_B	E2F_Q3_01	mmu-miR-129-2-3p	ETS1_B
mmu-miR-590-3p	0.149502	0.000304553	4.71373e-10	6.03539e-05		mmu-miR-590-3p	0.0199318	0.335119	0.983631	0.282468		E2F_Q4_01	AHRHIF_Q6	PPARG_03	SMAD4_Q6		CEBPB_02	IRF_Q6	mmu-miR-2183	ETS2_B
mmu-miR-92b	0.509599	0.25617	0.0194928	0.000634639		mmu-miR-92b	0.95525	0.176455	0.748956	0.906067		AP4_Q5	NF1_Q6_01	NFKAPPAB_01	EGR2_01		NF1_Q6_01	mmu-miR-688	mmu-miR-31*	EVI1_01
mmu-miR-449b	0.0296766	0.35251	0.000245664	2.68924e-05		mmu-miR-449b	0.463254	0.130518	0.910894	0.0790742		PU1_Q6	MafK_(ab50322)	GATA1_01	mmu-miR-181d		mmu-miR-467a	mmu-miR-1927	mmu-miR-382	EVI1_02
mmu-miR-873	0.0658467	0.012247	3.43348e-07	0.00211662		mmu-miR-873	0.445479	0.332978	0.768717	0.199547		ISRE_01	GEN_INI3_B	LEF1_Q2	NFY_Q6_01		mmu-miR-5112	MafK_(SC-477)	mmu-miR-1966	EVI1_03
mmu-miR-875-5p	0.0957711	0.311157	0.00154978	0.12661		mmu-miR-875-5p	0.294122	0.777177	0.930244	0.63447		E2F_01	ATF4_Q2	MTF1_Q4	mmu-miR-466i-3p		mmu-miR-466e-3p	STAF_01	PBX_Q3	EVI1_04
mmu-miR-208b	0.585145	0.652595	0.186061	0.00471676		mmu-miR-208b	0.488818	0.75269	0.976802	0.79133		HNF3ALPHA_Q6	NRSE_B	mmu-miR-590-3p	mmu-miR-1953		mmu-miR-2140	SP3_Q3	MYOGENIN_Q6	EVI1_05
mmu-miR-544	0.0294488	0.112753	4.74802e-05	0.0523376		mmu-miR-544	0.872777	0.162592	0.848208	0.338934		COUPTF_Q6	STAT1_01	ZIC3_01	MYOGENIN_Q6		mmu-miR-324-3p	mmu-miR-450b-3p	HNF1_C	EVI1_06
mmu-miR-653	0.803491	0.10945	0.00041498	1.19946e-06		mmu-miR-653	0.500024	0.9924	0.995511	0.15096		mmu-miR-669a	HNF4ALPHA_Q6	PPARG_01	mmu-miR-674		mmu-miR-155	STAT5A_03	HSF1_Q6	FAC1_01
mmu-miR-1192	0.784865	0.00580101	1.04234e-08	7.70436e-08		mmu-miR-1192	0.97347	0.0681912	0.965519	0.955361		STAT1_02	ELF1_Q6	BACH2_01	mmu-miR-129-5p		AR_01	mmu-miR-1965	TAL1_Q6	FOSL1_(SC-183)
mmu-let-7g*	0.514019	0.534821	0.0569794	0.02869		mmu-let-7g*	0.294953	0.211087	0.0429578	0.171559		E2F_Q6	HIF1_Q5	ETS2_B	TBX5_Q5		mmu-miR-2137	mmu-miR-3104-5p	HOXA3_01	FOSL2
mmu-let-7i*	1	0.0119241	0.202416	0.269914		mmu-let-7i*	0.349476	0.283414	0.845016	0.832858		Weak_Promoter	P300_01	CMYB_01	mmu-miR-5098		Brg1	mmu-miR-338-3p	mmu-miR-1895	FOX_Q2
mmu-miR-15b*	0.591524	0.0155691	0.00437968	0.353234		mmu-miR-15b*	0.925076	0.943808	0.894866	0.857911		TITF1_Q3	FREAC4_01	mmu-miR-214	mmu-miR-1903		mmu-miR-434-5p	mmu-miR-294*	ETS1_B	FOXA1_(C-20)
mmu-miR-27b*	0.343488	0.0807572	0.0748827	0.533715		mmu-miR-27b*	0.689122	0.940759	0.513117	0.587618		RFX_Q6	GFI1_01	HNF4_Q6_02	TFIII_Q6		mmu-miR-1939	LEF1_Q2_01	eGFP-NR4A1	FOXA1_(SC-101058)
mmu-miR-29b*	0.155824	0.0372449	0.00299665	0.0335077		mmu-miR-29b*	0.497057	0.0776625	0.700677	0.756559		AP1_Q2	GATA-2	CTCFL_(SC-98982)	HIF1_Q3		mmu-miR-3061-5p	mmu-miR-339-5p	mmu-miR-409-3p	FOXA2_(SC-6554)
mmu-miR-30a*	0.399872	0.000143363	0.0307369	1.14666e-05		mmu-miR-30a*	0.504107	0.341244	0.804754	0.956572		AP4_Q6	CTCF_(SC-5916)	DR1_Q3	TAF7_(SQ-8)		mmu-miR-1902	mmu-miR-139-5p	VDR_Q6	FOXD3_01
mmu-miR-30b*	0.0054554	0.0894582	0.000638658	0.00376882		mmu-miR-30b*	0.197801	0.0429793	0.622704	0.0564413		MIF1_01	ZIC2_01	ALPHACP1_01	mmu-miR-181b		AREB6_03	mmu-miR-200b*	mmu-miR-5101	FOXJ2_01
mmu-miR-99b*	1	0.720804	0.00611265	0.0958568		mmu-miR-99b*	0.0373462	0.425089	0.374171	0.0638462		TAXCREB_01	mmu-miR-20a*	IRF_Q6	mmu-miR-495		mmu-miR-673-3p	mmu-miR-377	mmu-miR-3084	FOXJ2_02
mmu-miR-101a*	0.0145787	0.0561446	0.0389621	0.00873319		mmu-miR-101a*	0.956645	0.57749	0.979732	0.696738		PAX2_02	RORA1_01	IK1_01	mmu-miR-363-5p		mmu-miR-3093-5p	mmu-miR-489	mmu-miR-5126	FOXM1_01
mmu-miR-124*	0.168053	0.00840927	0.0128067	0.0250384		mmu-miR-124*	0.999606	0.214755	0.595542	0.0133008		H3k9me1	PU1_Q6	USF_Q6	mmu-miR-546		mmu-miR-1950	mmu-miR-1937b	mmu-miR-3473c	FOXO1_01
mmu-miR-125b*	0.091812	0.000873723	3.01184e-07	3.77258e-05		mmu-miR-125b*	0.198397	0.337221	0.803039	0.822285		CDP_02	HNF4_Q6_03	HNF4ALPHA_Q6	NANOG_(SC-33759)		mmu-miR-1892	mmu-miR-3098-3p	mmu-miR-688	FOXO1_02
mmu-miR-126-5p	0.0115563	0.0147113	9.02517e-08	0.0128555		mmu-miR-126-5p	0.279599	0.24018	0.32235	0.287739		XFD1_01	CREB_Q2	IRF2_01	MYOD_Q6		GEN_INI3_B	mmu-miR-200a	USF_02	FOXO3_01
mmu-miR-127*	0.960941	0.0742577	0.160279	0.0426833		mmu-miR-127*	0.742858	0.184686	0.948145	0.818414		SEF1_C	SREBP1_Q6	BATF	AP2_Q3		PAX_Q6	mmu-miR-214	c-Myc	FOXO4_01
mmu-miR-9*	0.0319974	0.318699	0.00014297	0.000111991		mmu-miR-9*	0.464213	0.432324	0.217914	0.369811		HOXA4_Q2	ZF5_B	Nrf1	mmu-miR-1943		mmu-miR-720	JunD	mmu-miR-208a-3p	FOXO4_02
mmu-miR-133a*	0.913665	0.125152	0.00050433	0.00442316		mmu-miR-133a*	0.918493	0.243757	0.143276	0.254277		AR_03	DR3_Q4	STAT1_03	mmu-miR-763		mmu-miR-450b-5p	Pol2	mmu-miR-467b	FOXP1_01
mmu-miR-135a*	1	0.23806	1.14282e-05	0.446164		mmu-miR-135a*	0.544716	0.993466	0.414112	0.931287		ELK1_01	PTF1BETA_Q6	XVENT1_01	mmu-miR-3102-5p,2		GCNF_01	MEF2_04	TFIIA_Q6	FOXP3_Q4
mmu-miR-136*	0.534692	0.0469858	0.720893	0.812713		mmu-miR-136*	0.667223	0.728543	0.442916	0.255247		SOX9_B1	MUSCLE_INI_B	MYB_Q3	mmu-miR-742		MafF_(M8194)	mmu-miR-30d	mmu-miR-3100-3p	FREAC2_01
mmu-miR-140*	0.652963	0.102542	0.00336884	0.000450528		mmu-miR-140*	0.301782	0.0995466	0.843469	0.833978		CAP_01	EBF_Q6	OLF1_01	AP1_01		AML1_Q6	mmu-miR-5046	mmu-miR-1949	FREAC3_01
mmu-miR-141*	0.120421	0.000197876	0.0259761	0.00374611		mmu-miR-141*	0.827413	0.862171	0.317934	0.0948262		CEBPB_01	AP-2alpha	ETS1_B	mmu-miR-183		NFKAPPAB_01	mmu-miR-375	HOXA4_Q2	FREAC4_01
mmu-miR-142-5p	0.000159523	0.00222777	5.37447e-05	2.27276e-06		mmu-miR-142-5p	0.663165	0.779155	0.308509	0.946295		STAT5A_04	MTATA_B	NRSE_B	CTCFL_(SC-98982)		mmu-miR-376b	E2F_02	DR1_Q3	FREAC7_01
mmu-miR-145*	0.22732	0.00358763	0.00644928	0.171427		mmu-miR-145*	0.968459	0.602945	0.262758	0.616451		STAT5B_01	NGFIC_01	eGFP-JunD	ETS1		mmu-miR-346	mmu-miR-297a	STAT5A_01	FXR_IR1_Q6
mmu-miR-150*	0.717791	0.180337	0.0549682	0.000677543		mmu-miR-150*	0.922791	0.635363	0.0144897	0.621817		MINI19_B	CEBP_01	SF1_Q6	mmu-miR-539-5p		mmu-miR-466d-3p	SETDB1	mmu-miR-448-3p	FXR_Q3
mmu-miR-151-5p	0.784865	0.0229668	0.0485847	0.0281122		mmu-miR-151-5p	0.999579	0.648273	0.297799	0.769035		GATA2_02	CREBATF_Q6	COREBINDINGFACTOR_Q6	ARNT_02		PPAR_DR1_Q2	mmu-miR-1958	CBF_01	GABP
mmu-miR-151-3p	0.457102	0.0319656	4.77207e-05	9.05958e-05		mmu-miR-151-3p	0.703009	0.473315	0.813261	0.947795		AREB6_04	NFY_01	NFKB_Q6_01	mmu-miR-181c		FXR_Q3	mmu-miR-544	mmu-miR-883b-5p	GABP_B
mmu-miR-154*	0.0191807	8.73781e-06	0.0169499	0.0108609		mmu-miR-154*	0.313798	0.921958	0.44944	0.512181		HSF1_Q6	EGR2_01	CREB_Q2	HIF1_Q5		mmu-miR-129-1-3p	FXR_IR1_Q6	mmu-miR-29c	GATA_C
mmu-miR-10b*	0.0198956	0.462079	0.000557934	0.00586431		mmu-miR-10b*	0.118751	0.326892	0.379069	0.671186		DBP_Q6	R_01	CREB_Q4_01	EBOX_Q6_01		Pol3	mmu-miR-759	mmu-miR-615-5p	GATA_Q6
mmu-miR-181a-2*	0.132887	1	1	0.190562		mmu-miR-181a-2*	0.298893	0.739777	0.495168	0.964847		mmu-miR-3079-5p	RFX1_01	ARNT_02	USF_Q6_01		mmu-miR-193*	mmu-miR-145	mmu-miR-129-3p	GATA-1
mmu-miR-183*	0.134713	9.58468e-05	0.000352402	0.0112416		mmu-miR-183*	0.692684	0.021917	0.806469	0.72208		GC_01	STAT3_01	PAX5_01	E4F1_Q6		mmu-miR-1982*	mmu-miR-1247	XPF1_Q6	GATA-2
mmu-miR-186*	0.501783	0.184475	0.0455345	0.0206967		mmu-miR-186*	0.667242	0.202835	0.287832	0.803997		PXR_Q2	c-Myc	GATA2_01	LXR_Q3		mmu-miR-196a*	mmu-miR-29a*	PAX2_01	GATA1_01
mmu-miR-188-5p	0.00756785	0.0327029	2.9441e-05	0.00941808		mmu-miR-188-5p	0.0189003	0.353824	0.962299	0.792501		E12_Q6	STAT3_02	mmu-miR-340-5p	mmu-miR-1950		IRF7_01	MYCMAX_01	AML1_01	GATA1_02
mmu-miR-188-3p	0.256542	0.00592934	0.000144311	3.41362e-06		mmu-miR-188-3p	0.572017	0.609842	0.200256	0.389258		HNF4_Q6	VBP_01	ZID_01	HMGN3		mmu-miR-344f-5p	H3k27ac	mmu-miR-125b-3p	GATA1_03
mmu-miR-24-1*	0.795895	0.152848	0.0298317	0.080494		mmu-miR-24-1*	0.605055	0.370528	0.684718	0.989741		XFD3_01	ATF6_01	SIX5	mmu-miR-684		mmu-miR-497	HOXA4_Q2	mmu-miR-299	GATA1_04
mmu-miR-191*	0.00658621	0.000464708	0.0348429	0.0259185		mmu-miR-191*	0.417698	0.196282	0.349771	0.898715		NFKAPPAB65_01	NFY_Q6	mmu-miR-764-3p	GTF2B		mmu-miR-219	mmu-miR-370	mmu-miR-219-5p	GATA1_05
mmu-miR-193*	1	0.178346	0.0422189	0.199472		mmu-miR-193*	0.169271	0.137994	0.0307562	0.583767		EN1_01	HMX1_01	SREBP_Q3	mmu-miR-5106		mmu-miR-3105-3p	eGFP-JunB	EVI1_05	GATA1_06
mmu-miR-199a-3p	0.937676	0.0133679	0.000448	0.000952615		mmu-miR-199a-3p	0.937258	0.951395	0.962913	0.246017		mmu-miR-3097-5p	LXR_DR4_Q3	ZIC2_01	MYCMAX_03		mmu-miR-3103	mmu-miR-1955-3p	S8_01	GATA2_(CG2-96)
mmu-miR-200b*	1	0.0881157	4.05214e-05	0.00873319		mmu-miR-200b*	0.587044	0.154849	0.470411	0.8195		NFKB_Q6_01	GFI1_Q6	SZF11_01	mmu-miR-146a		EBF1_(C-8)	NF-E2_(H-230)	PAX8_01	GATA2_01
mmu-miR-201	0.533107	0.0458093	0.000993138	0.000170627		mmu-miR-201	0.870463	0.761529	0.557967	0.678175		AREB6_02	FOXD3_01	ZEC_01	mmu-miR-134		mmu-miR-344	mmu-miR-485	NFKAPPAB65_01	GATA2_02
mmu-miR-202-5p	0.365152	0.0373678	0.0322853	0.000215778		mmu-miR-202-5p	0.425807	0.671079	0.433677	0.30596		RBPJK_Q4	IK3_01	CREBATF_Q6	LFA1_Q6		mmu-miR-665	mmu-miR-1956	mmu-miR-3082-5p	GATA2_03
mmu-miR-203*	0.126112	0.00128803	0.00426031	0.00191239		mmu-miR-203*	0.570663	0.836237	0.371819	0.698847		STAT4_01	SREBP_Q3	DEAF1_02	MTATA_B		mmu-miR-883a-5p	CCNT2	POU3F2_02	GATA3_(SC-268)
mmu-miR-207	0.31721	0.00646042	0.000182202	3.2114e-05		mmu-miR-207	0.120942	0.624934	0.00531265	0.406269		ELK1_02	Max	STAF_01	mmu-miR-466b-3p		mmu-miR-344e	DEC_Q1	mmu-miR-214*	GATA3_01
mmu-miR-30e*	0.405847	5.46455e-05	0.00662982	1.31033e-05		mmu-miR-30e*	0.0328332	0.541049	0.877768	0.583665		mmu-miR-744*	AREB6_03	GLI_Q2	mmu-miR-466c-3p		mmu-miR-17*	mmu-miR-325	HNF3ALPHA_Q6	GATA3_02
mmu-miR-290-3p	0.535328	0.185014	0.00033018	0.00977193		mmu-miR-290-3p	0.502298	0.19117	0.89753	0.164701		EFC_Q6	FXR_Q3	MTATA_B	mmu-miR-505-3p		SREBP1_01	CEBPB_01	Mxi1_(bHLH)	GATA3_03
mmu-miR-291a-5p	0.2641	0.170506	7.6006e-11	0.00102102		mmu-miR-291a-5p	0.0861819	0.714987	0.0120703	0.287763		E2A_Q2	ISRE_01	FOXA2_(SC-6554)	mmu-miR-540-3p		mmu-miR-764-5p	mmu-miR-874	mmu-miR-23b	GATA4_Q3
mmu-miR-292-3p	0.549075	0.438134	0.00338448	0.0056917		mmu-miR-292-3p	0.25648	0.76871	0.896011	0.631375		PAX8_01	CEBPB_02	GATA1_04	mmu-miR-24		mmu-miR-744	DELTAEF1_01	ELK1_02	GATA6_01
mmu-miR-293*	1	0.216174	8.14509e-05	0.00192327		mmu-miR-293*	0.610599	0.715211	0.0727165	0.316982		AR_Q2	ZIC1_01	ICSBP_Q6	CP2_02		mmu-miR-669c	mmu-miR-668	H3k79me2	GC_01
mmu-miR-293	1	0.26478	0.0304116	0.0884971		mmu-miR-293	0.229584	0.80928	0.972803	0.521233		GR_Q6_01	GR	NFKB_Q6	MEF2C_(SC-13268)		mmu-miR-669i	BRACH_01	mmu-miR-3082-3p	GCM_Q2
mmu-miR-294*	0.880508	0.134037	0.000282686	0.000894268		mmu-miR-294*	0.85496	0.15175	0.720421	0.995075		APOLYA_B	mmu-miR-340-5p	MEF2A	E2A_Q6		mmu-miR-3104-5p	mmu-miR-362-5p	mmu-miR-467e*	GCN5
mmu-miR-295*	0.0953706	0.16157	0.0871796	0.722623		mmu-miR-295*	0.273861	0.912219	0.493954	0.871758		IK1_01	GATA3_02	PR_01	mmu-miR-654-3p		mmu-miR-295	mmu-miR-92b	mmu-miR-3096b-3p	GCNF_01
mmu-miR-296-5p	0.607717	0.229731	0.020368	0.0968944		mmu-miR-296-5p	0.835612	0.60876	0.847132	0.200626		mmu-miR-363-5p	PAX6_01	mmu-miR-761	mmu-miR-350		NFY_Q6	HES1_Q2	GFI1_01	GEN_INI_B
mmu-miR-297a	0.074566	0.00786526	0.00039424	0.00240658		mmu-miR-297a	0.133833	0.160392	0.855548	0.746914		USF_Q6_01	DBP_Q6	CREBP1_Q2	NRF2_01		mmu-miR-3470a	mmu-miR-3057-5p	mmu-miR-3108	GEN_INI2_B
mmu-miR-298	0.00540893	0.220459	1.22076e-08	2.83771e-06		mmu-miR-298	0.12671	0.137125	0.61921	0.24864		MYB_Q3	mmu-miR-7a*	NFKAPPAB65_01	mmu-miR-1264-3p		mmu-miR-292-5p	NFY_01	ACAAT_B	GEN_INI3_B
mmu-miR-299*	0.0716591	0.173666	0.0114379	0.127072		mmu-miR-299*	0.143934	0.582619	0.602118	0.61108		VMYB_01	AHR_01	PLZF_02	MEF2A		mmu-miR-17	mmu-miR-34a	mmu-miR-5119	GFI1_01
mmu-miR-300*	0.359583	0.00146051	0.000758274	0.00106932		mmu-miR-300*	0.813913	0.0739518	0.134644	0.881282		mmu-miR-3967	T3R_01	HNF4_01	mmu-miR-666-3p		mmu-miR-2183	VJUN_01	E4F1_Q6	GFI1_Q6
mmu-miR-300	0.698858	0.27548	0.0529554	2.10322e-05		mmu-miR-300	0.0769083	0.81255	0.714428	0.123999		DELTAEF1_01	c-Fos	TEL2_Q6	mmu-miR-5101		mmu-miR-883b-3p	CETS1P54_03	Pol2-4H8	GFI1B_01
mmu-miR-302a*	0.937951	0.0503331	0.00627911	4.70898e-06		mmu-miR-302a*	0.734601	0.0543641	0.393258	0.895488		GATA1_03	COREBINDINGFACTOR_Q6	LXR_Q3	mmu-miR-30b		mmu-miR-669a-3p	FOXP1_01	NRSF_01	GLI_Q2
mmu-miR-34c*	0.0717676	0.705485	0.00535066	0.000711421		mmu-miR-34c*	0.892468	0.673776	0.522343	0.0260153		HELIOSA_02	GZF1_01	CEBP_Q2	mmu-miR-1952		OLF1_01	mmu-miR-875-3p	mmu-miR-2861	GR
mmu-miR-34b-3p	0.0386778	0.658428	0.00234816	0.00251917		mmu-miR-34b-3p	0.556141	0.661491	0.997466	0.940738		NFKB_Q6	ELF1_(SC-631)	OSF2_Q6	VDR_Q3		mmu-miR-340-3p	mmu-miR-466g	mmu-miR-466m-3p	GR_01
mmu-let-7d*	0.476527	0.0956548	0.154264	0.155125		mmu-let-7d*	0.505323	0.336812	0.364496	0.284936		HELIOSA_01	CP2_01	CREB_Q4	SMAD_Q6_01		mmu-miR-451	NRSF_Q4	mmu-miR-15b	GR_Q6
mmu-miR-106b*	0.505399	0.0362398	0.0841372	0.191955		mmu-miR-106b*	0.470901	0.541144	0.451053	0.0195832		SMAD3_Q6	NANOG_01	YY1_Q6_02	CAAT_C		mmu-miR-411	mmu-miR-3471	mmu-miR-344b	GR_Q6_01
mmu-miR-130b*	0.118132	0.000280361	0.0377469	0.000110648		mmu-miR-130b*	0.517873	0.654849	0.707926	0.491505		HIF1_Q5	SMAD4_Q6	TAL1_(SC-12984)	mmu-miR-7a		ZTA_Q2	mmu-miR-127*	ARNT_01	GRE_C
mmu-miR-30c-1*	0.13084	0.0120248	0.00136519	0.127192		mmu-miR-30c-1*	0.853262	0.876516	0.301457	0.611707		XFD2_01	LYF1_01	PAX9_B	mmu-miR-3096b-5p		mmu-miR-433	mmu-miR-301b	mmu-miR-465b-5p	GRp20
mmu-miR-30c-2*	0.224787	0.0397487	0.00621622	0.100264		mmu-miR-30c-2*	0.00178437	0.8641	0.121491	0.271918		POU1F1_Q6	CMAF_01	mmu-miR-1192	mmu-miR-509-5p		mmu-miR-669b	mmu-miR-33	mmu-miR-3079-5p	GTF2B
mmu-miR-148a*	0.149959	0.00313837	0.00495121	0.00753276		mmu-miR-148a*	0.0759183	0.82942	0.443883	0.00199238		STAT2	mmu-miR-743b-3p	STAF_02	mmu-miR-669d		BRCA1_(C-1863)	AP-2alpha	HMGIY_Q3	GTF2F1_(RAP-74)
mmu-miR-196a*	1	0.275662	0.00547047	0.381523		mmu-miR-196a*	0.172252	0.77445	0.666418	0.595536		E2F_Q3	ETS1_B	GATA1_06	HNF4_01_B		CREB_Q4_01	mmu-miR-27b	POU1F1_Q6	GZF1_01
mmu-miR-200a*	0.922122	0.141541	0.000325743	0.0138592		mmu-miR-200a*	0.568605	0.759669	0.612547	0.714308		PAX3_B	CDP_01	PADS_C	mmu-miR-30c		mmu-miR-30c	mmu-miR-29a	GC_01	H2az
mmu-let-7a*	0.103845	0.0309428	0.00169591	0.000178745		mmu-let-7a*	0.139877	0.617938	0.713607	0.858437		mmu-miR-134	HNF1_01	mmu-miR-298	USF_Q6		mmu-miR-3971	mmu-miR-217	mmu-miR-1274a	H3k27ac
mmu-let-7b*	0.135239	0.144376	0.000705649	0.00108635		mmu-let-7b*	0.750449	0.632927	0.618057	0.360139		PEA3_Q6	HOXA3_01	mmu-miR-148b	R_01		mmu-miR-1264-3p	mmu-miR-680	mmu-miR-5127	H3k27me3
mmu-let-7c-1*	0.794778	0.0155888	0.000310617	0.0391056		mmu-let-7c-1*	0.899383	0.339925	0.238489	0.575537		LDSPOLYA_B	TST1_01	XBP1_01	ATATA_B		mmu-miR-1937c	mmu-miR-3572	mmu-miR-1934	H3k36me3
mmu-let-7c-2*	0.103845	0.0309428	0.00169591	0.000178745		mmu-let-7c-2*	0.475029	0.513062	0.990659	0.875688		HMX1_01	mmu-miR-154*	mmu-miR-543	mmu-miR-693-5p		MEF2_03	mmu-miR-290-3p	mmu-miR-433	H3k4me1
mmu-let-7f*	0.096875	0.13213	0.000676564	0.000303827		mmu-let-7f*	0.918041	0.690678	0.971379	0.662451		STRA13_01	YY1_Q6_02	MAF_Q6_01	mmu-miR-103		mmu-miR-30b*	mmu-miR-652	E2A_Q6	H3k4me2
mmu-miR-15a*	0.342708	0.693684	1.51642e-06	0.356205		mmu-miR-15a*	0.403321	0.316832	0.613683	0.79505		LXR_Q3	mmu-miR-743a	THAP1_(SC-98174)	mmu-miR-107		GCN5	mmu-miR-879	mmu-miR-345-5p	H3k4me3
mmu-miR-16*	0.258505	0.00562209	0.00161254	0.000166756		mmu-miR-16*	0.60455	0.612969	0.841655	0.231748		mmu-miR-488	FAC1_01	MafK_(SC-477)	mmu-miR-3092		mmu-miR-384-3p	XFD2_01	mmu-miR-29a	H3k79me2
mmu-miR-18a*	0.469358	0.0227433	0.000155688	0.0108609		mmu-miR-18a*	0.308356	0.640796	0.563339	0.931093		GFI1_Q6	NRSF	MINI20_B	mmu-miR-1965		mmu-miR-125b*	CAP_01	mmu-miR-876-3p	H3k9ac
mmu-miR-20a*	0.192724	1.51445e-06	0.0663485	0.00164783		mmu-miR-20a*	0.096382	0.200891	0.49549	0.0626407		ZIC1_01	LEF1TCF1_Q4	GATA2_02	mmu-miR-669m-3p		mmu-miR-3100-5p	mmu-miR-484	mmu-miR-505-3p	H3k9me1
mmu-miR-21*	0.813002	0.0203815	0.000273863	1.16252e-05		mmu-miR-21*	0.259953	0.631248	0.099229	0.938074		mmu-miR-3084	MINI20_B	STAT6_02	Mxi1_(bHLH)		HNF4_Q6_03	YY1_02	mmu-miR-494	H4k20me1
mmu-miR-22*	0.283789	0.00328899	6.29444e-05	0.058476		mmu-miR-22*	0.513794	0.968197	0.798329	0.501384		FXR_IR1_Q6	GATA2_02	GATA_C	mmu-miR-466l		mmu-miR-218-1*	mmu-miR-7a*	E4BP4_01	HA-E2F1
mmu-miR-24-2*	1	0.116553	0.0359262	0.0534273		mmu-miR-24-2*	0.313384	0.553063	0.0143203	0.561521		CAAT_01	TAL1BETAE47_01	USF_C	mmu-miR-1187		mmu-miR-3099*	HIC1_03	mmu-miR-1224	HAND1E47_01
mmu-miR-26b*	0.084946	0.000669439	0.00754318	0.54883		mmu-miR-26b*	0.52887	0.948502	0.0760532	0.0287497		mmu-miR-3474	NMYC_01	LMO2COM_01	MAF_Q6_01		mmu-miR-1907	NANOG_(SC-33759)	FREAC2_01	HDAC2_(SC-6296)
mmu-miR-29a*	0.57777	0.00562714	1.74696e-05	0.00407366		mmu-miR-29a*	0.891056	0.166804	0.64241	0.0607315		mmu-miR-185	AR_02	HMX1_01	MINI19_B		mmu-miR-470*	mmu-miR-191*	mmu-miR-3099	HEB_Q6
mmu-miR-29c*	1	1	0.284622	0.153963		mmu-miR-29c*	0.626525	0.0195913	0.37623	0.228518		FXR_Q3	NRSF_Q4	AP2REP_01	HMX1_01		mmu-miR-223	NCX_01	mmu-miR-5046	HELIOSA_01
mmu-miR-27a*	0.222439	0.0280233	0.117886	0.000544243		mmu-miR-27a*	0.449931	0.449034	0.570189	0.0844965		RORA2_01	CETS1P54_03	mmu-miR-674	T3R_Q6		CDPCR1_01	mmu-miR-1895	mmu-miR-125a-3p	HELIOSA_02
mmu-miR-31*	0.800974	0.311157	0.0664675	0.0857572		mmu-miR-31*	0.975581	0.0847099	0.148383	0.732009		AIRE_02	UF1H3BETA_Q6	VMYB_02	MafK_(SC-477)		E2F_Q6	mmu-miR-28b	HNF4_DR1_Q3	HEN1_01
mmu-miR-92a*	0.00568105	0.0150271	0.00202246	0.347321		mmu-miR-92a*	0.205674	0.205975	0.449715	0.909344		mmu-miR-298	SRF_Q6	COUP_01	ZIC1_01		E2F_Q6_01	NFAT_Q6	ZID_01	HEN1_02
mmu-miR-93*	0.166585	0.888333	0.0232926	0.0114019		mmu-miR-93*	0.13099	0.581378	0.909279	0.0922295		mmu-miR-30b*	E47_02	mmu-miR-1264-3p	E2_Q6		mmu-miR-721	mmu-miR-758	MEF2_04	HES1_Q2
mmu-miR-129-3p	0.266655	0.0173953	0.0132877	0.0256563		mmu-miR-129-3p	0.928911	0.252686	0.171294	0.200558		STAT6_02	HSF1_Q6	CBF_01	mmu-miR-488		SRY_02	OCT4_02	mmu-miR-3101	HEY1
mmu-miR-322*	0.509576	0.380452	1.57508e-05	0.00325627		mmu-miR-322*	0.411703	0.886929	0.14652	0.280048		HMGIY_Q3	PAX9_B	MYOD_01	mmu-miR-653		mmu-miR-881*	USF_Q6_01	mmu-miR-471	HFH1_01
mmu-miR-323-5p	0.213013	0.0389175	0.000225778	0.00592969		mmu-miR-323-5p	0.134008	0.352502	0.238617	0.649145		CEBPB_02	PAX5_01	COUP_DR1_Q6	NKX25_Q5		mmu-miR-26a	mmu-miR-20a*	mmu-miR-744*	HFH3_01
mmu-miR-323-3p	0.743451	0.338353	0.00540687	0.00543707		mmu-miR-323-3p	0.581683	0.399038	0.868627	0.0690481		mmu-miR-496	PPARA_02	BCLAF1_(M33-P5B11)	MafF_(M8194)		PR_02	mmu-miR-3070b-3p	mmu-miR-188-3p	HFH4_01
mmu-miR-324-3p	0.418785	0.374256	0.00806479	2.71442e-06		mmu-miR-324-3p	0.1512	0.379564	0.0779668	0.197577		mmu-miR-92a*	STAT3	IRF_Q6_01	SREBP_Q3		SRF	mmu-miR-547	mmu-miR-1950	HFH8_01
mmu-miR-325*	0.195966	0.474623	0.160932	0.0610877		mmu-miR-325*	0.869325	0.328544	0.704043	0.224733		mmu-miR-693-5p	PAX3_01	mmu-miR-1942	ZIC2_01		mmu-miR-465a-3p	mmu-miR-186*	mmu-miR-155	HIC1_02
mmu-miR-325	0.0186431	0.000216801	4.13869e-08	9.16628e-09		mmu-miR-325	0.0241512	0.173237	0.771056	0.334218		MOVOB_01	TAL1BETAITF2_01	AP4_Q5	mmu-miR-679-5p		LEF1_Q2	SRF_Q5_01	mmu-miR-669f	HIC1_03
mmu-miR-330*	0.17673	0.000705222	1.61933e-07	6.63753e-05		mmu-miR-330*	0.795018	0.924278	0.133681	0.93694		SPZ1_01	GATA1_02	GEN_INI3_B	mmu-miR-466m-5p		mmu-miR-92a*	mmu-miR-1931	mmu-miR-378*	HIF1_Q3
mmu-miR-331-5p	0.0982121	0.319822	0.04331	0.00187362		mmu-miR-331-5p	0.906418	0.429554	0.257541	0.906886		mmu-miR-3083	RBPJK_Q4	mmu-miR-706	mmu-miR-669m-5p		mmu-miR-467a-1*	MZF1_02	mmu-miR-375	HIF1_Q5
mmu-miR-331-3p	0.0198606	0.143898	0.00639643	0.00299695		mmu-miR-331-3p	0.648061	0.0582836	0.223999	0.146289		mmu-miR-669b	COMP1_01	MAX_01	mmu-miR-466h-5p		mmu-miR-466n-5p	GATA2_02	mmu-miR-1196	HLF_01
mmu-miR-337-5p	1	0.206101	0.219503	0.651311		mmu-miR-337-5p	0.64887	0.618147	0.622509	0.0314055		TTF1_Q6	ER_Q6	MINI19_B	NFY_01		mmu-miR-374*	mmu-miR-706	YY1_Q6_02	HMEF2_Q6
mmu-miR-337-3p	0.455299	0.312398	1.39742e-05	0.0119451		mmu-miR-337-3p	0.662819	0.496582	0.630822	0.634262		AP1_Q4	TEF_Q6	SMAD4_Q6	BRCA1_(C-1863)		mmu-miR-290-5p	mmu-miR-1198-5p	mmu-miR-143	HMGIY_Q3
mmu-miR-338-5p	0.244876	0.00514271	0.00403415	0.00548505		mmu-miR-338-5p	0.880909	0.835159	0.492152	0.319777		mmu-miR-1982*	ELK1_01	CDPCR1_01	mmu-miR-327		mmu-miR-718	mmu-miR-92a*	mmu-miR-1306-3p	HMGIY_Q6
mmu-miR-339-3p	0.684457	0.00600962	0.111271	0.0516171		mmu-miR-339-3p	0.125331	0.429461	0.552453	0.154765		mmu-miR-669l	AR_03	YY1_02	mmu-miR-138		NRSF_Q4	mmu-miR-1952	PAX4_02	HMGN3
mmu-miR-340-3p	1	0.391284	0.0451543	0.0342735		mmu-miR-340-3p	0.19077	0.416385	0.405007	0.842473		HNF6_Q6	CREL_01	mmu-miR-325	LEF1TCF1_Q4		mmu-miR-469	mmu-miR-1963	mmu-miR-5117	HMX1_01
mmu-miR-341	1	1	0.473264	0.0691728		mmu-miR-341	0.388548	0.248077	0.888859	0.935592		VMYB_02	E2_Q6	IK2_01	mmu-miR-3099		mmu-miR-667	mmu-miR-483	AREB6_01	HNF1_01
mmu-miR-342-5p	0.00756557	0.0479177	0.0297321	0.011341		mmu-miR-342-5p	0.48951	0.868652	0.721461	0.737115		GATA3_01	XFD1_01	COUPTF_Q6	mmu-miR-1907		mmu-miR-187	FOX_Q2	mmu-miR-466p-3p	HNF1_C
mmu-miR-344	0.0206059	0.495267	0.000459303	0.0267611		mmu-miR-344	0.17842	0.850206	0.238715	0.469689		NKX25_01	ETS_Q6	PITX2_Q2	SPZ1_01		mmu-miR-1964	mmu-miR-3106	DEAF1_02	HNF1_Q6
mmu-miR-345-5p	0.795895	0.517965	7.52106e-05	0.00010385		mmu-miR-345-5p	0.59222	0.407518	0.192013	0.284527		mmu-miR-191*	E2F6_(H-50)	PAX6_Q2	NRF1_Q6		ELF1_Q6	mmu-miR-679-3p	mmu-miR-2136	HNF1_Q6_01
mmu-miR-345-3p	0.295924	0.0289353	5.44697e-06	5.4874e-06		mmu-miR-345-3p	0.673768	0.429076	0.87805	0.805241		ZIC3_01	XVENT1_01	NFKAPPAB50_01	mmu-miR-455		mmu-miR-669j	mmu-miR-1967	mmu-miR-136	HNF3_Q6
mmu-miR-350	0.272806	0.0781918	0.000372223	6.15471e-07		mmu-miR-350	0.0641241	0.506681	0.248504	0.769207		mmu-miR-3064-5p	FOX_Q2	E47_01	CREB_02		TAL1BETAE47_01	PAX4_02	AML1_Q6	HNF3_Q6_01
mmu-miR-10a*	0.560364	0.129888	0.0885368	0.000872874		mmu-miR-10a*	0.422064	0.286041	0.718828	0.0276047		mmu-miR-3085-3p	NKX25_Q5	ER_Q6_02	GATA2_(CG2-96)		mmu-miR-1930	SREBP1_01	mmu-miR-433*	HNF3ALPHA_Q6
mmu-miR-17*	0.0455015	0.332094	0.0284987	0.0232361		mmu-miR-17*	0.182275	0.0997453	0.667013	0.731925		mmu-miR-1949	HAND1E47_01	P53_DECAMER_Q2	eGFP-JunD		NKX25_02	mmu-miR-5121	mmu-miR-669j	HNF3B_01
mmu-miR-19a*	0.11286	0.000339812	0.000292839	0.00118456		mmu-miR-19a*	0.361723	0.768338	0.280406	0.804064		DEAF1_01	CDPCR3_01	mmu-miR-369-3p	mmu-miR-761		T3R_Q6	mmu-miR-1897-3p	LMO2COM_01	HNF4_01
mmu-miR-28*	0.880881	0.695435	0.86809	0.216464		mmu-miR-28*	0.980868	0.421071	0.535934	0.943102		E2F1DP2_01	MYOD_Q6_01	mmu-miR-199a-5p	mmu-miR-329		PADS_C	LEF1_Q2	mmu-miR-665	HNF4_01_B
mmu-miR-139-3p	1	0.165964	0.0066647	0.00163888		mmu-miR-139-3p	0.318413	0.0401152	0.949633	0.484441		KROX_Q6	MEIS1BHOXA9_02	NF1_Q6	mmu-miR-214		mmu-miR-1197	mmu-let-7g*	mmu-miR-715	HNF4_DR1_Q3
mmu-miR-200c*	0.349526	0.00597134	0.339641	0.122871		mmu-miR-200c*	0.705799	0.726704	0.0892612	0.13718		CEBPA_01	FOXJ2_01	mmu-miR-1199	PAX5-N19		PITX2_Q2	mmu-miR-669i	mmu-miR-466c-3p	HNF4_Q6
mmu-miR-181a-1*	1	0.206101	0.219503	0.0241922		mmu-miR-181a-1*	0.491004	0.49751	0.493272	0.0671529		OCT1_Q6	RFX1_02	SMAD_Q6_01	mmu-miR-883b-3p		Mxi1_(bHLH)	E2_01	mmu-miR-1981	HNF4_Q6_01
mmu-miR-214*	0.877843	0.157678	0.0368742	0.00411194		mmu-miR-214*	0.71094	0.752869	0.175829	0.190384		XVENT1_01	E2F_01	SMAD_Q6	mmu-miR-324-5p		ATF1_Q6	BCL3	MRF2_01	HNF4_Q6_02
mmu-miR-218-1*	0.10844	0.13036	0.0186127	0.00589998		mmu-miR-218-1*	0.20084	0.741993	0.926839	0.288906		EVI1_06	LBP1_Q6	CHOP_01	mmu-miR-539		H3k9ac	ER_Q6	mmu-miR-3091-5p	HNF4_Q6_03
mmu-miR-218-2*	0.71705	0.306214	5.48712e-05	0.000242468		mmu-miR-218-2*	0.916336	0.931409	0.531148	0.470394		AP2GAMMA_01	CETS1P54_02	E12_Q6	mmu-miR-2183		mmu-miR-2134	mmu-miR-3961	mmu-miR-9*	HNF4A
mmu-miR-33*	0.0143639	0.00154028	0.000188506	0.00895926		mmu-miR-33*	0.102052	0.952223	0.258197	0.4186		TAL1BETAE47_01	ICSBP_Q6	P53_02	mmu-miR-1933-3p		mmu-miR-3112	ZIC2_01	HTF_01	HNF4A_(H-171)
mmu-miR-199b*	0.0300067	0.00786526	2.86945e-07	0.000812898		mmu-miR-199b*	0.544546	0.766158	0.0109758	0.582003		mmu-miR-3070b-3p	RREB1_01	ATF1_Q6	mmu-miR-694		AHRARNT_02	mmu-miR-3093-3p	BHLHE40	HNF4ALPHA_Q6
mmu-miR-199b	0.937676	0.0133679	0.000448	0.000952615		mmu-miR-199b	0.846304	0.680401	0.727405	0.0381893		mmu-miR-3070a	TCF12	RFX_Q6	FOSL2		AR_03	mmu-miR-669d	mmu-miR-483	HNF4G_(SC-6558)
mmu-miR-138*	0.0768886	0.0211687	0.0434401	0.0616226		mmu-miR-138*	0.49778	0.53111	0.576737	0.225132		GR_Q6	mmu-miR-330	ZEB1_(SC-25388)	STAF_01		AHR_Q5	mmu-miR-124*	mmu-miR-128	HNF6_Q6
mmu-miR-125b-3p	0.120348	0.585634	0.523886	0.112014		mmu-miR-125b-3p	0.611901	0.352465	0.172196	0.948306		AR_02	ETS2_B	mmu-miR-326	MYB_Q6		eGFP-FOS	mmu-miR-540-3p	TBX5_02	HOX13_01
mmu-miR-7a*	0.405847	5.12045e-06	1.1519e-05	0.00105744		mmu-miR-7a*	0.299503	0.194085	0.326012	0.503621		mmu-miR-342-5p	TATA_01	CHCH_01	mmu-miR-29b		PGC1A	mmu-miR-470*	mmu-miR-331-3p	HOXA3_01
mmu-miR-362-5p	0.583003	0.0264716	0.171163	0.0174814		mmu-miR-362-5p	0.610606	0.175749	0.268574	0.459484		mmu-miR-188-5p	CEBP_Q3	FOXO4_02	mmu-miR-669f		mmu-miR-2145	CEBPDELTA_Q6	mmu-miR-697	HOXA4_Q2
mmu-miR-376a*	0.168138	0.0171377	0.352362	0.0307564		mmu-miR-376a*	0.270935	0.270592	0.277336	0.636008		OCT1_07	mmu-miR-206	MYOD_Q6	mmu-miR-466i		SP1_Q6	mmu-miR-448-3p	TAL1BETAE47_01	HOXA7_01
mmu-miR-376a	1	0.0573431	0.938138	0.00291415		mmu-miR-376a	0.396434	0.607501	0.564272	0.337908		ATF3_Q6	STAT6_02	mmu-miR-1904	COUPTF_Q6		p300	AP1_Q2	MAF_Q6	HP1SITEFACTOR_Q6
mmu-miR-378*	0.646595	0.0551415	0.0003792	0.170248		mmu-miR-378*	0.737525	0.378928	0.202497	0.258621		E2F_02	HNF3ALPHA_Q6	mmu-miR-875-3p	LUN1_01		mmu-miR-3473	mmu-miR-326	mmu-miR-3060	HSF_Q6
mmu-miR-380-5p	0.0782758	0.212811	0.00311757	1.95459e-05		mmu-miR-380-5p	0.783545	0.585913	0.0632954	0.183087		NCX_01	ZID_01	mmu-miR-292-5p	LBP1_Q6		mmu-miR-677	p300	mmu-miR-3069-3p	HSF1
mmu-miR-380-3p	0.242026	0.151731	0.0321125	0.000434407		mmu-miR-380-3p	0.312134	0.896175	0.412997	0.515869		OCT1_01	USF2	PU1_Q6	mmu-miR-494		LBP1_Q6	AIRE_01	VJUN_01	HSF1_01
mmu-miR-382*	0.865947	0.0577022	0.0132227	0.00119095		mmu-miR-382*	0.586706	0.855479	0.64438	0.99394		IRF_Q6	BLIMP1_Q6	mmu-miR-3470a	mmu-miR-679-3p		BRCA_01	mmu-miR-3057-3p	ALX4_01	HSF1_Q6
mmu-miR-335-3p	0.190727	0.000920871	2.61854e-05	1.85516e-08		mmu-miR-335-3p	0.569018	0.60421	0.677447	0.690913		MYOD_01	STAT1_03	ZIC1_01	mmu-miR-712		mmu-miR-101a	ZIC1_01	COUP_01	HSF2_01
mmu-miR-409-5p	0.428079	0.144524	0.172402	0.00617299		mmu-miR-409-5p	0.803932	0.988177	0.82564	0.629448		HOXA7_01	DTYPEPA_B	RFX1_01	mmu-miR-142-5p		STAT_01	mmu-miR-429	MEF2_Q6_01	HTF_01
mmu-miR-409-3p	0.0129864	0.0807572	1.16813e-06	0.000410577		mmu-miR-409-3p	0.764446	0.234515	0.156292	0.601332		CAAT_C	TTF1_Q6	mmu-miR-126-5p	mmu-miR-692		ZF5_B	mmu-miR-490	mmu-miR-466o-3p	ICSBP_Q6
mmu-miR-376b*	0.892086	0.044435	0.000205509	0.572007		mmu-miR-376b*	0.0960492	0.719787	0.906811	0.658217		HFH3_01	TBX5_Q5	DR3_Q4	mmu-miR-875-3p		FOXA2_(SC-6554)	mmu-miR-1971	mmu-miR-2135	IK1_01
mmu-miR-411*	0.0445491	0.206101	0.07809	0.0105738		mmu-miR-411*	0.841674	0.941693	0.907247	0.0385779		mmu-miR-154	p300_(N-15)	NFKB_C	SOX_Q6		mmu-miR-293	mmu-miR-154	mmu-miR-1187	IK2_01
mmu-miR-412	1	0.975718	0.0488201	0.297063		mmu-miR-412	0.617542	0.500208	0.303777	0.309704		mmu-miR-466n-5p	MEIS1AHOXA9_01	HNF4_DR1_Q3	mmu-miR-410		OCT_C	mmu-miR-464	mmu-miR-361	IK3_01
mmu-miR-425*	0.188099	0.0449156	0.000365986	0.0268422		mmu-miR-425*	0.136491	0.643251	0.513362	0.765778		PU,1	mmu-miR-9	mmu-miR-182	mmu-miR-468		GATA3_03	VMAF_01	mmu-miR-721	Ini1
mmu-miR-431*	0.487779	0.104048	0.00728857	0.168733		mmu-miR-431*	0.353915	0.885518	0.605425	0.0737138		mmu-miR-3473	EN1_01	NERF_Q2	IRF4_(M-17)		OSF2_Q6	mmu-miR-220	mmu-miR-221	IPF1_Q4
mmu-miR-433*	0.529183	0.705144	0.711012	0.00176973		mmu-miR-433*	0.699019	0.705716	0.212359	0.42728		CP2_02	LDSPOLYA_B	PAX4_04	NFY_Q6		SZF11_01	TCF4	mmu-miR-3099*	IPF1_Q4_01
mmu-miR-434-5p	0.272225	0.242058	0.656588	0.0744686		mmu-miR-434-5p	0.153723	0.800497	0.591904	0.179754		PPARA_01	mmu-miR-30e*	CEBPB_01	ROAZ_01		NANOG_01	P53_DECAMER_Q2	E2F1_Q6	IRF_Q6
mmu-miR-434-3p	0.203196	0.0175622	7.88071e-05	1.21606e-05		mmu-miR-434-3p	0.988316	0.647348	0.928277	0.347037		E2F1DP1RB_01	MAF_Q6	mmu-miR-125b-2-3p	NERF_Q2		mmu-miR-466f-3p	STAT5A_02	OCT_Q6	IRF_Q6_01
mmu-miR-452	0.184592	0.00444634	0.146666	0.112112		mmu-miR-452	0.446822	0.235002	0.490073	0.219191		POLY_C	MYB_Q5_01	mmu-miR-1958	ATF_B		mmu-miR-3070b-3p	ATF3_Q6	mmu-miR-3971	IRF1
mmu-miR-463*	0.297557	0.2443	0.00197156	0.28562		mmu-miR-463*	0.789153	0.960574	0.00432524	0.67558		mmu-miR-500	NRF2_01	HFH4_01	mmu-miR-324-3p		DELTAEF1_01	mmu-miR-379	AHRHIF_Q6	IRF1_01
mmu-miR-463	0.0924009	0.0266077	0.15853	0.000607568		mmu-miR-463	0.449921	0.933823	0.949324	0.849555		AHR_01	mmu-miR-326	mmu-miR-5101	mmu-miR-3100-5p		E2F4DP2_01	mmu-miR-486	AR_Q2	IRF1_Q6
mmu-miR-464	0.369761	0.0297844	4.22482e-06	0.00963135		mmu-miR-464	0.665979	0.225053	0.361342	0.441225		mmu-miR-1194	TEF1_Q6	IRF4_(M-17)	CETS168_Q6		mmu-miR-1903	mmu-miR-3088	mmu-miR-99a	IRF2_01
mmu-miR-465a-5p	0.0747069	0.000803226	3.22806e-05	0.00010659		mmu-miR-465a-5p	0.781961	0.628448	0.803312	0.657654		mmu-miR-5133	MINI19_B	mmu-miR-338-3p	HES1_Q2		MYCMAX_02	CEBPB	mmu-miR-532-3p	IRF3
mmu-miR-465a-3p	0.0108269	0.110285	9.9452e-05	0.000538456		mmu-miR-465a-3p	0.204477	0.382289	0.12406	0.0860268		E2F_Q6_01	AP2REP_01	mmu-miR-330	AP-2alpha		SETDB1	SRF	mmu-miR-3472	IRF4_(M-17)
mmu-miR-466a-5p	0.141663	0.000971642	0.00602772	6.34379e-05		mmu-miR-466a-5p	0.665813	0.00401011	0.720809	0.369117		OCT1_Q5_01	BARBIE_01	STAT_01	mmu-miR-298		mmu-miR-5106	mmu-miR-470	NF1_Q6_01	IRF7_01
mmu-miR-466a-3p	0.0968105	0.0445726	0.000941382	1.41843e-05		mmu-miR-466a-3p	0.931756	0.0228384	0.955692	0.035083		mmu-miR-1930	mmu-miR-466b-5p	ATF6_01	mmu-miR-3474		mmu-miR-5102	mmu-miR-3108	TEF1_Q6	ISRE_01
mmu-miR-467a	0.540315	0.29605	8.14933e-05	0.0105428		mmu-miR-467a	0.150017	0.632447	0.821093	0.912684		mmu-miR-882	mmu-miR-33	mmu-miR-709	ZEB1_(SC-25388)		mmu-miR-696	mmu-miR-696	mmu-let-7c-1*	JunD
mmu-miR-467a-1*	0.206876	0.11597	0.0126757	2.11146e-05		mmu-miR-467a-1*	0.205942	0.896349	0.300253	0.0742633		GATA1_06	MYB_Q3	PAX2_02	mmu-miR-469		mmu-miR-3057-3p	mmu-miR-669n	mmu-miR-323-5p	KAISO_01
mmu-miR-468	0.254407	0.0156738	0.094229	2.39264e-06		mmu-miR-468	0.507574	0.33838	0.630492	0.537206		HFH8_01	CREB_02	mmu-miR-1907	ELK1_01		mmu-miR-190	mmu-miR-409-3p	mmu-miR-344	KAP1
mmu-miR-469	0.000718142	0.00617092	0.000172577	3.03481e-06		mmu-miR-469	0.211711	0.666749	0.398473	0.676634		CACCCBINDINGFACTOR_Q6	mmu-miR-691	mmu-miR-330*	mmu-miR-1199		E2A_Q6	mmu-miR-1936	ZBRK1_01	KROX_Q6
mmu-miR-470	0.0296766	0.0221185	0.000126908	4.9909e-06		mmu-miR-470	0.889244	0.23126	0.842071	0.0344978		mmu-miR-465a-3p	CHCH_01	IRF3	AP2ALPHA_02		mmu-miR-193	mmu-miR-452	mmu-miR-5103	LBP1_Q6
mmu-miR-470*	0.349526	0.168973	0.000896802	0.00489526		mmu-miR-470*	0.201703	0.215689	0.768853	0.263506		mmu-miR-465b-3p	CTCF_(C-20)	mmu-miR-466l	HEN1_01		mmu-miR-5107	VBP_01	mmu-miR-92a	LDSPOLYA_B
mmu-miR-471	1	0.705226	0.108866	0.485077		mmu-miR-471	0.560294	0.725782	0.200167	0.201697		mmu-miR-465c-3p	LRF_Q2	mmu-miR-152	HNF4ALPHA_Q6		mmu-miR-714	mmu-miR-1898	mmu-miR-496	LEF1_Q2
mmu-miR-532-5p	0.15034	0.00892019	0.000104861	3.57714e-06		mmu-miR-532-5p	0.643349	0.489298	0.555831	0.286981		mmu-miR-669o-5p	AML_Q6	HEB_Q6	mmu-miR-3470a		CREBP1_Q2	FOXP3_Q4	E2F_Q6_01	LEF1_Q2_01
mmu-miR-532-3p	0.25711	0.0652256	4.02193e-06	2.90759e-08		mmu-miR-532-3p	0.433897	0.867102	0.236948	0.332301		mmu-miR-431	PR_01	VDR_Q6	PPAR_DR1_Q2		NF-YB	mmu-miR-770-3p	mmu-miR-700	LEF1TCF1_Q4
mmu-miR-483	0.725686	0.382524	0.29851	0.00377085		mmu-miR-483	0.0688194	0.20692	0.219892	0.575775		EGR2_01	HNF4A	HOXA3_01	mmu-miR-188-3p		IK1_01	mmu-let-7d	mmu-miR-3069-5p	LFA1_Q6
mmu-miR-483*	0.0671922	0.0151943	0.130256	0.533715		mmu-miR-483*	0.105625	0.0909958	0.453486	0.617884		mmu-miR-1186b	Ini1	NFMUE1_Q6	mmu-miR-532-5p		mmu-miR-3096b-5p	HFH4_01	mmu-miR-200c	LHX3_01
mmu-miR-484	0.0799523	0.00221235	0.000182619	6.49301e-05		mmu-miR-484	0.741463	0.193584	0.649252	0.846146		TCF11_01	EVI1_05	mmu-miR-186	CREL_01		OCT1_06	mmu-miR-767	ER_Q6_02	LMO2COM_01
mmu-miR-485*	0.117363	0.601378	0.0622038	0.792631		mmu-miR-485*	0.270596	0.459494	0.984261	0.932154		mmu-miR-126-5p	mmu-miR-183*	mmu-miR-290-5p	p300_(N-15)		mmu-miR-874	mmu-miR-126-5p	TAL1ALPHAE47_01	LMO2COM_02
mmu-miR-546	0.0313554	0.0263348	0.000285934	3.19931e-07		mmu-miR-546	0.589169	0.829593	0.559347	0.553136		E2F1_Q3_01	HMGIY_Q6	ATF_01	ALPHACP1_01		AP1FJ_Q2	XVENT1_01	GATA1_05	LPOLYA_B
mmu-miR-540-5p	0.147699	0.00299128	0.00056557	0.00716629		mmu-miR-540-5p	0.955095	0.970229	0.564163	0.561014		LBP1_Q6	PPARA_01	MZF1_01	T3R_01		GATA2_01	Pol2-4H8	mmu-miR-350	LRF_Q2
mmu-miR-540-3p	0.120348	0.00553065	4.78476e-05	5.96054e-07		mmu-miR-540-3p	0.95143	0.215001	0.664871	0.999545		mmu-miR-328	AP1_Q4	PTF1BETA_Q6	mmu-miR-5102		mmu-miR-22	mmu-miR-1950	mmu-miR-1939	LUN1_01
mmu-miR-541	0.100505	0.10335	0.000256594	0.00845188		mmu-miR-541	0.350844	0.483786	0.509673	0.329389		FOXO1_02	IRF1_01	mmu-miR-5125	LYF1_01		mmu-miR-3572	GATA1_04	mmu-miR-103	LXR_DR4_Q3
mmu-miR-542-5p	0.435204	0.463309	0.0799455	0.00287205		mmu-miR-542-5p	0.278499	0.582844	0.598869	0.970149		E2F4DP1_01	GATA6_01	GCM_Q2	mmu-miR-544-3p		mmu-miR-146b*	mmu-miR-133a*	ERR1_Q2	LXR_Q3
mmu-miR-547	0.0995743	0.014795	0.00736466	0.0164549		mmu-miR-547	0.864396	0.20238	0.747676	0.531755		AP2ALPHA_02	mmu-miR-220	VDR_Q3	mmu-miR-743b-3p		mmu-miR-3074-1-3p	mmu-miR-466q	ZIC1_01	LYF1_01
mmu-miR-376c*	0.896533	0.0476067	9.65293e-05	0.586921		mmu-miR-376c*	0.0554724	0.428029	0.0810196	0.256785		CETS1P54_02	PAX2_02	mmu-miR-452-3p	mmu-miR-1962		FOX_Q2	E2F1_Q4	mmu-miR-329	MAF_Q6
mmu-miR-369-5p	0.136974	0.622066	0.133648	0.363184		mmu-miR-369-5p	0.519462	0.876746	0.802636	0.735531		AP2REP_01	mmu-miR-466d-5p	CDPCR3_01	mmu-miR-1894-5p		mmu-miR-344c	mmu-miR-147	mmu-miR-30a	MAF_Q6_01
mmu-miR-369-3p	1	0.121444	4.64572e-08	1.28169e-05		mmu-miR-369-3p	0.780806	0.753064	0.924535	0.330744		mmu-miR-1186	mmu-miR-465b-5p	mmu-miR-1964-5p	mmu-miR-3098-3p		SPT20	S8_01	OCT1_02	MafF_(M8194)
mmu-miR-20b*	0.104927	0.214371	0.00881818	0.0240797		mmu-miR-20b*	0.977985	0.967874	0.0692792	0.935204		mmu-miR-3096-5p	MYCMAX_02	OTX_Q1	mmu-miR-29c		mmu-miR-292-3p	mmu-miR-341	BRCA_01	MafK_(ab50322)
mmu-miR-450a-3p	0.0782758	0.0414544	0.00151185	0.00513366		mmu-miR-450a-3p	0.341695	0.306734	0.306432	0.515874		H3k27ac	VMYB_02	SMAD3_Q6	mmu-miR-883a-3p		mmu-miR-1937a	mmu-miR-5111	mmu-miR-669m-3p	MafK_(SC-477)
mmu-miR-503*	0.246557	0.0195831	0.0258894	0.0424194		mmu-miR-503*	0.886816	0.781276	0.683138	0.0812311		PR_Q2	IK2_01	HOXA7_01	PAX6_Q2		ZF5_01	mmu-miR-187	CACD_01	Max
mmu-miR-291b-5p	0.2641	0.170506	7.6006e-11	0.00102102		mmu-miR-291b-5p	0.311386	0.496382	0.926073	0.378295		R_01	HNF1_C	ETS_Q6	mmu-miR-194		IK3_01	ELF1_Q6	mmu-miR-675-5p	MAX_01
mmu-miR-291b-3p	0.0296766	0.0445726	0.00556909	0.000799845		mmu-miR-291b-3p	0.774917	0.902252	0.83781	0.944901		mmu-miR-370	mmu-miR-452-5p	mmu-miR-199b*	mmu-miR-1955-3p		mmu-miR-871-5p	mmu-miR-1946b	mmu-miR-692	MAZ_Q6
mmu-miR-302b*	0.287619	0.00222728	0.000169293	0.00222667		mmu-miR-302b*	0.471519	0.358665	0.670704	0.923411		mmu-miR-1960	ERR1_Q2	IRF1_01	GEN_INI3_B		mmu-miR-543	CREB_02	mmu-miR-1948	MAZR_01
mmu-miR-302c*	0.145166	0.000602314	0.000367902	0.00301426		mmu-miR-302c*	0.736364	0.999253	0.0879516	0.288967		mmu-miR-412-5p	DEC_Q1	mmu-miR-3089-5p	mmu-miR-302a*		mmu-miR-21*	PXR_Q2	mmu-miR-1906	MEF2_01
mmu-miR-302c	0.364253	0.0442848	1.20996e-05	0.0238523		mmu-miR-302c	0.715531	0.358241	0.291611	0.708541		FOXJ2_01	LXR_Q3	mmu-miR-125b*	mmu-miR-5125		RSRFC4_Q2	STAT3_02	mmu-miR-331-5p	MEF2_02
mmu-miR-1224	0.254967	0.0608813	0.00029463	0.000718212		mmu-miR-1224	0.357884	0.84126	0.19695	0.435278		mmu-miR-299	mmu-miR-30a*	BCL11A	mmu-miR-470		mmu-miR-339-5p	mmu-miR-129-3p	mmu-miR-33*	MEF2_03
mmu-miR-675-5p	0.273542	0.2443	0.441373	0.185052		mmu-miR-675-5p	0.65124	0.482461	0.255978	0.648833		HOX13_01	SOX9_B1	ZBTB33	mmu-miR-3085-5p		mmu-miR-3066	mmu-miR-3068	mmu-miR-1933-3p	MEF2_04
mmu-miR-675-3p	0.476143	0.215312	0.000381164	0.00896644		mmu-miR-675-3p	0.949425	0.470167	0.293492	0.511547		mmu-miR-695	CDXA_01	mmu-miR-466k	mmu-miR-3057-3p		mmu-miR-199a-5p	mmu-miR-5108	mmu-miR-320	MEF2_Q6_01
mmu-miR-744	0.253483	0.568264	0.0913069	0.0216552		mmu-miR-744	0.184511	0.459632	0.880668	0.655143		SRF_Q6	CEBP_Q2_01	VMYB_01	mmu-miR-582-5p		mmu-miR-1196	AR_Q6	mmu-miR-204	MEF2A
mmu-miR-744*	0.00287993	0.0411636	0.0982177	0.115951		mmu-miR-744*	0.0764362	0.987973	0.200255	0.92362		TATA_01	HIF1_Q3	mmu-miR-873	SMAD3_Q6		mmu-miR-135b	AMEF2_Q6	mmu-let-7e	MEF2C_(SC-13268)
mmu-miR-374*	0.058501	0.197108	0.0371736	0.104846		mmu-miR-374*	0.207958	0.672721	0.587076	0.26824		mmu-miR-409-3p	mmu-miR-181b	CEBPB_02	mmu-miR-345-3p		IRF1_Q6	BRN2_01	mmu-miR-698	MEF3_B
mmu-miR-671-5p	0.0911671	0.278085	0.0604569	2.00563e-05		mmu-miR-671-5p	0.688486	0.861779	0.0901986	0.883877		GATA3_02	CDX_Q5	STAT_Q6	OLF1_01		Egr-1	mmu-miR-26a	HMGN3	MEIS1_01
mmu-miR-671-3p	0.579408	1	0.335882	0.128001		mmu-miR-671-3p	0.695858	0.557613	0.662563	0.495761		mmu-miR-582-5p	mmu-miR-466c-5p	GR	E2F1		mmu-miR-3088	mmu-miR-376b	mmu-miR-466b-5p	MEIS1AHOXA9_01
mmu-miR-668	0.0406717	0.0221185	0.0233513	8.13498e-05		mmu-miR-668	0.488528	0.174366	0.285811	0.452433		NFY_Q6	USF_02	mmu-miR-760-3p	ETS1_B		EVI1_04	EFC_Q6	LEF1TCF1_Q4	MEIS1BHOXA9_02
mmu-miR-665	0.000388406	0.0128587	5.27509e-12	7.11754e-05		mmu-miR-665	0.179425	0.815307	0.212816	0.220324		AP2ALPHA_01	HLF_01	mmu-miR-466l-3p	mmu-miR-2141		LPOLYA_B	mmu-miR-1198	mmu-miR-17	MIF1_01
mmu-miR-667	0.0457423	0.542521	0.00022902	0.000126166		mmu-miR-667	0.212357	0.838151	0.655962	0.804822		mmu-miR-669e	STAT_01	LDSPOLYA_B	mmu-miR-31		mmu-let-7b	CDC5_01	NFKAPPAB_01	MINI19_B
mmu-miR-770-5p	0.0241614	0.129607	0.0932648	0.00312396		mmu-miR-770-5p	0.586675	0.98423	0.601198	0.0318264		VMAF_01	ETS_Q4	TGIF_01	mmu-miR-195		STAT1_01	USF_02	mmu-miR-3966	MINI20_B
mmu-miR-770-3p	0.537847	0.00802987	7.53487e-05	1.16402e-05		mmu-miR-770-3p	0.0317608	0.237253	0.825288	0.282349		mmu-miR-3093-3p	mmu-miR-141*	SOX_Q6	mmu-miR-759		mmu-miR-3063	USF-1	mmu-miR-145*	MMEF2_Q6
mmu-miR-762	0.285397	0.0294475	0.00515111	1.59205e-05		mmu-miR-762	0.880136	0.0380401	0.60606	0.12046		E47_01	FOXO3_01	PPAR_DR1_Q2	NF1_Q6_01		mmu-miR-485*	PGC1A	mmu-miR-148b	mmu-let-7a
mmu-miR-3475	0.014308	0.54364	2.34554e-06	0.000138996		mmu-miR-3475	0.145342	0.0867642	0.986746	0.365323		HES1_Q2	ROAZ_01	CEBP_C	TAXCREB_02		mmu-miR-760-5p	ZBRK1_01	HLF_01	mmu-let-7a*
mmu-miR-802	0.549075	0.322696	4.49695e-05	0.00229916		mmu-miR-802	0.275318	0.736144	0.0954301	0.573964		GR_01	RPC155	PAX_Q6	mmu-miR-590-5p		mmu-miR-137	mmu-miR-1893	FOX_Q2	mmu-let-7b
mmu-miR-672	0.958234	0.125721	2.77612e-06	0.0551667		mmu-miR-672	0.11386	0.781234	0.876103	0.514414		mmu-miR-3475	NFY_Q6_01	ERR1_Q2	DR1_Q3		mmu-miR-376a*	MOVOB_01	mmu-miR-551b	mmu-let-7b*
mmu-miR-670	0.713097	0.06354	0.000256567	0.000189552		mmu-miR-670	0.052165	0.621138	0.383214	0.415355		mmu-miR-33*	HNF3B_01	GATA2_(CG2-96)	mmu-miR-452-3p		NFKB	SP1_01	mmu-miR-344d	mmu-let-7c
mmu-miR-764-5p	0.016595	0.0108354	0.00434912	0.0168811		mmu-miR-764-5p	0.184507	0.57731	0.711688	0.429282		mmu-miR-3110	AP2ALPHA_03	mmu-miR-539-5p	mmu-miR-135a		HDAC2_(SC-6296)	TBX5_02	NFKB	mmu-let-7c-1*
mmu-miR-764-3p	0.0356628	0.0935924	2.81957e-09	9.1518e-06		mmu-miR-764-3p	0.56269	0.339171	0.783181	0.479269		DEC_Q1	mmu-miR-325	mmu-miR-148a	mmu-miR-760-3p		HMX1_01	mmu-miR-378b	mmu-miR-152	mmu-let-7c-2*
mmu-miR-3099*	0.422543	0.157678	0.0289384	0.00914274		mmu-miR-3099*	0.200868	0.309078	0.233929	0.151349		LMO2COM_01	RFX_Q6	mmu-miR-7b	ATF6_01		mmu-miR-295*	mmu-let-7a	mmu-miR-742*	mmu-let-7d
mmu-miR-3099	0.356635	0.0637721	0.113642	1.5355e-06		mmu-miR-3099	0.674767	0.469345	0.197373	0.56494		mmu-miR-101a*	HEN1_02	STRA13_01	mmu-let-7c		mmu-miR-1935	mmu-miR-590-5p	mmu-miR-5133	mmu-let-7d*
mmu-miR-763	0.487834	0.267045	0.00188708	3.46207e-07		mmu-miR-763	0.684543	0.752251	0.841856	0.921153		mmu-miR-543	PAX8_B	mmu-miR-1949	mmu-miR-432		mmu-miR-802	NF1_Q6_01	HNF3_Q6	mmu-let-7e
mmu-miR-669a	0.00142055	0.0279428	0.0663485	0.207293		mmu-miR-669a	0.14278	0.141348	0.905475	0.878221		TFE_Q6	ZBRK1_01	ERalpha_a	mmu-miR-212-3p		GRp20	mmu-miR-96	mmu-miR-3061-3p	mmu-let-7f
mmu-miR-666-5p	0.184131	0.111867	0.739168	0.00234612		mmu-miR-666-5p	0.319565	0.528903	0.830381	0.796904		FOXO4_01	NRF2_Q4	mmu-miR-674*	mmu-miR-3074-2-3p		SOX_Q6	PAX6_01	mmu-miR-362-5p	mmu-let-7f*
mmu-miR-666-3p	0.135531	0.0297833	0.000502172	6.65938e-07		mmu-miR-666-3p	0.769789	0.304603	0.636502	0.323148		mmu-miR-5121	mmu-miR-693-3p	FOSL2	mmu-miR-200c		mmu-miR-499	mmu-miR-376a*	mmu-miR-696	mmu-let-7g
mmu-miR-759	0.170142	0.0279428	0.00272851	6.32567e-06		mmu-miR-759	0.58742	0.164865	0.484372	0.571362		AP2_Q3	mmu-miR-677	MYOGNF1_01	PEA3_Q6		c-Myc	mmu-miR-452-3p	mmu-miR-450b-3p	mmu-let-7g*
mmu-miR-673-5p	0.194202	0.151016	0.000432883	7.79848e-06		mmu-miR-673-5p	0.92913	0.766546	0.673719	0.970418		GRE_C	GCNF_01	IK3_01	NF-YB		mmu-miR-542-5p	ERalpha_a	mmu-miR-882	mmu-let-7i
mmu-miR-673-3p	0.416459	0.692562	0.0134236	0.0476756		mmu-miR-673-3p	0.155308	0.576582	0.386806	0.291755		mmu-miR-5119	CREBP1CJUN_01	AR_01	RFX_Q6		mmu-miR-490-5p	E2F6	ZIC3_01	mmu-let-7i*
mmu-miR-760	0.795756	0.177167	0.00505212	0.000205545		mmu-miR-760	0.643767	0.701874	0.863019	0.428509		STAT3	GLI_Q2	mmu-miR-26a	AP1_Q2		TAL1_Q6	mmu-miR-3102-5p,2	mmu-miR-1188	mmu-miR-1
mmu-miR-674	0.274047	0.350368	2.73131e-08	2.6449e-07		mmu-miR-674	0.55705	0.363626	0.735323	0.01815		WHN_B	Pol2(b)	CREB_01	mmu-miR-101a		mmu-miR-126-5p	E2F1_Q6	GR_01	mmu-miR-1-2-as
mmu-miR-674*	0.548317	0.277451	5.43385e-07	0.0289397		mmu-miR-674*	0.497263	0.684645	0.525538	0.493575		YY1_02	ATF_B	HNF4_Q6	mmu-miR-673-5p		PAX6_Q2	mmu-miR-465c-3p	mmu-miR-3091-3p	mmu-miR-100
mmu-miR-488*	0.0743889	0.321446	0.00269466	0.00580749		mmu-miR-488*	0.640013	0.0134436	0.64896	0.116474		E4F1_Q6	mmu-miR-511	MYCMAX_01	mmu-miR-346		OCT_Q6	HSF2_01	MYOD_Q6_01	mmu-miR-101a
mmu-miR-677	0.0873472	0.000229356	0.000141454	0.0034202		mmu-miR-677	0.227345	0.486561	0.819657	0.226579		PAX5_01	CETS1P54_01	HFH3_01	AP4_Q6		mmu-miR-5131	ZNF263	Sin3Ak-20	mmu-miR-101a*
mmu-miR-678	0.192994	0.051999	0.0825077	0.0239397		mmu-miR-678	0.0389035	0.122168	0.514823	0.729589		mmu-miR-764-5p	mmu-miR-669g	mmu-miR-1962	BRCA_01		mmu-miR-5108	RFX5_(N-494)	RP58_01	mmu-miR-101b
mmu-miR-423-5p	0.0887258	0.041294	0.023372	0.00207023		mmu-miR-423-5p	0.852929	0.528882	0.140899	0.762514		mmu-miR-326	mmu-miR-130b*	MafF_(M8194)	mmu-miR-216a		mmu-miR-1843b-3p	mmu-miR-2138	mmu-miR-376a*	mmu-miR-101c
mmu-miR-423-3p	0.713978	0.074569	0.076055	0.000896216		mmu-miR-423-3p	0.792289	0.940179	0.113384	0.832908		E2_Q6_01	GATA3_(SC-268)	GR_01	mmu-miR-1896		mmu-miR-1187	mmu-miR-2139	SP1_Q4_01	mmu-miR-103
mmu-miR-679	0.250029	0.0203342	0.00067338	2.5051e-05		mmu-miR-679	0.486833	0.0303028	0.781351	0.36717		GFI1_01	mmu-miR-1903	LYF1_01	mmu-miR-3058		mmu-miR-450a	mmu-miR-26b	MafF_(M8194)	mmu-miR-105
mmu-miR-680	0.798281	0.0321679	0.00873151	4.56972e-05		mmu-miR-680	0.354792	0.19106	0.913931	0.817731		NFKAPPAB_01	mmu-miR-505	mmu-miR-883a-5p	AP1FJ_Q2		LDSPOLYA_B	p300_(N-15)	mmu-miR-3096-3p	mmu-miR-106a
mmu-miR-681	0.70706	0.291729	0.000623464	0.0200293		mmu-miR-681	0.773805	0.632915	0.975256	0.192895		CDPCR3_01	POU3F2_02	mmu-miR-26b	LEF1_Q2_01		GATA1_06	mmu-miR-3061-5p	STAT2	mmu-miR-106b
mmu-miR-682	0.643784	0.209777	0.00506057	9.32433e-05		mmu-miR-682	0.498966	0.871595	0.0751236	0.293747		ICSBP_Q6	mmu-miR-590-3p	mmu-miR-3097-5p	mmu-miR-654-5p		mmu-miR-466p-3p	mmu-miR-205	ETS1	mmu-miR-106b*
mmu-miR-683	0.0846363	0.057392	7.88071e-05	3.20713e-08		mmu-miR-683	0.714539	0.342586	0.476014	0.0377288		mmu-miR-705	mmu-miR-5134	LMO2COM_02	mmu-miR-211		H3k4me1	mmu-miR-3105-5p	mmu-miR-19a*	mmu-miR-107
mmu-miR-684	0.231929	0.00254217	0.113656	4.79616e-07		mmu-miR-684	0.0956851	0.545295	0.822715	0.265002		NFY_C	GATA1_04	MYCMAX_03	LRF_Q2		ATF3_Q6	mmu-miR-31	mmu-miR-702	mmu-miR-10a
mmu-miR-686	0.267986	0.115937	1.16852e-06	1.48511e-08		mmu-miR-686	0.536347	0.134826	0.633	0.102188		STAT3_02	mmu-miR-19a*	PAX3_01	LMO2COM_01		PIT1_Q6	mmu-miR-3062	FREAC3_01	mmu-miR-10a*
mmu-miR-719	0.746345	0.908418	0.00448454	0.09954		mmu-miR-719	0.11936	0.873141	0.305707	0.720129		mmu-miR-325	PAX8_01	mmu-miR-224	SREBP1_02		ZNF263	mmu-miR-3107	ETS_Q6	mmu-miR-10b
mmu-miR-687	0.0415132	0.0488624	0.0100173	1.4427e-05		mmu-miR-687	0.521137	0.330237	0.517443	0.696152		mmu-miR-140	PBX1_01	AR_Q6	BACH2_01		HLF_01	mmu-miR-1960	mmu-miR-150	mmu-miR-10b*
mmu-miR-688	0.417462	0.438134	0.0663096	0.0481732		mmu-miR-688	0.411655	0.145872	0.157917	0.460235		mmu-miR-692	MAF_Q6_01	mmu-miR-1186	mmu-miR-15a		GATA1_01	mmu-miR-152	ZBTB33	mmu-miR-1186
mmu-miR-689	1	0.064428	0.506048	0.306402		mmu-miR-689	0.297692	0.875965	0.590022	0.372136		HSF2_01	PBX1_02	GATA1_05	Poised_Promoter		mmu-miR-30d	mmu-miR-181d	PAX4_04	mmu-miR-1186b
mmu-miR-690	0.0981886	0.232219	1.46436e-05	2.08267e-08		mmu-miR-690	0.95678	0.114025	0.933224	0.174659		mmu-miR-330	AR_Q2	GATA1_03	E2A_Q2		mmu-miR-218	mmu-miR-490-3p	mmu-miR-344g-3p	mmu-miR-1187
mmu-miR-691	0.0405467	8.07658e-05	1.44845e-05	0.000571083		mmu-miR-691	0.0614859	0.504363	0.648869	0.129425		Pol2	E4F1_Q6	ELF1_Q6	mmu-miR-203		LHX3_01	HIF1_Q3	PIT1_Q6	mmu-miR-1188
mmu-miR-692	0.0190382	6.01367e-07	0.00118634	2.30981e-06		mmu-miR-692	0.0423375	0.357649	0.256107	0.75569		mmu-miR-154*	mmu-miR-804	GEN_INI_B	PR_02		mmu-miR-676*	mmu-miR-1955	mmu-miR-668	mmu-miR-1190
mmu-miR-693-5p	0.00568105	0.0236766	0.0378579	9.43567e-07		mmu-miR-693-5p	0.108939	0.561934	0.96072	0.414161		TST1_01	mmu-miR-3970	MEF3_B	mmu-miR-136		mmu-miR-150	mmu-let-7i*	VMAF_01	mmu-miR-1191
mmu-miR-693-3p	0.231929	0.000225673	0.000241943	3.26991e-05		mmu-miR-693-3p	0.825476	0.37176	0.583662	0.0100014		mmu-miR-331-3p	GFI1B_01	mmu-miR-409-3p	mmu-miR-764-3p		mmu-miR-3102	PPARG_03	KAISO_01	mmu-miR-1192
mmu-miR-694	0.116277	0.000995577	2.86124e-10	1.78117e-06		mmu-miR-694	0.497715	0.330431	0.439103	0.233296		mmu-miR-10b*	P53_02	mmu-miR-686	PPARG_03		OCT1_04	mmu-miR-1186b	mmu-miR-186*	mmu-miR-1193
mmu-miR-146b*	0.138616	0.350761	0.0130022	0.305975		mmu-miR-146b*	0.254498	0.720374	0.88487	0.407519		AFP1_Q6	AP1_Q2_01	E2A_Q2	mmu-miR-33		mmu-miR-875-5p	mmu-miR-202-3p	mmu-miR-664	mmu-miR-1193-3p
mmu-miR-669b	0.00604919	0.0187934	0.000477335	1.32433e-07		mmu-miR-669b	0.192905	0.633029	0.077977	0.227775		mmu-miR-679-5p	CREBP1_Q2	PPARA_02	mmu-miR-466d-3p		mmu-miR-19a	PAX4_01	mmu-miR-297b-5p	mmu-miR-1193-5p
mmu-miR-467b	0.777934	0.0837949	0.000375084	0.00818115		mmu-miR-467b	0.0305091	0.303224	0.159531	0.726792		CREB_Q2	mmu-miR-185	mmu-miR-384-5p	BCL3		mmu-let-7g*	mmu-miR-10a*	VBP_01	mmu-miR-1194
mmu-miR-467b*	0.11825	0.0710054	0.0045439	0.000126068		mmu-miR-467b*	0.409172	0.290244	0.432819	0.769468		mmu-miR-5114	PAX2_01	LUN1_01	mmu-miR-1902		USF1_(SC-8983)	MEF3_B	mmu-miR-302c	mmu-miR-1195
mmu-miR-669c	0.2641	0.42978	0.102775	0.0249538		mmu-miR-669c	0.184567	0.103658	0.893833	0.401256		AP4_Q6_01	GTF2F1_(RAP-74)	IRF7_01	mmu-miR-539-3p		TBP_01	HOX13_01	mmu-miR-872	mmu-miR-1196
mmu-miR-297b-5p	0.135949	0.0155777	9.40814e-05	0.00111255		mmu-miR-297b-5p	0.690347	0.754107	0.289342	0.89804		mmu-miR-1298	STAT4_01	p300_(N-15)	mmu-miR-717		mmu-miR-1955-3p	mmu-miR-467b*	mmu-miR-1944	mmu-miR-1197
mmu-miR-297b-3p	0.0936953	0.0421435	0.000249664	1.24131e-05		mmu-miR-297b-3p	0.890603	0.435332	0.58062	0.593777		mmu-miR-344	RORA2_01	PEBP_Q6	mmu-miR-202-3p		mmu-miR-3089-3p	mmu-miR-3073-5p	mmu-miR-3103	mmu-miR-1198
mmu-miR-695	0.012864	0.09546	0.000481104	0.060318		mmu-miR-695	0.759252	0.764979	0.4609	0.567491		COMP1_01	T3R_Q6	EBOX_Q6_01	CREBATF_Q6		mmu-miR-689	mmu-miR-676	mmu-miR-675-3p	mmu-miR-1198-3p
mmu-miR-696	0.509576	0.959773	0.0249037	0.113898		mmu-miR-696	0.242233	0.233678	0.268644	0.565526		FOXO4_02	GATA1_03	mmu-miR-30c	HOX13_01		mmu-miR-181a-2*	STAT1_03	FOXO1_01	mmu-miR-1198-5p
mmu-miR-720	0.298795	0.537864	0.711012	0.00103457		mmu-miR-720	0.161113	0.506429	0.424343	0.329715		CMAF_01	mmu-miR-3086-3p	BRCA_01	SMAD_Q6		mmu-miR-466k	mmu-miR-712*	PEA3_Q6	mmu-miR-1199
mmu-miR-455*	0.593182	0.0144182	0.019034	5.72142e-05		mmu-miR-455*	0.470769	0.681371	0.880264	0.491886		mmu-miR-24	mmu-miR-465c-5p	HNF4A_(H-171)	mmu-miR-200a		mmu-miR-7a*	STAT4_01	mmu-miR-708	mmu-miR-122
mmu-miR-455	0.169094	0.00320922	1.66583e-06	1.63579e-06		mmu-miR-455	0.117185	0.367288	0.423132	0.129406		RUSH1A_02	ER_Q6_02	mmu-miR-15a*	PAX5_02		AP4_Q5	YY1	EVI1_03	mmu-miR-1224
mmu-miR-697	0.267569	0.180428	0.00169608	0.00160802		mmu-miR-697	0.464334	0.928909	0.225201	0.51739		mmu-miR-1896	NFE2_01	E2F_01	PRDM1_(Val90)		mmu-miR-140*	NFKB_Q6	Pol3	mmu-miR-124
mmu-miR-698	0.187162	0.00470753	0.00124434	0.00141222		mmu-miR-698	0.86388	0.0216834	0.260788	0.846033		mmu-miR-876-3p	AREB6_04	SREBP1_02	GZF1_01		ZNF219_01	mmu-miR-23a	mmu-miR-151-5p	mmu-miR-124*
mmu-miR-700	1	1	0.200922	1		mmu-miR-700	0.550815	0.982037	0.243314	0.704324		CDPCR1_01	GATA2_(CG2-96)	mmu-miR-455	CACCCBINDINGFACTOR_Q6		STAT5A_03	mmu-miR-804	FOSL1_(SC-183)	mmu-miR-1247
mmu-miR-701	0.120348	0.585634	0.82848	0.112014		mmu-miR-701	0.385532	0.401966	0.343007	0.456463		YY1_Q6	mmu-miR-191*	mmu-miR-466i-5p	NF-YA		GATA6_01	IRF2_01	ELK1_01	mmu-miR-1249
mmu-miR-702	1	0.0151548	5.44697e-06	3.79098e-05		mmu-miR-702	0.856692	0.629142	0.280683	0.33144		mmu-miR-568	NFY_C	RBPJK_Q4	TAXCREB_01		IRF3	mmu-miR-883b-5p	DR4_Q2	mmu-miR-1251
mmu-miR-703	0.240058	0.325179	0.0025719	7.03754e-13		mmu-miR-703	0.607204	0.675609	0.0762489	0.655559		ERR1_Q2	mmu-miR-501-5p	CMAF_01	mmu-miR-3064-3p		mmu-miR-216b	ACAAT_B	mmu-miR-3961	mmu-miR-125a-3p
mmu-miR-704	0.656726	0.0488624	0.0187626	2.10322e-05		mmu-miR-704	0.613707	0.901883	0.380429	0.464021		OCT1_05	RBPJK_01	KAP1	PAX5_01		H3k9me1	E2F_Q6	mmu-miR-1964-5p	mmu-miR-125a-5p
mmu-miR-705	0.0181291	0.0183788	0.000344566	0.000647206		mmu-miR-705	0.549363	0.828119	0.49663	0.0653038		EVI1_05	DEAF1_02	RORA2_01	mmu-miR-145		CEBPDELTA_Q6	TFE_Q6	mmu-miR-467a-1*	mmu-miR-125b-1-3p
mmu-miR-706	0.379603	0.043323	3.42717e-08	1.5239e-05		mmu-miR-706	0.646387	0.204923	0.801023	0.115785		ALX4_01	MEF3_B	AP4_Q6_01	mmu-miR-542-3p		mmu-miR-214	TAXCREB_01	CHD2_(N-1250)	mmu-miR-125b-2-3p
mmu-miR-707	0.121958	0.751757	0.00131922	0.00742762		mmu-miR-707	0.690453	0.0944016	0.422587	0.478039		TGIF_01	HTF_01	mmu-miR-216a	mmu-miR-30a*		FREAC7_01	CREBATF_Q6	mmu-miR-30c-1*	mmu-miR-125b-3p
mmu-miR-708*	0.948067	0.0044137	0.00117791	0.057103		mmu-miR-708*	0.510209	0.919264	0.826908	0.00385171		ACAAT_B	PRDM1_(Val90)	TFE_Q6	Ini1		mmu-miR-425	mmu-miR-126-3p	ATF_B	mmu-miR-125b-5p
mmu-miR-709	0.0250645	0.0646299	1.31697e-07	2.72779e-05		mmu-miR-709	0.705995	0.938236	0.596344	0.669855		mmu-miR-1929	IRF2_01	FOXO1_01	RORA2_01		mmu-miR-18a*	HNF3B_01	mmu-miR-5132	mmu-miR-125b*
mmu-miR-710	0.492102	0.00133361	3.77961e-05	7.04755e-05		mmu-miR-710	0.522373	0.988711	0.462522	0.0794434		PAX4_01	SETDB1	mmu-miR-125a-3p	HEB_Q6		ROAZ_01	AP1_01	mmu-miR-3065	mmu-miR-126-3p
mmu-miR-711	0.893316	0.0965832	0.00311016	0.00645893		mmu-miR-711	0.324415	0.109537	0.777635	0.457439		CEBPDELTA_Q6	mmu-miR-181a	AML_Q6	mmu-miR-21*		mmu-miR-466o-3p	mmu-miR-467b	mmu-miR-412	mmu-miR-126-5p
mmu-miR-712	0.192741	0.314557	0.0128281	2.20877e-06		mmu-miR-712	0.73766	0.964255	0.6308	0.01865		NKX25_02	HELIOSA_01	mmu-miR-466i-3p	mmu-miR-770-3p		mmu-miR-291b-5p	HNF4_Q6_03	SP1_01	mmu-miR-1264-3p
mmu-miR-712*	1	1	0.00034957	1		mmu-miR-712*	0.402922	0.294208	0.750134	0.50404		SOX5_01	mmu-miR-181d	FOSL1_(SC-183)	SREBP1_Q6		STAT6_02	mmu-miR-3082-3p	mmu-miR-719	mmu-miR-1264-5p
mmu-miR-713	0.156021	0.0391938	9.99889e-05	1.59919e-08		mmu-miR-713	0.455971	0.931643	0.962584	0.543745		CDC5_01	mmu-miR-302c*	BAF155	mmu-miR-5135		mmu-miR-380-3p	HP1SITEFACTOR_Q6	GATA3_03	mmu-miR-127
mmu-miR-714	0.732865	0.657869	0.183044	0.0863049		mmu-miR-714	0.245961	0.709809	0.766687	0.43171		CREB_01	RFX5_(N-494)	mmu-miR-130a	mmu-miR-26a		mmu-miR-5117	mmu-miR-666-3p	mmu-miR-450a-3p	mmu-miR-127*
mmu-miR-715	0.419995	0.21489	0.49469	0.00588547		mmu-miR-715	0.836123	0.00456061	0.213338	0.316103		IRF1_Q6	RUSH1A_02	mmu-miR-3105-3p	mmu-miR-434-3p		AP1_Q2_01	HMGN3	USF_Q6_01	mmu-miR-1274a
mmu-miR-500	0.00944155	0.0523947	0.000721239	0.0223503		mmu-miR-500	0.576964	0.396196	0.440333	0.954039		SRF_C	mmu-miR-421	mmu-miR-3083	HIC1_03		BDP1	mmu-miR-122	mmu-miR-194	mmu-miR-128
mmu-miR-501-5p	0.0670777	0.000506794	0.265625	0.00038835		mmu-miR-501-5p	0.050814	0.646043	0.898492	0.620281		mmu-miR-770-5p	CCNT2	mmu-miR-1971	HNF4_DR1_Q3		E2F4	TITF1_Q3	mmu-miR-1951	mmu-miR-129-1-3p
mmu-miR-501-3p	0.0519173	0.0190701	0.00155712	0.0293258		mmu-miR-501-3p	0.445372	0.837167	0.500625	0.337148		PAX5_02	ATATA_B	mmu-miR-3475	NRF2_Q4		mmu-miR-669f-3p	mmu-miR-450a-3p	mmu-miR-142-5p	mmu-miR-129-2-3p
mmu-miR-717	0.555906	0.248869	1.05829e-05	9.78496e-06		mmu-miR-717	0.639099	0.33552	0.996646	0.316478		mmu-miR-340-5p	GR_01	SRF_C	NFKB_Q6_01		mmu-miR-24-2*	HNF3_Q6_01	mmu-miR-1959	mmu-miR-129-3p
mmu-miR-450b-5p	0.109387	0.00219655	0.00639643	0.00010182		mmu-miR-450b-5p	0.162473	0.932837	0.521297	0.439944		USF_Q6	GATA1_05	mmu-miR-5127	Repressed		mmu-miR-1193	OCT4_01	mmu-miR-1941-5p	mmu-miR-129-5p
mmu-miR-450b-3p	0.335922	0.358148	0.00171028	6.53623e-05		mmu-miR-450b-3p	0.740967	0.150005	0.268797	0.775918		mmu-miR-875-3p	DR4_Q2	ATF3_Q6	ARNT_01		mmu-miR-154*	XBP1_01	mmu-miR-129-1-3p	mmu-miR-1298
mmu-miR-718	0.184801	0.699878	0.103341	0.217855		mmu-miR-718	0.209419	0.0767571	0.901603	0.453304		NRF1_Q6	PBX_Q3	FOX_Q2	mmu-miR-297b-3p		mmu-miR-466f	mmu-miR-3099*	mmu-miR-3067	mmu-miR-1306
mmu-miR-652	0.232124	0.432716	0.795148	0.0486247		mmu-miR-652	0.0287516	0.191628	0.973986	0.962978		mmu-miR-709	NFAT_Q4_01	SRF_Q5_01	mmu-miR-489		AP1_Q4_01	mmu-miR-1948	mmu-miR-5122	mmu-miR-1306-3p
mmu-miR-676*	0.743451	0.212811	0.00642502	0.000153364		mmu-miR-676*	0.291124	0.672122	0.635701	0.48234		mmu-miR-186	mmu-miR-26b*	FAC1_01	TBX5_02		mmu-miR-139-3p	mmu-miR-196a	mmu-miR-19a	mmu-miR-1306-5p
mmu-miR-676	0.376198	1	0.460309	0.0107463		mmu-miR-676	0.510969	0.293476	0.347612	0.861516		mmu-miR-1196	BATF	mmu-miR-466d-5p	mmu-miR-433		FOXP3_Q4	mmu-miR-654-3p	DTYPEPA_B	mmu-miR-130a
mmu-miR-615-5p	0.116277	0.23915	0.0229613	0.00725526		mmu-miR-615-5p	0.600954	0.379636	0.171202	0.0729888		mmu-miR-1940	HNF1_Q6_01	mmu-miR-5133	mmu-miR-369-3p		NKX61_01	BRF2	EGR_Q6	mmu-miR-130b
mmu-miR-804	0.0272196	0.000405127	0.0559339	2.29522e-05		mmu-miR-804	0.739359	0.298132	0.0919498	0.831739		mmu-miR-302a	mmu-miR-330*	NANOG_01	mmu-miR-669f-3p		mmu-miR-96	SIX5	mmu-miR-5116	mmu-miR-130b*
mmu-miR-741	0.117833	0.0221185	0.0220182	0.000301664		mmu-miR-741	0.44328	0.053195	0.364183	0.133628		mmu-miR-3070b-5p	IK1_01	mmu-miR-1934	MYCMAX_01		mmu-miR-666-5p	mmu-miR-106b	IK3_01	mmu-miR-132
mmu-miR-742*	0.352135	0.981691	0.000241943	0.0075059		mmu-miR-742*	0.643447	0.00651743	0.265755	0.243043		CREB_Q3	NFKB	mmu-miR-672	mmu-miR-3060		FOXJ2_01	LFA1_Q6	mmu-miR-141*	mmu-miR-133a
mmu-miR-742	0.0312336	0.062669	0.000545573	3.85408e-07		mmu-miR-742	0.918933	0.124853	0.633408	0.609085		GATA1_01	ZNF263	AP4_Q6	CMYB_01		mmu-miR-3096b-3p	mmu-miR-184	Weak_Promoter	mmu-miR-133a*
mmu-miR-743a	0.310991	9.86867e-06	1.70633e-10	1.89158e-05		mmu-miR-743a	0.0627139	0.637405	0.844446	0.397012		MRF2_01	mmu-miR-882	mmu-miR-136	mmu-miR-30e*		mmu-miR-3076-5p	mmu-miR-3071	mmu-miR-1937c	mmu-miR-133b
mmu-miR-743b-5p	0.786679	0.00156526	0.000375084	0.000141299		mmu-miR-743b-5p	0.387685	0.566918	0.442041	0.152287		EVI1_03	mmu-miR-1188	NRSF_Q4	mmu-miR-466p-3p		NF-E2_(H-230)	mmu-miR-361	mmu-miR-511-3p	mmu-miR-134
mmu-miR-743b-3p	0.143559	7.80504e-06	5.63818e-12	3.95264e-06		mmu-miR-743b-3p	0.592975	0.871411	0.482607	0.583538		EBF1_(C-8)	SOX5_01	mmu-miR-320	mmu-miR-135b		AP2REP_01	mmu-miR-871-5p	mmu-miR-3080-5p	mmu-miR-135a
mmu-miR-871	0.134058	0.0515226	0.000988947	0.000190434		mmu-miR-871	0.765523	0.8407	0.610064	0.735425		mmu-miR-804	CDC5_01	BCL3	ACAAT_B		STAT2	mmu-miR-183	mmu-miR-24	mmu-miR-135a*
mmu-miR-879	0.571997	0.248858	1.70725e-05	6.63701e-05		mmu-miR-879	0.956168	0.191651	0.90787	0.384511		mmu-miR-3087	PBX1_03	PAX2_01	E2F6		mmu-miR-152	mmu-miR-15a*	mmu-miR-126-5p	mmu-miR-135b
mmu-miR-879*	0.82067	0.015039	0.412558	0.565203		mmu-miR-879*	0.0927829	0.805979	0.83126	0.978195		SRY_01	AP1FJ_Q2	FOXD3_01	mmu-miR-141		mmu-miR-2182	mmu-miR-34c	mmu-miR-3474	mmu-miR-136
mmu-miR-880	0.789243	0.778597	5.7055e-05	0.000202363		mmu-miR-880	0.0929654	0.0204104	0.610082	0.445739		MYB_Q5_01	XFD3_01	E47_02	mmu-miR-467g		RP58_01	mmu-miR-30c	ETS_Q4	mmu-miR-136*
mmu-miR-881*	0.129651	0.0863493	0.010235	0.000888599		mmu-miR-881*	0.203804	0.0561868	0.440152	0.480229		mmu-miR-491	mmu-miR-466k	USF2_Q6	BHLHE40		ELF1_(SC-631)	CTCFL_(SC-98982)	mmu-miR-2141	mmu-miR-137
mmu-miR-881	0.326602	0.246542	5.56404e-05	1.17897e-08		mmu-miR-881	0.483375	0.632618	0.0485231	0.469054		mmu-miR-708	mmu-miR-465a-5p	mmu-miR-2146	mmu-miR-3966		mmu-miR-3109	mmu-miR-3063	OCT1_01	mmu-miR-138
mmu-miR-883a-5p	0.0483034	0.0652256	7.43547e-07	2.35275e-05		mmu-miR-883a-5p	0.179873	0.601858	0.881319	0.300541		mmu-miR-145	SRF_C	HNF3ALPHA_Q6	eGFP-GATA2		mmu-miR-711	mmu-miR-5113	mmu-let-7g	mmu-miR-138*
mmu-miR-883a-3p	0.121412	0.0232158	0.000824271	4.478e-06		mmu-miR-883a-3p	0.769659	0.693188	0.499642	0.73635		mmu-miR-544	SRF	mmu-miR-532-3p	mmu-miR-466m-3p		SP1	mmu-miR-20b	LBP1_Q6	mmu-miR-139-3p
mmu-miR-883b-5p	0.406916	0.00332335	5.0406e-05	0.00053291		mmu-miR-883b-5p	0.794706	0.299628	0.168684	0.363937		mmu-miR-470	mmu-miR-181c	mmu-miR-464	mmu-miR-466o-3p		mmu-miR-146b	E2F4	mmu-miR-7a*	mmu-miR-139-5p
mmu-miR-883b-3p	0.121872	0.0430867	1.1154e-05	1.72443e-06		mmu-miR-883b-3p	0.189112	0.914514	0.59208	0.588887		mmu-miR-291b-3p	XFD2_01	TAACC_B	TAL1ALPHAE47_01		mmu-miR-181c	mmu-miR-136	mmu-miR-2146	mmu-miR-140
mmu-miR-105	0.474778	0.00517758	0.000100462	0.0464409		mmu-miR-105	0.82364	0.916806	0.743763	0.581564		mmu-miR-449b	GATA4_Q3	mmu-miR-146a	eGFP-JunB		STAT5A_04	ATF1_Q6	mmu-let-7b	mmu-miR-140*
mmu-miR-147	0.614215	0.795458	0.0194928	0.0228839		mmu-miR-147	0.974997	0.245357	0.438024	0.466386		mmu-miR-199b*	mmu-miR-125b*	SOX9_B1	mmu-miR-466g		TFIIIC-110	OCT1_B	mmu-miR-378	mmu-miR-141
mmu-miR-220	0.504619	0.000107129	0.080327	0.0130894		mmu-miR-220	0.794078	0.226263	0.337839	0.454683		PBX_Q3	CDPCR3HD_01	BACH1_01	mmu-miR-466a-3p		mmu-miR-28c	mmu-miR-299	H3k36me3	mmu-miR-141*
mmu-miR-297a*	0.384084	0.0153525	9.08105e-05	0.000226482		mmu-miR-297a*	0.98812	0.360766	0.554017	0.616043		mmu-miR-742	mmu-miR-875-3p	mmu-miR-3473d	mmu-miR-466e-3p		mmu-miR-1947	mmu-miR-322	mmu-miR-3072*	mmu-miR-142-3p
mmu-miR-297c	0.075312	0.0163264	0.000212253	0.00119662		mmu-miR-297c	0.900551	0.818333	0.594061	0.267134		mmu-miR-546	eGFP-GATA2	GFI1_Q6	mmu-miR-1966		CMAF_01	POU2F2	CREBP1_01	mmu-miR-142-5p
mmu-miR-297c*	0.384084	0.0153525	9.08105e-05	0.000226482		mmu-miR-297c*	0.751418	0.0148588	0.557531	0.441587		mmu-miR-669o	mmu-miR-335-3p	GR_Q6_01	mmu-miR-687		BRF1	mmu-miR-1938	mmu-miR-34a	mmu-miR-143
mmu-miR-327	0.0986451	0.051999	0.021081	1.49836e-06		mmu-miR-327	0.591035	0.49966	0.639037	0.580023		mmu-miR-9*	YY1_(C-20)	mmu-miR-16	mmu-miR-185		CDPCR3_01	mmu-miR-10b*	mmu-miR-1b-5p	mmu-miR-144
mmu-miR-343	0.0331946	0.00330987	0.0271487	3.67318e-05		mmu-miR-343	0.876534	0.462695	0.14227	0.489356		mmu-miR-767	NCX_01	CAP_01	mmu-miR-132		mmu-miR-1186b	mmu-miR-325*	mmu-miR-466h	mmu-miR-145
mmu-miR-453	0.494587	0.0606506	0.196607	0.1176		mmu-miR-453	0.983936	0.793344	0.117992	0.187065		SREBP1_01	BAF155	BARBIE_01	GCM_Q2		mmu-miR-375	mmu-miR-411	H3k4me3	mmu-miR-145*
mmu-miR-465b-5p	0.0342911	0.000113054	5.61698e-06	9.06664e-05		mmu-miR-465b-5p	0.825979	0.416086	0.186555	0.557031		AR_Q6	IRF7_01	mmu-miR-30b	mmu-miR-706		mmu-miR-212	CLOCKBMAL_Q6	mmu-miR-3088	mmu-miR-146a
mmu-miR-465b-3p	0.0108269	0.110285	9.9452e-05	0.000538456		mmu-miR-465b-3p	0.139847	0.735939	0.362037	0.885611		mmu-miR-343	mmu-miR-5125	AP1_Q2	mmu-miR-1927		mmu-miR-1190	mmu-miR-18a	mmu-miR-3066	mmu-miR-146b
mmu-miR-465c-5p	0.0608459	0.000449353	2.44726e-05	5.12642e-05		mmu-miR-465c-5p	0.417629	0.950261	0.975438	0.421862		CP2_01	mmu-miR-429	mmu-miR-702	AP1_C		mmu-miR-3091-5p	mmu-miR-687	HNF4G_(SC-6558)	mmu-miR-146b*
mmu-miR-465c-3p	0.0108269	0.110285	9.9452e-05	0.000538456		mmu-miR-465c-3p	0.785616	0.273319	0.0129857	0.257732		RORA1_01	mmu-miR-495	mmu-miR-345-3p	mmu-miR-762		mmu-miR-412-3p	mmu-miR-694	mmu-miR-191	mmu-miR-147
mmu-miR-466b-5p	0.0801429	6.59836e-05	0.000352402	0.000318161		mmu-miR-466b-5p	0.0134182	0.546034	0.261158	0.58505		mmu-miR-615-3p	BRN2_01	mmu-miR-466g	mmu-miR-381		mmu-miR-467e*	SP1_Q6	mmu-miR-295	mmu-miR-148a
mmu-miR-466b-3p	0.222917	0.0520676	2.38942e-05	5.795e-07		mmu-miR-466b-3p	0.543548	0.532995	0.905154	0.183169		CDXA_02	NKX61_01	mmu-miR-465b-5p	FREAC3_01		mmu-miR-322	mmu-miR-873	HELIOSA_01	mmu-miR-148a*
mmu-miR-466b-3-3p	0.396537	0.017277	0.000243918	0.000622774		mmu-miR-466b-3-3p	0.740179	0.632048	0.577343	0.896191		mmu-miR-465b-5p	mmu-miR-3967	MYOGENIN_Q6	HELIOSA_02		mmu-miR-134	mmu-miR-590-3p	mmu-miR-3098-5p	mmu-miR-148b
mmu-miR-466c-5p	0.0801429	0.000175964	0.000352402	0.000144145		mmu-miR-466c-5p	0.750806	0.51888	0.138778	0.675686		HOXA3_01	mmu-miR-466a-5p	mmu-miR-15a	mmu-miR-3082-5p		mmu-miR-195	mmu-miR-511-3p	mmu-miR-181c	mmu-miR-149
mmu-miR-466c-3p	0.222917	0.0520676	2.38942e-05	5.795e-07		mmu-miR-466c-3p	0.581589	0.0398544	0.213374	0.615426		ZF5_B	mmu-miR-466e-5p	mmu-miR-1981	mmu-miR-200b		AP2ALPHA_03	mmu-miR-717	mmu-miR-1963	mmu-miR-150
mmu-miR-466e-5p	0.141663	0.000971642	0.00602772	6.34379e-05		mmu-miR-466e-5p	0.4356	0.532042	0.128542	0.134819		CREB_Q4_01	AP1_Q2	mmu-miR-466m-3p	mmu-let-7b		EBF	mmu-miR-3097-3p	mmu-miR-1982*	mmu-miR-150*
mmu-miR-466e-3p	0.0968105	0.0445726	0.000941382	1.41843e-05		mmu-miR-466e-3p	0.150646	0.607271	0.403065	0.623603		FOXP3_Q4	CtBP2	mmu-miR-466o-3p	mmu-miR-669n		mmu-miR-450a-3p	CMYB_01	mmu-miR-1962	mmu-miR-151-3p
mmu-miR-466f-5p	0.596681	0.297328	0.0738571	0.0044627		mmu-miR-466f-5p	0.706618	0.123404	0.990368	0.0963572		FOX_Q2	SRY_02	RP58_01	XPF1_Q6		mmu-miR-1946a	DTYPEPA_B	mmu-miR-220	mmu-miR-151-5p
mmu-miR-466f-3p	0.0790971	0.0847712	0.00610163	0.000134647		mmu-miR-466f-3p	0.236213	0.807783	0.507511	0.876457		NFKAPPAB50_01	SRF_01	RORA1_01	mmu-miR-16		mmu-miR-505	mmu-let-7d*	HOX13_01	mmu-miR-152
mmu-miR-466g	0.316711	0.00641196	5.61669e-06	1.41577e-05		mmu-miR-466g	0.909476	0.183122	0.447242	0.726242		mmu-miR-764-3p	mmu-miR-224	mmu-miR-150	mmu-miR-101b		POU5F1_(SC-9081)	NFKAPPAB_01	PADS_C	mmu-miR-153
mmu-miR-466h	0.22805	0.142295	0.0393716	3.21552e-05		mmu-miR-466h	0.376336	0.121133	0.330766	0.738691		HFH4_01	mmu-miR-694	STAT5B_01	AR_01		NKX62_Q2	mmu-miR-125b*	mmu-miR-1938	mmu-miR-154
mmu-miR-467c	0.458271	0.172372	0.0500532	0.00938456		mmu-miR-467c	0.981421	0.817329	0.792658	0.309231		mmu-miR-1894-3p	E4BP4_01	AP1_Q6	CHCH_01		HA-E2F1	mmu-miR-468	NFKAPPAB50_01	mmu-miR-154*
mmu-miR-467d	0.450315	0.162499	0.0774051	0.00815484		mmu-miR-467d	0.0227834	0.541223	0.420272	0.61162		mmu-miR-199a-5p	mmu-miR-3095-3p	GATA3_01	mmu-miR-3473b		P53_01	IK2_01	ELF1_Q6	mmu-miR-155
mmu-miR-467d*	0.206876	0.11597	0.0126757	2.11146e-05		mmu-miR-467d*	0.0265021	0.929025	0.058499	0.758623		CREB_Q4	mmu-miR-1960	GATA1_02	mmu-miR-204		mmu-miR-320	mmu-miR-764-3p	POU3F2_01	mmu-miR-15a
mmu-miR-493	0.469365	0.0482293	0.00186243	2.02664e-05		mmu-miR-493	0.498884	0.856201	0.593038	0.267417		RFX1_01	GATA1_01	mmu-miR-361	mmu-miR-1906		PAX4_03	SPT20	mmu-miR-124	mmu-miR-15a*
mmu-miR-509-5p	0.15034	0.106217	8.60076e-06	8.06297e-07		mmu-miR-509-5p	0.0843328	0.428227	0.719963	0.817294		mmu-miR-7a	CREB_Q3	CLOCKBMAL_Q6	mmu-miR-743a		mmu-miR-1944	mmu-let-7c-1*	mmu-miR-701	mmu-miR-15b
mmu-miR-509-3p	0.333988	0.0447917	0.0269268	0.171418		mmu-miR-509-3p	0.884209	0.712854	0.769875	0.89593		mmu-miR-7b	mmu-miR-1a	mmu-miR-3082-5p	mmu-miR-1197		RFX1_02	ER_Q6_02	HNF3_Q6_01	mmu-miR-15b*
mmu-miR-568	0.0215547	0.0264716	0.000333052	0.0532865		mmu-miR-568	0.393232	0.752231	0.10014	0.520675		BEL1_B	BHLHE40	mmu-miR-15b	TATA_C		mmu-let-7c	PPARA_01	GATA1_01	mmu-miR-16
mmu-miR-574-5p	0.562956	0.463315	6.0575e-05	0.000125885		mmu-miR-574-5p	0.358508	0.662933	0.676064	0.538114		GZF1_01	mmu-miR-1935	AP1_Q6_01	mmu-miR-429		MUSCLE_INI_B	mmu-miR-30a*	THAP1_(SC-98174)	mmu-miR-16*
mmu-miR-574-3p	0.298572	0.833251	0.0135991	0.0957294		mmu-miR-574-3p	0.816011	0.484126	0.818837	0.264886		mmu-miR-34b-3p	GATA3_03	HSF1_Q6	mmu-miR-380-5p		mmu-miR-200b	mmu-miR-3091-5p	mmu-miR-214	mmu-miR-17
mmu-miR-654-5p	0.601164	0.346017	1.98001e-05	8.69876e-06		mmu-miR-654-5p	0.864502	0.0291259	0.795218	0.555827		mmu-miR-494	E2_01	mmu-miR-195	LEF1_Q2		HSF_Q6	mmu-miR-466l-5p	mmu-miR-30b	mmu-miR-17*
mmu-miR-654-3p	0.063744	0.0231431	0.00154785	6.15471e-07		mmu-miR-654-3p	0.0327461	0.311112	0.616481	0.355009		mmu-miR-1843b-5p	mmu-miR-145	YY1_01	mmu-miR-370		mmu-let-7i*	mmu-miR-683	mmu-miR-676	mmu-miR-181a
mmu-miR-466d-5p	0.196939	0.000111141	2.49951e-06	0.00014528		mmu-miR-466d-5p	0.575127	0.432747	0.0425221	0.73009		BRN2_01	mmu-miR-96	mmu-miR-5114	PEBP_Q6		SP2_(SC-643)	mmu-miR-3102-3p,2	GR_Q6	mmu-miR-181a-1*
mmu-miR-466d-3p	0.15034	0.0379636	0.00321578	9.53974e-06		mmu-miR-466d-3p	0.163855	0.450067	0.578496	0.825862		mmu-miR-193b	mmu-miR-26a	DELTAEF1_01	VBP_01		mmu-miR-184	mmu-miR-1306-5p	LYF1_01	mmu-miR-181a-2*
mmu-miR-878-5p	0.571379	0.632632	0.000301387	0.00161108		mmu-miR-878-5p	0.729812	0.655677	0.686412	0.615475		GATA2_03	mmu-miR-1959	HNF4G_(SC-6558)	mmu-miR-671-5p		mmu-miR-582-5p	mmu-miR-1196	mmu-miR-191*	mmu-miR-181b
mmu-miR-878-3p	0.114579	0.386076	0.000311627	0.000571083		mmu-miR-878-3p	0.0558725	0.0288197	0.970918	0.133118		mmu-miR-19b	SEF1_C	mmu-miR-511-3p	mmu-miR-193		mmu-miR-191	GR_Q6_01	mmu-miR-379	mmu-miR-181c
mmu-miR-872	0.050033	0.073383	0.0348475	0.000486663		mmu-miR-872	0.0299277	0.772012	0.291882	0.729389		mmu-miR-691	mmu-miR-203*	mmu-miR-509-5p	mmu-miR-493		mmu-miR-211	PPARG_02	AP1_01	mmu-miR-181d
mmu-miR-872*	0.206876	0.128371	0.0490732	0.00468425		mmu-miR-872*	0.98864	0.0725508	0.482194	0.412698		mmu-miR-133a	IPF1_Q4_01	mmu-miR-124	mmu-miR-704		mmu-miR-541	mmu-miR-1186	MSX1_01	mmu-miR-182
mmu-miR-875-3p	0.0246653	0.000910451	7.76438e-08	2.3464e-06		mmu-miR-875-3p	0.0449324	0.181259	0.419126	0.546845		mmu-miR-133b	NRSF_01	SRF_Q5_02	mmu-miR-300		mmu-miR-3060	mmu-miR-669o-5p	mmu-miR-106a	mmu-miR-183
mmu-miR-877	0.803994	0.110833	0.0292353	0.195592		mmu-miR-877	0.50586	0.124765	0.747051	0.267003		mmu-miR-668	mmu-miR-710	CEBPA_01	mmu-miR-362-3p		mmu-miR-431*	mmu-miR-2146	mmu-miR-2137	mmu-miR-183*
mmu-miR-877*	0.247574	0.293175	1.58354e-05	0.0428778		mmu-miR-877*	0.53321	0.82449	0.819733	0.613806		mmu-miR-1966	HNF3_Q6_01	mmu-miR-223	mmu-miR-3073-5p		FOXP1_01	mmu-miR-363	ELK4	mmu-miR-1839-3p
mmu-miR-511	0.0958114	0.000250823	0.0123169	0.00402858		mmu-miR-511	0.876136	0.529411	0.759272	0.151872		mmu-miR-687	CEBP_Q2	mmu-miR-1912	mmu-miR-467a-1*		mmu-miR-1942	OCT1_03	mmu-miR-495	mmu-miR-1839-5p
mmu-miR-598	0.723777	0.378713	0.0174638	0.0110618		mmu-miR-598	0.528905	0.917146	0.368035	0.536252		HIC1_03	GR_Q6_01	SREBP1_01	mmu-miR-467d*		mmu-miR-680	GEN_INI2_B	PAX8_B	mmu-miR-184
mmu-miR-582-5p	0.0131906	0.00598409	0.00169645	5.37528e-06		mmu-miR-582-5p	0.350421	0.993214	0.698852	0.000785658		mmu-miR-505-3p	mmu-miR-26b	ARP1_01	mmu-miR-504		mmu-miR-3100-3p	CREB_01	LXR_Q3	mmu-miR-1843-3p
mmu-miR-582-3p	0.0871144	0.00219784	0.0236004	2.98657e-08		mmu-miR-582-3p	0.51088	0.559665	0.386253	0.624701		mmu-miR-130b	MEIS1_01	EVI1_06	RFX5_(N-494)		mmu-miR-3096-3p	mmu-miR-5119	GR	mmu-miR-1843-5p
mmu-miR-467e	0.853603	0.102866	5.29868e-05	0.000451671		mmu-miR-467e	0.479124	0.781846	0.983468	0.142786		mmu-miR-3082-5p	CAAT_01	AP4_01	mmu-miR-21		ATF6_01	mmu-miR-3069-3p	H3k27ac	mmu-miR-1843b-3p
mmu-miR-467e*	0.119949	0.0728617	0.00481517	5.84522e-05		mmu-miR-467e*	0.336728	0.65264	0.178982	0.934264		mmu-miR-466j	BACH2_01	mmu-miR-206	mmu-miR-466n-5p		NF-E2	mmu-miR-1940	mmu-miR-5124	mmu-miR-1843b-5p
mmu-miR-466l	0.0618094	0.00296379	1.76794e-07	1.02422e-06		mmu-miR-466l	0.784982	0.0918561	0.0712991	0.335743		mmu-miR-466l-5p	SZF11_01	mmu-miR-5124	mmu-miR-5107		PAX5-C20	SREBP2	mmu-miR-464	mmu-miR-185
mmu-miR-669k	0.478479	0.150669	0.00412409	0.0130232		mmu-miR-669k	0.653473	0.68987	0.81824	0.0595015		mmu-miR-411*	LPOLYA_B	GFI1B_01	USF_02		mmu-miR-1224	XFD3_01	HNF4A_(H-171)	mmu-miR-186
mmu-miR-669g	0.0575609	0.000263694	0.0218162	0.000601621		mmu-miR-669g	0.893458	0.776935	0.919208	0.0582936		mmu-miR-5120	mmu-miR-300*	TITF1_Q3	HNF4_Q6_01		mmu-miR-574-5p	mmu-miR-125b-3p	mmu-miR-465b-3p	mmu-miR-186*
mmu-miR-669d	0.128189	0.13258	0.100621	8.16449e-07		mmu-miR-669d	0.936782	0.21447	0.960165	0.422412		HTF_01	AIRE_01	mmu-miR-717	CREBP1_Q2		RORA1_01	mmu-miR-323-5p	mmu-miR-741	mmu-miR-187
mmu-miR-466i	0.788935	0.646722	0.034561	1.89807e-06		mmu-miR-466i	0.880164	0.41003	0.844032	0.208434		MEF2A	TFE_Q6	mmu-miR-883b-3p	ZEC_01		Pol2-4H8	mmu-miR-1941-5p	mmu-let-7d*	mmu-miR-188-3p
mmu-miR-1-2-as	0.626844	0.0221328	0.118044	0.0174814		mmu-miR-1-2-as	0.404512	0.50801	0.828033	0.315572		AP1FJ_Q2	NKX25_01	mmu-miR-7a	mmu-miR-804		mmu-miR-1929	GABP_B	mmu-miR-212-5p	mmu-miR-188-5p
mmu-miR-1186	0.0119901	0.00233185	9.47101e-07	0.0153507		mmu-miR-1186	0.465091	0.346278	0.132794	0.298116		mmu-miR-1967	mmu-miR-33*	TBX5_01	mmu-miR-466n-3p		HSF1_01	TR4	CEBPB	mmu-miR-1892
mmu-miR-1187	0.14659	0.0104238	0.00408441	1.04246e-06		mmu-miR-1187	0.284771	0.73557	0.232111	0.297759		mmu-miR-17*	mmu-miR-383	mmu-miR-5097	mmu-miR-15b		mmu-miR-208a	PR_Q2	Nrf1	mmu-miR-1893
mmu-miR-669j	0.659107	0.0499471	0.01957	0.0691728		mmu-miR-669j	0.214431	0.677011	0.212364	0.464294		CREB_Q2_01	mmu-miR-743b-5p	mmu-miR-135a*	mmu-miR-340-5p		mmu-miR-19a*	mmu-miR-188-5p	mmu-miR-3085-3p	mmu-miR-1894-3p
mmu-miR-669f	0.446556	0.0823276	0.0308592	1.8665e-06		mmu-miR-669f	0.665641	0.726252	0.202221	0.328509		mmu-miR-667	ZEC_01	mmu-miR-721	mmu-miR-3071		mmu-miR-378b	mmu-miR-490-5p	AFP1_Q6	mmu-miR-1894-5p
mmu-miR-669i	0.656726	0.0489184	0.0307487	0.35407		mmu-miR-669i	0.184623	0.211254	0.508514	0.757539		mmu-miR-193	CEBP_C	mmu-miR-7a*	mmu-miR-883a-5p		mmu-miR-1948	mmu-miR-1274a	mmu-miR-598	mmu-miR-1895
mmu-miR-669h-5p	0.0901915	0.0121575	0.000398427	9.59927e-05		mmu-miR-669h-5p	0.842222	0.0175365	0.532473	0.709208		mmu-miR-5110	POU3F2_01	mmu-miR-302c	mmu-miR-882		MYC_Q2	mmu-miR-1959	IPF1_Q4_01	mmu-miR-1896
mmu-miR-669h-3p	0.494587	0.164711	0.00535066	0.0157757		mmu-miR-669h-3p	0.534432	0.668952	0.634485	0.786901		MYB_Q6	BACH1_01	mmu-miR-1943	mmu-miR-7b		PPARG_02	HNF4_01_B	CREBP1_Q2	mmu-miR-1897-3p
mmu-miR-1188	0.10844	0.00075501	0.000478857	0.0526831		mmu-miR-1188	0.966549	0.551325	0.270486	0.159063		TAL1_Q6	OCT4_02	mmu-let-7e	mmu-miR-3572		Pol2(b)	mmu-miR-692	E2F1	mmu-miR-1897-5p
mmu-miR-466f	0.171635	0.181452	0.0261754	0.0693084		mmu-miR-466f	0.31419	0.960729	0.44896	0.136319		mmu-miR-421	EVI1_06	mmu-miR-3473b	BCL11A		STAT1_02	ELK1_02	PAX2_02	mmu-miR-1898
mmu-miR-466k	0.207777	0.00079893	3.3222e-07	8.8496e-05		mmu-miR-466k	0.299186	0.402288	0.527076	0.64023		VJUN_01	mmu-miR-511-5p	mmu-miR-384-3p	HNF4_01		ELK1_01	mmu-miR-302c	KROX_Q6	mmu-miR-1899
mmu-miR-467f	0.167306	0.0264716	0.0182752	6.16207e-05		mmu-miR-467f	0.897632	0.542548	0.403377	0.505465		NFAT_Q4_01	TATA_C	mmu-miR-1195	mmu-miR-679		EVI1_03	mmu-miR-302b*	mmu-miR-203*	mmu-miR-18a
mmu-miR-1190	0.0990601	0.190017	3.69463e-05	0.016665		mmu-miR-1190	0.335795	0.00520973	0.568147	0.0232908		AHRHIF_Q6	CREB_Q4_01	VBP_01	AML_Q6		PAX6_01	mmu-miR-143	PXR_Q2	mmu-miR-18a*
mmu-miR-466j	0.0433559	0.156746	0.000449955	2.35934e-08		mmu-miR-466j	0.0335549	0.0561411	0.0450859	0.572915		mmu-miR-1934	mmu-miR-20a	mmu-miR-466q	COREBINDINGFACTOR_Q6		RREB1_01	SUZ12	mmu-miR-1954	mmu-miR-18b
mmu-miR-1191	0.469846	0.327136	0.00621746	0.0115393		mmu-miR-1191	0.098108	0.963336	0.751794	0.546824		mmu-miR-219-5p	mmu-miR-1894-3p	mmu-miR-301a	mmu-miR-471-3p		mmu-miR-5127	mmu-miR-1982,1	mmu-miR-99b*	mmu-miR-190
mmu-miR-1193	0.20707	0.772298	0.00055859	0.191613		mmu-miR-1193	0.313582	0.136027	0.568099	0.68998		mmu-miR-5129	mmu-miR-3074-5p	TAL1_Q6	NMYC_01		mmu-miR-487b	mmu-miR-2182	NGFIC_01	mmu-miR-1900
mmu-miR-1194	0.0101013	0.062459	2.80593e-05	0.0171802		mmu-miR-1194	0.78293	0.908402	0.833588	0.714544		DEAF1_02	MOVOB_01	mmu-miR-5102	mmu-miR-449b		CTCF_(SC-5916)	GFI1B_01	mmu-miR-3960	mmu-miR-1901
mmu-miR-669e	0.0135057	0.0837949	0.00385738	3.69546e-05		mmu-miR-669e	0.555239	0.952274	0.703978	0.171725		mmu-miR-883a-5p	mmu-miR-200b	eGFP-JunB	mmu-miR-1954		mmu-miR-466h	mmu-miR-297a*	E2F_Q3	mmu-miR-1902
mmu-miR-467g	0.0958114	0.0261182	0.00157467	1.37183e-05		mmu-miR-467g	0.871515	0.848435	0.777317	0.300772		mmu-miR-3078	mmu-miR-411	mmu-miR-337-3p	PAX9_B		VMYB_02	GABP	mmu-miR-29c*	mmu-miR-1903
mmu-miR-467h	0.976941	0.106874	0.000126067	0.000495691		mmu-miR-467h	0.563472	0.942793	0.428041	0.337193		mmu-miR-872	mmu-miR-3075	AP1_Q2_01	mmu-miR-709		AP3_Q6	mmu-miR-1955-5p	CDPCR3_01	mmu-miR-1904
mmu-miR-1195	0.318713	0.152848	1.30486e-05	0.00130184		mmu-miR-1195	0.728543	0.550321	0.579656	0.102858		OTX_Q1	GATA-1	USF_Q6_01	mmu-miR-3963		mmu-miR-5124	mmu-miR-674	CHCH_01	mmu-miR-1905
mmu-miR-1196	0.0254494	0.0126793	0.0199805	0.132418		mmu-miR-1196	0.262646	0.343846	0.204031	0.604629		MUSCLE_INI_B	mmu-miR-200c	mmu-miR-3064-5p	RORA1_01		CREB_01	AHR_Q5	GATA6_01	mmu-miR-1906
mmu-miR-1197	0.190727	0.804665	1.98001e-05	1.89719e-05		mmu-miR-1197	0.215881	0.81815	0.973597	0.580536		ZIC2_01	FOXO1_02	mmu-miR-3085-3p	mmu-miR-377		TAXCREB_01	LMO2COM_01	mmu-miR-1937a	mmu-miR-1907
mmu-miR-1198	0.431277	0.025498	0.201008	0.0101684		mmu-miR-1198	0.109611	0.259262	0.933224	0.750898		CDPCR3HD_01	OCT1_Q6	USF_01	SREBP1_01		STAT3_02	OCT1_Q5_01	AP2ALPHA_03	mmu-miR-190b
mmu-miR-1199	0.10844	0.00965644	5.04902e-08	3.30731e-06		mmu-miR-1199	0.768435	0.115334	0.676201	0.327208		mmu-miR-501-3p	mmu-miR-5121	MSX1_01	mmu-miR-497		VMAF_01	MAZR_01	mmu-miR-10b*	mmu-miR-191
mmu-miR-1902	0.838271	0.0279457	6.71492e-05	9.62545e-06		mmu-miR-1902	0.154863	0.449632	0.00248739	0.384827		HIF1_Q3	mmu-miR-496	mmu-miR-691	CREB_Q4_01		HSF1_Q6	ELK4	mmu-miR-3965	mmu-miR-191*
mmu-miR-1897-5p	0.14979	0.00992712	0.000160502	2.95399e-05		mmu-miR-1897-5p	0.968267	0.809852	0.706779	0.36093		PBX1_01	mmu-miR-101a	mmu-miR-9	mmu-miR-212		UF1H3BETA_Q6	eGFP-FOS	mmu-miR-761	mmu-miR-1912
mmu-miR-1897-3p	0.720145	0.0486773	0.00190189	0.0238001		mmu-miR-1897-3p	0.743357	0.210601	0.0283506	0.420094		mmu-miR-181c	mmu-miR-760-5p	mmu-miR-374	mmu-miR-664		POU6F1_01	mmu-miR-455	TBP_01	mmu-miR-192
mmu-miR-1905	0.260297	0.73553	0.000809468	0.00248473		mmu-miR-1905	0.766508	0.695062	0.549155	0.994674		mmu-miR-3096b-5p	mmu-miR-101b	mmu-miR-690	mmu-miR-1897-5p		mmu-miR-3102-5p,2	mmu-miR-876-3p	mmu-miR-704	mmu-miR-1927
mmu-miR-1895	0.0670457	0.439507	0.00220887	0.0486411		mmu-miR-1895	0.557305	0.196548	0.153972	0.627682		mmu-miR-1955-5p	KAISO_01	mmu-miR-30e	mmu-miR-328		CEBP_Q3	mmu-miR-219-3p	GRp20	mmu-miR-1928
mmu-miR-1903	0.0880515	0.00029475	0.00190189	2.88313e-07		mmu-miR-1903	0.241152	0.660479	0.448015	0.508479		ATF_01	VMYB_01	mmu-miR-322	CETS1P54_01		NGFIC_01	mmu-miR-301a	AP2ALPHA_01	mmu-miR-1929
mmu-miR-1899	0.639746	0.0383538	0.463141	0.0835809		mmu-miR-1899	0.734968	0.784163	0.924424	0.596427		SRF_01	mmu-miR-2861	SRF_Q4	mmu-miR-34a		mmu-miR-701	mmu-miR-24-1*	GFI1B_01	mmu-miR-193
mmu-miR-1900	0.694482	0.00694782	0.124151	0.93935		mmu-miR-1900	0.589654	0.13356	0.0925087	0.773253		BRCA_01	mmu-miR-450b-5p	NFE2_01	DEC_Q1		MafK_(ab50322)	mmu-miR-302b	mmu-miR-322	mmu-miR-193*
mmu-miR-1892	0.402389	0.0596456	0.00595614	0.036109		mmu-miR-1892	0.155586	0.38569	0.93198	0.182571		mmu-miR-3088	mmu-miR-1938	mmu-miR-322*	mmu-miR-1a		mmu-miR-32	mmu-miR-291a-3p	mmu-miR-3057-5p	mmu-miR-1930
mmu-miR-1906	0.102311	0.45808	0.00122957	1.86989e-05		mmu-miR-1906	0.844617	0.985635	0.25727	0.424665		EGR1_01	mmu-miR-582-3p	STAT5A_01	mmu-miR-19b		TBP	APOLYA_B	mmu-miR-670	mmu-miR-1931
mmu-miR-1896	0.0214995	0.0537539	0.000317854	8.10474e-06		mmu-miR-1896	0.733551	0.984129	0.0385008	0.146789		mmu-miR-669g	mmu-miR-484	mmu-miR-877*	mmu-miR-207		mmu-miR-10b	mmu-miR-693-3p	MOVOB_01	mmu-miR-1932
mmu-miR-1904	0.725354	0.0131968	7.74622e-08	5.1143e-05		mmu-miR-1904	0.612778	0.547145	0.497962	0.996729		NFMUE1_Q6	mmu-miR-302b*	DR4_Q2	mmu-miR-466h		PAX5_02	Repressed	KAP1	mmu-miR-1933-3p
mmu-miR-1898	1	0.0274239	0.00019684	0.0519657		mmu-miR-1898	0.511854	0.235836	0.621709	0.524585		mmu-miR-1907	mmu-miR-142-5p	FOXO4_01	ZBRK1_01		mmu-miR-7b	NFKB_Q6_01	mmu-miR-5118	mmu-miR-1933-5p
mmu-miR-1907	0.0575609	0.259865	1.51745e-07	1.5956e-06		mmu-miR-1907	0.200875	0.977342	0.0403949	0.704608		mmu-miR-2134	ZBTB7A_(SC-34508)	mmu-miR-1894-3p	mmu-miR-193b		mmu-miR-3084	ATF3	STAT1_03	mmu-miR-1934
mmu-miR-1894-5p	0.170142	0.129937	1.99227e-05	4.39552e-06		mmu-miR-1894-5p	0.787995	0.498715	0.745119	0.281585		mmu-miR-203	EVI1_03	mmu-miR-879	AR_03		mmu-miR-3064-5p	FOXJ2_01	HEN1_02	mmu-miR-1935
mmu-miR-1894-3p	0.037397	0.00191398	1.69485e-05	0.000114538		mmu-miR-1894-3p	0.471823	0.970701	0.718722	0.907907		mmu-miR-374*	OCT_C	GATA2_03	mmu-miR-693-3p		mmu-miR-743b-5p	RORA2_01	mmu-miR-5099	mmu-miR-1936
mmu-miR-1893	0.361455	0.483961	0.373356	1		mmu-miR-1893	0.431926	0.26536	0.719804	0.216483		VBP_01	mmu-miR-1186	mmu-miR-3098-3p	mmu-miR-3098-5p		PRDM1_(Val90)	NFKAPPAB50_01	mmu-miR-582-3p	mmu-miR-1937a
mmu-miR-1901	1	1	0.709894	1		mmu-miR-1901	0.827174	0.672498	0.120735	0.123334		FOXJ2_02	mmu-miR-491	mmu-miR-29a*	mmu-miR-3067		EGR1_01	AML1_Q6	mmu-miR-18a	mmu-miR-1937b
mmu-miR-1927	0.539161	0.0834011	0.00660605	1.53024e-05		mmu-miR-1927	0.88977	0.146	0.483065	0.400417		mmu-miR-28c	VMAF_01	RXRA	mmu-miR-496		mmu-miR-341	mmu-miR-543	mmu-miR-673-3p	mmu-miR-1937c
mmu-miR-1928	0.955484	0.0698314	0.00387367	0.000163638		mmu-miR-1928	0.830603	0.771252	0.409152	0.946		mmu-miR-28b	mmu-miR-684	EFC_Q6	GATA4_Q3		Oct-2	FOXD3_01	EVI1_02	mmu-miR-1938
mmu-miR-1929	0.0223385	0.0316176	0.000773662	0.000172539		mmu-miR-1929	0.360664	0.928904	0.399969	0.994167		USF_02	FOXM1_01	mmu-miR-654-5p	mmu-miR-3069-3p		SPZ1_01	mmu-miR-3100-3p	GFI1_Q6	mmu-miR-1939
mmu-miR-1930	0.0106073	0.03077	6.42727e-05	0.00172132		mmu-miR-1930	0.215134	0.929235	0.478729	0.863612		POU6F1_01	PAX_Q6	mmu-miR-1197	mmu-miR-3101		LXR_DR4_Q3	mmu-miR-378*	mmu-miR-186	mmu-miR-193b
mmu-miR-1931	0.088881	0.076885	0.0251815	0.00109302		mmu-miR-1931	0.424086	0.203083	0.718958	0.868288		mmu-miR-465c-5p	KAP1	mmu-miR-1894-5p	PU1_Q6		mmu-miR-3079-5p	mmu-miR-324-3p	mmu-miR-134	mmu-miR-194
mmu-miR-1932	1	0.69014	0.0935372	0.458925		mmu-miR-1932	0.457313	0.570205	0.0951381	0.281372		HNF1_01	Brg1	mmu-miR-130b	mmu-let-7d		AP1_Q6	mmu-miR-615-5p	SETDB1	mmu-miR-1940
mmu-miR-1933-5p	0.0618094	0.0444661	0.026026	0.00168276		mmu-miR-1933-5p	0.648622	0.872922	0.801067	0.739137		mmu-miR-449c	mmu-miR-1950	CIZ_01	HEN1_02		STAT5A_01	ERRA	SOX_Q6	mmu-miR-1941-3p
mmu-miR-1933-3p	0.290072	0.0476708	0.000350632	1.77358e-06		mmu-miR-1933-3p	0.970604	0.602452	0.258995	0.592538		mmu-miR-551b	mmu-miR-466l-5p	MYC_Q2	SRF_Q5_02		mmu-miR-568	HEB_Q6	ISRE_01	mmu-miR-1941-5p
mmu-miR-1934	0.0481378	0.0515226	2.66183e-06	0.00326311		mmu-miR-1934	0.494949	0.577954	0.191295	0.368749		ZEC_01	Sin3Ak-20	GR_Q6	mmu-miR-376b		CEBPGAMMA_Q6	MYCMAX_03	CP2_01	mmu-miR-1942
mmu-miR-1935	0.0772044	0.00112356	3.62218e-10	3.53889e-09		mmu-miR-1935	0.275085	0.901514	0.0207797	0.694733		AHR_Q5	mmu-miR-466i-5p	mmu-miR-128	ATF3_Q6		USF_01	NFY_Q6	mmu-miR-363-5p	mmu-miR-1943
mmu-miR-1936	0.821821	0.0430182	0.00140767	0.000487464		mmu-miR-1936	0.643271	0.234799	0.560361	0.65229		H3k79me2	mmu-miR-466l	CEBP_Q2_01	PR_Q2		mmu-miR-708	mmu-miR-465a-3p	COREBINDINGFACTOR_Q6	mmu-miR-1944
mmu-miR-1937a	0.283371	1	0.0677531	0.124285		mmu-miR-1937a	0.25666	0.728659	0.377946	0.13976		CEBP_Q3	LEF1_Q2_01	mmu-let-7c	BACH1_01		mmu-miR-376a	CEBP_01	BCLAF1_(M33-P5B11)	mmu-miR-1945
mmu-miR-1938	0.109387	0.00219655	0.094229	4.54314e-05		mmu-miR-1938	0.650559	0.326618	0.339199	0.725059		mmu-miR-466l	STAT5A_02	VMAF_01	mmu-miR-343		TST1_01	TST1_01	MEF2_02	mmu-miR-1946a
mmu-miR-1939	1	0.556738	0.0828668	0.0935596		mmu-miR-1939	0.154334	0.0984495	0.249093	0.664231		mmu-miR-1933-5p	mmu-miR-540-5p	mmu-miR-485	mmu-miR-93		mmu-miR-3058	mmu-miR-1892	mmu-miR-3473b	mmu-miR-1946b
mmu-miR-1940	0.0256156	0.2795	0.00016006	0.000368572		mmu-miR-1940	0.861748	0.350671	0.576549	0.978793		mmu-miR-3079-3p	mmu-miR-664	mmu-miR-5107	GATA2_01		E2_01	KROX_Q6	mmu-miR-302a*	mmu-miR-1947
mmu-miR-1941-5p	0.452518	0.0292151	0.00463372	0.00312263		mmu-miR-1941-5p	0.0484266	0.352879	0.309199	0.970275		PPARG_02	mmu-miR-182	mmu-miR-30a	mmu-miR-669e		MEF2_01	mmu-miR-3096b-3p	mmu-miR-100	mmu-miR-1948
mmu-miR-1941-3p	0.93116	0.221572	0.000671136	0.000132485		mmu-miR-1941-3p	0.887696	0.0443164	0.144235	0.379308		FOXP1_01	NKX22_01	AR_02	mmu-miR-485		LFA1_Q6	CTCF_(C-20)	Pbx3	mmu-miR-1949
mmu-miR-1942	0.130057	0.279117	3.20515e-08	9.24337e-05		mmu-miR-1942	0.354615	0.897756	0.13071	0.699428		mmu-miR-181a	TGIF_01	TAL1BETAITF2_01	mmu-miR-125b*		mmu-miR-544-3p	BAF155	mmu-miR-33	mmu-miR-195
mmu-miR-1943	0.133662	0.0490747	1.20996e-05	3.43104e-07		mmu-miR-1943	0.779286	0.10233	0.961172	0.121912		mmu-miR-654-3p	mmu-miR-148a*	mmu-miR-3474	mmu-miR-702		MEF2_Q6_01	BCLAF1_(M33-P5B11)	mmu-miR-1946b	mmu-miR-1950
mmu-miR-1944	0.000197226	0.385442	0.00631844	0.0522487		mmu-miR-1944	0.346382	0.511184	0.292256	0.508086		EGR3_01	mmu-miR-455	AP1_Q4_01	mmu-miR-3106		mmu-miR-1960	E2F1	mmu-miR-491	mmu-miR-1951
mmu-miR-1945	1	1	0.0796575	0.0234131		mmu-miR-1945	0.973849	0.952537	0.0321142	0.929981		NRSE_B	FOXO1_01	mmu-miR-466b-3p	CBF_02		mmu-miR-712*	H3k79me2	HSF1	mmu-miR-1952
mmu-miR-1306	0.143839	0.635044	0.146477	0.0470687		mmu-miR-1306	0.639213	0.413044	0.791932	0.909429		mmu-miR-873	FXR_IR1_Q6	mmu-miR-466c-3p	mmu-miR-34b-5p		mmu-miR-15a*	mmu-miR-882	TEL2_Q6	mmu-miR-1953
mmu-miR-1946a	0.537847	0.397797	0.00147418	0.00506067		mmu-miR-1946a	0.341996	0.734993	0.783028	0.738461		EVI1_01	mmu-miR-3078	mmu-miR-149	mmu-miR-216b		DBP_Q6	HDAC2_(SC-6296)	COUP_DR1_Q6	mmu-miR-1954
mmu-miR-1947	0.735706	0.660927	0.00127824	0.191372		mmu-miR-1947	0.32742	0.0198533	0.505594	0.00379228		mmu-miR-34a	mmu-miR-22*	GATA6_01	mmu-let-7a		mmu-miR-1-2-as	PAX6_Q2	mmu-miR-5102	mmu-miR-1955
mmu-miR-1937b	0.356358	0.477211	0.136838	0.563939		mmu-miR-1937b	0.842743	0.155605	0.106688	0.454808		mmu-miR-149	mmu-miR-343	mmu-miR-465c-5p	NRSF		mmu-miR-871-3p	CMAF_01	XFD1_01	mmu-miR-1955-3p
mmu-miR-1948	0.615	0.00876849	0.104585	0.171719		mmu-miR-1948	0.363248	0.309582	0.257056	0.701017		NGFIC_01	mmu-miR-93	GEN_INI2_B	mmu-miR-3068		mmu-miR-3078	mmu-miR-500	mmu-miR-469	mmu-miR-1955-5p
mmu-miR-1949	0.00686164	0.267429	5.01675e-07	0.000127628		mmu-miR-1949	0.860589	0.754298	0.165223	0.28906		mmu-miR-1895	mmu-miR-883b-5p	NKX25_01	mmu-miR-1982,1		EVI1_02	NMYC_01	OCT1_03	mmu-miR-1956
mmu-miR-1950	0.274047	0.00276131	0.00168939	4.72127e-07		mmu-miR-1950	0.155451	0.241205	0.200328	0.470621		mmu-miR-501-5p	mmu-miR-295	mmu-miR-137	mmu-miR-338-3p		mmu-miR-3070a	mmu-miR-10b	mmu-miR-2134	mmu-miR-1957
mmu-miR-669l	0.00618825	0.194186	0.0212342	0.0158969		mmu-miR-669l	0.700993	0.995867	0.69751	0.278558		XBP1_01	mmu-miR-17	mmu-miR-335-3p	COUP_DR1_Q6		mmu-miR-539-5p	PAX2_02	FAC1_01	mmu-miR-1958
mmu-miR-669m	0.120348	0.123158	0.00854971	0.000138514		mmu-miR-669m	0.662098	0.410397	0.466063	0.859954		ZBRK1_01	Znf143_(16618-1-AP)	mmu-miR-30d	mmu-miR-2136		SP3_Q3	mmu-miR-98	mmu-miR-1929	mmu-miR-1959
mmu-miR-669o	0.031898	0.58411	0.120851	0.0256112		mmu-miR-669o	0.593817	0.583624	0.126764	0.244337		mmu-miR-483*	mmu-miR-150	mmu-miR-1194	ERalpha_a		mmu-miR-1843-3p	mmu-miR-3085-5p	mmu-miR-449c	mmu-miR-1960
mmu-miR-1951	0.394632	0.350761	0.00134515	0.0131491		mmu-miR-1951	0.506731	0.875465	0.307732	0.675684		mmu-miR-335-5p	mmu-miR-145*	TFIII_Q6	VJUN_01		USF_Q6_01	mmu-miR-3059	mmu-miR-144	mmu-miR-1961
mmu-miR-1952	0.877463	0.894337	0.00317314	7.3087e-07		mmu-miR-1952	0.0248534	0.206131	0.906156	0.392306		mmu-miR-2135	STAT5A_01	AREB6_04	NCX_01		OCT1_02	mmu-miR-323-3p	mmu-miR-130a	mmu-miR-1962
mmu-miR-1953	0.194639	0.013377	0.000247772	2.49492e-07		mmu-miR-1953	0.566578	0.826566	0.726281	0.908906		ZF5_01	NFKAPPAB50_01	mmu-miR-188-5p	mmu-miR-3066		mmu-miR-1843-5p	VDR_Q6	mmu-miR-669f-3p	mmu-miR-1963
mmu-miR-1954	0.571379	0.0910675	0.00295694	2.71917e-05		mmu-miR-1954	0.695873	0.810992	0.373903	0.608073		mmu-miR-721	HNF1_Q6	mmu-miR-342-3p	HSF_Q6		mmu-miR-467b*	mmu-miR-876-5p	mmu-miR-466e-3p	mmu-miR-1964
mmu-miR-1955	1	0.0427454	0.00340391	0.094736		mmu-miR-1955	0.570105	0.28326	0.0811999	0.813828		mmu-miR-34b-5p	mmu-miR-21	AR_03	mmu-miR-1938		AP1_01	mmu-miR-701	mmu-miR-467f	mmu-miR-1964-3p
mmu-miR-669n	0.0865399	0.0378496	6.80741e-05	1.7549e-05		mmu-miR-669n	0.513444	0.233726	0.684964	0.14009		mmu-miR-449a	mmu-miR-874	mmu-miR-98	mmu-miR-680		mmu-miR-129-2-3p	mmu-miR-466k	mmu-miR-3112	mmu-miR-1964-5p
mmu-miR-1956	0.000330401	0.266376	1.37638e-11	0.00762203		mmu-miR-1956	0.580012	0.171785	0.112793	0.607213		mmu-miR-152	mmu-miR-466m-3p	mmu-miR-5134	CREBP1CJUN_01		mmu-miR-688	HNF4_Q6_02	HES1_Q2	mmu-miR-1965
mmu-miR-1937c	0.405847	0.544584	0.463374	0.274161		mmu-miR-1937c	0.197134	0.84186	0.318096	0.212714		mmu-miR-299*	mmu-miR-466o-3p	mmu-miR-132	mmu-miR-3473d		mmu-miR-322*	NFE2_01	mmu-miR-340-3p	mmu-miR-1966
mmu-miR-1957	0.452518	0.747049	0.0137749	8.15167e-05		mmu-miR-1957	0.901101	0.0836074	0.803281	0.73507		mmu-miR-34c*	mmu-miR-296-3p	mmu-miR-465a-5p	PBX_Q3		E2F_Q3_01	mmu-miR-133b	AP-2alpha	mmu-miR-1967
mmu-miR-1958	0.00113024	0.305027	9.89114e-08	1.68927e-07		mmu-miR-1958	0.913953	0.162441	0.941461	0.561071		TATA_C	CAAT_C	FOXP3_Q4	mmu-miR-3086-5p		SIRT6	mmu-miR-328	PPARA_02	mmu-miR-1968
mmu-miR-1959	0.0983431	0.00124283	0.0784884	0.0181804		mmu-miR-1959	0.0961384	0.354666	0.308733	0.1251		EBF	mmu-miR-2134	mmu-miR-5108	CETS1P54_03		EN1_01	NFY_C	mmu-miR-30d	mmu-miR-1969
mmu-miR-1960	0.0124108	0.00106022	0.0022017	0.447123		mmu-miR-1960	0.401983	0.281149	0.927294	0.254818		AP2ALPHA_03	TITF1_Q3	mmu-miR-203	CDX_Q5		TFIIA_Q6	mmu-miR-345-5p	RORA2_01	mmu-miR-196a
mmu-miR-1961	0.389564	0.224963	0.000167845	0.000139782		mmu-miR-1961	0.482307	0.736629	0.711919	0.384354		mmu-miR-505	mmu-miR-3093-3p	CBF_02	AR_Q6		mmu-miR-1839-3p	mmu-miR-186	mmu-miR-1928	mmu-miR-196a*
mmu-miR-1962	0.187178	0.214697	6.67363e-07	4.3846e-06		mmu-miR-1962	0.976239	0.665915	0.337108	0.842919		mmu-miR-3473b	EBF1_(C-8)	DEC_Q1	HAND1E47_01		mmu-miR-3083	GATA2_(CG2-96)	IK1_01	mmu-miR-196b
mmu-miR-1963	0.0768928	0.129346	0.00136519	0.452706		mmu-miR-1963	0.842859	0.206909	0.335822	0.767184		mmu-miR-3971	CEBPA_01	EVI1_02	NANOG_01		mmu-miR-465c-5p	mmu-miR-466i	mmu-miR-412-5p	mmu-miR-1970
mmu-miR-1964	0.50741	0.681273	0.0862807	0.19496		mmu-miR-1964	0.212424	0.100453	0.891195	0.160687		mmu-miR-324-5p	mmu-miR-3061-5p	HTF_01	mmu-miR-322		SREBP1_02	mmu-miR-669m	mmu-miR-22	mmu-miR-1971
mmu-miR-1965	0.146615	0.887732	0.0796846	9.9758e-07		mmu-miR-1965	0.544519	0.150737	0.986296	0.734443		mmu-miR-34c	mmu-miR-3074-2-3p	eGFP-GATA2	TATA_01		mmu-miR-191*	CEBP_Q3	HIF1_Q5	mmu-miR-1981
mmu-miR-1966	0.0414514	0.00517758	9.32092e-05	1.44244e-05		mmu-miR-1966	0.978883	0.0988379	0.14981	0.138503		E2_Q6	mmu-miR-194	mmu-miR-1190	mmu-miR-1904		CREBP1_01	mmu-miR-5124	mmu-miR-380-3p	mmu-miR-1982,1
mmu-miR-1967	0.0454219	0.0142384	0.479473	0.000724726		mmu-miR-1967	0.032887	0.209113	0.784272	0.887342		mmu-miR-488*	mmu-miR-301a	NRF2_Q4	SRF		mmu-miR-1964-3p	mmu-miR-1306	mmu-miR-135a*	mmu-miR-1982,2
mmu-miR-1968	0.465658	0.0674211	5.37447e-05	7.45714e-05		mmu-miR-1968	0.601004	0.935079	0.509528	0.646501		mmu-miR-297a	mmu-miR-708*	AFP1_Q6	mmu-miR-465c-5p		SIX5	Oct-2	AIRE_01	mmu-miR-1982*
mmu-miR-1969	0.00102627	0.0713906	0.000876938	0.00101784		mmu-miR-1969	0.886697	0.717595	0.858894	0.545448		mmu-miR-344g-3p	mmu-miR-452	mmu-miR-592	E2F1DP1_01		mmu-miR-1193-5p	AP2_Q3	HIC1_02	mmu-miR-1983
mmu-miR-1946b	0.77274	0.465165	0.0397394	0.000274722		mmu-miR-1946b	0.602123	0.251156	0.39523	0.351646		mmu-miR-465a-5p	E2F6	mmu-miR-710	Pbx3		mmu-miR-3092	MMEF2_Q6	mmu-miR-875-3p	mmu-miR-199a-3p
mmu-miR-1970	0.115986	0.06826	7.93698e-05	0.0352934		mmu-miR-1970	0.5783	0.697318	0.0492179	0.437267		mmu-miR-181b	mmu-miR-3470a	mmu-let-7g	TAL1BETAE47_01		mmu-miR-10a*	MYB_Q3	mmu-miR-1249	mmu-miR-199a-5p
mmu-miR-1274a	0.0958114	0.394135	0.0509858	0.321471		mmu-miR-1274a	0.600239	0.354563	0.188861	0.940969		mmu-miR-297c	mmu-miR-5118	MIF1_01	ETS_Q4		mmu-miR-329	MAZ_Q6	mmu-miR-467d	mmu-miR-199b
mmu-miR-1971	0.216915	0.0451738	2.22746e-06	1.69507e-07		mmu-miR-1971	0.773136	0.223743	0.0134232	0.582781		AP2_Q6	mmu-miR-698	mmu-miR-3967	NFE2_01		MOVOB_01	mmu-miR-465b-5p	CP2_02	mmu-miR-199b*
mmu-miR-1983	0.310451	0.337633	0.000147463	5.80592e-05		mmu-miR-1983	0.964426	0.528625	0.879471	0.966194		mmu-miR-3074-5p	PAX5-C20	FREAC4_01	mmu-miR-511-5p		mmu-miR-153	mmu-miR-340-3p	BEL1_B	mmu-miR-19a
mmu-miR-1839-5p	0.263425	0.269322	0.104356	0.0241922		mmu-miR-1839-5p	0.427819	0.763487	0.999236	0.172066		AP3_Q6	mmu-miR-410	AREB6_01	AR_02		mmu-miR-3970	mmu-miR-1264-3p	mmu-miR-707	mmu-miR-19a*
mmu-miR-1839-3p	0.257302	0.0964792	0.0160777	0.000247621		mmu-miR-1839-3p	0.417312	0.779305	0.645863	0.474734		ARNT_02	MYCMAX_01	PPARA_01	MTF1_Q4		mmu-miR-31	ZBTB7A_(SC-34508)	mmu-miR-455	mmu-miR-19b
mmu-miR-1981	0.164103	0.04379	6.10091e-06	1.16873e-07		mmu-miR-1981	0.458649	0.492048	0.216111	0.631246		mmu-miR-138*	mmu-miR-3059	mmu-miR-200b*	mmu-miR-205		mmu-miR-1931	TCF11_01	mmu-miR-3085-5p	mmu-miR-1a
mmu-miR-1982*	0.00618458	0.217492	0.00241361	0.00243726		mmu-miR-1982*	0.169648	0.000670046	0.336465	0.960688		SRY_02	GEN_INI2_B	NRSF_01	STRA13_01		mmu-miR-2132	mmu-miR-28*	IRF_Q6	mmu-miR-1b-3p
mmu-miR-1982,1	0.415099	0.0303048	0.137328	3.94575e-05		mmu-miR-1982,1	0.0525988	0.359943	0.83426	0.447327		mmu-miR-511-5p	STAT5B_01	AREB6_03	FOXO4_01		XFD2_01	TBP_Q6	H3k4me2	mmu-miR-1b-5p
mmu-miR-1982,2	0.513208	0.260019	0.00631844	0.00155507		mmu-miR-1982,2	0.917179	0.524965	0.902308	0.462946		mmu-miR-758	APOLYA_B	RFX1_02	PPARG_01		mmu-miR-202-5p	TBP	mmu-miR-182	mmu-miR-200a
mmu-miR-2132	1	0.566401	0.0898984	0.0267212		mmu-miR-2132	0.424089	0.99392	0.435033	0.823195		BCL11A	mmu-miR-338-5p	TCF11MAFG_01	TFIIA_Q6		SRF_Q4	GATA1_05	mmu-miR-720	mmu-miR-200a*
mmu-miR-2133	1	0.0232407	0.0583323	0.0282244		mmu-miR-2133	0.829734	0.657995	0.628696	0.598683		mmu-miR-1963	AR_01	AP1FJ_Q2	mmu-miR-455*		mmu-miR-1839-5p	PU,1	MafK_(ab50322)	mmu-miR-200b
mmu-miR-2134	0.0575624	0.00413221	0.106841	0.00531264		mmu-miR-2134	0.217595	0.121972	0.399364	0.29479		mmu-miR-1935	mmu-miR-105	mmu-miR-1193-3p	mmu-miR-3102		mmu-miR-361	E2F_Q2	FOXO4_02	mmu-miR-200b*
mmu-miR-2135	0.0686632	0.0380211	0.0774413	0.0604954		mmu-miR-2135	0.869439	0.868158	0.231651	0.917292		mmu-miR-3071	mmu-miR-1966	HNF4A	mmu-miR-1983		HNF4_Q6	CDXA_01	mmu-miR-450a	mmu-miR-200c
mmu-miR-2136	0.254407	0.0307218	0.00126068	4.05782e-05		mmu-miR-2136	0.0134058	0.463101	0.209297	0.731291		TBP	PAX3_B	mmu-let-7a	mmu-miR-467e*		NRSF_01	PTF1BETA_Q6	mmu-miR-467h	mmu-miR-200c*
mmu-miR-2137	1	1	1	1		mmu-miR-2137	0.152066	0.93009	0.354246	0.130537		mmu-miR-125a-3p	mmu-miR-133a	mmu-miR-664	mmu-miR-125a-3p		mmu-miR-3087	mmu-miR-99b*	NRF2_01	mmu-miR-201
mmu-miR-2138	0.138114	0.0280233	0.000601726	0.314588		mmu-miR-2138	0.649035	0.275386	0.666096	0.23019		FOXO3_01	mmu-miR-133b	mmu-miR-1186b	mmu-miR-29a		mmu-miR-1893	mmu-miR-200b	TCF4_Q5	mmu-miR-202-3p
mmu-miR-2139	0.447662	0.267429	0.00891762	0.00108635		mmu-miR-2139	0.979572	0.276372	0.967452	0.113893		CEBPB	OCT1_B	mmu-miR-802	mmu-miR-382		mmu-miR-3071	USF_C	AP1FJ_Q2	mmu-miR-202-5p
mmu-miR-2140	0.336605	0.0143329	0.0186942	0.112014		mmu-miR-2140	0.150672	0.64893	0.84007	0.509147		mmu-miR-5134	CEBPGAMMA_Q6	mmu-let-7b	mmu-miR-590-3p		mmu-miR-101c	LYF1_01	mmu-miR-3962	mmu-miR-203
mmu-miR-2141	0.110804	0.157678	0.00256627	6.17637e-06		mmu-miR-2141	0.813431	0.973422	0.32496	0.20706		mmu-miR-450a-3p	NFMUE1_Q6	mmu-miR-146b	OTX_Q1		mmu-miR-532-3p	NFMUE1_Q6	JunD	mmu-miR-203*
mmu-miR-2145	0.899178	0.0219288	0.00820851	0.268323		mmu-miR-2145	0.225076	0.912258	0.68823	0.330234		mmu-miR-380-5p	mmu-miR-3473	AIRE_01	P53_DECAMER_Q2		mmu-miR-122	NRF1_Q6	mmu-miR-467b*	mmu-miR-204
mmu-miR-2146	0.892086	0.0226506	3.88301e-06	0.00248688		mmu-miR-2146	0.874407	0.347431	0.32701	0.402346		CEBP_Q2_01	TCF11MAFG_01	mmu-miR-544	SF1_Q6		HNF1_Q6_01	mmu-miR-376c*	mmu-miR-202-5p	mmu-miR-205
mmu-miR-2182	0.406058	0.0143483	0.711012	0.963811		mmu-miR-2182	0.321994	0.36019	0.963687	0.428688		MYCMAX_01	mmu-miR-216b	mmu-miR-151-3p	PAX8_01		mmu-miR-466e-5p	mmu-miR-509-5p	mmu-miR-374c	mmu-miR-206
mmu-miR-2183	0.580795	0.0140537	0.0434401	1.76112e-06		mmu-miR-2183	0.188971	0.0203502	0.14823	0.429633		PAX4_04	mmu-miR-3082-5p	mmu-miR-143	FOXO4_02		mmu-miR-215	AREB6_03	mmu-miR-101a	mmu-miR-207
mmu-miR-432	0.185791	0.00881372	0.0152218	7.00134e-06		mmu-miR-432	0.796281	0.66877	0.590624	0.209182		mmu-miR-466f-3p	mmu-miR-3076-3p	mmu-miR-328	mmu-miR-1251		mmu-miR-186	mmu-miR-345-3p	mmu-miR-2132	mmu-miR-208a
mmu-miR-599	0.690911	0.0642058	0.000275594	0.000524219		mmu-miR-599	0.812604	0.541468	0.583577	0.9354		mmu-miR-484	mmu-miR-540-3p	mmu-miR-540-3p	mmu-miR-1b-5p		TBX5_01	mmu-miR-362-3p	SF1_Q6	mmu-miR-208a-3p
mmu-miR-767	0.032249	0.514327	0.038738	0.00558828		mmu-miR-767	0.455854	0.238474	0.664126	0.144057		mmu-miR-382	BRACH_01	mmu-miR-135a	mmu-miR-467f		CREB_02	mmu-miR-339-3p	mmu-miR-1186b	mmu-miR-208a-5p
mmu-miR-664	0.116277	0.00299128	4.41044e-05	2.93125e-05		mmu-miR-664	0.54197	0.562344	0.289129	0.502589		mmu-miR-466b-5p	CDPCR1_01	mmu-miR-301b	mmu-miR-466a-5p		TCF12	mmu-miR-331-5p	mmu-miR-147	mmu-miR-208b
mmu-miR-2861	0.452518	0.00217227	0.000659159	0.00896644		mmu-miR-2861	0.782614	0.095048	0.18463	0.609996		mmu-miR-466c-5p	mmu-miR-16*	mmu-miR-883b-5p	mmu-miR-466e-5p		GATA1_03	PAX1_B	mmu-let-7d	mmu-miR-20a
mmu-miR-3072*	0.727003	0.0834011	0.172402	1		mmu-miR-3072*	0.788375	0.468995	0.3298	0.296338		mmu-miR-339-5p	mmu-miR-29a*	mmu-miR-3089-3p	mmu-miR-425		GR_01	mmu-miR-592	mmu-miR-215	mmu-miR-20a*
mmu-miR-3072	0.146308	0.0157425	0.0153951	0.000588699		mmu-miR-3072	0.869695	0.0217897	0.514408	0.0493592		mmu-miR-130a	mmu-miR-1192	CP2_02	mmu-miR-484		TGIF_01	mmu-miR-466o-3p	AP2REP_01	mmu-miR-20b
mmu-miR-3470a	0.291161	0.00462315	8.40996e-08	3.37479e-06		mmu-miR-3470a	0.187846	0.989528	0.904847	0.443319		CBF_02	mmu-miR-539	mmu-miR-1a	mmu-miR-450b-3p		mmu-miR-491	mmu-miR-9*	mmu-miR-694	mmu-miR-20b*
mmu-miR-3470b	0.353166	0.0144023	0.00678702	0.000197032		mmu-miR-3470b	0.864028	0.825079	0.829124	0.0244725		mmu-miR-683	GRE_C	PR_Q2	mmu-miR-339-5p		mmu-miR-741	mmu-miR-466d-5p	mmu-miR-544-3p	mmu-miR-21
mmu-miR-3471	0.310636	0.14586	0.00058821	0.00559343		mmu-miR-3471	0.731609	0.183893	0.79296	0.249948		mmu-miR-181d	mmu-miR-188-3p	mmu-miR-467e	mmu-miR-879		HFH3_01	mmu-miR-344e	mmu-miR-881*	mmu-miR-21*
mmu-miR-3472	0.87427	0.0638551	0.0473772	0.00719297		mmu-miR-3472	0.933893	0.58101	0.237266	0.912066		mmu-miR-26b*	mmu-miR-200c*	mmu-miR-142-5p	STAT1_02		mmu-miR-501-3p	mmu-miR-471-5p	mmu-miR-500	mmu-miR-210
mmu-miR-1186b	0.0113794	0.148507	4.49245e-05	0.00203245		mmu-miR-1186b	0.334025	0.284077	0.437366	0.687588		PTF1BETA_Q6	mmu-miR-582-5p	mmu-miR-1968	mmu-miR-330*		mmu-miR-873	mmu-miR-297b-3p	mmu-miR-292-5p	mmu-miR-211
mmu-miR-3473	0.00896249	0.0054245	0.000256567	7.42717e-05		mmu-miR-3473	0.227099	0.927968	0.45722	0.537015		mmu-miR-761	mmu-miR-339-3p	mmu-miR-542-3p	E4BP4_01		GATA2_03	H4k20me1	mmu-miR-743b-5p	mmu-miR-212
mmu-miR-3474	0.00504595	0.170506	2.33805e-05	2.8393e-06		mmu-miR-3474	0.047211	0.813649	0.322601	0.142691		CDX2_Q5	mmu-miR-3083	mmu-miR-3473c	mmu-miR-3084		mmu-miR-452	mmu-miR-3964	mmu-miR-136*	mmu-miR-212-3p
mmu-miR-3082-5p	0.0433526	0.00552111	7.18859e-06	1.63989e-05		mmu-miR-3082-5p	0.0822774	0.931724	0.174395	0.0568754		HNF3_Q6_01	mmu-miR-214	mmu-miR-1b-3p	mmu-miR-710		mmu-miR-490-3p	eGFP-JunD	PEBP_Q6	mmu-miR-212-5p
mmu-miR-3473b	0.071899	0.0147401	1.27889e-05	1.85778e-05		mmu-miR-3473b	0.97986	0.733912	0.393126	0.396434		TEF_Q6	mmu-miR-469	mmu-miR-218-2*	mmu-miR-665		mmu-miR-463	HNF4_01	mmu-miR-871-3p	mmu-miR-2132
mmu-miR-3083	0.00604919	0.00601935	2.19027e-06	0.000287834		mmu-miR-3083	0.417518	0.78986	0.68575	0.187676		NFKB	eGFP-FOS	FOXO3_01	ZTA_Q2		mmu-miR-27a*	AP2GAMMA_01	mmu-miR-148a*	mmu-miR-2133
mmu-miR-466l-3p	0.295595	0.039382	3.60054e-07	4.9211e-08		mmu-miR-466l-3p	0.601853	0.656304	0.979989	0.765937		CLOX_01	mmu-miR-466g	mmu-miR-3057-3p	PPARA_02		TFE_Q6	mmu-miR-324-5p	mmu-miR-5121	mmu-miR-2134
mmu-miR-3098-5p	0.800974	0.185476	0.0371959	3.29689e-05		mmu-miR-3098-5p	0.947225	0.610179	0.33522	0.0967748		mmu-miR-669n	mmu-miR-207	mmu-miR-881	mmu-miR-98		mmu-miR-5134	ARP1_01	MYCMAX_01	mmu-miR-2135
mmu-miR-125b-2-3p	0.952504	0.018902	9.80267e-08	5.53515e-08		mmu-miR-125b-2-3p	0.697859	0.993583	0.0244138	0.782192		HIC1_02	mmu-miR-335-5p	TBX5_02	NKX25_01		mmu-miR-351	NKX25_01	mmu-miR-466g	mmu-miR-2136
mmu-miR-5101	0.451093	0.0419525	1.06428e-07	7.04291e-07		mmu-miR-5101	0.753685	0.0638987	0.15679	0.0431403		mmu-miR-582-3p	mmu-miR-760-3p	eGFP-FOS	mmu-miR-378		OCT1_Q6	STAT5A_04	mmu-miR-27a	mmu-miR-2137
mmu-miR-3100-5p	0.268724	0.114503	0.000214829	2.72565e-06		mmu-miR-3100-5p	0.199111	0.959017	0.703113	0.0285298		mmu-miR-338-3p	mmu-miR-344f-3p	OCT4_02	mmu-miR-3061-3p		NRF2_Q4	mmu-miR-212-3p	mmu-miR-1903	mmu-miR-2138
mmu-miR-129-1-3p	0.563336	0.0421435	0.204389	0.000116423		mmu-miR-129-1-3p	0.167205	0.0662899	0.314795	0.0050745		mmu-miR-677	mmu-miR-721	mmu-miR-880	mmu-miR-3473		mmu-miR-377	GFI1_Q6	mmu-miR-137	mmu-miR-2139
mmu-miR-129-2-3p	0.563336	0.0421435	0.204389	0.000116423		mmu-miR-129-2-3p	0.411458	0.66478	0.146897	0.657992		GLI_Q2	mmu-miR-106a	mmu-miR-1955-3p	GATA3_01		mmu-miR-127	WHIP	mmu-miR-466f	mmu-miR-214
mmu-miR-466i-3p	0.864456	0.2443	1.94469e-06	2.33108e-07		mmu-miR-466i-3p	0.637543	0.783324	0.0730457	0.810041		mmu-miR-204	Mxi1_(bHLH)	mmu-miR-3071	mmu-miR-26b		ETS_Q6	EGR_Q6	IRF4_(M-17)	mmu-miR-214*
mmu-miR-5107	0.0905535	0.110833	2.17858e-05	2.15751e-05		mmu-miR-5107	0.245864	0.459406	0.599104	0.488864		mmu-miR-5106	CDXA_02	mmu-miR-574-5p	mmu-miR-1968		mmu-miR-145	mmu-miR-5120	mmu-miR-20a	mmu-miR-2140
mmu-miR-3064-5p	0.00663901	0.165923	1.42312e-05	2.03538e-07		mmu-miR-3064-5p	0.387153	0.79759	0.933687	0.333045		mmu-miR-1903	MAX_01	FOXP1_01	TAL1_Q6		Ini1	mmu-miR-181c	mmu-miR-154*	mmu-miR-2141
mmu-miR-3085-3p	0.00663901	0.165923	1.42312e-05	2.03538e-07		mmu-miR-3085-3p	0.575284	0.475345	0.367053	0.801754		mmu-miR-211	mmu-miR-20b	FOXJ2_01	E2_01		mmu-miR-3107	CHD2_(N-1250)	mmu-miR-92a*	mmu-miR-2145
mmu-miR-669o-5p	0.0108269	0.40269	0.26494	0.011311		mmu-miR-669o-5p	0.835723	0.347183	0.836883	0.512034		mmu-miR-871-3p	mmu-miR-1900	PAX6_01	mmu-miR-32		mmu-miR-302b	AP-2gamma	DELTAEF1_01	mmu-miR-2146
mmu-miR-3090	0.138449	0.0171498	0.0149058	0.00119259		mmu-miR-3090	0.652334	0.983988	0.830547	0.999247		mmu-miR-423-5p	mmu-miR-5129	mmu-miR-22*	Nrf1		AP2ALPHA_01	LUN1_01	SIRT6	mmu-miR-215
mmu-miR-378b	0.820637	0.216174	0.29081	2.31129e-08		mmu-miR-378b	0.362513	0.267073	0.791866	0.73956		mmu-miR-1931	mmu-miR-1	mmu-miR-19a	LXR_DR4_Q3		mmu-miR-767	ELF1_(SC-631)	mmu-miR-106b*	mmu-miR-216a
mmu-miR-1a	0.786699	0.00111573	5.14717e-05	3.1594e-05		mmu-miR-1a	0.783315	0.635177	0.899026	0.0659409		CHX10_01	RP58_01	mmu-miR-1930	mmu-miR-668		mmu-miR-669m-3p	mmu-miR-23b	BAF170	mmu-miR-216b
mmu-miR-505-3p	0.0429451	0.320662	0.363927	5.795e-07		mmu-miR-505-3p	0.555782	0.519874	0.194356	0.71498		mmu-miR-466q	GCM_Q2	HFH8_01	mmu-miR-1957		mmu-miR-713	H3k4me2	mmu-miR-483*	mmu-miR-217
mmu-miR-3076-5p	0.794778	0.375192	0.00238559	0.0214988		mmu-miR-3076-5p	0.320629	0.754539	0.457065	0.939561		Egr-1	CEBPDELTA_Q6	mmu-miR-3104-3p	mmu-miR-20b		GATA2_(CG2-96)	mmu-miR-195	mmu-miR-503	mmu-miR-218
mmu-miR-760-3p	0.497667	0.00675824	3.5263e-07	6.71365e-06		mmu-miR-760-3p	0.127947	0.74724	0.0173003	0.194875		FAC1_01	mmu-miR-3109	mmu-miR-1902	mmu-let-7i		mmu-miR-1932	mmu-miR-3079-5p	mmu-miR-363	mmu-miR-218-1*
mmu-miR-3061-3p	0.221847	0.229731	0.150773	7.33837e-05		mmu-miR-3061-3p	0.546989	0.962649	0.268421	0.178458		mmu-miR-669h-5p	HOXA4_Q2	MEIS1_01	VMAF_01		mmu-miR-185	PPARA_02	HNF4_01_B	mmu-miR-218-2*
mmu-miR-3964	0.168138	0.154185	0.740519	0.00225241		mmu-miR-3964	0.871943	0.436153	0.866825	0.401604		mmu-miR-19a	mmu-miR-299	mmu-miR-669n	STAT6_02		mmu-miR-1981	GATA3_(SC-268)	mmu-miR-3076-5p	mmu-miR-2182
mmu-miR-3095-5p	0.494587	0.164545	0.00297039	0.000436797		mmu-miR-3095-5p	0.746334	0.124253	0.688418	0.78885		mmu-miR-5107	TAF7_(SQ-8)	GCNF_01	CEBPB_02		KAP1	mmu-miR-20a	mmu-miR-3473	mmu-miR-2183
mmu-miR-3089-5p	0.328656	0.252336	2.98327e-07	0.00203245		mmu-miR-3089-5p	0.620162	0.800437	0.658469	0.946904		MYCMAX_B	mmu-miR-3091-3p	TATA_C	mmu-miR-5097		mmu-miR-3069-3p	FXR_Q3	CAAT_01	mmu-miR-219
mmu-miR-344f-3p	0.304922	0.00677567	0.0982177	0.0201196		mmu-miR-344f-3p	0.671941	0.868817	0.627935	0.637449		mmu-miR-671-5p	mmu-miR-148a	PAX8_01	mmu-let-7g		mmu-miR-383	mmu-miR-27a*	SOX9_B1	mmu-miR-219-3p
mmu-miR-374c	0.77379	0.619235	0.000688379	0.000333687		mmu-miR-374c	0.752315	0.971001	0.434253	0.907144		AIRE_01	mmu-miR-212-5p	mmu-miR-466l-5p	FOXP3_Q4		mmu-miR-330	mmu-miR-1902	FOXO1_02	mmu-miR-219-5p
mmu-miR-5106	0.0873472	0.0449156	0.000126908	5.14755e-07		mmu-miR-5106	0.241903	0.920373	0.0820595	0.0579303		mmu-miR-125b*	mmu-miR-3082-3p	mmu-miR-3572	mmu-miR-449a		ELK4	mmu-miR-466d-3p	mmu-miR-695	mmu-miR-22
mmu-miR-3073-5p	0.190856	0.0297833	0.00104141	2.11103e-05		mmu-miR-3073-5p	0.683099	0.291814	0.989103	0.748696		mmu-miR-463	mmu-miR-129-5p	RBPJK_01	mmu-miR-466k		mmu-miR-449b	mmu-miR-134	mmu-miR-344c	mmu-miR-22*
mmu-miR-3075	0.277626	0.00198054	0.00111601	0.00192228		mmu-miR-3075	0.0888191	0.568055	0.481941	0.249576		mmu-miR-190b	mmu-miR-297a	mmu-miR-345-5p	mmu-miR-466l-5p		mmu-miR-5115	mmu-miR-135b	mmu-miR-208a-5p	mmu-miR-220
mmu-miR-1955-5p	0.0541764	0.0596456	0.00305624	0.00207431		mmu-miR-1955-5p	0.502526	0.362451	0.621358	0.514522		NKX22_01	mmu-miR-199b*	mmu-miR-770-3p	GLI_Q2		MZF1_01	BHLHE40	CTCF	mmu-miR-221
mmu-miR-5102	0.184574	0.295096	1.35164e-05	3.87818e-06		mmu-miR-5102	0.242108	0.871738	0.396926	0.089683		mmu-miR-297b-3p	STAT1	mmu-miR-497	mmu-miR-5114		mmu-miR-9*	HNF1_Q6_01	mmu-miR-710	mmu-miR-222
mmu-miR-3078	0.0488964	0.00326664	0.00230192	0.00163208		mmu-miR-3078	0.405583	0.0573021	0.637283	0.398833		mmu-miR-3473c	CAP_01	ATF3	mmu-miR-466i-5p		mmu-miR-697	YY1_Q6	mmu-miR-28b	mmu-miR-223
mmu-miR-5112	0.53341	0.686505	0.000266931	0.000859137		mmu-miR-5112	0.150645	0.796195	0.75642	0.343113		mmu-miR-590-5p	mmu-miR-770-3p	SIRT6	mmu-miR-151-3p		eGFP-JunB	mmu-miR-466m-5p	CREBATF_Q6	mmu-miR-224
mmu-miR-344g-5p	0.565874	0.325179	0.0986142	0.000121726		mmu-miR-344g-5p	0.930805	0.0856559	0.610059	0.732823		mmu-miR-377	mmu-miR-344e	mmu-let-7f	mmu-miR-465b-5p		mmu-miR-1186	ZIC3_01	mmu-miR-669a-3-3p	mmu-miR-23a
mmu-miR-3102	0.161248	0.48212	0.00658582	5.8024e-05		mmu-miR-3102	0.292284	0.975025	0.51465	0.0845891		mmu-miR-295*	mmu-miR-344d	mmu-let-7d	mmu-miR-1942		TAF1	eGFP-NR4A1	SP1_Q6	mmu-miR-23b
mmu-miR-5110	0.0460365	0.0401295	8.14509e-05	0.00046768		mmu-miR-5110	0.0239546	0.625761	0.552837	0.42932		mmu-miR-875-5p	mmu-miR-758	mmu-let-7i	mmu-miR-682		S8_01	mmu-miR-5107	mmu-miR-669m	mmu-miR-24
mmu-miR-3969	0.184622	0.0945303	0.0112821	0.000274722		mmu-miR-3969	0.759562	0.465522	0.595519	0.951404		mmu-miR-511	MEF2_02	mmu-miR-434-3p	mmu-miR-511-3p		E2F1_Q3	PAX8_B	HSF1_01	mmu-miR-24-1*
mmu-miR-1264-3p	0.400954	0.0335281	3.02249e-08	6.34407e-07		mmu-miR-1264-3p	0.195381	0.417436	0.141731	0.585922		mmu-miR-467g	mmu-miR-124*	mmu-miR-683	GR_01		FOXA1_(C-20)	mmu-miR-485*	AP2GAMMA_01	mmu-miR-24-2*
mmu-miR-5125	0.132761	0.000956066	2.15398e-07	4.78187e-06		mmu-miR-5125	0.585211	0.512745	0.111556	0.140251		NFAT_Q6	mmu-miR-199a-5p	mmu-miR-1970	MYB_Q3		TAXCREB_02	mmu-miR-744	mmu-miR-200b*	mmu-miR-25
mmu-miR-3064-3p	0.121181	0.0745181	0.00282922	1.11511e-05		mmu-miR-3064-3p	0.797976	0.631099	0.912509	0.575693		mmu-miR-1274a	PR_Q2	mmu-miR-5110	mmu-miR-669h-5p		mmu-miR-455*	mmu-miR-32	FOXJ2_01	mmu-miR-26a
mmu-miR-3092	0.392558	0.130567	0.000269955	9.84527e-07		mmu-miR-3092	0.421046	0.714157	0.00133921	0.220191		NRSF_Q4	GEN_INI_B	mmu-miR-293*	mmu-miR-10b		mmu-miR-106b*	EBOX_Q6_01	MYCMAX_B	mmu-miR-26b
mmu-miR-511-5p	0.0768928	0.00178433	0.00165717	5.33149e-05		mmu-miR-511-5p	0.751925	0.574882	0.638646	0.652211		mmu-miR-466a-3p	eGFP-JunD	mmu-miR-467a	STAT1		NKX3A_01	mmu-miR-181a	mmu-miR-374	mmu-miR-26b*
mmu-miR-3105-3p	0.218977	0.0763001	2.14365e-06	0.000151674		mmu-miR-3105-3p	0.177537	0.86032	0.486892	0.859995		mmu-miR-466e-3p	mmu-miR-1948	mmu-miR-490-3p	HNF4_Q6		mmu-miR-302b*	mmu-miR-343	MAZR_01	mmu-miR-27a
mmu-miR-208a-5p	0.743788	0.0325061	0.000483392	0.00277852		mmu-miR-208a-5p	0.868047	0.773124	0.462077	0.18123		mmu-let-7f*	mmu-miR-432	mmu-miR-135b	mmu-miR-3088		HOXA3_01	mmu-miR-2136	SREBP2	mmu-miR-27a*
mmu-miR-5097	0.331751	0.166917	1.13524e-05	8.5679e-05		mmu-miR-5097	0.807158	0.470338	0.635902	0.892467		mmu-miR-3094	NERF_Q2	mmu-miR-3062	SRY_01		mmu-miR-1894-3p	TEF_Q6	mmu-miR-466h-3p	mmu-miR-27b
mmu-miR-669m-3p	0.624079	0.144446	0.0365301	1.00207e-06		mmu-miR-669m-3p	0.455861	0.748322	0.254177	0.760024		mmu-miR-295	mmu-miR-532-5p	NF1_Q6_01	mmu-miR-34c		mmu-miR-3091-3p	Pbx3	mmu-miR-683	mmu-miR-27b*
mmu-miR-1264-5p	0.364253	0.0187636	0.000842624	0.0405765		mmu-miR-1264-5p	0.677335	0.657504	0.53872	0.552207		mmu-miR-451	mmu-miR-302d	mmu-miR-19b	GATA_Q6		mmu-let-7c-2*	mmu-miR-3969	mmu-miR-3086-5p	mmu-miR-28
mmu-miR-539-3p	0.915153	0.126241	0.0102568	9.62545e-06		mmu-miR-539-3p	0.765666	0.477625	0.593139	0.843455		CHOP_01	HSF1_01	GFI1_01	mmu-miR-450b-5p		E2F_Q3	COUP_DR1_Q6	mmu-miR-3070a	mmu-miR-28*
mmu-miR-669f-3p	0.336799	0.0411636	0.0551988	1.30083e-05		mmu-miR-669f-3p	0.313278	0.601293	0.403062	0.629962		mmu-miR-690	HOXA7_01	mmu-miR-134	mmu-miR-19a		CHD2_(N-1250)	SP1_Q4_01	mmu-miR-129-5p	mmu-miR-2861
mmu-miR-3106	0.29151	0.436678	0.0027251	3.79161e-05		mmu-miR-3106	0.761259	0.208021	0.789636	0.0408912		mmu-miR-331-5p	mmu-miR-1199	LPOLYA_B	HNF4_Q6_02		OCT1_05	mmu-miR-1193-3p	SUZ12	mmu-miR-28b
mmu-miR-3062	0.00102627	0.0544805	8.29767e-05	0.00362954		mmu-miR-3062	0.950353	0.279741	0.644607	0.657443		mmu-miR-1959	CEBPB_01	NCX_01	mmu-miR-206		mmu-miR-494	mmu-miR-376c	mmu-miR-1930	mmu-miR-28c
mmu-miR-3105-5p	0.291161	0.0117818	0.000184446	0.00487993		mmu-miR-3105-5p	0.135675	0.279105	0.960043	0.707067		mmu-miR-327	mmu-miR-130a	PAX3_B	mmu-miR-345-5p		mmu-miR-467e	mmu-miR-3072*	mmu-miR-1843-3p	mmu-miR-290-3p
mmu-miR-5133	0.0101109	0.546887	2.49951e-06	0.000358465		mmu-miR-5133	0.747047	0.724459	0.265919	0.979696		mmu-miR-505-5p	IRF1	CETS1P54_02	mmu-miR-10a		MAZ_Q6	mmu-miR-3099	TAF1	mmu-miR-290-5p
mmu-miR-5129	0.0481451	0.00701491	0.00219832	0.000322491		mmu-miR-5129	0.59002	0.965473	0.0348913	0.261713		mmu-miR-3066	mmu-miR-1897-5p	mmu-miR-297a*	mmu-miR-292-5p		CDX2_Q5	mmu-miR-675-3p	mmu-miR-3075	mmu-miR-291a-3p
mmu-miR-5104	0.189408	0.0143483	0.0371959	0.000742067		mmu-miR-5104	0.688888	0.593482	0.931001	0.633644		mmu-miR-1190	HOX13_01	mmu-miR-297c*	TCF11MAFG_01		mmu-miR-450a-5p	mmu-miR-5097	MZF1_01	mmu-miR-291a-5p
mmu-miR-344e	0.736922	0.00803057	0.00483668	0.000110101		mmu-miR-344e	0.180789	0.434202	0.0774092	0.0749709		mmu-miR-547	PLZF_02	GTF2B	GATA1_01		PAX5_01	BAF170	mmu-miR-872*	mmu-miR-291b-3p
mmu-miR-344d	0.736922	0.00803057	0.00483668	0.000110101		mmu-miR-344d	0.0543905	0.980198	0.264908	0.171287		GATA-2	mmu-miR-1187	NFAT_Q4_01	mmu-miR-290-5p		BLIMP1_Q6	PLZF_02	mmu-miR-743b-3p	mmu-miR-291b-5p
mmu-miR-669f-5p	0.168937	0.410896	0.0753148	0.012146		mmu-miR-669f-5p	0.129998	0.496287	0.601831	0.615749		mmu-miR-5108	mmu-miR-5127	mmu-miR-1966	mmu-miR-224		P300_01	E2F1_Q4_01	mmu-miR-1927	mmu-miR-292-3p
mmu-miR-669p	0.168937	0.410896	0.0753148	0.012146		mmu-miR-669p	0.739752	0.0889644	0.654383	0.880511		mmu-miR-541	CLOX_01	mmu-miR-297b-5p	mmu-miR-465a-5p		mmu-miR-1961	RFX1_02	mmu-miR-759	mmu-miR-292-5p
mmu-miR-669a-5p	0.168937	0.410896	0.0753148	0.012146		mmu-miR-669a-5p	0.502876	0.792971	0.530498	0.237193		E2F_Q2	mmu-miR-764-5p	mmu-miR-376c*	HMGIY_Q3		mmu-miR-881	SRF_C	mmu-let-7f	mmu-miR-293
mmu-miR-3098-3p	0.839381	0.0518168	1.74454e-05	4.40032e-06		mmu-miR-3098-3p	0.656409	0.156058	0.526434	0.270611		mmu-miR-190	HELIOSA_02	mmu-miR-465a-3p	mmu-miR-344e		mmu-miR-192	mmu-miR-151-3p	mmu-miR-101c	mmu-miR-293*
mmu-miR-363-3p	0.828867	0.515299	0.0972751	0.000498695		mmu-miR-363-3p	0.570061	0.943409	0.791218	0.758429		CREBP1_Q2	mmu-miR-106b	mmu-miR-465b-3p	mmu-miR-344d		GEN_INI_B	mmu-miR-1	E2_Q6	mmu-miR-294
mmu-miR-219-5p	0.0481378	0.454397	0.00058821	0.000528049		mmu-miR-219-5p	0.959139	0.958649	0.172938	0.649256		mmu-miR-31	CREB_Q2_01	mmu-miR-465c-3p	mmu-miR-130b*		mmu-miR-129-5p	mmu-miR-3085-3p	mmu-miR-3105-3p	mmu-miR-294*
mmu-miR-3086-5p	0.927975	0.0163859	0.0022729	4.78359e-05		mmu-miR-3086-5p	0.0755009	0.811041	0.476506	0.0731523		mmu-miR-1906	mmu-miR-134	LEF1_Q2_01	mmu-miR-9*		mmu-miR-23b	mmu-miR-1249	Pol2	mmu-miR-295
mmu-miR-5116	0.107112	0.0168066	0.00055884	0.000162165		mmu-miR-5116	0.139508	0.493328	0.317499	0.373135		mmu-let-7a*	mmu-miR-1955-3p	mmu-miR-713	mmu-miR-1894-3p		BCLAF1_(M33-P5B11)	RFX_Q6	HFH1_01	mmu-miR-295*
mmu-miR-3060	0.408754	0.0424201	0.00367585	1.30095e-05		mmu-miR-3060	0.353482	0.913896	0.226316	0.684035		mmu-let-7c-2*	POLY_C	mmu-miR-105	mmu-miR-3074-5p		mmu-miR-5136	HEN1_01	CBF_02	mmu-miR-296-3p
mmu-miR-466m-3p	0.298795	0.00393425	6.16636e-06	1.40564e-05		mmu-miR-466m-3p	0.658489	0.534525	0.18532	0.678358		CTCF_(C-20)	mmu-miR-3096b-3p	CP2_01	mmu-miR-3091-5p		mmu-miR-679	mmu-miR-539-3p	SMAD_Q6_01	mmu-miR-296-5p
mmu-miR-466o-3p	0.298795	0.00393425	6.16636e-06	1.40564e-05		mmu-miR-466o-3p	0.310405	0.431613	0.231589	0.342601		mmu-miR-20b*	mmu-miR-28	mmu-miR-3966	mmu-miR-199a-5p		mmu-let-7g	mmu-miR-204	SRY_02	mmu-miR-297a
mmu-miR-3473d	0.40187	0.69419	4.63302e-06	4.69657e-05		mmu-miR-3473d	0.742219	0.101124	0.87686	0.799176		mmu-miR-874	mmu-miR-3105-5p	mmu-miR-532-5p	mmu-miR-592		E2F_Q4	MAF_Q6	DEAF1_01	mmu-miR-297a*
mmu-miR-5121	0.0154646	0.0020112	0.00252914	0.00580749		mmu-miR-5121	0.538541	0.210063	0.444017	0.0462692		mmu-miR-301b	mmu-let-7i*	MEF2C_(SC-13268)	mmu-miR-449c		ATF3	mmu-miR-466n-5p	mmu-miR-452	mmu-miR-297b-3p
mmu-miR-5114	0.0204205	0.16124	8.25501e-06	8.9927e-05		mmu-miR-5114	0.053087	0.896872	0.707495	0.587396		mmu-miR-219	mmu-miR-30c-1*	mmu-miR-3069-5p	mmu-miR-129-1-3p		mmu-miR-668	MYOGNF1_01	mmu-miR-3095-3p	mmu-miR-297b-5p
mmu-miR-3096b-5p	0.0536232	0.632632	0.0261371	8.03286e-07		mmu-miR-3096b-5p	0.250767	0.567332	0.719249	0.413249		CREBP1CJUN_01	mmu-miR-130b	AP2ALPHA_03	mmu-miR-129-2-3p		mmu-miR-208b	mmu-miR-675-5p	WT1_Q6	mmu-miR-297c
mmu-miR-3096-5p	0.0121073	0.0143455	0.0121548	0.000477423		mmu-miR-3096-5p	0.140237	0.523944	0.909322	0.786284		mmu-miR-544-5p	OCT_Q6	mmu-miR-22	PAX8_B		PAX4_02	MafK_(ab50322)	HNF1_01	mmu-miR-297c*
mmu-miR-3109	0.194631	0.00722063	0.00235296	0.00431484		mmu-miR-3109	0.324189	0.882144	0.747367	0.0548635		mmu-miR-302d	PIT1_Q6	IRF1_Q6	MEF3_B		mmu-miR-342-5p	mmu-miR-541	mmu-miR-200b	mmu-miR-298
mmu-miR-760-5p	0.202685	0.00204611	0.00113734	0.00251917		mmu-miR-760-5p	0.270734	0.491437	0.679954	0.674204		POU3F2_01	PAX1_B	mmu-miR-5098	mmu-miR-491		mmu-miR-181a-1*	mmu-miR-574-3p	NFAT_Q4_01	mmu-miR-299
mmu-miR-471-3p	0.121454	0.0232317	0.00885817	2.67268e-05		mmu-miR-471-3p	0.670922	0.630105	0.961962	0.841595		mmu-miR-3069-5p	mmu-miR-669h-5p	SRF_Q6	mmu-miR-344g-5p		TBX5_02	CBF_02	MEF2C_(SC-13268)	mmu-miR-299*
mmu-miR-5134	0.0782758	0.000328408	3.08706e-05	0.000302639		mmu-miR-5134	0.450451	0.534563	0.745448	0.283946		PBX1_02	mmu-miR-873	ZBRK1_01	NFKB_C		ER_Q6	RBPJK_Q4	CtBP2	mmu-miR-29a
mmu-miR-3091-3p	0.601473	0.00739087	0.00126568	0.00562153		mmu-miR-3091-3p	0.474765	0.906244	0.272102	0.798173		mmu-miR-5116	mmu-miR-23b	HMGIY_Q3	AP1_Q2_01		mmu-miR-496	PAX5_01	EFC_Q6	mmu-miR-29a*
mmu-miR-1251	0.163569	0.0764856	0.00691965	6.14032e-05		mmu-miR-1251	0.703368	0.682412	0.736875	0.735053		HMEF2_Q6	mmu-miR-431	mmu-miR-31	mmu-miR-5108		ERR1_Q2	mmu-miR-677	mmu-miR-338-5p	mmu-miR-29b
mmu-miR-3059	0.143559	0.00487348	0.169532	0.00136684		mmu-miR-3059	0.98496	0.398452	0.539445	0.837132		mmu-miR-1188	PEA3_Q6	NKX3A_01	mmu-miR-499		HNF4_DR1_Q3	T3R_Q6	LMO2COM_02	mmu-miR-29b*
mmu-miR-539-5p	0.116762	0.320576	4.54928e-07	4.07331e-07		mmu-miR-539-5p	0.406371	0.63883	0.858581	0.289526		mmu-miR-1199	mmu-miR-22	HNF3_Q6	mmu-miR-574-5p		CHX10_01	COMP1_01	mmu-miR-466h-5p	mmu-miR-29c
mmu-miR-871-5p	0.329371	0.253261	0.00541523	2.64735e-10		mmu-miR-871-5p	0.258382	0.316083	0.122581	0.763303		mmu-miR-218-1*	mmu-miR-1196	mmu-miR-344b	mmu-miR-467b*		mmu-miR-466q	TBX5_Q5	mmu-miR-181a-1*	mmu-miR-29c*
mmu-miR-3086-3p	0.149867	0.000448622	0.353938	0.000647206		mmu-miR-3086-3p	0.127929	0.627751	0.58973	0.381748		CTCF_(SC-5916)	mmu-miR-665	mmu-miR-467h	mmu-miR-667		FXR_IR1_Q6	POU5F1_(SC-9081)	mmu-miR-3968	mmu-miR-300
mmu-miR-3087	0.0273411	0.480747	0.00155712	0.000153596		mmu-miR-3087	0.431784	0.569697	0.633837	0.984635		mmu-miR-450b-5p	mmu-miR-679-3p	mmu-miR-470	mmu-miR-1949		Repressed	mmu-miR-532-5p	mmu-miR-295*	mmu-miR-300*
mmu-miR-5098	0.198973	0.0650672	0.00011552	2.669e-07		mmu-miR-5098	0.929064	0.953294	0.970153	0.937472		mmu-miR-1938	mmu-miR-590-5p	mmu-miR-5106	mmu-miR-3097-3p		ATATA_B	mmu-miR-5100	mmu-miR-466q	mmu-miR-301a
mmu-miR-679-5p	0.0203905	0.0327693	0.00481849	1.36503e-06		mmu-miR-679-5p	0.838697	0.702357	0.501815	0.920589		mmu-miR-302b	mmu-miR-216a	mmu-miR-1843-3p	CREB_01		XFD1_01	Active_Promoter	RREB1_01	mmu-miR-301b
mmu-miR-490-5p	0.295595	0.218683	0.0120152	0.00200116		mmu-miR-490-5p	0.279006	0.354482	0.795867	0.94385		mmu-miR-320	mmu-miR-1904	BEL1_B	mmu-miR-1941-3p		mmu-miR-1934	mmu-miR-760-5p	LUN1_01	mmu-miR-302a
mmu-miR-871-3p	0.0882712	0.359502	0.00877734	0.0235106		mmu-miR-871-3p	0.40486	0.988269	0.443867	0.0101489		mmu-miR-301a	AP1_C	mmu-miR-3074-5p	mmu-miR-5118		mmu-miR-335-5p	E2F1DP1_01	mmu-miR-1198-5p	mmu-miR-302a*
mmu-miR-3101	0.000460341	0.669394	0.00880564	3.34625e-05		mmu-miR-3101	0.0788744	0.643209	0.199774	0.383912		mmu-miR-2141	mmu-miR-27a	mmu-miR-677	NFKAPPAB50_01		USF_C	HMGIY_Q6	mmu-miR-181a-2*	mmu-miR-302b
mmu-miR-3096b-3p	0.49873	0.0114409	0.00129162	0.00119573		mmu-miR-3096b-3p	0.320531	0.386968	0.179579	0.784181		CDX_Q5	mmu-miR-199a-3p	mmu-miR-381	mmu-miR-466f-3p		CTCFL_(SC-98982)	mmu-miR-1981	mmu-miR-20a*	mmu-miR-302b*
mmu-miR-3074-2-3p	0.337081	0.00439199	0.00100969	7.0456e-06		mmu-miR-3074-2-3p	0.86429	0.566336	0.668882	0.00682661		mmu-miR-296-3p	mmu-miR-199b	mmu-miR-1843b-5p	mmu-miR-669m		mmu-miR-29b*	mmu-miR-3966	mmu-miR-30c	mmu-miR-302c
mmu-miR-3085-5p	0.119796	0.247583	0.000431398	5.01358e-06		mmu-miR-3085-5p	0.74476	0.398452	0.423393	0.445093		mmu-miR-19a*	mmu-miR-1953	mmu-miR-9*	mmu-miR-3475		mmu-miR-107	AREB6_04	mmu-miR-705	mmu-miR-302c*
mmu-miR-448-3p	0.692515	0.483826	0.00183578	0.0671665		mmu-miR-448-3p	0.0486573	0.217318	0.167788	0.618468		mmu-miR-217	mmu-miR-196a	mmu-miR-188-3p	mmu-miR-1961		mmu-miR-1306-5p	mmu-miR-5116	BRN2_01	mmu-miR-302d
mmu-miR-3074-5p	0.07622	0.00191398	0.000140963	0.000114538		mmu-miR-3074-5p	0.881314	0.93045	0.946941	0.0537333		mmu-miR-878-3p	PAX5-N19	GATA4_Q3	VDR_Q6		mmu-miR-674*	COUPTF_Q6	mmu-miR-1904	mmu-miR-3057-3p
mmu-miR-412-3p	0.533107	0.413567	0.000310617	0.00016386		mmu-miR-412-3p	0.33663	0.674741	0.697082	0.372814		HNF1_C	TAACC_B	mmu-miR-3970	mmu-miR-743b-5p		mmu-miR-694	NELFe	BACH1_01	mmu-miR-3057-5p
mmu-miR-3071	0.0774433	0.155478	5.98264e-05	2.33218e-05		mmu-miR-3071	0.433339	0.315892	0.547557	0.107385		NRSF_01	mmu-miR-2183	mmu-miR-1983	CHOP_01		mmu-miR-138*	NKX22_01	POU5F1_(SC-9081)	mmu-miR-3058
mmu-miR-3084	0.0048355	0.297328	0.0262904	6.85766e-05		mmu-miR-3084	0.387041	0.0285843	0.157246	0.238544		mmu-miR-1970	mmu-miR-27b	mmu-miR-3076-3p	mmu-miR-466c-5p		mmu-miR-493	EGR3_01	p300_(N-15)	mmu-miR-3059
mmu-miR-5119	0.0156271	0.0240572	0.0760497	0.0122428		mmu-miR-5119	0.895872	0.349962	0.180712	0.92331		mmu-miR-694	mmu-miR-1967	CDPCR3HD_01	mmu-miR-466d-5p		mmu-miR-682	mmu-miR-669f-5p	mmu-miR-883a-3p	mmu-miR-3060
mmu-miR-466i-5p	0.153162	0.00279983	1.69469e-06	9.05958e-05		mmu-miR-466i-5p	0.990213	0.849363	0.858642	0.986548		mmu-miR-664	CIZ_01	mmu-miR-18a*	mmu-miR-222		mmu-miR-653	mmu-miR-291b-5p	mmu-miR-501-3p	mmu-miR-3061-3p
mmu-miR-3065	0.677562	0.0479177	0.000779652	2.07418e-07		mmu-miR-3065	0.590936	0.854416	0.303167	0.558262		mmu-miR-615-5p	OCT1_05	mmu-miR-544-3p	GEN_INI_B		AREB6_04	mmu-miR-337-3p	mmu-miR-679-5p	mmu-miR-3061-5p
mmu-miR-3095-3p	0.131252	0.00104389	0.00601576	0.000170627		mmu-miR-3095-3p	0.900657	0.60956	0.490233	0.939383		STAT6_01	mmu-miR-2140	mmu-miR-3057-5p	OCT1_B		mmu-miR-149	E4F1_Q6	CREB_Q2_01	mmu-miR-3062
mmu-miR-3089-3p	0.132998	0.152676	5.0406e-05	0.000994621		mmu-miR-3089-3p	0.297199	0.747619	0.86053	0.316313		mmu-miR-539-5p	mmu-miR-152	CRX_Q4	mmu-miR-3105-3p		mmu-miR-1306-3p	RFX1_01	NFY_Q6_01	mmu-miR-3063
mmu-miR-3079-3p	0.0626157	0.140151	0.000167033	0.000779762		mmu-miR-3079-3p	0.0799426	0.798984	0.957824	0.685205		mmu-miR-485*	mmu-miR-3096-5p	HNF3_Q6_01	mmu-miR-212-5p		mmu-miR-290-3p	mmu-miR-181a-1*	mmu-miR-1947	mmu-miR-3064-3p
mmu-miR-3100-3p	0.132748	0.0502456	0.000225602	0.00925474		mmu-miR-3100-3p	0.355614	0.378815	0.16259	0.131758		mmu-miR-741	mmu-miR-2182	mmu-miR-1940	mmu-miR-676*		mmu-miR-1955-5p	mmu-miR-1894-5p	CETS1P54_02	mmu-miR-3064-5p
mmu-miR-5046	0.193382	0.792503	0.00154978	0.0381448		mmu-miR-5046	0.970524	0.159907	0.197459	0.371288		mmu-miR-499	mmu-miR-5104	mmu-miR-1897-5p	mmu-miR-3087		mmu-miR-669a-5p	HIC1_02	TCF11MAFG_01	mmu-miR-3065
mmu-miR-3097-3p	0.772487	0.220779	0.00131922	0.000130395		mmu-miR-3097-3p	0.0604378	0.335833	0.510241	0.500561		mmu-miR-130b*	CTCFL_(SC-98982)	mmu-miR-3082-3p	mmu-miR-3093-3p		mmu-miR-30a*	mmu-miR-327	mmu-miR-216b	mmu-miR-3066
mmu-miR-1912	0.503084	0.0556025	9.04676e-06	7.36788e-08		mmu-miR-1912	0.103176	0.873508	0.56199	0.388527		mmu-miR-467b*	mmu-miR-3470b	mmu-miR-3079-3p	mmu-miR-1306-5p		mmu-let-7d*	mmu-miR-16	YY1_02	mmu-miR-3067
mmu-miR-466n-3p	0.168668	0.0776072	0.065423	2.29522e-05		mmu-miR-466n-3p	0.140509	0.909536	0.674243	0.887788		Active_Promoter	OTX_Q1	mmu-miR-185	mmu-miR-5116		PAX3_01	mmu-miR-92a	mmu-miR-466f-3p	mmu-miR-3068
mmu-miR-3069-3p	0.36328	0.0365365	0.00583839	3.34625e-05		mmu-miR-3069-3p	0.459552	0.350587	0.227677	0.505153		FREAC7_01	mmu-miR-455*	mmu-miR-1961	ELK1_02		XRCC4	mmu-miR-412	mmu-miR-27b	mmu-miR-3069-3p
mmu-miR-3066	0.0990601	0.0611528	0.0255292	4.41041e-05		mmu-miR-3066	0.260624	0.710573	0.331649	0.757214		mmu-miR-28	mmu-miR-3572	STAT6_01	mmu-miR-1928		mmu-miR-877	CRX_Q4	AP4_Q5	mmu-miR-3069-5p
mmu-miR-3057-3p	0.410837	0.0256223	5.54677e-05	5.02116e-06		mmu-miR-3057-3p	0.242374	0.219025	0.09703	0.0182877		mmu-miR-3085-5p	mmu-miR-126-5p	ER_Q6	mmu-miR-412-3p		E47_02	IK1_01	mmu-miR-669i	mmu-miR-3070a
mmu-miR-544-5p	0.105936	0.111377	0.0162019	0.0192662		mmu-miR-544-5p	0.859756	0.873393	0.0975411	0.473199		mmu-miR-467e*	mmu-miR-3473b	mmu-miR-302b*	mmu-miR-335-5p		MAF_Q6	USF_01	GTF2F1_(RAP-74)	mmu-miR-3070b-3p
mmu-miR-5124	0.133777	0.642411	1.01108e-05	0.000452005		mmu-miR-5124	0.378773	0.411726	0.359751	0.648047		TAL1BETAITF2_01	mmu-miR-547	mmu-miR-3068	PAX_Q6		mmu-miR-1951	AREB6_02	mmu-miR-1968	mmu-miR-3070b-5p
mmu-miR-3069-5p	0.106671	0.0174969	0.000108498	0.00426494		mmu-miR-3069-5p	0.92532	0.788314	0.244105	0.852175		mmu-miR-540-3p	mmu-miR-92a*	mmu-miR-469	mmu-miR-16*		ATF_B	TAL1ALPHAE47_01	mmu-miR-541	mmu-miR-3071
mmu-miR-3068	0.323732	0.156746	0.000172454	3.94207e-05		mmu-miR-3068	0.732497	0.253109	0.0064632	0.589344		mmu-miR-669m	mmu-miR-879*	YY1_Q6	mmu-miR-223		mmu-miR-10a	AP2ALPHA_03	E2F6_(H-50)	mmu-miR-3072
mmu-miR-3966	0.192247	0.632592	0.000103741	1.39204e-05		mmu-miR-3966	0.543601	0.492333	0.262243	0.1324		mmu-miR-125b-3p	mmu-miR-702	mmu-miR-106a	mmu-miR-3095-3p		mmu-miR-468	mmu-miR-691	mmu-miR-3097-3p	mmu-miR-3072*
mmu-miR-505-5p	0.0990223	0.09133	0.00413746	0.00161418		mmu-miR-505-5p	0.76034	0.931494	0.792137	0.304787		mmu-miR-701	mmu-miR-483*	PAX4_02	mmu-miR-201		CEBP_01	MEF2_Q6_01	VDR_Q3	mmu-miR-3073-3p
mmu-miR-3110	0.0143938	0.0751514	0.000342045	0.000395553		mmu-miR-3110	0.00264099	0.554907	0.545978	0.2633		mmu-miR-141*	mmu-miR-297a*	mmu-miR-346	mmu-miR-1929		mmu-miR-3076-3p	mmu-miR-212	CMAF_01	mmu-miR-3073-5p
mmu-miR-3079-5p	0.002313	0.0297039	0.128811	0.0330293		mmu-miR-3079-5p	0.392496	0.44607	0.187072	0.663439		mmu-miR-3064-3p	mmu-miR-297c*	mmu-miR-207	ETS_Q6		mmu-miR-539	mmu-miR-720	LXR_DR4_Q3	mmu-miR-3074-1-3p
mmu-miR-3965	0.744045	0.348434	0.0251285	0.0326717		mmu-miR-3965	0.554971	0.947547	0.379293	0.385996		mmu-miR-883a-3p	p300_(F-4)	mmu-miR-484	mmu-let-7a*		mmu-miR-20a	mmu-miR-350	OCT1_Q6	mmu-miR-3074-2-3p
mmu-miR-452-5p	0.187496	0.000135002	0.0066647	0.0153481		mmu-miR-452-5p	0.896168	0.526864	0.708992	0.318896		mmu-miR-471-3p	mmu-miR-15b*	mmu-miR-3105-5p	mmu-let-7c-2*		mmu-miR-708*	mmu-miR-140	mmu-miR-27b*	mmu-miR-3074-5p
mmu-miR-1193-3p	0.514568	0.0965832	4.28993e-05	0.0151		mmu-miR-1193-3p	0.794986	0.466534	0.545343	0.753873		mmu-miR-883b-3p	mmu-miR-297b-5p	SRY_02	YY1_Q6		NFMUE1_Q6	mmu-miR-3070a	mmu-miR-425*	mmu-miR-3075
mmu-miR-3968	0.156153	0.138833	0.00493254	0.00411194		mmu-miR-3968	0.535411	0.858822	0.493823	0.644476		mmu-miR-539	mmu-let-7c-1*	EN1_01	mmu-miR-670		PXR_Q2	mmu-miR-1-2-as	mmu-miR-466n-5p	mmu-miR-3076-3p
mmu-miR-3067	0.452518	0.300971	0.0371959	3.29689e-05		mmu-miR-3067	0.0900485	0.870815	0.314827	0.825393		mmu-miR-707	mmu-miR-468	ZTA_Q2	mmu-miR-871		mmu-miR-582-3p	OCT1_02	mmu-miR-590-5p	mmu-miR-3076-5p
mmu-miR-466l-5p	0.0445491	0.00276131	6.98518e-05	8.88137e-05		mmu-miR-466l-5p	0.928047	0.341959	0.140658	0.715923		mmu-miR-22	mmu-miR-494	mmu-miR-33*	mmu-let-7f		mmu-miR-676	mmu-miR-615-3p	PAX9_B	mmu-miR-3077
mmu-miR-544-3p	0.777998	0.0770906	0.00015613	3.93655e-06		mmu-miR-544-3p	0.400996	0.622659	0.439638	0.915809		mmu-miR-203*	mmu-miR-3072	mmu-miR-34b-5p	mmu-miR-376c		BACH1_01	E2F4DP1_01	mmu-miR-3072	mmu-miR-3078
mmu-miR-212-3p	0.646595	0.134037	0.00534578	7.00134e-06		mmu-miR-212-3p	0.593353	0.439448	0.0734701	0.785036		mmu-miR-669d	mmu-miR-7a	mmu-miR-3112	mmu-miR-3470b		mmu-miR-1898	ETS1_B	mmu-miR-3102	mmu-miR-3079-3p
mmu-miR-101c	0.614613	0.14122	0.000773662	0.00317474		mmu-miR-101c	0.433395	0.769593	0.485333	0.0478482		TAL1ALPHAE47_01	mmu-miR-297c	HNF4_Q6_03	mmu-miR-302d		mmu-miR-669n	mmu-miR-1944	mmu-miR-678	mmu-miR-3079-5p
mmu-miR-3961	0.359657	0.115952	0.000371224	0.0206386		mmu-miR-3961	0.9806	0.212803	0.299483	0.0111436		mmu-miR-881*	mmu-miR-3086-5p	mmu-miR-1898	mmu-miR-218		mmu-miR-22*	NRF2_Q4	EBF	mmu-miR-3080-3p
mmu-miR-208a-3p	0.504756	0.712789	0.14061	0.00137546		mmu-miR-208a-3p	0.133251	0.0266257	0.158775	0.984162		mmu-miR-1942	mmu-miR-433	mmu-miR-3093-5p	mmu-miR-17		mmu-miR-362-3p	GEN_INI3_B	mmu-miR-449a	mmu-miR-3080-5p
mmu-miR-3096-3p	0.156021	0.138593	0.00973803	0.00409943		mmu-miR-3096-3p	0.356391	0.0394676	0.277814	0.258069		mmu-miR-148a	AP1_01	HAND1E47_01	GRE_C		STAT4_01	mmu-miR-5125	FOXP1_01	mmu-miR-3081
mmu-miR-212-5p	0.185825	0.00746942	0.0862364	0.000151921		mmu-miR-212-5p	0.961209	0.715796	0.365113	0.276352		mmu-miR-148b	USF_01	KAISO_01	mmu-miR-880		CBF_01	TAL1_(SC-12984)	mmu-miR-687	mmu-miR-3082-3p
mmu-miR-5108	0.100383	0.204499	3.29351e-05	0.000123569		mmu-miR-5108	0.282896	0.253497	0.671123	0.438574		mmu-miR-30c-1*	EVI1_02	APOLYA_B	mmu-miR-760		mmu-miR-130b*	mmu-let-7c-2*	mmu-miR-184	mmu-miR-3082-5p
mmu-miR-3473c	0.0941171	0.705226	5.37447e-05	5.24719e-09		mmu-miR-3473c	0.782286	0.0503685	0.157435	0.385396		mmu-miR-3095-3p	mmu-miR-132	AP1_C	mmu-miR-3102-3p,2		mmu-miR-1249	AP4_01	mmu-miR-146b	mmu-miR-3083
mmu-miR-3076-3p	0.194631	0.00552111	0.000148227	0.326778		mmu-miR-3076-3p	0.507878	0.0791415	0.844552	0.262678		mmu-miR-452-3p	mmu-miR-876-5p	mmu-miR-17	DR3_Q4		mmu-miR-369-5p	CETS1P54_02	mmu-miR-450b-5p	mmu-miR-3084
mmu-miR-5127	0.323538	0.0107937	2.37042e-06	1.07687e-08		mmu-miR-5127	0.371966	0.981772	0.190836	0.185061		NKX62_Q2	mmu-miR-5116	mmu-miR-376b*	mmu-miR-202-5p		HMEF2_Q6	COREBINDINGFACTOR_Q6	AREB6_04	mmu-miR-3085-3p
mmu-miR-3093-5p	0.514262	0.237981	0.000197641	0.00162236		mmu-miR-3093-5p	0.155317	0.918417	0.960735	0.0519684		mmu-miR-3100-3p	BCL11A	HEN1_02	OSF2_Q6		mmu-miR-3082-3p	AR_01	mmu-miR-34c*	mmu-miR-3085-5p
mmu-miR-3063	0.135481	0.0292151	0.0129586	0.000514888		mmu-miR-3063	0.270281	0.320367	0.905902	0.0853682		mmu-miR-5125	TFIIIC-110	mmu-miR-297c	CRX_Q4		mmu-miR-687	ATF_01	BRACH_01	mmu-miR-3086-3p
mmu-miR-1964-5p	0.305596	0.0551713	2.47207e-07	0.000422226		mmu-miR-1964-5p	0.713708	0.570669	0.299909	0.426964		KAP1	mmu-miR-376a*	mmu-miR-3971	mmu-miR-421		HEB_Q6	mmu-miR-466c-5p	PPAR_DR1_Q2	mmu-miR-3086-5p
mmu-miR-5118	0.486064	0.00462315	0.0220982	0.000132517		mmu-miR-5118	0.947011	0.73675	0.384439	0.620577		mmu-miR-181a-2*	mmu-miR-301b	HSF2_01	mmu-miR-1298		mmu-miR-710	mmu-miR-505-3p	CHX10_01	mmu-miR-3087
mmu-miR-1843b-5p	0.0391975	0.695435	0.000141817	0.000407711		mmu-miR-1843b-5p	0.845953	0.543246	0.579922	0.375334		mmu-miR-3089-3p	mmu-miR-3090	mmu-miR-3100-5p	mmu-miR-297a*		mmu-miR-370	BRCA_01	NFKB_Q6	mmu-miR-3088
mmu-miR-3057-5p	0.199469	0.185014	0.000156237	0.00977193		mmu-miR-3057-5p	0.738285	0.177184	0.382037	0.978052		mmu-miR-1943	mmu-miR-466b-3-3p	BLIMP1_Q6	mmu-miR-297c*		FAC1_01	AP4_Q5	EGR3_01	mmu-miR-3089-3p
mmu-miR-466q	0.0890898	0.271851	1.33907e-05	0.00102102		mmu-miR-466q	0.493374	0.245073	0.494026	0.732716		mmu-miR-5124	HNF6_Q6	mmu-miR-3100-3p	E2F1DP2_01		mmu-miR-490	SPZ1_01	MTATA_B	mmu-miR-3089-5p
mmu-miR-3112	0.511999	0.258897	0.000194362	0.00152605		mmu-miR-3112	0.218802	0.658574	0.403511	0.305349		mmu-miR-871	mmu-miR-203	mmu-miR-323-5p	ETS2_B		FOXO4_02	E2F1DP2_01	mmu-miR-674*	mmu-miR-3090
mmu-miR-3081	1	0.669547	0.18805	0.00456511		mmu-miR-3081	0.94073	0.815087	0.969299	0.984064		GATA2_01	mmu-miR-129-3p	mmu-miR-344f-5p	NFKAPPAB_01		STAT1_03	mmu-miR-3096-5p	mmu-miR-18b	mmu-miR-3091-3p
mmu-miR-3093-3p	0.013901	0.00418237	0.00710273	0.00015903		mmu-miR-3093-3p	0.750127	0.214192	0.133747	0.80401		mmu-miR-183*	mmu-miR-3069-5p	mmu-miR-667	PITX2_Q2		ETS1_B	mmu-miR-346	mmu-miR-142-3p	mmu-miR-3091-5p
mmu-miR-466p-3p	0.222917	0.130783	0.0274931	1.31033e-05		mmu-miR-466p-3p	0.285723	0.931956	0.208514	0.281309		MYOD_Q6	mmu-miR-434-3p	GATA3_02	mmu-miR-143		mmu-miR-342-3p	mmu-miR-1982,2	P53_02	mmu-miR-3092
mmu-miR-3058	0.190651	0.327732	0.0035976	8.22413e-06		mmu-miR-3058	0.39696	0.557077	0.823825	0.920722		HNF4A	HP1SITEFACTOR_Q6	FXR_IR1_Q6	mmu-miR-218-2*		mmu-miR-106b	USF1_(SC-8983)	CDX_Q5	mmu-miR-3093-3p
mmu-miR-3970	0.258505	0.000407154	0.000147463	0.166634		mmu-miR-3970	0.423007	0.86168	0.697752	0.607651		BATF	mmu-miR-705	TATA_01	mmu-miR-20a		mmu-miR-26b*	mmu-miR-452-5p	mmu-miR-3098-3p	mmu-miR-3093-5p
mmu-miR-1955-3p	0.708433	0.011256	5.97114e-05	4.55583e-06		mmu-miR-1955-3p	0.296863	0.170411	0.586174	0.0503994		mmu-let-7b*	mmu-miR-302a	PXR_Q2	mmu-miR-1839-3p		mmu-miR-598	NERF_Q2	GATA3_02	mmu-miR-3094
mmu-miR-1298	0.0204974	0.527336	0.00340611	0.000224955		mmu-miR-1298	0.529313	0.0711632	0.998837	0.0171286		mmu-miR-3063	mmu-miR-1264-5p	mmu-miR-693-3p	CREB_Q2_01		mmu-miR-1298	mmu-miR-216b	mmu-miR-466k	mmu-miR-3095-3p
mmu-miR-5117	0.418785	0.0458082	0.00835887	0.00174964		mmu-miR-5117	0.312619	0.578741	0.206215	0.203891		mmu-miR-666-3p	mmu-miR-669b	BRACH_01	mmu-miR-106b		RBPJK_Q4	STAT3	DBP_Q6	mmu-miR-3095-5p
mmu-miR-466m-5p	0.139033	0.455451	0.00154978	1.36503e-06		mmu-miR-466m-5p	0.78211	0.456448	0.52859	0.133665		CREL_01	mmu-miR-212	mmu-miR-742*	AREB6_03		mmu-miR-301a	mmu-miR-1983	MUSCLE_INI_B	mmu-miR-3096-3p
mmu-miR-669m-5p	0.139033	0.455451	0.00154978	1.36503e-06		mmu-miR-669m-5p	0.086172	0.117216	0.846914	0.570482		mmu-miR-297b-5p	mmu-miR-490	mmu-miR-466b-3-3p	TEL2_Q6		mmu-miR-379	mmu-miR-423-5p	mmu-miR-466m-5p	mmu-miR-3096-5p
mmu-miR-466h-5p	0.139033	0.455451	0.00154978	1.36503e-06		mmu-miR-466h-5p	0.76533	0.982763	0.493242	0.068309		Rad21	mmu-miR-125b-2-3p	TST1_01	HOXA7_01		NANOG_(SC-33759)	mmu-miR-666-5p	mmu-miR-669a-5p	mmu-miR-3096b-3p
mmu-miR-28c	0.0596466	0.0765109	0.00117474	0.00328157		mmu-miR-28c	0.326922	0.113281	0.110581	0.265261		mmu-miR-369-5p	mmu-miR-103	mmu-miR-449b	DR4_Q2		SRY_01	mmu-miR-511	mmu-miR-218-2*	mmu-miR-3096b-5p
mmu-miR-28b	0.0596466	0.0765109	0.00117474	0.00328157		mmu-miR-28b	0.121512	0.197553	0.462962	0.966159		mmu-miR-2138	mmu-miR-107	mmu-miR-1953	mmu-miR-3969		BRF2	mmu-miR-3070b-5p	mmu-miR-669h-5p	mmu-miR-3097-3p
mmu-miR-3088	0.0567029	0.856738	0.00365767	9.87381e-05		mmu-miR-3088	0.263854	0.228284	0.33122	0.861361		mmu-miR-3090	mmu-miR-302b	mmu-miR-3113	mmu-miR-1946b		ZIC1_01	RPC155	CREB_Q2	mmu-miR-3097-5p
mmu-miR-448-5p	0.875287	0.117773	0.0288492	0.0152859		mmu-miR-448-5p	0.865433	0.923376	0.649275	0.819251		mmu-miR-146b*	mmu-miR-501-3p	mmu-miR-297b-3p	IPF1_Q4_01		mmu-miR-877*	mmu-miR-138*	CLOX_01	mmu-miR-3098-3p
mmu-miR-3070b-3p	0.00740841	0.0803321	0.0238489	0.0600052		mmu-miR-3070b-3p	0.236504	0.201247	0.774141	0.734105		GATA6_01	mmu-miR-503*	mmu-miR-3473	OCT1_Q5_01		CREB_Q2	eGFP-GATA2	NFY_01	mmu-miR-3098-5p
mmu-miR-3070a	0.00740841	0.0803321	0.0238489	0.0600052		mmu-miR-3070a	0.406174	0.507863	0.477376	0.554912		mmu-miR-466p-5p	HSF2_01	mmu-miR-670	mmu-miR-3083		mmu-miR-217	mmu-miR-200c	eGFP-GATA2	mmu-miR-3099
mmu-miR-5123	0.218228	0.408143	0.162186	0.00559343		mmu-miR-5123	0.882492	0.789819	0.123322	0.54633		mmu-miR-466m-5p	CREBP1_01	mmu-miR-541	mmu-miR-192		AREB6_02	mmu-miR-466e-5p	mmu-miR-28*	mmu-miR-3099*
mmu-miR-466n-5p	0.00858066	0.0761996	0.00590866	2.13542e-05		mmu-miR-466n-5p	0.206595	0.47876	0.513536	0.191816		mmu-miR-669m-5p	ZZZ3	mmu-miR-378	mmu-miR-9		mmu-miR-669h-3p	FREAC7_01	GCN5	mmu-miR-30a
mmu-miR-344f-5p	0.518459	0.0291014	0.000227598	0.00785741		mmu-miR-344f-5p	0.173397	0.924364	0.646882	0.341769		mmu-miR-466h-5p	mmu-miR-19b	mmu-miR-20a	E2_Q6_01		COMP1_01	P53_02	AP1_Q2	mmu-miR-30a*
mmu-miR-3103	0.384636	0.337633	0.00462558	0.0472558		mmu-miR-3103	0.177612	0.655796	0.293434	0.911136		mmu-miR-876-5p	mmu-miR-679	mmu-miR-219	VMYB_02		mmu-miR-196a	mmu-miR-466b-3p	ZNF274	mmu-miR-30b
mmu-miR-3070b-5p	0.0263231	0.139696	0.00266389	0.000772337		mmu-miR-3070b-5p	0.569272	0.529995	0.568757	0.583732		mmu-miR-466a-5p	mmu-miR-21*	mmu-miR-5112	mmu-miR-741		mmu-miR-3968	mmu-miR-466m-3p	mmu-miR-487b	mmu-miR-30b*
mmu-miR-466p-5p	0.139033	0.150669	0.00849177	0.000571083		mmu-miR-466p-5p	0.118903	0.692673	0.725615	0.724165		mmu-miR-466e-5p	RSRFC4_01	mmu-miR-3092	mmu-miR-5134		FREAC3_01	mmu-miR-5134	mmu-miR-1264-5p	mmu-miR-30c
mmu-miR-1b-5p	0.393132	0.22896	0.00533455	6.14032e-05		mmu-miR-1b-5p	0.786205	0.716394	0.330523	0.516146		mmu-miR-743b-3p	FREAC3_01	mmu-miR-21*	mmu-let-7f*		mmu-miR-686	TATA_C	MYOD_Q6	mmu-miR-30c-1*
mmu-miR-1198-5p	0.19292	0.10248	0.00543704	0.000447193		mmu-miR-1198-5p	0.746741	0.204956	0.495085	0.600052		mmu-miR-3059	CART1_01	mmu-miR-599	mmu-miR-466b-5p		NRSE_B	NKX3A_01	mmu-miR-3059	mmu-miR-30c-2*
mmu-miR-3073-3p	0.436038	0.170249	0.00299281	0.00096498		mmu-miR-3073-3p	0.569075	0.767498	0.747667	0.575979		mmu-miR-1306	mmu-miR-138*	mmu-miR-294*	MYOD_01		mmu-miR-5121	mmu-miR-30e*	mmu-miR-669o-3p	mmu-miR-30d
mmu-miR-1198-3p	0.469358	0.667162	0.004175	0.049516		mmu-miR-1198-3p	0.0546199	0.995603	0.0109041	0.761715		E4BP4_01	VJUN_01	mmu-miR-546	mmu-miR-5129		RXRA	mmu-miR-106b*	mmu-miR-376c	mmu-miR-30e
mmu-miR-3097-5p	0.00269651	0.221132	8.04188e-07	0.0656645		mmu-miR-3097-5p	0.126037	0.69653	0.886782	0.0974834		mmu-miR-302c*	CDX2_Q5	mmu-miR-19a*	mmu-miR-221		AIRE_02	mmu-let-7b	ATF6_01	mmu-miR-30e*
mmu-miR-5099	0.405601	0.219645	0.0567873	0.606066		mmu-miR-5099	0.550423	0.797058	0.386226	0.0624353		FOXO1_01	YY1_Q6	mmu-miR-1224	mmu-miR-144		MINI19_B	mmu-miR-467d	mmu-miR-195	mmu-miR-31
mmu-miR-490-3p	0.476707	0.073278	8.19096e-05	0.000836117		mmu-miR-490-3p	0.446934	0.282457	0.733502	0.261206		mmu-miR-3072	mmu-miR-294	mmu-miR-878-5p	mmu-miR-374c		mmu-miR-664	E2F_Q6_01	SPT20	mmu-miR-31*
mmu-miR-3967	0.00348704	0.000968266	3.9163e-05	0.00119537		mmu-miR-3967	0.896034	0.861052	0.993178	0.410704		mmu-miR-1187	STAF_02	mmu-miR-138	mmu-miR-215		mmu-miR-344g-3p	mmu-miR-599	PAX5-N19	mmu-miR-3100-3p
mmu-miR-3102-5p,2	0.192247	0.0573599	0.0136949	3.82857e-07		mmu-miR-3102-5p,2	0.384431	0.272989	0.945596	0.0292538		HNF4A_(H-171)	STAT_Q6	HFH1_01	mmu-miR-367		mmu-miR-466b-3p	mmu-miR-467f	FXR_Q3	mmu-miR-3100-5p
mmu-miR-344b	0.149076	0.117321	0.000125223	0.00150162		mmu-miR-344b	0.969134	0.855457	0.186503	0.645503		mmu-miR-1965	mmu-miR-2145	mmu-let-7c-1*	mmu-miR-22		mmu-miR-3966	RREB1_01	mmu-miR-1193-3p	mmu-miR-3101
mmu-miR-3971	0.071899	0.386379	0.000212253	0.000930767		mmu-miR-3971	0.194869	0.572444	0.234721	0.0949556		mmu-miR-540-5p	S8_01	mmu-miR-412-3p	SETDB1		mmu-miR-1965	mmu-miR-1843b-5p	ZNF263	mmu-miR-3102
mmu-miR-363-5p	0.00332112	0.319822	0.0607923	3.15832e-07		mmu-miR-363-5p	0.0167334	0.625699	0.391167	0.52135		mmu-miR-344b	ALX4_01	mmu-miR-878-3p	mmu-miR-384-3p		mmu-miR-199b*	eGFP-HDAC8	ZZZ3	mmu-miR-3102-3p,2
mmu-miR-5128	0.640495	0.545707	0.00894835	0.00121153		mmu-miR-5128	0.877489	0.838937	0.120157	0.352443		mmu-miR-590-3p	mmu-miR-470	HNF1_C	mmu-miR-92a		mmu-miR-135a*	mmu-miR-3113	mmu-miR-3110	mmu-miR-3102-5p,2
mmu-miR-1306-5p	0.821821	0.501637	0.031525	0.000160091		mmu-miR-1306-5p	0.497217	0.343515	0.760626	0.857056		mmu-miR-1897-5p	mmu-miR-668	TEF1_Q6	mmu-miR-5133		BAF170	AHRARNT_02	NF-YA	mmu-miR-3103
mmu-miR-219-3p	0.729597	0.195041	0.0196608	0.0268422		mmu-miR-219-3p	0.977704	0.368232	0.905464	0.998196		mmu-miR-3086-3p	mmu-miR-741	mmu-miR-421	mmu-miR-1940		E2F_03	mmu-miR-684	SP3_Q3	mmu-miR-3104-3p
mmu-miR-3108	0.471946	0.330623	0.000534264	5.43119e-08		mmu-miR-3108	0.625471	0.23167	0.179936	0.78104		mmu-miR-148a*	mmu-miR-1-2-as	mmu-miR-1896	POLY_C		mmu-miR-3061-3p	mmu-miR-466b-5p	mmu-miR-3071	mmu-miR-3104-5p
mmu-miR-5135	0.568831	0.456294	0.0111765	1.19276e-05		mmu-miR-5135	0.561385	0.0533776	0.584376	0.600088		BRACH_01	MYCMAX_03	STAT5A_02	SRF_Q6		mmu-miR-485	mmu-miR-425	mmu-miR-141	mmu-miR-3105-3p
mmu-miR-1193-5p	0.299028	0.0340903	0.0932648	0.00372499		mmu-miR-1193-5p	0.419476	0.0355525	0.728634	0.554567		MEIS1AHOXA9_01	POU2F2	mmu-miR-200a*	SRF_Q5_01		mmu-miR-21	mmu-miR-1904	GATA3_(SC-268)	mmu-miR-3105-5p
mmu-miR-5113	0.231203	0.0875076	0.00137871	6.80885e-08		mmu-miR-5113	0.136704	0.320437	0.137311	0.258098		mmu-miR-532-5p	FREAC7_01	mmu-miR-351	mmu-miR-106a		mmu-miR-5103	mmu-miR-30a	GCNF_01	mmu-miR-3106
mmu-miR-1843-3p	0.34612	0.696517	0.000128166	0.0117436		mmu-miR-1843-3p	0.408086	0.782707	0.481291	0.286867		mmu-miR-466d-3p	mmu-miR-291a-3p	mmu-miR-290-3p	mmu-miR-501-5p		mmu-miR-705	mmu-miR-185	mmu-miR-1b-3p	mmu-miR-3107
mmu-miR-3082-3p	0.60404	0.00766491	0.000163584	1.11626e-07		mmu-miR-3082-3p	0.520531	0.30376	0.178944	0.552715		mmu-miR-509-5p	mmu-miR-2146	mmu-miR-568	AP1_Q6_01		mmu-miR-5099	mmu-miR-1b-3p	CEBP_C	mmu-miR-3108
mmu-miR-1843-5p	0.949537	0.391284	0.00156031	0.00319178		mmu-miR-1843-5p	0.40885	0.00403296	0.146587	0.0441699		MEIS1BHOXA9_02	mmu-miR-23a	mmu-miR-425	mmu-miR-3110		mmu-miR-700	mmu-miR-5136	mmu-miR-1905	mmu-miR-3109
mmu-miR-3104-3p	0.363372	0.0267792	6.68023e-05	0.00287934		mmu-miR-3104-3p	0.91208	0.953753	0.94169	0.890184		MTATA_B	mmu-miR-18a*	SRF_01	NFKAPPAB65_01		IRF2_01	mmu-miR-24	HNF4_Q6_01	mmu-miR-3110
mmu-miR-3572	0.476707	0.0146589	6.99824e-05	2.39331e-05		mmu-miR-3572	0.254356	0.191078	0.718297	0.927592		mmu-miR-466i-5p	mmu-miR-543	mmu-miR-344g-3p	AML1_01		mmu-miR-30e	mmu-miR-365	MEIS1BHOXA9_02	mmu-miR-3112
mmu-miR-452-3p	0.131252	0.0834011	2.1586e-07	6.47977e-06		mmu-miR-452-3p	0.965044	0.271201	0.831546	0.971606		USF_C	mmu-miR-151-5p	mmu-miR-3110	AML1_Q6		FREAC4_01	TCF11MAFG_01	ATATA_B	mmu-miR-3113
mmu-miR-5122	0.242945	1	0.521872	0.0879507		mmu-miR-5122	0.819332	0.591643	0.31624	0.563376		mmu-miR-29b*	mmu-miR-654-3p	mmu-miR-705	STAT3_01		SREBP_Q3	HMGIY_Q3	mmu-miR-153	mmu-miR-32
mmu-miR-3107	0.60404	0.132231	0.00274368	0.000470326		mmu-miR-3107	0.453335	0.280758	0.729202	0.96217		DR4_Q2	Oct-2	mmu-miR-712*	CBF_01		mmu-miR-466h-3p	mmu-miR-1195	mmu-miR-339-3p	mmu-miR-320
mmu-miR-3962	0.878143	0.873543	0.123962	0.00154925		mmu-miR-3962	0.739837	0.993832	0.431753	0.426557		mmu-miR-713	EVI1_01	mmu-miR-1933-3p	mmu-miR-1843b-5p		mmu-miR-3965	mmu-miR-1188	mmu-miR-5110	mmu-miR-322
mmu-miR-3102-3p,2	0.268724	0.438134	0.042349	0.000212097		mmu-miR-3102-3p,2	0.857904	0.343147	0.98568	0.084933		mmu-miR-3096-3p	ETS1	mmu-miR-466b-5p	mmu-miR-409-3p		mmu-miR-488	MYC_Q2	GATA_Q6	mmu-miR-322*
mmu-miR-5120	0.044732	0.321029	0.00170456	0.0635426		mmu-miR-5120	0.67575	0.441255	0.744346	0.206621		mmu-miR-3968	mmu-miR-883a-3p	mmu-miR-183*	mmu-miR-1964-5p		mmu-miR-669e	E2F1DP1RB_01	GEN_INI3_B	mmu-miR-323-3p
mmu-miR-344g-3p	0.0746872	0.262658	0.000341025	0.00589998		mmu-miR-344g-3p	0.543383	0.730591	0.284166	0.845318		mmu-miR-294	HEN1_01	mmu-miR-466c-5p	PR_01		mmu-miR-505-3p	mmu-miR-24-2*	mmu-miR-297a*	mmu-miR-323-5p
mmu-miR-466o-5p	0.157795	0.129299	0.0203178	0.00895926		mmu-miR-466o-5p	0.1288	0.786432	0.0156645	0.857554		TAF1	mmu-miR-708	EVI1_03	mmu-miR-380-3p		mmu-miR-34b-3p	mmu-miR-3110	SOX5_01	mmu-miR-324-3p
mmu-miR-669a-3-3p	0.583003	0.322696	0.00186629	0.00459627		mmu-miR-669a-3-3p	0.742267	0.108155	0.464686	0.95454		mmu-miR-1306-3p	mmu-miR-471-3p	mmu-miR-425*	mmu-miR-3095-5p		mmu-miR-216a	GCN5	OCT1_B	mmu-miR-324-5p
mmu-miR-669o-3p	0.583003	0.322696	0.00186629	0.00459627		mmu-miR-669o-3p	0.651574	0.89959	0.540184	0.688872		CART1_01	mmu-miR-2133	mmu-miR-302c*	mmu-miR-326		T3R_01	mmu-miR-30e	mmu-miR-532-5p	mmu-miR-325
mmu-miR-669a-3p	0.583003	0.322696	0.00186629	0.00459627		mmu-miR-669a-3p	0.189302	0.997193	0.790465	0.469942		mmu-miR-218	mmu-miR-693-5p	mmu-miR-3961	mmu-miR-1198-5p		mmu-miR-674	NFKB_C	mmu-miR-297c*	mmu-miR-325*
mmu-miR-511-3p	0.292351	0.0778674	8.57816e-06	9.36757e-05		mmu-miR-511-3p	0.988596	0.335213	0.318592	0.961886		mmu-miR-466o-5p	mmu-miR-5119	mmu-miR-144	mmu-miR-142-3p		MYCMAX_B	H2az	AREB6_03	mmu-miR-326
mmu-miR-679-3p	0.18389	0.0131335	0.462537	2.20877e-06		mmu-miR-679-3p	0.138338	0.209102	0.837168	0.475837		SP1	PPARG_02	mmu-miR-350	TBP_01		mmu-miR-1895	SOX9_B1	mmu-miR-201	mmu-miR-327
mmu-miR-3080-5p	0.233223	0.434624	0.0821335	0.133431		mmu-miR-3080-5p	0.657732	0.956507	0.321629	0.644556		GATA1_05	SUZ12	mmu-miR-370	mmu-miR-148a		mmu-miR-33	mmu-miR-3058	mmu-miR-125a-5p	mmu-miR-328
mmu-miR-466h-3p	1	0.083382	0.303407	0.3592		mmu-miR-466h-3p	0.554714	0.04399	0.475875	0.587393		mmu-miR-3102	OCT4_01	mmu-miR-190b	mmu-miR-140*		HMGIY_Q6	CLOX_01	FOXA2_(SC-6554)	mmu-miR-329
mmu-miR-3074-1-3p	0.39201	0.070811	0.141855	0.0126883		mmu-miR-3074-1-3p	0.254834	0.863817	0.571748	0.448541		Znf143_(16618-1-AP)	mmu-miR-1198	GZF1_01	mmu-miR-467e		FOXM1_01	mmu-miR-671-3p	mmu-miR-546	mmu-miR-33
mmu-miR-5132	0.746984	0.040514	0.354648	0.043238		mmu-miR-5132	0.0390233	0.718314	0.30211	0.322245		mmu-miR-1251	mmu-miR-3057-3p	HLF_01	mmu-miR-5124		TBP_Q6	AP4_Q6	Repressed	mmu-miR-33*
mmu-miR-344c	0.165968	0.496482	0.00223781	0.0627946		mmu-miR-344c	0.255319	0.972465	0.461868	0.0359321		mmu-miR-1981	NANOG_(SC-33759)	mmu-miR-743b-5p	MEIS1BHOXA9_02		mmu-miR-471	mmu-miR-582-3p	mmu-miR-1936	mmu-miR-330
mmu-miR-5115	0.489241	0.657869	0.635604	0.412425		mmu-miR-5115	0.463296	0.740676	0.885097	0.444492		mmu-miR-344c	mmu-miR-467g	mmu-miR-410	mmu-miR-5110		EVI1_06	MYOD_Q6_01	mmu-miR-5100	mmu-miR-330*
mmu-miR-3113	0.000663334	0.0397487	0.000249479	0.000643129		mmu-miR-3113	0.724042	0.544266	0.835851	0.628961		IRF7_01	OCT1_Q5_01	mmu-miR-467b	mmu-miR-3107		CDPCR3HD_01	mmu-miR-129-5p	CEBPDELTA_Q6	mmu-miR-331-3p
mmu-miR-3061-5p	0.240058	0.00432649	0.12019	0.00171916		mmu-miR-3061-5p	0.154428	0.278331	0.127623	0.442329		mmu-miR-93*	mmu-miR-546	USF_02	PAX6_01		mmu-miR-5135	Znf143_(16618-1-AP)	mmu-miR-1912	mmu-miR-331-5p
mmu-miR-450a	1	1	0.0368629	0.326778		mmu-miR-450a	0.285014	0.0957742	0.428003	0.101065		mmu-miR-125b-1-3p	mmu-miR-362-5p	mmu-miR-378*	mmu-miR-3096-5p		mmu-miR-448	TAF1	STAF_02	mmu-miR-335-3p
mmu-miR-3104-5p	0.793807	0.288156	0.0554746	0.0030835		mmu-miR-3104-5p	0.186425	0.151506	0.139096	0.205264		mmu-miR-30c	mmu-miR-568	mmu-miR-675-3p	GATA2_03		NFY_C	mmu-miR-693-5p	ERRA	mmu-miR-335-5p
mmu-miR-3077	0.615791	0.238883	0.00168939	0.000571083		mmu-miR-3077	0.625345	0.790363	0.840214	0.677363		YY1_Q6_02	mmu-miR-467f	mmu-miR-297a	mmu-miR-872		CACCCBINDINGFACTOR_Q6	HAND1E47_01	SREBP1_01	mmu-miR-337-3p
mmu-miR-3963	0.359462	0.888158	0.0057819	2.74852e-05		mmu-miR-3963	0.860949	0.825365	0.0413781	0.279306		mmu-miR-467f	GTF2B	mmu-miR-669h-5p	mmu-miR-1936		mmu-miR-764-3p	mmu-miR-664	mmu-miR-18a*	mmu-miR-337-5p
mmu-miR-3094	0.096875	0.263461	0.000924805	0.00162664		mmu-miR-3094	0.020243	0.697296	0.752388	0.384828		mmu-miR-124*	mmu-miR-463	AIRE_02	BLIMP1_Q6		mmu-miR-467h	mmu-miR-503	RXRA	mmu-miR-338-3p
mmu-miR-5130	0.205113	0.23251	0.0253338	0.00174964		mmu-miR-5130	0.902542	0.105093	0.979441	0.593827		mmu-miR-138	mmu-miR-3104-3p	mmu-miR-653	SRF_Q4		mmu-miR-374	LMO2COM_02	mmu-miR-540-5p	mmu-miR-338-5p
mmu-miR-3091-5p	0.729898	0.0533771	0.0367029	0.000114915		mmu-miR-3091-5p	0.336249	0.341383	0.216348	0.188452		mmu-miR-376a*	NKX62_Q2	mmu-miR-874	GATA1_05		CEBP_C	MEF2A	mmu-miR-376a	mmu-miR-339-3p
mmu-miR-3080-3p	0.494815	0.781981	0.387327	0.0999723		mmu-miR-3080-3p	0.0795592	0.933382	0.139227	0.69005		CREBP1_01	HSF1	HOX13_01	mmu-miR-467h		IRF4_(M-17)	SEF1_C	TR4	mmu-miR-339-5p
mmu-miR-5131	0.568831	0.17514	0.0680547	0.281956		mmu-miR-5131	0.282598	0.839839	0.0960985	0.23318		mmu-miR-3964	MSX1_01	mmu-miR-34c	mmu-miR-302b		mmu-miR-1953	mmu-miR-3074-2-3p	mmu-miR-1193	mmu-miR-340-3p
mmu-miR-1247	0.641298	0.517266	0.0287231	0.404465		mmu-miR-1247	0.85111	0.166292	0.713742	0.573341		mmu-miR-466n-3p	mmu-miR-148b	mmu-miR-3085-5p	mmu-miR-363-3p		USF2_Q6	mmu-miR-743b-5p	mmu-miR-1190	mmu-miR-340-5p
mmu-miR-5100	0.468155	0.269292	0.590483	0.0450766		mmu-miR-5100	0.737518	0.489399	0.5604	0.302227		ELF1_(SC-631)	IRF_Q6_01	mmu-miR-673-5p	USF_C		mmu-miR-367	SP2_(SC-643)	P300_01	mmu-miR-341
mmu-miR-5111	0.501999	0.11597	0.660913	0.00106996		mmu-miR-5111	0.982376	0.248717	0.141913	0.559897		mmu-miR-669f-5p	mmu-miR-1898	mmu-miR-486	STAT5A_02		SRF_Q5_02	mmu-miR-3096b-5p	mmu-miR-3070b-5p	mmu-miR-342-3p
mmu-miR-5126	1	0.510912	0.755987	0.601382		mmu-miR-5126	0.759987	0.583381	0.157337	0.0485163		mmu-miR-669p	mmu-miR-669a	mmu-miR-199a-3p	mmu-miR-3063		STAT3	FOXO4_02	mmu-miR-324-5p	mmu-miR-342-5p
mmu-miR-1b-3p	0.53369	0.152848	5.41862e-05	0.000885527		mmu-miR-1b-3p	0.636945	0.547974	0.548945	0.73724		mmu-miR-669a-5p	mmu-miR-759	mmu-miR-199b	FXR_Q3		mmu-miR-200a*	mmu-miR-3075	mmu-miR-27a*	mmu-miR-343
mmu-miR-3960	1	1	0.150625	0.0602439		mmu-miR-3960	0.78818	0.587784	0.375761	0.223758		mmu-miR-455	mmu-miR-1902	mmu-miR-466j	TAACC_B		YY1_Q6	AP3_Q6	CACBINDINGPROTEIN_Q6	mmu-miR-344
mmu-miR-412-5p	0.0128068	1	0.375372	0.57359		mmu-miR-412-5p	0.675256	0.777076	0.410751	0.398916		USF_01	mmu-miR-27a*	E2A_Q6	AP1_Q4		mmu-miR-335-3p	mmu-miR-3087	STAF_01	mmu-miR-344b
mmu-miR-5103	1	0.763135	0.950143	0.130788		mmu-miR-5103	0.547802	0.877358	0.240282	0.290215		MMEF2_Q6	mmu-miR-2138	mmu-miR-344	COUP_01		mmu-miR-3073-3p	SREBP_Q3	mmu-miR-3074-1-3p	mmu-miR-344c
mmu-miR-471-5p	1	1	0.136838	0.367371		mmu-miR-471-5p	0.834879	0.434807	0.0865393	0.118022		mmu-miR-759	MRF2_01	AR_Q2	FREAC4_01		mmu-miR-3070b-5p	mmu-miR-1932	mmu-miR-301b	mmu-miR-344d
mmu-miR-1249	1	0.396027	0.515769	0.108979		mmu-miR-1249	0.518646	0.475878	0.420011	0.583753		mmu-miR-1894-5p	mmu-miR-7b	mmu-miR-125b-5p	mmu-miR-599		MAX_01	SZF11_01	RSRFC4_Q2	mmu-miR-344e
mmu-miR-5105	1	0.354467	1	0.0199753		mmu-miR-5105	0.61067	0.62322	0.724225	0.308023		CIZ_01	mmu-miR-345-3p	mmu-miR-377	mmu-miR-219-5p		mmu-miR-363-3p	mmu-miR-1964-5p	GTF2B	mmu-miR-344f-3p
mmu-miR-1306-3p	0.156373	0.299612	0.172402	0.0158681		mmu-miR-1306-3p	0.50212	0.0687145	0.204999	0.186702		mmu-miR-466f	MMEF2_Q6	mmu-miR-669b	RFX1_01		mmu-miR-1955	GATA1_01	MYC_Q2	mmu-miR-344f-5p
mmu-miR-1964-3p	1	0.336566	0.427228	0.207078		mmu-miR-1964-3p	0.418935	0.0411446	0.129067	0.635827		MEF2_02	mmu-miR-344f-5p	mmu-miR-1188	mmu-miR-296-3p		ZBTB7A_(SC-34508)	mmu-miR-3971	GR_Q6_01	mmu-miR-344g-3p
mmu-miR-5136	0.359583	0.481773	1	0.05587		mmu-miR-5136	0.486521	0.548358	0.840069	0.895626		mmu-miR-330*	mmu-miR-1941-5p	DBP_Q6	mmu-miR-883b-5p		mmu-miR-203*	TAACC_B	E2F1_Q6_01	mmu-miR-344g-5p
mmu-miR-125b-1-3p	0.166585	1	0.0799831	0.186323		mmu-miR-125b-1-3p	0.916806	0.767989	0.58627	0.819634		mmu-miR-485	mmu-miR-3063	mmu-miR-695	MAX_01		NCX_01	POU3F2_02	MEF2_01	mmu-miR-345-3p
mmu-miR-5109	1	0.156404	0.0473892	0.00241076		mmu-miR-5109	0.981134	0.721198	0.12765	0.488199		mmu-miR-504	mmu-miR-488	mmu-miR-208a-5p	mmu-miR-465a-3p		mmu-miR-27b	GTF2B	mmu-miR-1940	mmu-miR-345-5p
mmu-miR-1843b-3p	1	0.199539	0.32601	0.228567		mmu-miR-1843b-3p	0.283947	0.756547	0.88878	0.863573		AP2_Q6_01	mmu-miR-762	mmu-miR-96	mmu-miR-465b-3p		mmu-miR-188-3p	mmu-miR-511-5p	AREB6_02	mmu-miR-346
MYOD_01	0.00794984	2.04183e-07	3.14115e-08	0.000318433		MYOD_01	0.130671	0.862816	0.720685	0.377544		POU3F2_02	FOXO4_02	SEF1_C	mmu-miR-465c-3p		DTYPEPA_B	H3k9me1	mmu-miR-138*	mmu-miR-3470a
E47_01	0.013971	6.4911e-09	4.50015e-08	2.16538e-08		E47_01	0.748276	0.0982283	0.582777	0.347934		mmu-miR-384-3p	mmu-miR-3079-5p	mmu-miR-666-3p	mmu-miR-25		BEL1_B	mmu-miR-673-3p	mmu-miR-466b-3-3p	mmu-miR-3470b
CMYB_01	6.07392e-05	5.10401e-08	7.49822e-10	1.30818e-05		CMYB_01	0.67551	0.336536	0.590418	0.62593		mmu-miR-679-3p	mmu-miR-666-3p	mmu-miR-133a*	PPARA_01		AP2_Q6_01	mmu-miR-764-5p	SRF_Q5_02	mmu-miR-3471
AP4_01	0.000155841	9.23164e-07	9.85099e-06	4.82457e-09		AP4_01	0.960817	0.515815	0.622369	0.338582		mmu-miR-666-5p	mmu-miR-3073-5p	HELIOSA_01	mmu-miR-27a*		mmu-miR-466d-5p	ZZZ3	mmu-miR-34b-5p	mmu-miR-3472
MEF2_01	0.3665	0.0515226	0.000941382	0.0435505		MEF2_01	0.398171	0.806979	0.576518	0.534882		mmu-miR-5102	MYB_Q6	mmu-miR-34a	ER_Q6_02		mmu-miR-3085-3p	mmu-miR-101a*	mmu-miR-466d-3p	mmu-miR-3473
SP1_01	0.000324703	4.89946e-12	8.07594e-22	1.53377e-12		SP1_01	0.0382888	0.266138	0.304755	0.69799		E2_01	mmu-miR-464	mmu-miR-3108	FOSL1_(SC-183)		IPF1_Q4	mmu-miR-1934	mmu-miR-1195	mmu-miR-3473b
P300_01	4.19768e-05	1.34418e-06	6.76602e-13	2.33179e-08		P300_01	0.482236	0.581072	0.568305	0.545603		mmu-miR-452	mmu-miR-140	FOXO1_02	OCT1_Q6		MEF2C_(SC-13268)	MINI19_B	GATA1_04	mmu-miR-3473c
VJUN_01	0.0465634	0.0211687	0.000671527	4.28347e-05		VJUN_01	0.816918	0.178385	0.227954	0.974026		mmu-miR-3969	EVI1_04	BHLHE40	mmu-miR-691		mmu-miR-500	mmu-miR-5117	mmu-miR-1843b-5p	mmu-miR-3473d
CREB_01	0.0234383	0.0451738	6.02712e-07	0.000132485		CREB_01	0.378987	0.349263	0.61945	0.0200718		mmu-miR-718	POU1F1_Q6	mmu-miR-742	mmu-miR-466p-5p		CETS1P54_01	RBPJK_01	mmu-miR-297b-3p	mmu-miR-3474
CREBP1CJUN_01	0.105936	0.000238018	0.0103237	4.63462e-05		CREBP1CJUN_01	0.0282873	0.0012932	0.716191	0.113964		CtBP2	FOSL1_(SC-183)	mmu-miR-181b	mmu-miR-3077		mmu-miR-1970	mmu-miR-3472	PAX3_01	mmu-miR-3475
NFKAPPAB50_01	0.0356628	0.00376062	4.38347e-08	0.00013329		NFKAPPAB50_01	0.132554	0.377111	0.340016	0.567101		STAT5A_03	TEL2_Q6	mmu-miR-10b*	mmu-miR-878-3p		HSF2_01	P300_01	mmu-miR-145	mmu-miR-34a
NFKAPPAB65_01	0.00251766	4.93182e-09	5.70228e-09	0.000397062		NFKAPPAB65_01	0.904795	0.821551	0.17438	0.0305159		mmu-miR-432	mmu-miR-1982,1	mmu-miR-1193	CAP_01		COUP_DR1_Q6	mmu-miR-93*	BCL3	mmu-miR-34b-3p
CREL_01	0.135949	2.3471e-05	4.57406e-13	3.60734e-06		CREL_01	0.753496	0.954015	0.115551	0.14987		mmu-miR-212-5p	mmu-miR-2136	RUSH1A_02	mmu-miR-3072		OTX_Q1	ZEC_01	E47_01	mmu-miR-34b-5p
NFKAPPAB_01	0.0181291	4.1419e-08	4.31648e-10	0.00024146		NFKAPPAB_01	0.163124	0.336818	0.262073	0.602852		mmu-miR-99b	mmu-miR-184	mmu-miR-5116	mmu-miR-669g		COREBINDINGFACTOR_Q6	mmu-miR-299*	HFH8_01	mmu-miR-34c
NMYC_01	0.432869	1.104e-05	1.21647e-10	2.68642e-05		NMYC_01	0.748909	0.396766	0.615526	0.617872		mmu-miR-698	mmu-miR-1930	FXR_Q3	mmu-miR-361		mmu-miR-1956	mmu-miR-542-5p	mmu-miR-599	mmu-miR-34c*
HEN1_02	0.38186	0.000218726	0.000212253	3.3926e-05		HEN1_02	0.830715	0.805383	0.386085	0.194806		mmu-miR-1962	mmu-let-7a*	mmu-miR-540-5p	ZID_01		eGFP-JunD	mmu-miR-5126	mmu-miR-693-3p	mmu-miR-350
HEN1_01	0.304922	0.0232158	0.000772178	3.35538e-06		HEN1_01	0.889112	0.476872	0.142314	0.774696		mmu-miR-200a	mmu-let-7c-2*	NKX22_01	p300_(F-4)		mmu-miR-466c-3p	mmu-miR-669o	SMAD_Q6	mmu-miR-351
YY1_02	0.0161346	6.87789e-07	4.07594e-08	0.00654801		YY1_02	0.0214436	0.193855	0.506889	0.0697451		mmu-miR-452-5p	mmu-miR-190	mmu-miR-3471	mmu-miR-463		mmu-miR-323-3p	R_01	mmu-miR-5135	mmu-miR-3572
E47_02	7.48481e-05	1.28062e-05	3.68514e-06	0.00167887		E47_02	0.506072	0.662276	0.0932615	0.273166		AMEF2_Q6	mmu-miR-139-5p	mmu-miR-219-5p	CEBP_Q2_01		mmu-miR-5125	SIRT6	mmu-miR-1955-3p	mmu-miR-361
CP2_01	0.0336191	6.21764e-06	0.00010331	9.23587e-10		CP2_01	0.678416	0.996773	0.390367	0.281991		mmu-miR-425*	AP3_Q6	mmu-miR-2138	CAAT_01		POU1F1_Q6	mmu-miR-380-5p	mmu-miR-125b-1-3p	mmu-miR-362-3p
DELTAEF1_01	0.00356069	7.88625e-07	8.28756e-06	0.000733581		DELTAEF1_01	0.237259	0.174348	0.450188	0.752594		mmu-miR-5104	mmu-miR-223	mmu-miR-125a-5p	FXR_IR1_Q6		mmu-miR-770-5p	IPF1_Q4_01	FOXA1_(SC-101058)	mmu-miR-362-5p
GATA2_01	0.134544	4.66187e-11	2.39177e-09	3.69243e-05		GATA2_01	0.252674	0.0881252	0.718078	0.764688		mmu-miR-433	mmu-miR-1929	mmu-miR-681	mmu-miR-466b-3-3p		RPC155	PPAR_DR1_Q2	mmu-miR-374*	mmu-miR-363
GATA3_01	0.00641235	3.62284e-07	6.71922e-06	7.4312e-05		GATA3_01	0.848014	0.796723	0.124978	0.0369241		mmu-miR-223	mmu-miR-151-3p	CDP_01	BEL1_B		mmu-miR-382*	FOSL1_(SC-183)	mmu-miR-351	mmu-miR-363-3p
MZF1_02	2.18936e-05	2.26449e-10	1.10842e-10	1.21091e-07		MZF1_02	0.690805	0.203585	0.08617	0.0154659		mmu-miR-3058	mmu-miR-370	mmu-miR-30b*	mmu-let-7e		mmu-miR-200b*	CREBP1_Q2	ETF_Q6	mmu-miR-363-5p
CDP_02	0.00167338	0.035682	0.0112934	0.170627		CDP_02	0.12775	0.634604	0.733842	0.391829		mmu-miR-335-3p	mmu-miR-680	mmu-miR-20b	mmu-miR-92b		mmu-miR-759	mmu-miR-3960	NF-E2_(H-230)	mmu-miR-365
E2_01	0.184592	0.0011353	4.24636e-11	7.70659e-05		E2_01	0.397745	0.21143	0.680121	0.780107		mmu-miR-1197	mmu-miR-208a-5p	mmu-miR-2861	HOXA3_01		DR1_Q3	mmu-miR-491	mmu-miR-290-5p	mmu-miR-367
CREB_02	0.000599498	7.77305e-05	7.33254e-12	1.66536e-06		CREB_02	0.438508	0.251787	0.0105813	0.83918		mmu-miR-3073-5p	mmu-miR-188-5p	EBF_Q6	mmu-miR-3113		NFAT_Q4_01	mmu-miR-146b	XFD3_01	mmu-miR-369-3p
MAX_01	0.267134	0.00685967	3.44121e-08	0.00053291		MAX_01	0.570057	0.63421	0.819537	0.596637		HNF1_Q6	mmu-miR-679-5p	GRE_C	mmu-miR-23a		mmu-miR-546	POLY_C	mmu-miR-3086-3p	mmu-miR-369-5p
FOXD3_01	0.206876	3.66953e-06	3.59595e-06	0.0858041		FOXD3_01	0.666163	0.378429	0.0949491	0.576846		ZEB1_(SC-25388)	mmu-miR-1264-3p	mmu-miR-1941-3p	mmu-miR-3086-3p		E2_Q6	mmu-miR-5122	mmu-miR-689	mmu-miR-370
HNF3B_01	6.41527e-06	0.000211918	0.00618854	0.139361		HNF3B_01	0.0283433	0.302747	0.880833	0.316661		PAX5-N19	AFP1_Q6	VJUN_01	mmu-miR-705		mmu-miR-1900	PAX3_B	CMYB_01	mmu-miR-374
HNF4_01	4.19768e-05	2.28241e-07	6.52505e-09	2.41796e-05		HNF4_01	0.616761	0.436762	0.0800547	0.658571		mmu-miR-100	mmu-miR-381	mmu-miR-411	mmu-miR-383		mmu-miR-5129	GR_01	POU2F2	mmu-miR-374*
AHR_01	0.00983496	5.12478e-06	2.72216e-11	2.43034e-08		AHR_01	0.936652	0.845126	0.0544477	0.994907		mmu-miR-3102-5p,2	mmu-miR-144	mmu-miR-679	mmu-miR-28		mmu-miR-3065	PAX4_04	mmu-miR-432	mmu-miR-374c
LYF1_01	3.51112e-05	7.12788e-06	7.40714e-07	3.91005e-06		LYF1_01	0.608089	0.42569	0.349081	0.671031		mmu-miR-3966	mmu-miR-1193-5p	mmu-let-7f*	mmu-miR-150*		mmu-miR-327	mmu-miR-5104	TCF4	mmu-miR-375
PAX5_01	0.0165413	1.45784e-05	2.35886e-09	1.12608e-05		PAX5_01	0.481783	0.485409	0.756885	0.944594		HNF1_Q6_01	mmu-miR-365	OCT1_01	OCT1_01		STAT1	CDP_01	mmu-miR-434-5p	mmu-miR-376a
SRY_01	0.0282488	8.91467e-08	1.91867e-11	9.89368e-05		SRY_01	0.532444	0.818312	0.737539	0.625604		mmu-miR-20a*	mmu-miR-146a	CDX_Q5	AR_Q2		mmu-miR-345-5p	ETS2_B	mmu-miR-883b-3p	mmu-miR-376a*
ARP1_01	0.000761562	8.77181e-10	9.57179e-06	0.00371137		ARP1_01	0.0318262	0.438959	0.806167	0.965428		mmu-miR-712	mmu-miR-761	mmu-miR-374c	USF_01		mmu-miR-743b-3p	AML_Q6	STAT5A_03	mmu-miR-376b
RORA2_01	0.00540259	0.00042681	1.72856e-06	1.16161e-05		RORA2_01	0.101971	0.376698	0.407351	0.363742		IPF1_Q4_01	CDP_02	mmu-miR-449a	mmu-miR-486		mmu-miR-212-3p	MTF1_Q4	CCNT2	mmu-miR-376b*
COUP_01	2.08545e-05	1.19848e-07	3.01926e-08	0.000524219		COUP_01	0.974238	0.0106948	0.229371	0.752077		mmu-miR-1198-5p	mmu-miR-106b*	mmu-let-7b*	mmu-miR-34c*		mmu-miR-669o	mmu-miR-194	MEF2A	mmu-miR-376c
OCT1_05	0.0216544	0.0143054	0.0683584	0.133549		OCT1_05	0.477957	0.914383	0.0819043	0.333768		mmu-miR-678	mmu-miR-3069-3p	mmu-miR-882	STAT1_01		mmu-miR-100	mmu-miR-505	mmu-miR-493	mmu-miR-376c*
AP1FJ_Q2	0.0453687	0.000778115	4.20642e-05	8.34745e-06		AP1FJ_Q2	0.251767	0.845679	0.431662	0.877659		mmu-miR-5046	mmu-miR-135b	mmu-miR-500	mmu-miR-1224		PAX8_01	mmu-miR-669f-3p	mmu-miR-539-3p	mmu-miR-377
AP1_Q2	0.00155554	0.000971642	5.37163e-06	7.73139e-06		AP1_Q2	0.125741	0.217418	0.537132	0.707636		mmu-miR-673-5p	mmu-miR-382	NANOG_(SC-33759)	STAT_Q6		mmu-miR-16	GATA3_03	mmu-miR-297c	mmu-miR-378
AP1_Q6	2.50673e-05	0.0530293	6.65732e-06	0.000853446		AP1_Q6	0.392833	0.907991	0.103106	0.45529		mmu-miR-3076-3p	mmu-miR-29b*	mmu-miR-449c	FOXO1_01		DEAF1_01	mmu-miR-883a-5p	NRSE_B	mmu-miR-378*
AP4_Q5	0.00126521	2.12594e-07	3.22611e-08	7.36788e-08		AP4_Q5	0.300012	0.521216	0.508361	0.984907		mmu-miR-3109	mmu-miR-202-5p	mmu-miR-433	mmu-miR-1967		mmu-miR-1274a	mmu-miR-1933-3p	mmu-miR-3969	mmu-miR-378b
AP4_Q6	0.00157601	1.50659e-08	2.7768e-06	7.94566e-06		AP4_Q6	0.65684	0.5592	0.844898	0.694829		mmu-miR-27a	AP1_Q4_01	mmu-miR-300*	SEF1_C		mmu-miR-615-5p	mmu-miR-145*	mmu-miR-124*	mmu-miR-379
CREBP1_Q2	0.102031	0.000417687	5.65086e-09	2.2544e-05		CREBP1_Q2	0.246268	0.586875	0.369577	0.770952		mmu-miR-1953	mmu-miR-375	mmu-miR-216b	DELTAEF1_01		mmu-miR-1968	FAC1_01	EBOX_Q6_01	mmu-miR-380-3p
E2_Q6	0.0742923	2.43762e-05	9.15564e-12	1.13558e-06		E2_Q6	0.589393	0.789815	0.486624	0.244058		mmu-miR-202-3p	mmu-miR-669n	HEN1_01	mmu-miR-5104		CIZ_01	mmu-miR-335-3p	mmu-miR-709	mmu-miR-380-5p
MYOD_Q6	0.134758	2.64872e-11	7.72038e-08	3.43104e-07		MYOD_Q6	0.00144529	0.122205	0.538901	0.381485		mmu-miR-325*	mmu-miR-466d-3p	mmu-miR-431	mmu-miR-451		mmu-miR-466l-3p	NKX25_Q5	CART1_01	mmu-miR-381
AP1_Q4	0.00611947	0.000105241	0.00122306	0.000522151		AP1_Q4	0.966386	0.816092	0.955097	0.510484		mmu-miR-106b	mmu-miR-2135	mmu-miR-1929	mmu-miR-154		mmu-miR-1946b	SRF_Q5_02	PU1_Q6	mmu-miR-382
AP2_Q6	0.0759781	1.23155e-09	1.6195e-17	1.35111e-07		AP2_Q6	0.0660769	0.700015	0.772059	0.341265		OCT1_04	mmu-miR-1899	mmu-miR-101c	mmu-miR-3070b-5p		DR3_Q4	HSF1	USF_C	mmu-miR-382*
NF1_Q6	2.33597e-06	4.7662e-07	4.99362e-08	1.32433e-07		NF1_Q6	0.710946	0.670072	0.970723	0.438538		mmu-miR-466d-5p	mmu-miR-204	mmu-miR-3065	mmu-miR-3079-3p		mmu-miR-16*	mmu-miR-466e-3p	mmu-miR-139-5p	mmu-miR-383
OCT1_Q6	0.00719154	0.00199302	0.00314734	0.000570529		OCT1_Q6	0.450815	0.760012	0.513095	0.886443		mmu-miR-27b	mmu-miR-379	POU3F2_02	mmu-miR-291b-3p		mmu-miR-24-1*	mmu-miR-376a	mmu-miR-542-5p	mmu-miR-384-3p
SP1_Q6	0.000341565	2.25489e-12	3.62099e-31	1.38513e-14		SP1_Q6	0.226478	0.332639	0.465698	0.195929		mmu-miR-5098	mmu-miR-323-5p	HOXA4_Q2	PLZF_02		mmu-miR-135a	mmu-miR-296-5p	mmu-miR-5107	mmu-miR-384-5p
CAAT_C	0.00822715	0.00406934	5.8176e-11	7.97852e-07		CAAT_C	0.631789	0.000971323	0.0881141	0.239972		mmu-miR-3057-5p	mmu-miR-135a	mmu-miR-1905	mmu-miR-199b*		HNF1_C	IRF4_(M-17)	PR_02	mmu-miR-3960
GATA_C	0.000949378	9.60608e-08	2.27169e-08	0.00775648		GATA_C	0.65295	0.670884	0.820514	0.48102		mmu-miR-99a	mmu-miR-713	FREAC3_01	SRF_C		mmu-miR-142-3p	mmu-miR-3095-3p	p300_(F-4)	mmu-miR-3961
SEF1_C	0.00173415	0.00125304	0.000492639	0.000732777		SEF1_C	0.862708	0.564332	0.712382	0.547118		mmu-miR-760-5p	mmu-miR-466l-3p	mmu-miR-883a-3p	ALX4_01		mmu-miR-703	mmu-miR-188-3p	mmu-miR-211	mmu-miR-3962
USF_C	0.155454	4.7662e-07	2.29519e-08	0.000506633		USF_C	0.495557	0.425587	0.598225	0.220826		mmu-miR-434-3p	mmu-miR-211	mmu-miR-1264-5p	mmu-miR-490-3p		LYF1_01	mmu-miR-132	mmu-miR-770-5p	mmu-miR-3963
HAND1E47_01	0.000785378	2.59976e-05	0.000200004	4.99926e-05		HAND1E47_01	0.682841	0.561951	0.0217729	0.422771		mmu-miR-5130	TR4	mmu-miR-21	mmu-miR-431		ARNT_02	mmu-miR-3098-5p	CREB_Q3	mmu-miR-3964
STAT_01	2.08545e-05	0.000190336	1.30282e-07	0.00288822		STAT_01	0.229167	0.710546	0.750608	0.763352		Pol2-4H8	EBF	PR_02	FREAC2_01		mmu-miR-293*	TFIIA_Q6	AML_Q6	mmu-miR-3965
STAT3_01	2.33597e-06	3.31826e-06	1.75829e-12	0.00040593		STAT3_01	0.740644	0.747589	0.705958	0.495628		FOXD3_01	mmu-miR-322	mmu-miR-1969	AP1_Q6		mmu-miR-362-5p	P53_01	mmu-miR-669f-5p	mmu-miR-3966
VMYB_02	0.00637927	0.000116447	2.88084e-08	0.000294726		VMYB_02	0.37824	0.945026	0.689006	0.0485149		mmu-miR-467a-1*	mmu-miR-30c-2*	STAT5A_03	mmu-miR-5112		OCT4_01	CACBINDINGPROTEIN_Q6	NRF2_Q4	mmu-miR-3967
AHRARNT_01	6.4962e-06	5.73409e-07	4.88278e-11	1.34131e-09		AHRARNT_01	0.882839	0.684806	0.0224632	0.805519		mmu-miR-467d*	mmu-miR-3113	mmu-miR-470*	XBP1_01		mmu-miR-5105	NKX62_Q2	mmu-miR-299*	mmu-miR-3968
AHRARNT_02	0.000209673	6.88316e-07	4.25095e-15	3.86259e-11		AHRARNT_02	0.218813	0.545166	0.681975	0.0606464		mmu-miR-872*	CHX10_01	COMP1_01	mmu-miR-10a*		mmu-miR-93	mmu-miR-16*	mmu-let-7c	mmu-miR-3969
T3R_01	0.000564833	5.21919e-06	0.00412409	3.87818e-06		T3R_01	0.55683	0.887283	0.979019	0.520318		mmu-miR-1193	mmu-miR-218	mmu-miR-181c	mmu-miR-152		LUN1_01	mmu-miR-497	mmu-miR-125b-5p	mmu-miR-3970
EGR1_01	0.0575609	3.6156e-08	1.97926e-13	9.23587e-10		EGR1_01	0.3882	0.617332	0.955592	0.396386		mmu-miR-466k	mmu-miR-5110	NF-E2	BAF155		mmu-miR-125b-3p	AP4_Q6_01	SREBP1_Q6	mmu-miR-3971
NGFIC_01	0.0663759	2.53442e-06	2.55017e-12	9.57544e-11		NGFIC_01	0.385034	0.821383	0.375318	0.482099		CEBP_Q2	mmu-miR-5132	mmu-miR-489	mmu-miR-1b-3p		SREBP1	BCL11A	EBF1_(C-8)	mmu-miR-409-3p
CHOP_01	0.0978243	5.21604e-07	5.76598e-08	0.000143774		CHOP_01	0.852246	0.737924	0.752703	0.698197		EBOX_Q6_01	mmu-miR-744*	mmu-miR-181d	mmu-miR-881*		GZF1_01	GR_Q6	eGFP-HDAC8	mmu-miR-409-5p
GC_01	0.00239071	4.21944e-11	3.99789e-27	4.25227e-12		GC_01	0.842068	0.122848	0.188413	0.951892		GEN_INI3_B	mmu-miR-669f-3p	mmu-miR-3094	mmu-miR-294*		mmu-miR-1904	mmu-miR-138	AP2ALPHA_02	mmu-miR-410
NRSF_01	0.114953	0.00133288	4.11614e-05	0.00227431		NRSF_01	0.431566	0.908037	0.182584	0.550606		mmu-miR-323-5p	MEF2_03	mmu-miR-181a	mmu-miR-423-3p		CDP_01	FREAC2_01	AMEF2_Q6	mmu-miR-411
RREB1_01	0.000564265	3.03567e-05	1.04245e-11	6.58792e-08		RREB1_01	0.370246	0.543165	0.49459	0.817605		mmu-miR-362-3p	mmu-miR-423-5p	mmu-miR-466a-3p	mmu-miR-3971		mmu-miR-704	EGR1_01	HNF1_Q6	mmu-miR-411*
OLF1_01	0.000420815	2.04343e-09	1.50277e-09	5.51997e-06		OLF1_01	0.18974	0.873306	0.702909	0.709777		mmu-miR-1971	mmu-miR-450a-3p	mmu-miR-466e-3p	mmu-miR-148b		HNF4_01	mmu-let-7a*	mmu-miR-431*	mmu-miR-412
AML1_01	3.64719e-05	6.52346e-09	2.28913e-11	0.000397062		AML1_01	0.0512225	0.951659	0.172132	0.88392		mmu-miR-5123	FOXJ2_02	MEF2_01	mmu-miR-374		mmu-miR-412	mmu-miR-337-5p	mmu-miR-762	mmu-miR-412-3p
R_01	0.0123337	2.8882e-06	1.04108e-12	8.98616e-07		R_01	0.835435	0.583799	0.693944	0.808218		mmu-miR-3105-3p	mmu-let-7i	IPF1_Q4_01	HNF1_Q6_01		PAX2_02	mmu-miR-551b	CEBP_01	mmu-miR-412-5p
LMO2COM_01	0.0145136	7.79335e-10	2.51747e-08	8.86414e-06		LMO2COM_01	0.141395	0.363758	0.212647	0.264863		MEF2_04	mmu-miR-5101	mmu-miR-871	mmu-miR-199a-3p		mmu-miR-99b	mmu-miR-670	H3k4me1	mmu-miR-421
LMO2COM_02	0.000327397	2.22716e-07	8.16527e-07	0.00141666		LMO2COM_02	0.928353	0.56281	0.492406	0.60488		mmu-miR-3061-3p	mmu-miR-297b-3p	mmu-miR-488	mmu-miR-199b		mmu-miR-196b	MIF1_01	STAT4_01	mmu-miR-423-3p
MIF1_01	0.00158218	1.28762e-07	3.87365e-05	0.0218182		MIF1_01	0.718881	0.621181	0.662084	0.452289		mmu-miR-27a*	mmu-miR-129-1-3p	mmu-miR-201	mmu-miR-3073-3p		mmu-miR-148b	CREB_Q4	CEBPA_01	mmu-miR-423-5p
RFX1_01	0.0380177	3.03747e-06	8.92041e-08	0.00052925		RFX1_01	0.872711	0.497016	0.0674781	0.75637		mmu-miR-379	mmu-miR-129-2-3p	mmu-miR-3074-2-3p	mmu-miR-302a		mmu-miR-3089-5p	mmu-miR-544-3p	mmu-miR-344g-5p	mmu-miR-425
RFX1_02	0.000490998	2.79194e-05	4.15917e-05	0.0348515		RFX1_02	0.346482	0.471833	0.613527	0.684269		OCT4_01	mmu-miR-3060	mmu-miR-504	mmu-miR-3089-3p		ETS1	mmu-miR-5105	mmu-miR-871	mmu-miR-425*
HFH3_01	0.00825471	1.48276e-07	6.67363e-07	0.196207		HFH3_01	0.443631	0.632078	0.743415	0.324882		mmu-miR-466b-3p	SIRT6	mmu-miR-139-5p	BARBIE_01		EGR2_01	FREAC3_01	mmu-miR-880	mmu-miR-429
FREAC2_01	0.000873519	6.51085e-07	0.00145987	0.000853139		FREAC2_01	0.62688	0.616267	0.197288	0.523048		mmu-miR-466c-3p	mmu-miR-19a	mmu-miR-3073-5p	XFD3_01		mmu-miR-489	AP2ALPHA_01	TBP_Q6	mmu-miR-431
HFH8_01	0.0108269	6.90609e-09	6.66809e-05	0.00896644		HFH8_01	0.856497	0.996206	0.583217	0.477778		mmu-miR-466p-3p	AP1_Q6_01	TFIIIC-110	mmu-miR-1969		CDXA_01	Sin3Ak-20	mmu-miR-200a*	mmu-miR-431*
NFAT_Q6	0.0958114	0.200535	0.00217786	0.376761		NFAT_Q6	0.822493	0.197803	0.858009	0.963365		mmu-miR-30c-2*	mmu-miR-1955	MEIS1AHOXA9_01	mmu-miR-291a-5p		SRF_C	mmu-miR-207	eGFP-FOS	mmu-miR-432
GEN_INI3_B	0.208531	9.55088e-07	3.24949e-08	4.70336e-06		GEN_INI3_B	0.159502	0.512467	0.553709	0.776282		mmu-miR-145*	mmu-miR-1936	mmu-miR-3075	mmu-miR-291b-5p		AP1_Q6_01	PAX3_01	mmu-miR-15a	mmu-miR-433
GEN_INI_B	0.383463	0.00870722	9.91024e-07	0.000149453		GEN_INI_B	0.484673	0.0564508	0.708577	0.180032		ETF_Q6	POU6F1_01	mmu-miR-760-5p	mmu-miR-466q		mmu-miR-3077	mmu-miR-363-5p	RFX1_02	mmu-miR-433*
MTATA_B	0.153001	2.20124e-06	3.8157e-09	5.795e-07		MTATA_B	0.796657	0.976811	0.524942	0.0571121		mmu-miR-466h	mmu-miR-883b-3p	mmu-miR-448	mmu-miR-720		mmu-miR-3108	mmu-miR-5110	mmu-miR-15a*	mmu-miR-434-3p
MUSCLE_INI_B	0.0505133	2.05465e-06	8.10201e-18	1.68763e-11		MUSCLE_INI_B	0.347096	0.74576	0.527463	0.677022		mmu-miR-195	mmu-miR-706	mmu-miR-28c	mmu-miR-7a*		PAX3_B	mmu-miR-3086-3p	H3k9me1	mmu-miR-434-5p
MYCMAX_B	0.091096	1.56324e-07	1.8125e-17	3.50722e-13		MYCMAX_B	0.55727	0.110868	0.470771	0.330295		GATA3_03	mmu-miR-1981	mmu-miR-28b	mmu-miR-300*		mmu-miR-29c*	mmu-miR-465a-5p	mmu-miR-208a	mmu-miR-448
MINI19_B	0.00195271	6.1537e-05	3.77287e-08	1.06147e-06		MINI19_B	0.541966	0.578324	0.0124165	0.131799		p300	mmu-miR-302c	mmu-miR-708*	mmu-miR-5111		POU3F2_01	mmu-miR-702	mmu-miR-31	mmu-miR-448-3p
MINI20_B	0.000803073	1.05164e-05	1.93898e-08	1.71906e-07		MINI20_B	0.68401	0.0897285	0.991692	0.957077		mmu-miR-5113	mmu-miR-376b*	mmu-miR-692	MZF1_01		FREAC2_01	PBX_Q3	mmu-miR-34c	mmu-miR-448-5p
NRSE_B	0.0658467	1.13564e-06	1.64503e-09	5.52971e-08		NRSE_B	0.537975	0.668491	0.594606	0.404294		mmu-miR-693-3p	HMGN3	mmu-miR-93	mmu-miR-196a		NFY_01	mmu-miR-374	GATA1_02	mmu-miR-449a
PAX8_B	0.000927453	0.00022011	0.00177525	0.000117254		PAX8_B	0.707535	0.459424	0.35508	0.371856		mmu-miR-684	mmu-miR-1933-5p	AP1_Q4	mmu-let-7b*		ERRA	mmu-miR-471-3p	NMYC_01	mmu-miR-449b
WHN_B	0.0161346	5.70225e-07	2.5508e-16	3.09226e-11		WHN_B	0.0801355	0.8001	0.672803	0.983382		mmu-miR-652	mmu-miR-466a-3p	mmu-miR-1906	mmu-miR-2139		mmu-let-7e	mmu-miR-3064-3p	mmu-miR-654-3p	mmu-miR-449c
ZF5_B	0.0347337	1.93641e-06	3.65733e-16	1.98991e-11		ZF5_B	0.229281	0.135265	0.657551	0.421829		FOXA1_(C-20)	mmu-miR-291b-3p	mmu-miR-698	mmu-miR-1931		RFX_Q6	mmu-miR-21*	BACH2_01	mmu-miR-450a
ATF_B	2.27925e-05	0.000247972	0.00451803	2.66688e-06		ATF_B	0.507231	0.100407	0.301486	0.879892		mmu-miR-3080-5p	mmu-miR-466e-3p	mmu-miR-2136	PTF1BETA_Q6		NRF1_Q6	mmu-miR-466b-3-3p	mmu-let-7b*	mmu-miR-450a-3p
ETS2_B	1.8404e-05	3.1305e-05	6.96824e-10	0.000230646		ETS2_B	0.0316242	0.595616	0.952179	0.509819		mmu-miR-3061-5p	MEF2_04	mmu-miR-3091-3p	mmu-miR-297b-5p		CAAT_C	HFH3_01	mmu-miR-338-3p	mmu-miR-450a-5p
GABP_B	0.00112562	3.87341e-11	7.25045e-20	1.22921e-08		GABP_B	0.841535	0.353409	0.663279	0.066185		mmu-miR-703	NKX25_02	mmu-miR-103	mmu-miR-182		HNF3_Q6_01	mmu-miR-467a	mmu-miR-298	mmu-miR-450b-3p
OCT1_B	0.00017857	0.00526578	0.0107944	0.000149661		OCT1_B	0.637071	0.324293	0.554606	0.574406		mmu-miR-16	mmu-miR-509-3p	mmu-miR-107	mmu-miR-330		mmu-miR-133a	mmu-miR-881	CREB_01	mmu-miR-450b-5p
PAX4_01	0.0225186	1.44173e-08	1.14423e-11	1.30981e-07		PAX4_01	0.865828	0.285583	0.963397	0.508708		mmu-miR-380-3p	mmu-miR-425*	mmu-miR-1947	mmu-miR-19a*		OCT1_Q5_01	mmu-miR-681	HNF4_Q6_03	mmu-miR-451
PAX4_03	8.07421e-06	6.49682e-09	4.97026e-13	3.58913e-10		PAX4_03	0.345236	0.702799	0.140996	0.158533		MEF2C_(SC-13268)	mmu-miR-5106	mmu-miR-3096b-3p	GCNF_01		mmu-miR-30a	mmu-let-7b*	mmu-miR-1955-5p	mmu-miR-452
MSX1_01	0.000485222	0.0269539	1.43296e-05	0.00301311		MSX1_01	0.73052	0.894781	0.353042	0.366843		mmu-miR-503	mmu-miR-1971	mmu-miR-3097-3p	mmu-miR-382*		CLOCKBMAL_Q6	mmu-miR-669b	mmu-miR-1898	mmu-miR-452-3p
EN1_01	0.0026317	4.81465e-05	0.000184755	0.00197531		EN1_01	0.413537	0.0828633	0.053005	0.211089		mmu-miR-103	CREB_01	mmu-miR-707	mmu-miR-3090		mmu-miR-542-3p	MAX_01	PLZF_02	mmu-miR-452-5p
AMEF2_Q6	0.188077	0.0576309	0.0113117	0.0915369		AMEF2_Q6	0.805803	0.254863	0.605083	0.680055		mmu-miR-107	mmu-miR-192	mmu-miR-1951	mmu-miR-3967		mmu-miR-103	CDP_02	AP4_01	mmu-miR-453
MMEF2_Q6	0.169535	0.0289353	0.00329514	0.0637237		MMEF2_Q6	0.0551614	0.41497	0.643918	0.476193		IPF1_Q4	mmu-miR-5117	LBP1_Q6	mmu-miR-3096b-3p		mmu-miR-1b-3p	mmu-miR-1a	mmu-miR-337-5p	mmu-miR-455
HMEF2_Q6	0.108198	0.0578348	0.00355072	0.00755524		HMEF2_Q6	0.519483	0.110351	0.870355	0.984679		mmu-miR-15a	mmu-miR-362-3p	mmu-miR-30c-1*	mmu-miR-297c		OCT1_B	mmu-miR-150*	mmu-miR-30b*	mmu-miR-455*
HNF4_01_B	0.000150775	1.31436e-08	2.28721e-11	8.27341e-07		HNF4_01_B	0.68606	0.357206	0.456383	0.698072		LHX3_01	mmu-miR-201	mmu-miR-1963	mmu-miR-5128		mmu-miR-615-3p	AIRE_02	PBX1_03	mmu-miR-463
AREB6_03	1.4871e-05	4.34677e-06	4.11745e-05	0.000265955		AREB6_03	0.15498	0.428894	0.557588	0.894774		mmu-miR-5122	mmu-miR-18a	mmu-miR-5113	OCT_Q6		mmu-miR-466i-3p	mmu-miR-743a	NANOG_01	mmu-miR-463*
MEIS1AHOXA9_01	0.15034	4.61619e-05	0.00109715	0.00163274		MEIS1AHOXA9_01	0.0937455	0.098511	0.0107831	0.303788		mmu-miR-196b	mmu-miR-136*	mmu-miR-133a	mmu-miR-299		mmu-miR-717	mmu-miR-539-5p	BAF155	mmu-miR-464
FOXJ2_01	0.012864	2.75487e-05	6.1826e-05	0.0809546		FOXJ2_01	0.320249	0.374921	0.470613	0.551592		mmu-miR-338-5p	CRX_Q4	mmu-miR-133b	mmu-miR-23b		mmu-miR-1306	mmu-miR-149	NRSF_Q4	mmu-miR-465a-3p
E2F_Q6	0.00147639	2.25386e-09	3.81677e-19	4.30047e-09		E2F_Q6	0.203191	0.300943	0.0477209	0.158422		mmu-miR-503*	mmu-miR-196b	CDC5_01	mmu-miR-1195		MYB_Q3	mmu-miR-18a*	STAT1_01	mmu-miR-465a-5p
E2F1_Q3	3.36473e-05	1.72188e-09	7.61295e-25	1.32349e-11		E2F1_Q3	0.467927	0.661697	0.79463	0.208154		mmu-miR-877*	mmu-miR-376c*	mmu-miR-1936	EVI1_05		mmu-miR-488*	CEBPB_02	mmu-miR-344f-3p	mmu-miR-465b-3p
E2F1_Q4	0.000564833	3.19133e-07	3.74613e-16	1.73839e-08		E2F1_Q4	0.99444	0.245327	0.998087	0.780791		mmu-miR-122	mmu-miR-1933-3p	FREAC2_01	TGIF_01		MYB_Q5_01	NKX25_02	AHR_Q5	mmu-miR-465b-5p
E2F1_Q6	0.000202064	3.20543e-08	1.70518e-18	9.08041e-12		E2F1_Q6	0.881655	0.273101	0.234267	0.025738		mmu-miR-679	mmu-miR-342-5p	mmu-miR-1946a	MYB_Q5_01		mmu-miR-133b	mmu-miR-3101	GATA1_03	mmu-miR-465c-3p
CHX10_01	0.0890898	0.0400243	0.00881157	0.0601365		CHX10_01	0.493295	0.913801	0.523885	0.671006		mmu-miR-322	mmu-miR-3065	mmu-miR-450a-3p	mmu-miR-3059		mmu-miR-1936	PITX2_Q2	mmu-miR-2133	mmu-miR-465c-5p
VDR_Q3	0.000285611	5.69698e-08	2.1586e-07	7.46824e-07		VDR_Q3	0.913625	0.865237	0.510799	0.184958		mmu-miR-15b	mmu-miR-493	mmu-miR-221	mmu-miR-208a-3p		mmu-miR-532-5p	mmu-miR-425*	MAZ_Q6	mmu-miR-466a-3p
XVENT1_01	0.00737692	2.55974e-05	1.417e-09	8.87163e-08		XVENT1_01	0.833395	0.240503	0.941328	0.156824		mmu-miR-744	mmu-miR-1897-3p	mmu-miR-758	DTYPEPA_B		mmu-miR-742*	mmu-miR-501-5p	COUPTF_Q6	mmu-miR-466a-5p
SPZ1_01	0.00604919	1.28494e-10	1.90567e-14	1.61348e-06		SPZ1_01	0.389958	0.521525	0.975514	0.314642		mmu-miR-468	mmu-miR-687	HELIOSA_02	PAX2_01		mmu-miR-760	TAL1BETAE47_01	mmu-miR-468	mmu-miR-466b-3-3p
ZIC2_01	0.0513135	1.50889e-06	2.92107e-09	1.26344e-06		ZIC2_01	0.104042	0.213218	0.701108	0.741698		mmu-miR-2136	mmu-miR-704	mmu-miR-654-3p	mmu-miR-295		p300_(N-15)	mmu-miR-434-3p	mmu-miR-712	mmu-miR-466b-3p
ZIC3_01	0.00663901	3.39343e-09	5.54723e-10	1.25706e-10		ZIC3_01	0.780742	0.456853	0.270058	0.81152		mmu-miR-1224	mmu-miR-669i	mmu-miR-875-5p	mmu-miR-698		HNF4A_(H-171)	mmu-miR-151-5p	mmu-miR-337-3p	mmu-miR-466b-5p
MRF2_01	0.0264995	0.0282484	0.00519498	0.00829377		MRF2_01	0.722448	0.67346	0.216302	0.0438061		mmu-miR-188-3p	mmu-miR-1943	mmu-miR-466m-5p	LMO2COM_02		eGFP-GATA2	ATF4_Q2	GATA2_03	mmu-miR-466c-3p
STAT5A_01	1.34381e-05	0.0036184	1.58012e-05	0.00997331		STAT5A_01	0.392851	0.789746	0.1677	0.852511		TAACC_B	mmu-miR-136	mmu-miR-669m-5p	CEBP_C		mmu-miR-706	mmu-miR-2140	ATF3	mmu-miR-466c-5p
STAT5B_01	0.00195093	0.00505103	6.65732e-06	0.0347122		STAT5B_01	0.99298	0.979958	0.783871	0.321107		mmu-miR-532-3p	PAX4_04	mmu-miR-466h-5p	E2F4DP2_01		HP1SITEFACTOR_Q6	mmu-miR-153	mmu-miR-686	mmu-miR-466d-3p
POU6F1_01	0.0607235	0.04305	0.0247326	0.212107		POU6F1_01	0.382733	0.126131	0.0228388	0.8937		mmu-miR-1839-3p	mmu-miR-128	mmu-miR-5046	EVI1_01		mmu-miR-331-3p	POU3F2_01	OCT4_02	mmu-miR-466d-5p
HIF1_Q5	0.00390247	1.28596e-06	5.3983e-14	4.26422e-07		HIF1_Q5	0.00841276	0.855583	0.41275	0.620935		mmu-miR-3970	mmu-miR-669j	mmu-miR-501-3p	mmu-miR-344b		mmu-miR-1933-5p	HELIOSA_02	mmu-miR-742	mmu-miR-466e-3p
ROAZ_01	0.000330401	0.000199015	0.0015699	2.52055e-06		ROAZ_01	0.308977	0.734114	0.97776	0.00393279		mmu-miR-16*	IRF_Q6	mmu-miR-3087	mmu-miR-3112		NFY_Q6_01	mmu-miR-467e*	mmu-miR-485	mmu-miR-466e-5p
AP2ALPHA_01	0.0132952	2.58611e-08	1.76511e-12	4.228e-08		AP2ALPHA_01	0.455688	0.624283	0.380793	0.57911		mmu-miR-497	mmu-miR-190b	mmu-miR-1843-5p	mmu-miR-3962		mmu-miR-337-5p	mmu-miR-124	mmu-miR-3087	mmu-miR-466f
AP2GAMMA_01	0.00739888	3.82848e-09	2.46868e-12	7.16269e-08		AP2GAMMA_01	0.823684	0.436982	0.46818	0.379348		mmu-miR-1905	mmu-miR-3100-3p	ROAZ_01	mmu-miR-1982,2		mmu-miR-2138	mmu-miR-130b*	mmu-miR-669h-3p	mmu-miR-466f-3p
FOXO4_01	0.0153975	1.35277e-07	1.69485e-05	5.57334e-05		FOXO4_01	0.0322567	0.0466252	0.955923	0.60503		mmu-miR-196a	mmu-miR-302a*	mmu-miR-467g	IK3_01		mmu-miR-1938	PBX1_01	TCF11_01	mmu-miR-466f-5p
FOXO1_01	0.145228	0.00321231	1.92366e-06	0.000724097		FOXO1_01	0.873496	0.739252	0.293525	0.855358		mmu-miR-1839-5p	mmu-miR-384-3p	mmu-miR-16*	mmu-miR-697		mmu-miR-20b	mmu-miR-878-5p	mmu-miR-676*	mmu-miR-466g
FOXO4_02	0.0209815	0.0294835	7.44798e-08	6.14032e-05		FOXO4_02	0.526225	0.56737	0.427794	0.97192		mmu-miR-291a-5p	mmu-miR-871	FREAC7_01	PAX2_02		mmu-miR-675-5p	PAX2_01	mmu-miR-5097	mmu-miR-466h
FOXO3_01	0.078246	0.000198459	5.51455e-05	0.0130894		FOXO3_01	0.011681	0.886457	0.71579	0.459863		mmu-miR-291b-5p	mmu-miR-1934	mmu-miR-511-5p	mmu-miR-878-5p		GABP	mmu-miR-3103	mmu-miR-666-3p	mmu-miR-466h-3p
PITX2_Q2	6.85889e-06	0.0549208	4.24016e-08	0.000242038		PITX2_Q2	0.216354	0.643235	0.0632211	0.94421		mmu-miR-669c	MEF2_01	mmu-miR-1950	mmu-miR-505-5p		mmu-miR-669o-3p	mmu-miR-466l-3p	mmu-miR-3078	mmu-miR-466h-5p
NCX_01	0.00777852	0.000934927	8.98326e-05	4.36736e-05		NCX_01	0.571002	0.196486	0.969973	0.47768		mmu-miR-30b	mmu-miR-3098-3p	mmu-miR-3077	mmu-miR-3093-5p		Pol2	FOXA2_(SC-6554)	TAXCREB_01	mmu-miR-466i
MAZR_01	6.25933e-06	3.52785e-11	1.27494e-16	1.92778e-11		MAZR_01	0.986437	0.364127	0.471858	0.0677265		mmu-miR-129-3p	mmu-miR-678	mmu-let-7a*	mmu-miR-3094		Weak_Promoter	EBF1_(C-8)	mmu-miR-335-5p	mmu-miR-466i-3p
STAT1_03	2.18239e-05	4.24555e-05	1.31179e-09	0.00331111		STAT1_03	0.526778	0.293638	0.384573	0.0681917		PADS_C	mmu-miR-327	mmu-let-7c-2*	mmu-miR-3078		mmu-miR-3090	mmu-miR-1264-5p	mmu-miR-511-5p	mmu-miR-466i-5p
STAT4_01	0.00271713	0.000422377	0.0124999	0.0416697		STAT4_01	0.515382	0.295423	0.608243	0.347527		MAX_01	mmu-miR-466b-3p	mmu-miR-697	MEIS1AHOXA9_01		FOXO1_02	mmu-miR-2133	mmu-miR-327	mmu-miR-466j
STAT5A_04	0.00190256	0.0658122	0.0109233	0.0143311		STAT5A_04	0.325994	0.439131	0.0992554	0.802078		mmu-miR-697	mmu-miR-466c-3p	mmu-miR-582-5p	mmu-miR-139-3p		GATA_C	PRDM1_(Val90)	mmu-miR-367	mmu-miR-466k
STAT6_02	0.00546176	3.40657e-05	2.08214e-08	8.35868e-05		STAT6_02	0.312042	0.718774	0.958085	0.675033		mmu-miR-376c	eGFP-JunB	mmu-miR-5120	mmu-miR-20a*		mmu-miR-139-5p	mmu-miR-3112	ER_Q6	mmu-miR-466l
ATF3_Q6	0.00777477	9.11614e-07	2.42235e-06	3.52628e-05		ATF3_Q6	0.287504	0.227632	0.13059	0.56717		mmu-miR-686	mmu-miR-500	mmu-miR-450b-3p	E47_02		mmu-miR-669k	GATA-2	Znf143_(16618-1-AP)	mmu-miR-466l-3p
E2F_03	0.000603737	6.77353e-09	4.63917e-21	3.53889e-09		E2F_03	0.545589	0.673657	0.937073	0.806768		mmu-miR-3100-5p	AP1_Q6	mmu-miR-183	mmu-miR-1933-5p		mmu-miR-18b	mmu-miR-1903	IRF1_Q6	mmu-miR-466l-5p
RP58_01	0.000187904	0.00704132	6.28148e-06	0.0112929		RP58_01	0.322739	0.792066	0.273951	0.279146		mmu-miR-3102-3p,2	mmu-miR-3091-5p	LEF1TCF1_Q4	mmu-miR-3061-5p		ZID_01	mmu-miR-335-5p	mmu-miR-29a*	mmu-miR-466m-3p
EFC_Q6	0.00300534	2.2795e-11	1.80101e-05	0.118429		EFC_Q6	0.681743	0.258422	0.491973	0.781078		mmu-miR-542-3p	mmu-miR-1896	PAX8_B	mmu-miR-1930		mmu-miR-3098-3p	IRF_Q6_01	RORA1_01	mmu-miR-466m-5p
FXR_Q3	0.00540259	4.49129e-06	0.00056557	0.000519593		FXR_Q3	0.167077	0.448981	0.544753	0.963604		mmu-miR-150	mmu-miR-3062	HSF1	PAX3_B		HOXA4_Q2	mmu-miR-34b-3p	MMEF2_Q6	mmu-miR-466n-3p
GCM_Q2	0.000109608	0.00704132	2.15398e-07	1.49834e-05		GCM_Q2	0.694782	0.69215	0.663081	0.678599		mmu-miR-291a-3p	MEF2A	mmu-miR-448-3p	mmu-miR-18b		GLI_Q2	OCT1_06	mmu-miR-382*	mmu-miR-466n-5p
HNF4ALPHA_Q6	9.84861e-05	1.14366e-06	1.17754e-09	3.37479e-06		HNF4ALPHA_Q6	0.70612	0.944677	0.891718	0.0325041		SMC3_(ab9263)	mmu-miR-142-3p	mmu-miR-493	mmu-miR-5117		AP4_Q6	E2F1_Q3	mmu-miR-3062	mmu-miR-466o-3p
LBP1_Q6	0.0115685	2.95222e-05	0.00136519	2.1278e-06		LBP1_Q6	0.227557	0.957508	0.325873	0.278765		mmu-miR-434-5p	PITX2_Q2	mmu-miR-302d	mmu-miR-5130		mmu-let-7i	E47_02	mmu-miR-1839-3p	mmu-miR-466o-5p
LFA1_Q6	2.33597e-06	4.65587e-10	1.58656e-10	5.795e-07		LFA1_Q6	0.399401	0.312688	0.991337	0.959796		mmu-miR-9	mmu-miR-378*	mmu-miR-669a-3-3p	CMAF_01		PPARA_02	mmu-miR-574-5p	CRX_Q4	mmu-miR-466p-3p
LXR_Q3	0.00470308	0.000139357	7.23296e-09	4.72127e-07		LXR_Q3	0.875345	0.899508	0.356331	0.573391		mmu-miR-350	mmu-miR-1964-5p	mmu-miR-669o-3p	GATA1_03		mmu-miR-3080-5p	mmu-miR-34b-5p	mmu-miR-344f-5p	mmu-miR-466p-5p
MAZ_Q6	4.56148e-05	1.52983e-11	6.11861e-17	1.3394e-11		MAZ_Q6	0.479338	0.41608	0.628997	0.108653		mmu-miR-675-5p	mmu-miR-1912	mmu-miR-669a-3p	mmu-miR-433*		Max	mmu-miR-384-5p	FOXA1_(C-20)	mmu-miR-466q
MTF1_Q4	0.000376275	4.1419e-08	4.71373e-10	5.55336e-05		MTF1_Q4	0.766318	0.596677	0.775727	0.0447069		mmu-miR-1950	mmu-miR-329	mmu-miR-763	PPARG_02		mmu-miR-466m-3p	Pol3	mmu-let-7a	mmu-miR-467a
NFMUE1_Q6	0.0575609	0.00532953	1.90967e-07	5.5762e-09		NFMUE1_Q6	0.510483	0.426213	0.91584	0.208374		mmu-miR-674	mmu-miR-101a*	mmu-miR-1903	IRF1_01		TITF1_Q3	OCT_Q6	XBP1_01	mmu-miR-467a-1*
NRF1_Q6	0.0250645	2.16645e-12	4.37825e-21	1.63579e-06		NRF1_Q6	0.629555	0.426953	0.865805	0.955139		YY1_01	NF-YB	mmu-miR-1897-3p	MYCMAX_02		mmu-miR-154	mmu-miR-129-2-3p	EVI1_06	mmu-miR-467b
PTF1BETA_Q6	0.0851228	1.95822e-06	2.05422e-07	0.00109546		PTF1BETA_Q6	0.937024	0.424532	0.840714	0.558986		mmu-miR-155	HMGIY_Q3	CEBP_01	mmu-miR-153		COUPTF_Q6	mmu-miR-1962	mmu-miR-691	mmu-miR-467b*
E12_Q6	0.00244101	3.19053e-07	6.00385e-08	6.60632e-10		E12_Q6	0.898911	0.670898	0.116431	0.7102		mmu-miR-3075	mmu-miR-376a	mmu-miR-101a	mmu-miR-196b		CACD_01	mmu-miR-7a	mmu-miR-488*	mmu-miR-467c
ETF_Q6	0.22805	3.42131e-08	1.73213e-18	1.84622e-11		ETF_Q6	0.0282713	0.97472	0.588455	0.559551		mmu-miR-1937a	mmu-miR-3102-5p,2	Brg1	mmu-miR-18a		mmu-miR-669m	mmu-miR-494	mmu-miR-484	mmu-miR-467d
HEB_Q6	0.000664396	5.44218e-09	1.82942e-07	1.16206e-05		HEB_Q6	0.521995	0.380901	0.65472	0.880202		mmu-miR-22*	mmu-miR-683	TAL1BETAE47_01	mmu-miR-331-5p		mmu-miR-337-3p	mmu-miR-469	mmu-miR-448-5p	mmu-miR-467d*
SMAD3_Q6	0.00390247	3.32009e-08	2.58154e-07	5.42558e-06		SMAD3_Q6	0.745234	0.0222296	0.821191	0.595241		mmu-miR-762	AMEF2_Q6	mmu-miR-463*	mmu-miR-294		mmu-miR-142-5p	NRF2_01	mmu-miR-224	mmu-miR-467e
TEF1_Q6	0.00080921	6.00545e-05	0.000313562	5.24719e-09		TEF1_Q6	0.0184059	0.097182	0.238146	0.72784		GFI1B_01	mmu-miR-382*	HSF1_01	CDPCR1_01		mmu-miR-669f	NRSE_B	HFH4_01	mmu-miR-467e*
MYOGENIN_Q6	0.000324703	9.57104e-10	5.72378e-06	2.58504e-07		MYOGENIN_Q6	0.959743	0.848035	0.151006	0.125853		mmu-miR-302b*	HMEF2_Q6	mmu-miR-92a*	mmu-miR-203*		mmu-miR-148a	HTF_01	eGFP-JunB	mmu-miR-467f
ZF5_01	0.0704596	2.00075e-10	2.71523e-34	7.03754e-13		ZF5_01	0.256835	0.130751	0.798965	0.886041		ATATA_B	NELFe	mmu-miR-450a-5p	mmu-miR-3075		mmu-miR-466a-5p	mmu-miR-432	MYCMAX_03	mmu-miR-467g
CACBINDINGPROTEIN_Q6	7.30306e-07	2.02773e-11	1.10842e-10	9.08041e-12		CACBINDINGPROTEIN_Q6	0.0782768	0.612447	0.570356	0.491486		mmu-miR-1933-3p	mmu-miR-1892	NFAT_Q6	mmu-miR-293*		mmu-miR-464	mmu-miR-669h-3p	mmu-miR-669p	mmu-miR-467h
CACCCBINDINGFACTOR_Q6	0.0108269	4.09344e-08	2.00953e-12	1.07599e-05		CACCCBINDINGFACTOR_Q6	0.562148	0.111182	0.965967	0.334063		mmu-miR-3470a	mmu-miR-1955-5p	mmu-miR-5129	EN1_01		FOXD3_01	THAP1_(SC-98174)	HEB_Q6	mmu-miR-468
COREBINDINGFACTOR_Q6	0.000216761	5.34409e-06	1.70867e-09	2.60772e-05		COREBINDINGFACTOR_Q6	0.579743	0.517298	0.391911	0.559796		mmu-miR-3105-5p	mmu-miR-453	mmu-miR-1960	mmu-miR-490-5p		mmu-miR-136*	NF1_Q6	mmu-miR-667	mmu-miR-469
HNF3ALPHA_Q6	0.001311	3.42642e-05	4.02193e-06	0.144201		HNF3ALPHA_Q6	0.036232	0.747162	0.176701	0.310586		mmu-miR-3106	mmu-miR-1224	mmu-miR-1895	AP1_Q4_01		mmu-miR-186*	GATA_C	mmu-miR-20b	mmu-miR-470
CDX2_Q5	0.0852485	0.0213373	0.0129809	0.216464		CDX2_Q5	0.481141	0.789516	0.905988	0.894505		mmu-miR-216b	mmu-miR-3066	EVI1_05	TITF1_Q3		GATA2_02	E12_Q6	mmu-miR-296-3p	mmu-miR-470*
OSF2_Q6	0.000330401	1.14055e-09	8.31683e-09	0.000221899		OSF2_Q6	0.23237	0.938063	0.674484	0.702792		mmu-miR-511-3p	mmu-miR-143	TCF4_Q5	mmu-miR-1186b		mmu-miR-384-5p	mmu-miR-202-5p	ZF5_B	mmu-miR-471
SMAD4_Q6	1.34381e-05	6.51697e-06	3.89645e-08	2.18557e-07		SMAD4_Q6	0.696712	0.727751	0.00588812	0.955305		OCT1_06	mmu-miR-339-5p	mmu-miR-344c	mmu-miR-3089-5p		NFKB_Q6_01	ZTA_Q2	NANOG_(SC-33759)	mmu-miR-471-3p
E2F1DP1_01	2.76694e-05	2.04183e-07	7.25045e-20	5.13972e-05		E2F1DP1_01	0.919167	0.491689	0.752252	0.0438051		mmu-miR-10b	Pol2(phosphoS2)	mmu-miR-190	mmu-miR-423-5p		mmu-miR-471-3p	mmu-miR-676*	mmu-miR-3089-5p	mmu-miR-471-5p
E2F1DP2_01	0.00692239	9.57104e-10	3.13297e-11	0.000226739		E2F1DP2_01	0.834271	0.523885	0.878003	0.539328		mmu-let-7b	mmu-miR-1194	mmu-miR-3086-5p	mmu-miR-1955-5p		mmu-miR-344f-3p	mmu-miR-1901	STAT1_02	mmu-miR-483
E2F4DP2_01	0.00101515	3.19926e-07	6.06652e-16	0.00144318		E2F4DP2_01	0.240377	0.101375	0.981338	0.101354		mmu-miR-384-5p	mmu-miR-742	mmu-miR-503	ER_Q6		ISRE_01	mmu-miR-374*	ELF1_(SC-631)	mmu-miR-483*
HFH4_01	0.0359821	4.47696e-08	1.01925e-07	0.0084692		HFH4_01	0.820567	0.238405	0.652695	0.486912		mmu-miR-466l-3p	mmu-miR-324-5p	mmu-miR-3078	mmu-miR-873		YY1_(C-20)	MRF2_01	MIF1_01	mmu-miR-484
AML1_Q6	3.64719e-05	6.52346e-09	2.28913e-11	0.000397062		AML1_Q6	0.163048	0.377597	0.212195	0.0894854		mmu-miR-490-5p	mmu-miR-670	CEBPDELTA_Q6	TCF11_01		mmu-miR-345-3p	E2F_03	SP1_Q2_01	mmu-miR-485
HNF4_DR1_Q3	0.000209673	9.36693e-08	9.52766e-08	1.22565e-05		HNF4_DR1_Q3	0.493036	0.710002	0.19845	0.791135		mmu-miR-345-3p	mmu-miR-3099	mmu-miR-324-5p	TST1_01		mmu-miR-3099	mmu-miR-34c*	OCT1_07	mmu-miR-485*
LXR_DR4_Q3	0.00073378	3.5953e-06	4.47399e-11	8.05219e-05		LXR_DR4_Q3	0.390113	0.823614	0.512777	0.664692		TCF4	mmu-miR-3472	mmu-miR-34b-3p	mmu-miR-125b-5p		mmu-miR-412-5p	mmu-miR-412-3p	mmu-miR-671-3p	mmu-miR-486
SREBP_Q3	0.000197226	3.82529e-06	2.89144e-09	1.25557e-06		SREBP_Q3	0.554623	0.570177	0.75984	0.748778		mmu-miR-10a	mmu-miR-599	mmu-miR-3109	mmu-miR-302b*		CMYB_01	DEAF1_02	GCM_Q2	mmu-miR-487b
AHR_Q5	0.0615619	2.25489e-12	7.9372e-20	2.81695e-13		AHR_Q5	0.219757	0.363655	0.62835	0.271083		MafK_(ab50322)	mmu-miR-689	NKX25_02	mmu-miR-3964		mmu-miR-5120	mmu-miR-703	GABP_B	mmu-miR-488
GATA_Q6	0.000152488	1.16596e-07	4.58224e-11	9.89768e-05		GATA_Q6	0.70411	0.750522	0.553156	0.481401		mmu-miR-329	mmu-miR-709	mmu-miR-299	NRSF_01		mmu-miR-181d	mmu-miR-669j	mmu-miR-767	mmu-miR-488*
HNF3_Q6	0.00116407	1.09614e-08	0.00012248	0.0542091		HNF3_Q6	0.694709	0.983381	0.268023	0.865854		mmu-miR-463*	mmu-miR-15b	mmu-miR-3076-5p	CDXA_02		mmu-miR-1264-5p	AP1_C	mmu-miR-540-3p	mmu-miR-489
SMAD_Q6	0.000150775	7.88625e-07	5.70139e-08	1.01205e-05		SMAD_Q6	0.718687	0.0421739	0.5841	0.293353		mmu-miR-574-3p	mmu-miR-5098	GCN5	PXR_Q2		CP2_01	mmu-miR-99a	Egr-1	mmu-miR-490
HIF1_Q3	0.0527918	0.000165379	2.50132e-14	2.97973e-07		HIF1_Q3	0.932244	0.282588	0.0886435	0.643702		mmu-miR-466m-3p	YY1	mmu-miR-1982*	mmu-miR-802		STAT6_01	CDXA_02	mmu-miR-2138	mmu-miR-490-3p
AP2_Q3	0.0155257	4.0636e-07	4.67063e-16	3.43104e-07		AP2_Q3	0.0184346	0.414954	0.785513	0.80271		mmu-miR-466o-3p	mmu-miR-532-3p	mmu-miR-200a	GATA1_02		mmu-miR-205	mmu-miR-199b	mmu-miR-196a*	mmu-miR-490-5p
E2F_Q2	0.101125	2.69507e-09	3.15319e-25	1.14379e-12		E2F_Q2	0.721077	0.422903	0.933012	0.918153		mmu-miR-216a	mmu-miR-883a-5p	MEIS1BHOXA9_02	mmu-miR-301a		GATA3_(SC-268)	mmu-miR-455*	mmu-miR-17*	mmu-miR-491
E2A_Q2	0.00300534	2.38085e-10	1.19669e-06	9.13073e-06		E2A_Q2	0.72075	0.761507	0.788145	0.342128		MYCMAX_03	mmu-miR-876-3p	SOX5_01	mmu-miR-666-5p		EFC_Q6	mmu-miR-1251	BCL11A	mmu-miR-493
NF1_Q6_01	0.000235874	9.44088e-07	8.48696e-05	6.33223e-06		NF1_Q6_01	0.148104	0.268612	0.238109	0.434822		mmu-miR-720	STAT5A_04	mmu-miR-1	mmu-miR-297a		mmu-let-7f	mmu-miR-150	mmu-miR-3074-2-3p	mmu-miR-494
EGR_Q6	0.000155841	8.90603e-11	2.53858e-22	6.41752e-14		EGR_Q6	0.692499	0.439977	0.316927	0.350177		mmu-miR-1193-5p	FOXP1_01	CEBPGAMMA_Q6	mmu-miR-5109		HAND1E47_01	IK3_01	Max	mmu-miR-495
FOX_Q2	0.0356628	2.55974e-05	2.42235e-06	0.0921404		FOX_Q2	0.254986	0.207491	0.264408	0.834232		mmu-miR-344f-3p	mmu-miR-1968	mmu-miR-5121	AP2ALPHA_03		IK2_01	mmu-miR-674*	mmu-miR-154	mmu-miR-496
AP2_Q6_01	0.178422	4.70715e-12	1.01846e-14	1.69497e-08		AP2_Q6_01	0.574998	0.951579	0.938118	0.675149		HEN1_01	mmu-miR-1970	mmu-miR-491	CDC5_01		mmu-miR-3073-5p	AHRARNT_01	mmu-miR-302b*	mmu-miR-497
CREB_Q2_01	0.0457423	0.0109017	4.00052e-13	0.000251105		CREB_Q2_01	0.79023	0.723866	0.504737	0.348845		Ini1	mmu-miR-1928	NELFe	mmu-miR-1982*		MINI20_B	CREB_Q3	mmu-miR-5108	mmu-miR-499
CREB_Q4_01	0.0347337	0.00184383	2.05347e-09	2.85309e-05		CREB_Q4_01	0.194118	0.0283044	0.0732867	0.695562		mmu-miR-1964-5p	mmu-miR-155	mmu-miR-2141	CEBP_01		mmu-miR-763	CDPCR3HD_01	TTF1_Q6	mmu-miR-500
E2F_Q3_01	0.00084654	2.33444e-10	8.35121e-27	6.83564e-12		E2F_Q3_01	0.412815	0.142157	0.692309	0.162499		mmu-miR-33	mmu-miR-377	mmu-miR-27b	mmu-miR-130b		HNF4_01_B	GLI_Q2	WHN_B	mmu-miR-501-3p
E2F_Q4_01	0.00123962	3.6156e-08	8.35121e-27	2.77465e-10		E2F_Q4_01	0.781417	0.00293956	0.772236	0.827591		mmu-miR-1983	Pbx3	mmu-miR-703	mmu-miR-363		AP-2gamma	mmu-miR-669k	mmu-miR-384-5p	mmu-miR-501-5p
E2F_Q6_01	0.0101251	4.85564e-08	7.35639e-27	1.18187e-08		E2F_Q6_01	0.203471	0.541456	0.242227	0.223087		mmu-miR-3471	mmu-miR-3074-1-3p	CEBP_Q3	mmu-miR-1905		BCL11A	ALX4_01	XRCC4	mmu-miR-503
AP1_Q2_01	3.96503e-06	0.00041697	1.40644e-05	0.000122336		AP1_Q2_01	0.312731	0.84986	0.103222	0.179335		mmu-miR-743a	TCF11_01	mmu-miR-3070b-5p	mmu-miR-2146		LEF1_Q2_01	mmu-let-7f*	mmu-miR-673-5p	mmu-miR-503*
AP4_Q6_01	0.0204326	1.46524e-07	1.86265e-06	3.56555e-08		AP4_Q6_01	0.832955	0.613799	0.788215	0.132287		mmu-miR-101b	mmu-miR-467b*	XFD3_01	RBPJK_01		mmu-miR-221	SP1_Q6_01	mmu-miR-466n-3p	mmu-miR-504
E2_Q6_01	0.0169961	1.48276e-07	5.12279e-11	0.000289472		E2_Q6_01	0.145284	0.882959	0.885067	0.0635444		mmu-miR-141	SREBP1	SETDB1	mmu-miR-760-5p		PBX1_03	POU1F1_Q6	OSF2_Q6	mmu-miR-5046
MYOD_Q6_01	6.62556e-05	2.74016e-05	1.92483e-11	2.1661e-07		MYOD_Q6_01	0.885828	0.559719	0.27228	0.468069		MafK_(SC-477)	FOXP3_Q4	mmu-miR-488*	mmu-miR-34b-3p		mmu-miR-671-5p	GCM_Q2	USF2	mmu-miR-505
SP1_Q6_01	8.38124e-05	2.85e-15	1.63737e-29	6.44325e-13		SP1_Q6_01	0.738684	0.690874	0.933842	0.0724446		mmu-miR-466g	mmu-miR-1969	mmu-miR-3106	mmu-miR-876-5p		mmu-miR-146a	mmu-miR-466p-5p	mmu-miR-574-5p	mmu-miR-505-3p
SP1_Q4_01	0.000656536	1.31327e-12	2.38713e-33	1.76992e-14		SP1_Q4_01	0.847649	0.466518	0.27741	0.636049		mmu-miR-207	mmu-miR-467e*	mmu-miR-759	mmu-miR-351		mmu-miR-5104	SREBP1_02	mmu-miR-1199	mmu-miR-505-5p
SP1_Q2_01	4.45202e-05	3.5772e-14	1.42712e-30	2.19034e-14		SP1_Q2_01	0.112701	0.735535	0.662364	0.228478		mmu-miR-1195	mmu-miR-490-3p	mmu-miR-3107	SOX9_B1		mmu-miR-27b*	mmu-miR-883a-3p	IRF_Q6_01	mmu-miR-509-3p
E2F1_Q3_01	0.0115685	2.95334e-08	1.73213e-24	1.76465e-11		E2F1_Q3_01	0.968389	0.033454	0.853373	0.581735		mmu-miR-5127	mmu-miR-872	ATATA_B	mmu-miR-208a-5p		RFX5_(N-494)	HA-E2F1	mmu-miR-335-3p	mmu-miR-509-5p
E2F1_Q4_01	0.00102627	4.07817e-11	5.22864e-28	1.3394e-11		E2F1_Q4_01	0.707821	0.471319	0.975829	0.256196		mmu-miR-3068	mmu-miR-221	mmu-miR-29c	E2F_01		mmu-miR-297b-5p	RSRFC4_Q2	E2F_02	mmu-miR-5097
E2F1_Q6_01	0.000486998	1.24643e-08	7.0416e-29	4.46857e-10		E2F1_Q6_01	0.995265	0.701579	0.576363	0.121734		mmu-miR-881	mmu-miR-127*	mmu-miR-3064-3p	GATA3_02		mmu-miR-707	mmu-miR-190b	mmu-miR-760-5p	mmu-miR-5098
CP2_02	0.00902491	5.69714e-07	5.14717e-05	6.05056e-07		CP2_02	0.880292	0.0826715	0.421145	0.901246		mmu-miR-205	mmu-miR-3064-3p	mmu-miR-153	eGFP-FOS		HNF1_01	AR_03	E2_01	mmu-miR-5099
ER_Q6_02	3.7274e-05	0.000449759	4.51496e-08	0.000545123		ER_Q6_02	0.974207	0.340494	0.244702	0.441931		mmu-miR-3089-5p	mmu-miR-423-3p	mmu-miR-1954	mmu-miR-542-5p		MZF1_02	mmu-let-7c	RPC155	mmu-miR-5100
ETS_Q6	0.000307209	2.45941e-05	2.83427e-07	0.000177547		ETS_Q6	0.452443	0.709957	0.280878	0.743618		mmu-miR-871-5p	mmu-miR-3110	SREBP2	mmu-miR-3104-3p		LEF1TCF1_Q4	mmu-miR-1905	AHRARNT_02	mmu-miR-5101
E2A_Q6	0.000136925	2.84734e-07	0.000450678	6.13519e-07		E2A_Q6	0.243986	0.711333	0.191661	0.186925		mmu-miR-5097	BRCA1_(C-1863)	mmu-miR-3095-5p	STAT_01		EGR_Q6	Poised_Promoter	mmu-miR-410	mmu-miR-5102
SMAD_Q6_01	1.02356e-06	3.6156e-08	5.1534e-08	7.88017e-07		SMAD_Q6_01	0.128921	0.835523	0.489216	0.467405		mmu-miR-509-3p	GABP	mmu-miR-3073-3p	mmu-miR-376a		mmu-miR-183*	mmu-miR-3097-5p	mmu-miR-503*	mmu-miR-5103
RFX_Q6	0.00155527	0.000217596	6.56954e-08	7.67873e-06		RFX_Q6	0.628522	0.476627	0.954347	0.961442		mmu-miR-129-5p	mmu-miR-466n-5p	mmu-miR-29b*	mmu-miR-379		mmu-miR-143	Pol2(b)	PAX6_Q2	mmu-miR-5104
AHRHIF_Q6	0.0481378	9.23164e-07	2.47739e-16	8.52604e-08		AHRHIF_Q6	0.864442	0.760079	0.235558	0.557807		mmu-miR-208a	mmu-miR-3105-3p	mmu-miR-1955-5p	TFE_Q6		mmu-miR-294	mmu-miR-294	STAT_Q6	mmu-miR-5105
PAX6_Q2	0.000107016	1.53665e-07	4.38347e-08	4.49313e-06		PAX6_Q2	0.280626	0.393861	0.683743	0.525401		mmu-miR-450b-3p	mmu-miR-1251	mmu-miR-711	mmu-miR-331-3p		HNF3_Q6	mmu-miR-3094	mmu-miR-24-1*	mmu-miR-5106
KROX_Q6	0.0069758	7.24808e-09	1.06851e-21	4.92715e-14		KROX_Q6	0.0674722	0.386053	0.371073	0.077826		mmu-miR-2140	mmu-miR-28c	mmu-miR-380-5p	MSX1_01		GCM_Q2	mmu-miR-1970	mmu-miR-669n	mmu-miR-5107
MAF_Q6_01	0.000203332	0.000363485	1.6062e-08	1.05147e-06		MAF_Q6_01	0.803827	0.845545	0.0820348	0.480307		mmu-miR-669f-3p	mmu-miR-28b	EVI1_01	mmu-miR-302c*		mmu-miR-671-3p	FOXM1_01	mmu-miR-3083	mmu-miR-5108
PEBP_Q6	0.000235874	1.16596e-07	1.34285e-06	2.00273e-05		PEBP_Q6	0.946513	0.708466	0.44323	0.0782417		mmu-miR-3074-2-3p	RSRFC4_Q2	mmu-miR-494	ZBTB33		mmu-miR-1954	AP2_Q6	PBX1_01	mmu-miR-5109
FOXP1_01	0.0632372	0.0662567	6.15086e-05	0.0299628		FOXP1_01	0.354514	0.18049	0.517408	0.675635		mmu-miR-15a*	MYOGNF1_01	mmu-miR-141	mmu-miR-3104-5p		APOLYA_B	E2F1_Q6_01	MafK_(SC-477)	mmu-miR-511
CDX_Q5	0.111433	0.000171177	0.000687371	4.88379e-05		CDX_Q5	0.773189	0.0360758	0.5263	0.372574		mmu-miR-27b*	BCL3	OCT1_Q6	mmu-miR-1941-5p		E2F6_(H-50)	mmu-miR-760	mmu-miR-878-5p	mmu-miR-511-3p
TAL1_Q6	0.0463707	9.57104e-10	1.35066e-05	7.50795e-05		TAL1_Q6	0.279529	0.991366	0.152752	0.437907		mmu-miR-92a	mmu-miR-138	mmu-miR-1952	mmu-miR-770-5p		SMAD4_Q6	mmu-miR-679-5p	mmu-miR-107	mmu-miR-511-5p
PBX_Q3	0.0304417	0.000639397	0.0999583	4.7629e-05		PBX_Q3	0.998616	0.629746	0.150606	0.546088		mmu-miR-1843-3p	mmu-miR-592	mmu-miR-23b	mmu-miR-101c		RSRFC4_01	PAX4_03	ERalpha_a	mmu-miR-5110
AIRE_01	0.0912763	0.00146051	4.6698e-05	0.00397813		AIRE_01	0.933028	0.218355	0.414419	0.119223		PAX5-C20	mmu-miR-1931	mmu-miR-466d-3p	mmu-miR-1843-5p		mmu-miR-125b-2-3p	mmu-miR-27a	mmu-miR-2145	mmu-miR-5111
DEAF1_01	0.00686921	3.19053e-07	3.01563e-21	1.50121e-11		DEAF1_01	0.5979	0.0803907	0.489684	0.693726		mmu-miR-200c*	mmu-miR-544-3p	MMEF2_Q6	mmu-miR-708		IPF1_Q4_01	IPF1_Q4	mmu-miR-3095-5p	mmu-miR-5112
DEAF1_02	0.0483034	0.000541545	3.31413e-09	1.59919e-08		DEAF1_02	0.733572	0.675405	0.20888	0.892959		mmu-miR-470*	mmu-miR-489	mmu-miR-140*	mmu-miR-322*		mmu-miR-433*	mmu-miR-433*	VMYB_02	mmu-miR-5113
HELIOSA_02	0.00374673	0.0108354	0.00154647	1.63839e-05		HELIOSA_02	0.840536	0.652466	0.722133	0.249755		mmu-miR-214	mmu-miR-466n-3p	mmu-miR-292-3p	mmu-miR-1934		AP2ALPHA_02	EVI1_06	E2F_Q3_01	mmu-miR-5114
HES1_Q2	0.0142903	1.70848e-10	3.45432e-15	2.78186e-06		HES1_Q2	0.866439	0.176688	0.404504	0.734448		mmu-miR-742*	mmu-miR-511-3p	mmu-miR-1955	mmu-miR-28c		PAX4_04	MEF2C_(SC-13268)	mmu-miR-876-5p	mmu-miR-5115
HNF3_Q6_01	0.0853954	0.0013395	0.000159835	0.294764		HNF3_Q6_01	0.632618	0.306999	0.343247	0.185729		mmu-miR-410	mmu-miR-350	mmu-miR-1298	mmu-miR-28b		mmu-miR-669l	GR	BRCA1_(C-1863)	mmu-miR-5116
SOX_Q6	5.84664e-06	6.41418e-07	3.81139e-07	2.37664e-06		SOX_Q6	0.276807	0.833127	0.389517	0.897085		mmu-miR-3470b	mmu-miR-125a-5p	PBX1_02	STAT1_03		STAT_Q6	PEBP_Q6	R_01	mmu-miR-5117
TBX5_01	9.6576e-06	2.31566e-07	1.13437e-05	6.49583e-08		TBX5_01	0.438348	0.716753	0.136139	0.585293		mmu-miR-1937b	mmu-let-7b	mmu-miR-335-5p	CEBPB_01		mmu-miR-98	mmu-miR-191	mmu-miR-10b	mmu-miR-5118
TBX5_02	1.11936e-06	2.95958e-08	5.65759e-05	1.25472e-05		TBX5_02	0.491361	0.266696	0.223473	0.123006		mmu-miR-3099	mmu-miR-3070b-3p	HMEF2_Q6	mmu-miR-677		H4k20me1	TAXCREB_02	EVI1_04	mmu-miR-5119
NRSF_Q4	0.0968105	1.17407e-05	3.32143e-06	1.69507e-07		NRSF_Q4	0.210483	0.18362	0.625638	0.880012		JunD	mmu-miR-3070a	mmu-miR-3058	GATA1_04		mmu-miR-151-3p	mmu-miR-714	mmu-miR-542-3p	mmu-miR-5120
HNF4_Q6_01	0.000150095	3.60364e-08	3.04039e-10	2.22325e-05		HNF4_Q6_01	0.766373	0.0398665	0.549514	0.108628		mmu-miR-3963	LUN1_01	mmu-miR-3088	NFKB_Q6		mmu-miR-1251	ETS_Q6	mmu-miR-412-3p	mmu-miR-5121
EBOX_Q6_01	0.208374	5.31604e-09	1.34431e-06	4.3013e-07		EBOX_Q6_01	0.704	0.460968	0.596243	0.327948		mmu-miR-300*	mmu-miR-27b*	mmu-miR-3060	AREB6_04		mmu-miR-876-3p	HNF4_DR1_Q3	COMP1_01	mmu-miR-5122
COUPTF_Q6	0.00131394	1.28494e-10	4.24016e-08	1.93314e-06		COUPTF_Q6	0.659959	0.494797	0.630465	0.172625		mmu-miR-5136	mmu-miR-409-3p	PAX5_02	PAX4_04		EBOX_Q6_01	STAT_01	mmu-miR-669l	mmu-miR-5123
GLI_Q2	0.0873472	0.000239798	3.55998e-09	8.93233e-05		GLI_Q2	0.656574	0.689677	0.780995	0.354099		mmu-miR-3961	mmu-miR-18b	CtBP2	mmu-miR-3062		GATA_Q6	mmu-miR-3066	mmu-miR-3970	mmu-miR-5124
NKX25_Q5	0.000780416	2.55974e-05	1.73444e-10	1.22948e-06		NKX25_Q5	0.864086	0.604353	0.0481594	0.873166		mmu-miR-136	mmu-miR-669f	mmu-miR-302b	ARP1_01		GATA1_02	E2A_Q6	LEF1_Q2	mmu-miR-5125
TBX5_Q5	1.60694e-06	4.60647e-05	0.00486377	2.66744e-07		TBX5_Q5	0.0657069	0.488175	0.986785	0.459556		mmu-miR-1893	OCT1_06	E4BP4_01	HOXA4_Q2		mmu-miR-200c*	STAT_Q6	AR_Q6	mmu-miR-5126
AP2ALPHA_02	0.0119082	8.10794e-10	2.41752e-11	3.33197e-06		AP2ALPHA_02	0.699367	0.0906829	0.604253	0.453657		mmu-miR-3069-3p	mmu-miR-466h-3p	mmu-miR-193	mmu-miR-1193-5p		mmu-miR-709	mmu-miR-509-3p	mmu-miR-582-5p	mmu-miR-5127
AP2ALPHA_03	0.071899	0.000211918	0.00010966	0.00241883		AP2ALPHA_03	0.339814	0.503945	0.37841	0.366027		mmu-miR-3104-3p	mmu-miR-1927	GATA3_03	mmu-miR-141*		HNF4ALPHA_Q6	mmu-miR-3092	WHIP	mmu-miR-5128
BLIMP1_Q6	0.000949378	3.99462e-05	0.000220538	0.000489342		BLIMP1_Q6	0.481952	0.11315	0.0285084	0.481187		mmu-miR-1264-5p	mmu-miR-3072*	mmu-miR-27a	mmu-miR-30b*		mmu-miR-466f-5p	TEL2_Q6	mmu-miR-132	mmu-miR-5129
GFI1_Q6	0.00476105	3.60021e-06	4.88646e-06	0.0186234		GFI1_Q6	0.119745	0.439461	0.388179	0.0427209		mmu-miR-302c	mmu-miR-452-3p	mmu-miR-669e	P53_02		PAX8_B	CETS1P54_01	mmu-miR-29b*	mmu-miR-5130
UF1H3BETA_Q6	3.57308e-05	1.22936e-05	1.14792e-22	1.13221e-10		UF1H3BETA_Q6	0.382279	0.759848	0.913494	0.432778		NF-YB	mmu-miR-467b	mmu-miR-1928	mmu-miR-483		E2F1_Q4_01	mmu-miR-291a-5p	ZIC2_01	mmu-miR-5131
GZF1_01	0.0386778	5.53633e-06	0.000375084	1.06545e-05		GZF1_01	0.612756	0.139468	0.813139	0.814187		mmu-miR-202-5p	mmu-miR-669e	mmu-miR-217	PBX1_02		GATA1_05	mmu-miR-293*	OCT_C	mmu-miR-5132
HIC1_02	0.0865534	4.65587e-10	3.15692e-16	4.46256e-11		HIC1_02	0.775948	0.499523	0.418202	0.178921		MEF2_01	mmu-miR-466f-3p	mmu-miR-338-5p	AIRE_01		NELFe	mmu-miR-212-5p	mmu-miR-425	mmu-miR-5133
HIC1_03	0.0429451	2.03192e-12	2.74146e-12	1.22565e-05		HIC1_03	0.762576	0.194295	0.968867	0.150601		EVI1_04	mmu-let-7e	mmu-miR-1187	CEBP_Q3		CtBP2	mmu-miR-1b-5p	OLF1_01	mmu-miR-5134
PLZF_02	0.410316	0.0104164	6.09527e-09	0.00081153		PLZF_02	0.996987	0.471183	0.62226	0.490834		mmu-miR-25	mmu-miR-881*	Repressed	mmu-miR-505		mmu-miR-214*	TBX5_01	NF-YB	mmu-miR-5135
CBF_02	0.0842326	1.22509e-07	3.44333e-05	3.79412e-05		CBF_02	0.997322	0.484474	0.48803	0.0607394		mmu-miR-378	mmu-miR-5113	T3R_01	mmu-miR-511		NF1_Q6	mmu-miR-504	mmu-miR-3100-5p	mmu-miR-5136
ZEC_01	0.0612408	0.0015689	3.14574e-09	2.28067e-05		ZEC_01	0.00702872	0.581392	0.144348	0.80996		GTF2F1_(RAP-74)	mmu-miR-200b*	mmu-miR-669k	mmu-miR-29a*		MEF2A	mmu-miR-1969	mmu-miR-669e	mmu-miR-532-3p
BRCA_01	0.0553237	3.81762e-08	1.41767e-06	7.95282e-06		BRCA_01	0.227597	0.521153	0.254074	0.427812		mmu-miR-464	mmu-miR-384-5p	mmu-miR-505-5p	YY1_Q6_02		mmu-miR-1964-5p	mmu-miR-5132	P53_DECAMER_Q2	mmu-miR-532-5p
LRF_Q2	5.13191e-05	8.51561e-05	1.51704e-10	8.8581e-06		LRF_Q2	0.811567	0.0124957	0.731767	0.846098		CEBP_01	mmu-miR-154	mmu-miR-1198-3p	mmu-miR-3096-3p		mmu-miR-683	STAT6_02	mmu-miR-325*	mmu-miR-539
MOVOB_01	0.00592501	0.00194325	2.10843e-10	5.38251e-09		MOVOB_01	0.422569	0.265811	0.383228	0.739901		YY1	mmu-miR-328	mmu-miR-203*	mmu-miR-291a-3p		mmu-miR-301b	STAT1	IRF2_01	mmu-miR-539-3p
ZBRK1_01	0.0671922	0.000224686	0.000120797	3.23952e-05		ZBRK1_01	0.87724	0.264558	0.240076	0.92784		mmu-miR-676	mmu-miR-30b*	mmu-miR-764-5p	mmu-miR-3968		mmu-miR-302c	mmu-miR-376b*	mmu-miR-505	mmu-miR-539-5p
SZF11_01	0.000813217	0.00143189	2.98691e-09	2.83446e-09		SZF11_01	0.23459	0.570313	0.992056	0.208574		TBP_01	mmu-miR-219	mmu-miR-106b	mmu-miR-214*		mmu-miR-551b	mmu-miR-146b*	AP-2gamma	mmu-miR-540-3p
RBPJK_Q4	0.00271713	2.01985e-05	1.69761e-06	0.00633975		RBPJK_Q4	0.529891	0.484508	0.00984318	0.23089		mmu-miR-706	mmu-miR-1954	mmu-miR-15b*	mmu-miR-3069-5p		mmu-miR-24	mmu-miR-5109	STAT3_01	mmu-miR-540-5p
RBPJK_01	0.00101515	0.000521077	7.3057e-05	0.00248813		RBPJK_01	0.141083	0.580148	0.00543766	0.875193		BAF155	IRF4_(M-17)	mmu-miR-187	mmu-miR-3109		Poised_Promoter	mmu-miR-211	mmu-miR-1897-5p	mmu-miR-541
CACD_01	0.000155841	2.55916e-10	1.29017e-24	1.46354e-10		CACD_01	0.661962	0.806756	0.255407	0.160228		HNF4G_(SC-6558)	mmu-miR-374	mmu-miR-719	CEBPDELTA_Q6		SMAD_Q6	CREB_Q2_01	MYCMAX_02	mmu-miR-542-3p
OTX_Q1	0.0504713	0.0144023	2.54409e-07	6.09781e-05		OTX_Q1	0.578934	0.0474394	0.110071	0.163094		YY1_(C-20)	mmu-miR-505-5p	mmu-miR-499	mmu-miR-133a*		MIF1_01	mmu-miR-5133	mmu-miR-5114	mmu-miR-542-5p
WT1_Q6	0.000197226	1.23185e-09	5.01125e-15	8.73166e-09		WT1_Q6	0.0601451	0.897924	0.490511	0.00337597		HEN1_02	mmu-miR-32	ATF_B	mmu-miR-466f-5p		FOSL1_(SC-183)	mmu-miR-471	mmu-miR-130b*	mmu-miR-543
KAISO_01	0.000121344	0.00215122	0.000200004	0.00656277		KAISO_01	0.836902	0.84207	0.28716	0.00285556		HLF_01	mmu-miR-215	S8_01	mmu-miR-3081		E2A_Q2	mmu-miR-669f	GEN_INI_B	mmu-miR-544
ZNF219_01	0.000330401	3.60442e-08	2.33577e-15	6.12686e-12		ZNF219_01	0.303227	0.829337	0.858794	0.288232		TAL1_(SC-12984)	mmu-miR-186	mmu-miR-467b*	CLOCKBMAL_Q6		E2F_Q2	mmu-miR-200c*	mmu-miR-452-5p	mmu-miR-544-3p
NANOG_01	0.000377478	6.46174e-06	2.66056e-06	5.03098e-05		NANOG_01	0.234676	0.892144	0.624319	0.825698		GEN_INI_B	mmu-miR-222	mmu-miR-294	mmu-miR-669a-3-3p		mmu-miR-206	HMX1_01	mmu-miR-764-5p	mmu-miR-544-5p
VMYB_01	0.00345308	0.00215606	3.40325e-07	0.0684085		VMYB_01	0.881556	0.940048	0.125101	0.280264		mmu-miR-297a*	BDP1	mmu-miR-376b	mmu-miR-669o-3p		PBX1_02	SMAD4_Q6	mmu-miR-1961	mmu-miR-546
ATF_01	0.0542122	2.56128e-07	2.02013e-07	1.02459e-08		ATF_01	0.140695	0.517433	0.860039	0.543075		mmu-miR-297c*	mmu-miR-764-3p	mmu-miR-3103	mmu-miR-669a-3p		MRF2_01	mmu-miR-136*	SEF1_C	mmu-miR-547
VMAF_01	0.0135712	0.00248893	2.13938e-05	8.35756e-05		VMAF_01	0.381029	0.225596	0.286538	0.0590599		mmu-miR-30d	mmu-miR-3969	mmu-miR-1941-5p	mmu-miR-191		mmu-miR-3113	mmu-miR-1937a	USF_Q6	mmu-miR-551b
CREBP1_01	0.168138	0.0198573	0.0242841	0.0252113		CREBP1_01	0.417916	0.768081	0.330095	0.972029		PBX1_03	ATF3	mmu-miR-145	SRF_01		PR_01	LHX3_01	mmu-miR-615-3p	mmu-miR-568
IK3_01	0.00030113	3.77545e-06	5.64344e-07	0.00157844		IK3_01	0.257819	0.684487	0.317556	0.911625		mmu-miR-3103	IPF1_Q4	mmu-miR-467e*	HNF1_01		mmu-miR-1195	mmu-miR-344g-3p	mmu-let-7a*	mmu-miR-574-3p
CDXA_01	0.405601	0.000161574	0.0334033	0.349426		CDXA_01	0.62368	0.423009	0.0179378	0.61171		mmu-miR-206	mmu-miR-695	mmu-miR-679-5p	P53_01		CCNT2	ARNT_02	mmu-miR-1247	mmu-miR-574-5p
CEBPA_01	0.00717712	0.00432448	8.69194e-06	0.0715796		CEBPA_01	0.754903	0.907389	0.609113	0.0822636		mmu-miR-448	mmu-let-7d*	mmu-miR-344e	PADS_C		NKX25_01	Weak_Promoter	mmu-miR-300	mmu-miR-582-3p
GATA1_04	7.52954e-05	0.000328408	3.91652e-09	0.0034202		GATA1_04	0.974301	0.242204	0.579796	0.056609		mmu-miR-342-3p	ZEB1_(SC-25388)	mmu-miR-344d	mmu-miR-872*		mmu-miR-878-5p	KAP1	FOXO3_01	mmu-miR-582-5p
HNF1_01	0.0610902	8.30067e-06	0.0703829	0.00460864		HNF1_01	0.69067	0.967872	0.490551	0.689349		mmu-miR-1961	mmu-miR-1839-3p	TBX5_Q5	mmu-miR-208b		MSX1_01	mmu-miR-3473b	CREBP1CJUN_01	mmu-miR-590-3p
OCT1_03	0.91373	0.190017	0.00959824	0.0488439		OCT1_03	0.0716076	0.34821	0.398829	0.535868		mmu-miR-3074-1-3p	mmu-miR-711	mmu-miR-29a	NKX22_01		NFKB_C	ROAZ_01	BRF1	mmu-miR-590-5p
OCT1_04	0.196534	0.109122	0.310326	0.258647		OCT1_04	0.292767	0.117828	0.752509	0.0137184		mmu-miR-3092	mmu-miR-1193-3p	mmu-miR-3968	mmu-miR-3105-5p		mmu-miR-193b	mmu-miR-1946a	GATA2_01	mmu-miR-592
HSF1_01	0.00042831	0.00907336	0.00197754	0.036463		HSF1_01	0.360791	0.0393728	0.467225	0.645506		mmu-miR-1b-5p	USF2_Q6	mmu-miR-148a*	mmu-miR-470*		mmu-miR-3471	SP1_Q2_01	OCT1_Q5_01	mmu-miR-598
HSF2_01	0.0190382	0.0196895	0.000212479	0.0102709		HSF2_01	0.578568	0.273798	0.962394	0.641537		TCF12	mmu-miR-342-3p	mmu-miR-204	CDP_01		XBP1_01	mmu-miR-1187	mmu-miR-3572	mmu-miR-599
CEBP_Q2	0.208253	0.0013395	7.23296e-09	0.0106714		CEBP_Q2	0.807539	0.873817	0.0130897	0.828286		mmu-miR-1951	mmu-miR-146b	mmu-miR-291a-3p	GFI1_01		mmu-miR-3068	mmu-miR-448	mmu-miR-1894-3p	mmu-miR-615-3p
VBP_01	0.0585233	3.52382e-06	1.33363e-05	2.00469e-05		VBP_01	0.838625	0.235022	0.290425	0.473311		mmu-miR-466b-3-3p	mmu-miR-1198-5p	mmu-miR-760	PBX1_01		mmu-miR-1896	mmu-miR-465b-3p	mmu-miR-10a*	mmu-miR-615-5p
NKX25_02	0.0231793	0.0446903	0.00236105	0.156462		NKX25_02	0.21568	0.642767	0.801901	0.442755		DTYPEPA_B	mmu-miR-140*	mmu-miR-682	mmu-miR-721		DEAF1_02	mmu-miR-802	mmu-miR-1931	mmu-miR-652
ISRE_01	0.00129329	4.49129e-06	6.01369e-11	0.941802		ISRE_01	0.671975	0.753731	0.389548	0.488431		mmu-miR-30a*	GR_Q6	AREB6_02	mmu-miR-1946a		E2F6	mmu-miR-1961	mmu-miR-3096b-5p	mmu-miR-653
XFD1_01	0.00170628	2.4592e-05	0.0170905	0.0439471		XFD1_01	0.494743	0.931044	0.397038	0.0709813		RFX5_(N-494)	mmu-miR-467e	mmu-miR-762	mmu-miR-125a-5p		mmu-miR-302a*	mmu-miR-5118	TAACC_B	mmu-miR-654-3p
XFD3_01	0.00251082	0.000784521	0.00268862	0.00101647		XFD3_01	0.122247	0.351863	0.589633	0.322592		mmu-miR-1264-3p	mmu-miR-361	MRF2_01	mmu-miR-450a-3p		HOXA7_01	CHOP_01	mmu-miR-1893	mmu-miR-654-5p
FREAC7_01	0.118308	0.0224357	0.00165708	0.358837		FREAC7_01	0.30764	0.532595	0.80916	0.497429		MEF2_Q6_01	mmu-miR-541	mmu-miR-24	mmu-miR-122		PEA3_Q6	FOXO1_01	mmu-miR-509-5p	mmu-miR-664
GEN_INI2_B	0.849544	0.00496138	2.46267e-05	0.017433		GEN_INI2_B	0.0994954	0.34918	0.934363	0.796387		mmu-miR-3473d	mmu-miR-431*	mmu-miR-1b-5p	POU5F1_(SC-9081)		mmu-miR-1899	mmu-miR-181a-2*	mmu-miR-294*	mmu-miR-665
GATA1_05	0.158026	0.000634438	9.53336e-07	0.000493114		GATA1_05	0.709543	0.422132	0.246162	0.620014		mmu-miR-1892	ERRA	mmu-miR-212-3p	CIZ_01		mmu-miR-302c*	mmu-miR-5115	MYOD_01	mmu-miR-666-3p
GATA1_06	0.0108269	9.21176e-10	1.16921e-08	0.0200429		GATA1_06	0.285394	0.0680999	0.00925461	0.480092		LPOLYA_B	mmu-miR-509-5p	mmu-miR-669h-3p	OCT1_07		EVI1_05	mmu-miR-218-1*	Pol2(b)	mmu-miR-666-5p
GATA2_02	0.00196045	1.05522e-05	2.07485e-08	0.0390609		GATA2_02	0.668224	0.204306	0.0720974	0.702234		mmu-miR-30a	mmu-miR-467h	mmu-miR-34c*	HNF1_C		SUZ12	ARNT_01	mmu-miR-466a-5p	mmu-miR-667
GATA2_03	0.040176	2.10117e-07	1.7167e-05	0.000486452		GATA2_03	0.446638	0.884151	0.632825	0.10881		mmu-miR-29b	AIRE_02	POU3F2_01	mmu-miR-2134		mmu-miR-5100	PR_02	mmu-miR-342-5p	mmu-miR-668
GATA3_02	0.0130149	4.75582e-06	0.000230182	0.00286734		GATA3_02	0.792924	0.882727	0.52678	0.356241		CDXA_01	OCT1_04	mmu-miR-323-3p	HLF_01		mmu-miR-378*	AP1_Q6_01	HELIOSA_02	mmu-miR-669a
GATA3_03	0.229312	0.00112356	0.00383733	0.00795407		GATA3_03	0.23132	0.601518	0.306405	0.980952		mmu-miR-5099	mmu-miR-653	mmu-miR-871-5p	HNF6_Q6		mmu-miR-712	CBF_01	mmu-miR-28	mmu-miR-669a-3-3p
BACH1_01	4.95523e-05	0.00172853	4.58068e-06	3.56969e-05		BACH1_01	0.51113	0.862293	0.498051	0.0510038		FOSL2	MYC_Q2	mmu-miR-1198-5p	mmu-miR-323-3p		mmu-miR-3057-5p	mmu-miR-219	TAXCREB_02	mmu-miR-669a-3p
AP1_01	3.96503e-06	0.0164101	3.62218e-10	3.85981e-07		AP1_01	0.409317	0.30314	0.352391	0.13553		mmu-miR-7a*	mmu-miR-465a-3p	mmu-miR-196a*	mmu-miR-338-5p		SP1_Q6_01	mmu-miR-496	mmu-miR-206	mmu-miR-669a-5p
CEBPGAMMA_Q6	0.415398	0.00526578	0.00248244	0.0134084		CEBPGAMMA_Q6	0.395258	0.979049	0.731827	0.748444		mmu-miR-30e*	mmu-miR-465b-3p	mmu-miR-23a	STAT6_01		mmu-miR-804	MUSCLE_INI_B	mmu-miR-5105	mmu-miR-669b
DBP_Q6	0.0022003	5.10132e-06	0.000480945	0.0101897		DBP_Q6	0.403566	0.12077	0.527304	0.807096		mmu-miR-1937c	mmu-miR-465c-3p	mmu-miR-291b-3p	mmu-miR-767		mmu-miR-669p	mmu-miR-9	mmu-miR-466p-5p	mmu-miR-669c
HOXA4_Q2	0.00173415	0.00726839	0.000796235	0.00372499		HOXA4_Q2	0.656447	0.168894	0.166484	0.942247		mmu-miR-2182	mmu-miR-877	mmu-miR-3963	mmu-miR-3471		mmu-miR-3962	HNF3ALPHA_Q6	mmu-miR-205	mmu-miR-669d
ATF1_Q6	0.000591242	8.82862e-07	6.56954e-08	1.98162e-09		ATF1_Q6	0.21728	0.324222	0.0920699	0.155681		mmu-miR-883b-5p	mmu-miR-5107	mmu-miR-3069-3p	mmu-miR-5123		mmu-miR-466b-3-3p	mmu-miR-760-3p	mmu-miR-1953	mmu-miR-669e
IRF_Q6	0.00793648	0.0499779	1.06572e-09	0.190276		IRF_Q6	0.754697	0.142755	0.423722	0.0419179		PGC1A	mmu-miR-544-5p	mmu-miR-466n-5p	mmu-miR-3091-3p		STAT3_01	STAT3_01	TAL1_(SC-12984)	mmu-miR-669f
OCT_Q6	0.000307209	0.0121364	0.0488429	0.00121591		OCT_Q6	0.282408	0.663836	0.234616	0.132978		WHIP	mmu-miR-666-5p	CDXA_02	mmu-miR-292-3p		AFP1_Q6	mmu-miR-3089-3p	mmu-miR-199b	mmu-miR-669f-3p
CREB_Q3	0.0264947	0.00109714	2.80882e-14	4.24864e-08		CREB_Q3	0.788595	0.685743	0.601298	0.269425		mmu-miR-135b	mmu-miR-544	BRN2_01	mmu-miR-5121		mmu-miR-450b-3p	mmu-miR-669m-3p	Pol2(phosphoS2)	mmu-miR-669f-5p
LEF1_Q2	0.000104727	6.01673e-14	4.37992e-10	1.96766e-05		LEF1_Q2	0.205139	0.210768	0.698102	0.180491		mmu-miR-3060	mmu-miR-3100-5p	mmu-miR-1892	mmu-miR-488*		mmu-miR-484	Rad21	mmu-miR-1193-5p	mmu-miR-669g
OCT1_Q5_01	0.0103996	0.0261182	0.0111317	0.000283082		OCT1_Q5_01	0.634208	0.363965	0.718277	0.956972		PLZF_02	mmu-miR-686	mmu-miR-3095-3p	WHIP		mmu-miR-3473d	mmu-miR-101b	mmu-miR-3107	mmu-miR-669h-3p
PR_01	1.09681e-05	9.03625e-05	4.98806e-09	0.000433317		PR_01	0.724339	0.959	0.802163	0.141344		mmu-miR-3057-3p	mmu-miR-3961	mmu-miR-101b	mmu-miR-10b*		mmu-miR-34a	GATA_Q6	NFY_C	mmu-miR-669h-5p
GR_01	0.014308	0.000626164	6.96097e-07	9.47e-05		GR_01	0.441689	0.592173	0.270638	0.146521		RSRFC4_01	mmu-miR-467a-1*	mmu-miR-466a-5p	mmu-miR-715		mmu-miR-669a-3-3p	mmu-miR-450a-5p	mmu-miR-365	mmu-miR-669i
PR_02	0.00105983	1.34253e-07	0.000859694	9.1518e-06		PR_02	0.20386	0.742518	0.599901	0.721585		mmu-miR-1982,1	mmu-miR-467d*	mmu-miR-466e-5p	mmu-miR-218-1*		mmu-miR-144	mmu-miR-568	GRE_C	mmu-miR-669j
IRF_Q6_01	0.00105983	0.027392	3.19032e-08	0.0326771		IRF_Q6_01	0.958089	0.661467	0.676552	0.37529		mmu-miR-30e	mmu-miR-5111	mmu-miR-466f-3p	mmu-miR-344g-3p		mmu-miR-127*	mmu-miR-763	mmu-miR-146a	mmu-miR-669k
FOXP3_Q4	0.0348837	0.0712591	3.2712e-05	8.5788e-05		FOXP3_Q4	0.318778	0.236408	0.7664	0.213352		CEBPGAMMA_Q6	mmu-miR-24-2*	mmu-miR-99b*	mmu-miR-323-5p		HEY1	SF1_Q6	LRF_Q2	mmu-miR-669l
HMGIY_Q3	0.00546176	0.0571289	0.000121294	0.000106667		HMGIY_Q3	0.872636	0.549753	0.187616	0.0725479		mmu-miR-135a	mmu-miR-542-3p	HNF3B_01	HSF1_Q6		mmu-miR-1897-3p	mmu-miR-208b	CEBPGAMMA_Q6	mmu-miR-669m
OCT4_01	0.222917	0.025204	0.0664675	0.0724624		OCT4_01	0.610652	0.307398	0.950357	0.100994		mmu-miR-673-3p	mmu-miR-344b	mmu-miR-30c-2*	ERR1_Q2		mmu-miR-365	mmu-miR-214*	mmu-miR-96	mmu-miR-669m-3p
ELK1_01	0.00177668	2.18517e-05	4.50098e-17	3.30731e-06		ELK1_01	0.368678	0.0784222	0.298946	0.604821		mmu-miR-192	mmu-miR-448-5p	mmu-miR-29b	mmu-miR-490		mmu-miR-3085-5p	mmu-miR-369-3p	mmu-miR-490-3p	mmu-miR-669m-5p
E2F_01	0.00129329	2.95136e-05	1.53639e-06	0.00279405		E2F_01	0.976888	0.985264	0.128866	0.960371		mmu-miR-688	NKX3A_01	mmu-miR-1191	IRF1_Q6		SMAD3_Q6	ISRE_01	CDP_02	mmu-miR-669n
ELK1_02	0.0027939	3.35468e-08	3.28197e-11	0.000162524		ELK1_02	0.925975	0.357949	0.178429	0.351866		mmu-miR-5117	mmu-miR-499	mmu-miR-302a*	mmu-miR-409-5p		mmu-miR-3095-5p	GATA4_Q3	mmu-miR-674	mmu-miR-669o
CETS1P54_01	5.15345e-06	0.000251307	3.22394e-15	3.00797e-05		CETS1P54_01	0.578047	0.714772	0.79557	0.0362425		mmu-miR-324-3p	mmu-miR-125b-5p	P53_01	OCT_C		mmu-miR-1198-5p	mmu-miR-297b-5p	mmu-miR-346	mmu-miR-669o-3p
E2F_02	0.00777852	6.52346e-09	2.85173e-16	7.36788e-08		E2F_02	0.964067	0.160053	0.678267	0.259803		mmu-miR-715	mmu-miR-98	mmu-miR-1982,2	RBPJK_Q4		mmu-miR-5133	mmu-miR-1949	GATA-1	mmu-miR-669o-5p
COMP1_01	0.0209815	2.02392e-05	0.000901326	0.0264558		COMP1_01	0.534479	0.488007	0.697315	0.675615		mmu-miR-3099*	mmu-miR-369-3p	mmu-miR-1944	mmu-miR-711		E47_01	mmu-miR-3076-5p	mmu-miR-1251	mmu-miR-669p
YY1_01	0.274295	0.123963	7.81369e-06	0.00896644		YY1_01	0.824585	0.995863	0.853854	0.644529		CHCH_01	mmu-miR-669m	mmu-miR-490	YY1_02		NMYC_01	GTF2F1_(RAP-74)	CDC5_01	mmu-miR-670
IRF1_01	0.000376275	0.000105241	2.93641e-07	0.00180951		IRF1_01	0.0193197	0.117931	0.916877	0.056554		mmu-miR-125b-5p	YY1_01	mmu-miR-450b-5p	SIX5		c-Jun	TBP_01	SRY_01	mmu-miR-671-3p
CETS1P54_02	0.0119082	2.95895e-05	9.05885e-05	0.0284661		CETS1P54_02	0.811686	0.516344	0.506161	0.0602232		mmu-miR-215	mmu-miR-133a*	mmu-miR-142-3p	KAISO_01		MEF2_04	mmu-miR-1843b-3p	mmu-miR-196a	mmu-miR-671-5p
GATA1_01	0.0264995	0.00106022	4.31648e-10	0.000105509		GATA1_01	0.28923	0.572218	0.343626	0.190026		IRF4_(M-17)	mmu-miR-672	mmu-miR-331-3p	RUSH1A_02		mmu-miR-3093-3p	mmu-miR-15a	HSF_Q6	mmu-miR-672
PAX6_01	0.000193683	4.86413e-06	6.25699e-05	0.000476079		PAX6_01	0.369405	0.269784	0.882555	0.111447		mmu-miR-363	mmu-let-7f	mmu-miR-196a	E2F4		mmu-miR-92a	mmu-miR-144	TAL1BETAITF2_01	mmu-miR-673-3p
CDPCR1_01	0.0215547	0.00556115	3.92465e-08	0.00189251		CDPCR1_01	0.202522	0.04361	0.0514277	0.852123		mmu-miR-409-5p	mmu-miR-448	mmu-miR-676*	MEF2_Q6_01		mmu-let-7b*	mmu-miR-210	HFH3_01	mmu-miR-673-5p
TAXCREB_02	6.94445e-06	1.07808e-07	1.56939e-10	6.43836e-06		TAXCREB_02	0.47068	0.709715	0.722929	0.0807766		mmu-miR-1198	mmu-miR-539-3p	mmu-miR-145*	mmu-miR-540-5p		mmu-miR-466c-5p	mmu-miR-200a*	mmu-miR-105	mmu-miR-674
MYCMAX_01	0.0782766	0.00484499	6.55457e-07	1.30095e-05		MYCMAX_01	0.917399	0.167037	0.446834	0.695965		mmu-miR-210	mmu-let-7d	TAL1ALPHAE47_01	mmu-miR-3472		NKX22_01	UF1H3BETA_Q6	mmu-miR-5120	mmu-miR-674*
USF_01	0.169334	0.0164101	1.42443e-05	0.000687743		USF_01	0.395306	0.502562	0.880963	0.0360311		NMYC_01	CLOCKBMAL_Q6	mmu-miR-3102	mmu-miR-615-5p		mmu-miR-297c*	OCT1_Q6	mmu-miR-1894-5p	mmu-miR-675-3p
GATA1_03	0.00356495	0.000441916	9.58212e-07	0.00176973		GATA1_03	0.440758	0.762703	0.628616	0.567545		mmu-miR-182	P53_01	mmu-miR-1927	mmu-miR-707		RUSH1A_02	AHRHIF_Q6	mmu-miR-5134	mmu-miR-675-5p
BRACH_01	0.150271	0.00553662	0.000241943	2.36221e-08		BRACH_01	0.0870484	0.175377	0.522738	0.180941		mmu-miR-592	mmu-miR-872*	mmu-miR-30e*	mmu-miR-742*		mmu-miR-511-5p	E2A_Q2	mmu-miR-196b	mmu-miR-676
RORA1_01	0.0336716	1.67611e-06	6.42412e-06	2.79371e-05		RORA1_01	0.35923	0.0960484	0.642686	0.778748		mmu-miR-542-5p	mmu-miR-466o-5p	mmu-miR-452-5p	mmu-miR-148a*		mmu-miR-876-5p	mmu-miR-201	mmu-miR-193b	mmu-miR-676*
CREB_Q2	0.0204205	1.84989e-06	1.96513e-09	8.08168e-08		CREB_Q2	0.533936	0.842367	0.534969	0.360025		mmu-miR-3073-3p	mmu-miR-351	mmu-miR-139-3p	HMEF2_Q6		mmu-miR-374c	GATA1_03	CIZ_01	mmu-miR-677
MYB_Q6	0.0463257	0.0297833	6.94104e-12	1.84701e-06		MYB_Q6	0.884635	0.892684	0.809317	0.195076		mmu-miR-125a-5p	mmu-miR-1963	mmu-miR-3470b	USF2_Q6		CRX_Q4	mmu-miR-1839-5p	mmu-miR-190b	mmu-miR-678
NFY_Q6	0.0132632	3.59289e-06	9.32639e-15	2.47581e-06		NFY_Q6	0.187609	0.381566	0.874022	0.61484		mmu-miR-351	mmu-miR-770-5p	mmu-miR-1251	mmu-miR-1956		BAF155	mmu-miR-695	mmu-miR-877	mmu-miR-679
USF_Q6	0.0246493	6.76238e-08	1.1562e-09	8.77398e-07		USF_Q6	0.134493	0.942317	0.71326	0.479721		PAX4_02	mmu-miR-10a*	mmu-miR-3093-3p	GATA_C		CREL_01	mmu-miR-199b*	mmu-miR-3109	mmu-miR-679-3p
ER_Q6	0.000162759	2.08969e-05	0.000168728	0.0020953		ER_Q6	0.491458	0.212215	0.639773	0.576996		mmu-miR-669f	mmu-miR-1894-5p	mmu-miR-551b	mmu-miR-344f-5p		mmu-miR-5101	EVI1_02	mmu-miR-3073-3p	mmu-miR-679-5p
NFKB_C	2.18936e-05	6.28406e-09	9.37436e-08	0.000122336		NFKB_C	0.731216	0.556463	0.809001	0.629757		mmu-miR-98	mmu-miR-218-1*	mmu-miR-431*	EVI1_03		IRF_Q6	mmu-miR-673-5p	mmu-miR-547	mmu-miR-680
NFY_C	0.0182953	0.000488883	2.02487e-14	1.36576e-07		NFY_C	0.561754	0.407292	0.730231	0.748425		mmu-miR-2139	mmu-miR-3092	mmu-miR-547	GATA3_03		IRF1	mmu-miR-3073-3p	CEBPB_02	mmu-miR-681
PADS_C	0.266878	1.96573e-07	1.21672e-08	0.00467381		PADS_C	0.215811	0.059731	0.338932	0.252621		mmu-miR-467d	mmu-miR-378	mmu-miR-222	mmu-miR-467d		mmu-miR-130b	mmu-miR-125b-1-3p	mmu-miR-92b	mmu-miR-682
POLY_C	0.00942257	0.0113327	0.00765625	0.000371657		POLY_C	0.830735	0.590868	0.967136	0.440166		mmu-miR-5101	mmu-miR-466p-3p	mmu-miR-26b*	AREB6_02		CEBPA_01	CREBP1_01	mmu-miR-712*	mmu-miR-683
SRF_C	0.0236297	0.000814496	2.37027e-06	0.000815434		SRF_C	0.624696	0.473224	0.929877	0.822308		CREBATF_Q6	mmu-let-7a	POLY_C	mmu-miR-467b		TAL1ALPHAE47_01	mmu-miR-19a*	mmu-let-7i	mmu-miR-684
ARNT_01	0.000155841	4.65587e-10	1.56387e-10	1.24131e-05		ARNT_01	0.0637891	0.74235	0.186509	0.623062		mmu-miR-2861	mmu-let-7f*	CLOX_01	MRF2_01		EGR3_01	mmu-miR-292-3p	STAT_01	mmu-miR-686
BARBIE_01	0.00118622	6.55551e-05	5.31034e-06	0.00100066		BARBIE_01	0.891101	0.11527	0.852687	0.55937		mmu-miR-1941-5p	mmu-miR-3107	mmu-miR-324-3p	POU3F2_01		mmu-miR-695	mmu-miR-101c	mmu-miR-1191	mmu-miR-687
EGR3_01	0.0658467	1.23458e-10	5.41623e-19	4.25227e-12		EGR3_01	0.758448	0.496041	0.524913	0.178044		mmu-let-7f	mmu-miR-669d	mmu-miR-218	mmu-miR-541		mmu-miR-3969	mmu-miR-381	mmu-miR-29b	mmu-miR-688
EGR2_01	0.0112727	2.8739e-06	3.68936e-13	2.26972e-07		EGR2_01	0.620624	0.9165	0.851281	0.265598		mmu-miR-3067	mmu-let-7c	mmu-miR-28	mmu-miR-487b		mmu-miR-5126	mmu-miR-1928	E2F1DP1_01	mmu-miR-689
XBP1_01	0.0671189	1.24716e-07	1.40362e-08	0.000860095		XBP1_01	0.732327	0.307746	0.647379	0.977464		mmu-miR-1957	mmu-miR-294*	mmu-miR-192	HFH4_01		mmu-miR-505-5p	mmu-miR-872	mmu-miR-3094	mmu-miR-690
TATA_01	0.0129864	3.14522e-05	0.0002372	5.1143e-05		TATA_01	0.833826	0.821243	0.889739	0.553367		mmu-let-7d	mmu-miR-212-3p	mmu-miR-2145	mmu-miR-101a*		mmu-miR-3106	mmu-miR-208a-5p	OCT1_04	mmu-miR-691
CAP_01	0.00185716	0.00787655	5.28416e-06	0.000582163		CAP_01	0.0845462	0.19341	0.784576	0.35037		FOXA1_(SC-101058)	mmu-miR-124	SREBP1	mmu-miR-200b*		mmu-let-7d	mmu-miR-196a*	mmu-miR-328	mmu-miR-692
CAAT_01	0.00504595	0.0014221	4.29894e-13	0.00060988		CAAT_01	0.136449	0.035086	0.457707	0.215465		OCT4_02	mmu-miR-3096-3p	mmu-miR-202-3p	TCF4_Q5		HIC1_03	YY1_Q6_02	mmu-miR-212	mmu-miR-693-3p
STAF_01	0.000529646	3.14873e-08	3.35121e-09	1.84701e-06		STAF_01	0.0184374	0.147502	0.570706	0.298902		mmu-let-7i	mmu-miR-3968	mmu-miR-5117	mmu-miR-33*		mmu-miR-409-3p	mmu-miR-669g	CHOP_01	mmu-miR-693-5p
FREAC3_01	0.539161	0.0206435	0.000819101	1.62742e-05		FREAC3_01	0.53547	0.624165	0.280753	0.868265		mmu-miR-376b	mmu-miR-3070b-5p	mmu-miR-466p-5p	mmu-miR-466o-5p		mmu-miR-466h-5p	mmu-miR-412-5p	mmu-miR-486	mmu-miR-694
ACAAT_B	0.0223385	3.92202e-08	5.55578e-13	1.33844e-05		ACAAT_B	0.97509	0.299859	0.180079	0.160175		mmu-let-7g	mmu-miR-3079-3p	mmu-miR-669m	HFH8_01		mmu-miR-871	mmu-miR-875-5p	mmu-miR-5112	mmu-miR-695
APOLYA_B	0.00305977	0.00507572	0.000202147	0.0306769		APOLYA_B	0.696563	0.371557	0.00463275	0.767757		mmu-miR-337-3p	mmu-miR-367	mmu-miR-680	mmu-miR-2861		mmu-miR-539-3p	NF-E2	PAX5_01	mmu-miR-696
MEF3_B	1.47328e-05	0.000545044	1.01257e-06	0.000120546		MEF3_B	0.133753	0.287123	0.0121534	0.517492		mmu-miR-151-3p	mmu-miR-101c	mmu-miR-871-3p	YY1_01		MTF1_Q4	mmu-miR-30b	mmu-miR-511	mmu-miR-697
TAACC_B	0.257011	0.0139254	4.27006e-06	0.000519593		TAACC_B	0.0777606	0.573271	0.719635	0.740341		ZNF263	mmu-miR-200a*	mmu-miR-3101	mmu-miR-675-3p		HNF4_Q6_01	mmu-miR-142-5p	SREBP_Q3	mmu-miR-698
DTYPEPA_B	0.399872	4.32352e-05	0.185999	0.00139575		DTYPEPA_B	0.574365	0.33668	0.316918	0.61171		RXRA	mmu-miR-466h	CHX10_01	mmu-miR-3099*		mmu-miR-1905	mmu-miR-1839-3p	mmu-miR-1306-5p	mmu-miR-700
ETS1_B	5.7853e-08	7.86007e-06	1.63504e-09	5.79944e-06		ETS1_B	0.527606	0.511011	0.155344	0.752767		BHLHE40	E2F4	mmu-miR-20b*	mmu-miR-3100-3p		mmu-miR-338-3p	mmu-miR-29c	NKX3A_01	mmu-miR-701
AREB6_02	0.00271713	4.12075e-07	0.00515111	0.00815996		AREB6_02	0.534376	0.502737	0.576701	0.624497		mmu-let-7a	mmu-miR-331-3p	mmu-miR-471-3p	mmu-miR-467c		mmu-miR-138	mmu-miR-672	eGFP-JunD	mmu-miR-702
AREB6_04	0.00215796	0.00045623	2.89398e-05	0.00355822		AREB6_04	0.501308	0.492967	0.522046	0.56472		mmu-miR-467c	STAT2	mmu-miR-193b	FAC1_01		mmu-miR-1199	mmu-miR-503*	FOXP3_Q4	mmu-miR-703
MEIS1_01	4.31846e-05	0.00138842	6.72867e-05	4.35094e-08		MEIS1_01	0.941924	0.139549	0.00229579	0.0998623		mmu-miR-23b	mmu-miR-363	MEF2_Q6_01	mmu-miR-188-5p		mmu-miR-883a-3p	mmu-miR-467e	mmu-miR-714	mmu-miR-704
E2F_Q3	0.0041918	2.3963e-07	6.95799e-20	1.27097e-10		E2F_Q3	0.476298	0.112532	0.375791	0.101323		mmu-miR-23a	mmu-let-7b*	mmu-miR-2139	mmu-miR-464		mmu-miR-666-3p	mmu-miR-1843-3p	mmu-miR-181d	mmu-miR-705
E2F_Q4	0.000330401	5.05472e-09	3.24137e-19	2.01611e-08		E2F_Q4	0.488223	0.796702	0.125486	0.0429284		mmu-let-7c	mmu-miR-669m-3p	mmu-miR-5128	GATA6_01		AP1_C	mmu-miR-466i-3p	mmu-miR-592	mmu-miR-706
TITF1_Q3	0.00155147	0.00418014	1.03578e-05	0.00202271		TITF1_Q3	0.658504	0.305622	0.980318	0.319796		mmu-miR-101a	mmu-miR-409-5p	mmu-miR-496	mmu-miR-1		mmu-miR-1971	CTCF_(SC-5916)	mmu-miR-873	mmu-miR-707
HMX1_01	0.00447326	3.59289e-06	2.51747e-08	1.06229e-06		HMX1_01	0.273732	0.727234	0.101732	0.121527		mmu-miR-1968	mmu-miR-100	mmu-miR-200c	mmu-miR-290-3p		CDX_Q5	mmu-miR-1899	mmu-miR-470*	mmu-miR-708
AR_Q2	0.00303644	0.000387457	0.000473836	0.000686769		AR_Q2	0.936047	0.995235	0.236051	0.143546		mmu-miR-191	mmu-miR-3471	mmu-miR-383	mmu-miR-3057-5p		mmu-miR-681	mmu-miR-103	mmu-miR-509-3p	mmu-miR-708*
ZIC1_01	0.0048355	4.51966e-06	8.85791e-08	1.13558e-06		ZIC1_01	0.532621	0.219885	0.251637	0.979787		mmu-miR-183	mmu-miR-15a	OCT1_03	IPF1_Q4		mmu-miR-291b-3p	mmu-miR-466o-5p	mmu-miR-325	mmu-miR-709
IRF7_01	0.166585	0.000954803	1.25928e-06	0.0601568		IRF7_01	0.172276	0.919119	0.936838	0.0980639		mmu-miR-5100	mmu-miR-1186b	mmu-miR-3096-3p	STAT5A_01		HIC1_02	HELIOSA_01	mmu-miR-181b	mmu-miR-710
AP2REP_01	0.0119355	6.35155e-05	2.53348e-08	0.0456665		AP2REP_01	0.321252	0.830932	0.43895	0.33569		mmu-miR-18a*	OCT1_01	mmu-miR-687	mmu-miR-1198		TTF1_Q6	mmu-miR-3069-5p	AP2_Q6	mmu-miR-711
AR_01	0.000189148	0.00514271	5.69676e-07	1.84217e-05		AR_01	0.151777	0.517339	0.881665	0.959603		mmu-miR-146a	mmu-miR-669k	mmu-miR-876-3p	DBP_Q6		SF1_Q6	CDX2_Q5	E2F_Q4_01	mmu-miR-712
ATF6_01	0.000725815	3.52382e-06	1.30519e-07	6.83107e-06		ATF6_01	0.356717	0.939867	0.541393	0.311413		mmu-miR-137	mmu-miR-466p-5p	mmu-miR-881*	HSF2_01		HFH1_01	GRp20	mmu-miR-450a-5p	mmu-miR-712*
STAT1_02	0.00145698	4.1419e-08	1.3411e-11	6.63753e-05		STAT1_02	0.367761	0.987101	0.660526	0.626886		mmu-miR-1198-3p	mmu-miR-673-5p	mmu-miR-302a	mmu-miR-467a		NFE2_01	STAT5A_01	mmu-miR-3070b-3p	mmu-miR-713
STAT3_02	0.0183733	3.4967e-06	4.04769e-17	5.52971e-08		STAT3_02	0.380302	0.252497	0.930294	0.268565		mmu-miR-493	mmu-miR-380-3p	mmu-miR-539-3p	mmu-miR-411*		mmu-miR-1943	E2_Q6	MTF1_Q4	mmu-miR-714
ERR1_Q2	0.0216028	0.000135192	4.34346e-07	0.00606454		ERR1_Q2	0.492689	0.877839	0.250201	0.966059		mmu-miR-128	MEF2C_(SC-13268)	CREBP1CJUN_01	CEBP_Q2		mmu-miR-882	mmu-miR-5123	HNF4_Q6	mmu-miR-715
PPARG_01	4.52314e-05	3.51419e-10	5.76532e-10	5.59948e-05		PPARG_01	0.830167	0.110116	0.812007	0.446383		mmu-let-7e	mmu-miR-3089-3p	mmu-miR-451	mmu-miR-342-3p		ZIC3_01	mmu-miR-3083	mmu-miR-467g	mmu-miR-717
PPARG_02	0.0631684	0.0240572	0.0162051	0.00178547		PPARG_02	0.365168	0.346238	0.930423	0.272156		mmu-miR-1191	mmu-miR-24-1*	mmu-miR-329	mmu-miR-676		mmu-miR-369-3p	mmu-miR-3077	mmu-miR-711	mmu-miR-718
GCNF_01	0.000330401	0.000229601	6.80758e-05	0.00118578		GCNF_01	0.162556	0.0578657	0.548287	0.00723808		GR	mmu-miR-1195	OCT1_B	mmu-miR-154*		E2F_Q4_01	RP58_01	DEC_Q1	mmu-miR-719
NERF_Q2	3.63434e-06	0.00890678	9.52766e-08	2.61203e-06		NERF_Q2	0.00609781	0.527114	0.0295799	0.686112		TBP_Q6	mmu-miR-1b-3p	mmu-miR-382	mmu-miR-18a*		mmu-miR-465a-5p	CTCF	GLI_Q2	mmu-miR-720
ARNT_02	0.0767933	6.11059e-07	2.2045e-09	4.19545e-07		ARNT_02	0.608574	0.731521	0.8377	0.179541		mmu-miR-3108	mmu-miR-3964	STAT5A_04	mmu-miR-598		mmu-miR-466m-5p	mmu-miR-669a-5p	mmu-miR-679	mmu-miR-721
MYCMAX_03	0.298795	0.0221328	8.16527e-07	5.19878e-07		MYCMAX_03	0.913911	0.381492	0.653708	0.722844		mmu-miR-375	mmu-miR-3071	mmu-miR-590-5p	mmu-miR-183*		mmu-miR-324-5p	mmu-miR-453	T3R_Q6	mmu-miR-741
GATA4_Q3	0.000208689	0.000873236	0.000146843	3.34068e-05		GATA4_Q3	0.973426	0.754053	0.966196	0.328414		mmu-miR-105	mmu-miR-503	OCT1_Q5_01	POU3F2_02		mmu-miR-3473c	CHCH_01	ATF4_Q2	mmu-miR-742
HSF_Q6	5.15345e-06	1.43761e-08	6.89583e-11	4.4188e-05		HSF_Q6	0.34903	0.842661	0.741459	0.0364379		mmu-miR-675-3p	mmu-miR-5109	mmu-miR-5135	RP58_01		mmu-miR-2861	EVI1_05	mmu-miR-1946a	mmu-miR-742*
MAF_Q6	0.000300323	5.50087e-05	5.39497e-11	3.56284e-08		MAF_Q6	0.506255	0.478743	0.225911	0.35033		mmu-let-7d*	mmu-miR-127	mmu-miR-3969	mmu-miR-669o-5p		OCT4_02	BRF1	mmu-miR-764-3p	mmu-miR-743a
PEA3_Q6	0.00434936	0.0123493	1.59518e-16	7.36166e-06		PEA3_Q6	0.734925	0.985633	0.293901	0.252446		mmu-miR-3572	mmu-miR-466j	CDP_02	mmu-miR-342-5p		mmu-miR-1194	mmu-miR-5112	mmu-miR-291a-3p	mmu-miR-743b-3p
SP3_Q3	0.000555597	1.57012e-13	8.45632e-12	8.39293e-08		SP3_Q3	0.407517	0.148694	0.547411	0.693748		mmu-miR-490-3p	mmu-miR-3068	AMEF2_Q6	mmu-miR-93*		mmu-miR-1a	E2F_Q4	STAT5B_01	mmu-miR-743b-5p
TCF4_Q5	0.000202499	7.8142e-08	0.00222105	0.00875536		TCF4_Q5	0.980407	0.800621	0.430964	0.417098		mmu-miR-21	mmu-miR-214*	mmu-miR-212	PBX1_03		mmu-miR-380-5p	GATA3_01	p300	mmu-miR-744
TEL2_Q6	9.69434e-05	0.0302189	6.52505e-09	0.000266749		TEL2_Q6	0.0787594	0.714596	0.396196	0.210775		mmu-miR-669k	mmu-miR-3099*	mmu-miR-299*	NF-E2_(H-230)		mmu-miR-466l	mmu-miR-5099	mmu-miR-1967	mmu-miR-744*
XPF1_Q6	3.50189e-05	5.93518e-10	2.79743e-13	1.79387e-05		XPF1_Q6	0.898647	0.895029	0.171676	0.0338402		mmu-miR-184	mmu-miR-2141	XFD2_01	IRF2_01		POU3F2_02	mmu-miR-3064-5p	CAP_01	mmu-miR-758
E4F1_Q6	0.0161346	0.000403712	9.70297e-11	4.50847e-07		E4F1_Q6	0.0492905	0.496724	0.182032	0.628583		mmu-miR-292-5p	mmu-miR-5114	mmu-miR-490-5p	OCT4_02		mmu-miR-465c-3p	H3k4me3	TGIF_01	mmu-miR-759
CIZ_01	0.170183	0.0142384	2.00029e-05	0.00522721		CIZ_01	0.601055	0.0333181	0.74648	0.728148		mmu-miR-290-5p	mmu-miR-295*	mmu-miR-362-3p	mmu-miR-1191		mmu-miR-1b-5p	HOXA3_01	mmu-miR-370	mmu-miR-760
E2F4DP1_01	0.011845	9.36695e-10	5.26205e-16	5.52971e-08		E2F4DP1_01	0.813762	0.510743	0.0871103	0.428874		mmu-miR-425	mmu-miR-467d	mmu-miR-3096-5p	mmu-miR-1843-3p		Nrf1	mmu-miR-3079-3p	AP2_Q3	mmu-miR-760-3p
E2F1DP1RB_01	0.00920837	3.14088e-08	8.18856e-16	2.33179e-08		E2F1DP1RB_01	0.990972	0.552499	0.942883	0.824199		GTF2B	mmu-miR-3095-5p	TR4	mmu-miR-337-3p		ALPHACP1_01	WHN_B	E2A_Q2	mmu-miR-760-5p
CETS168_Q6	3.68532e-06	9.91741e-08	5.72627e-16	2.72915e-06		CETS168_Q6	0.125976	0.132528	0.911688	0.424364		mmu-miR-26a	mmu-miR-669h-3p	mmu-miR-511	mmu-miR-669f-5p		mmu-miR-1894-5p	mmu-miR-215	AP4_Q6_01	mmu-miR-761
ELF1_Q6	2.15767e-05	1.20574e-06	9.62041e-07	0.0191654		ELF1_Q6	0.213523	0.249009	0.340606	0.180437		mmu-miR-5118	mmu-miR-205	STAT4_01	mmu-miR-669p		mmu-miR-3960	mmu-miR-3089-5p	mmu-miR-340-5p	mmu-miR-762
SREBP1_Q6	0.000548543	1.8888e-06	2.88925e-11	1.17881e-05		SREBP1_Q6	0.859564	0.815306	0.603165	0.0428846		mmu-miR-431*	PXR_Q2	mmu-miR-205	mmu-miR-669a-5p		mmu-miR-3072*	mmu-miR-434-5p	mmu-miR-3106	mmu-miR-763
HMGIY_Q6	0.000368934	9.65894e-05	0.138933	0.0498535		HMGIY_Q6	0.559356	0.491777	0.885272	0.135527		mmu-miR-763	mmu-miR-24	mmu-miR-467a-1*	mmu-miR-5119		CREB_Q3	TCF4_Q5	mmu-miR-669a-3p	mmu-miR-764-3p
DR1_Q3	0.000150775	1.67922e-10	9.25772e-10	6.4393e-06		DR1_Q3	0.587766	0.803572	0.167344	0.859453		mmu-miR-5115	mmu-miR-3064-5p	mmu-miR-467d*	CDPCR3_01		mmu-miR-463*	mmu-miR-10a	GATA-2	mmu-miR-764-5p
PPAR_DR1_Q2	3.61079e-06	3.64561e-11	4.19891e-07	3.37654e-06		PPAR_DR1_Q2	0.1639	0.586332	0.523147	0.0671317		mmu-miR-710	mmu-miR-3085-3p	mmu-miR-124*	RPC155		TATA_C	DR1_Q3	ZEB1_(SC-25388)	mmu-miR-767
FXR_IR1_Q6	0.0048449	0.00321231	0.000230182	0.000620875		FXR_IR1_Q6	0.493573	0.163695	0.0654131	0.236423		mmu-miR-453	mmu-miR-139-3p	mmu-miR-712	mmu-miR-3074-1-3p		CREB_Q2_01	HEN1_02	mmu-miR-363-3p	mmu-miR-770-3p
AML_Q6	0.000330401	8.55622e-05	1.94469e-06	2.57945e-05		AML_Q6	0.808443	0.596645	0.601343	0.73242		mmu-miR-3095-5p	MEF2_Q6_01	mmu-miR-3063	mmu-miR-126-5p		TAF7_(SQ-8)	mmu-miR-107	mmu-miR-378b	mmu-miR-770-5p
ETS_Q4	1.03025e-05	0.000190984	6.81025e-12	5.29274e-05		ETS_Q4	0.806491	0.848646	0.32458	0.729582		mmu-miR-669h-3p	mmu-miR-5097	CDX2_Q5	mmu-miR-669k		mmu-miR-423-3p	mmu-miR-879*	mmu-miR-1306	mmu-miR-7a
MYB_Q3	0.00341535	7.67296e-05	1.49221e-09	9.59927e-05		MYB_Q3	0.639844	0.415603	0.939458	0.652168		mmu-miR-26b	mmu-miR-470*	mmu-miR-146b*	mmu-miR-220		mmu-miR-19b	mmu-miR-155	mmu-miR-505-5p	mmu-miR-7a*
NFY_Q6_01	3.64719e-05	0.000205198	6.6126e-18	2.30093e-07		NFY_Q6_01	0.648635	0.904707	0.504885	0.937398		mmu-miR-3080-3p	mmu-miR-30a	mmu-miR-382*	FOXO3_01		GATA3_02	BATF	mmu-miR-467c	mmu-miR-7b
YY1_Q6	0.0215547	0.021381	0.000173883	0.000189524		YY1_Q6	0.568609	0.455973	0.0239429	0.800647		mmu-miR-760-3p	mmu-miR-3073-3p	mmu-miR-140	mmu-miR-1951		mmu-miR-429	CACD_01	mmu-miR-3471	mmu-miR-802
TTF1_Q6	0.00607835	4.55979e-05	3.49653e-10	1.45906e-08		TTF1_Q6	0.776316	0.88871	0.671675	0.186827		mmu-miR-106a	mmu-miR-291a-5p	mmu-miR-129-3p	CEBPGAMMA_Q6		mmu-miR-220	MEF2_01	mmu-miR-202-3p	mmu-miR-804
MYB_Q5_01	0.0282488	5.64816e-05	1.70941e-10	0.00136447		MYB_Q5_01	0.64144	0.837403	0.0161978	0.0488429		mmu-miR-3096b-3p	mmu-miR-291b-5p	mmu-miR-673-3p	mmu-miR-200a*		mmu-miR-125a-3p	mmu-miR-466f-3p	E2F1_Q3	mmu-miR-871
SRF_Q5_01	0.000183865	2.06996e-08	2.45689e-06	0.000386719		SRF_Q5_01	0.994587	0.20296	0.0668493	0.852009		mmu-miR-93	mmu-miR-3474	mmu-miR-574-3p	THAP1_(SC-98174)		OCT1_01	mmu-miR-449a	mmu-miR-654-5p	mmu-miR-871-3p
NFAT_Q4_01	0.0477075	0.000658188	9.2873e-05	0.4883		NFAT_Q4_01	0.588438	0.995127	0.490688	0.569771		mmu-miR-20b	mmu-miR-467c	mmu-miR-3102-5p,2	STAT5A_04		mmu-miR-883b-5p	mmu-miR-137	CETS1P54_01	mmu-miR-871-5p
AR_03	0.00175143	2.19695e-05	3.04038e-05	3.26991e-05		AR_03	0.219749	0.694323	0.0376747	0.983467		GATA3_(SC-268)	mmu-miR-299*	mmu-miR-1957	EVI1_02		mmu-miR-1193-3p	mmu-miR-293	mmu-miR-490-5p	mmu-miR-872
PR_Q2	0.0122542	0.00865389	5.27661e-05	3.5561e-05		PR_Q2	0.116449	0.353695	0.820364	0.965484		c-Jun	E2F1	mmu-miR-876-5p	AFP1_Q6		mmu-miR-330*	mmu-miR-1897-5p	AR_02	mmu-miR-872*
VDR_Q6	0.000664396	4.93668e-08	1.87054e-07	0.000139967		VDR_Q6	0.0309791	0.400236	0.156697	0.898119		mmu-miR-186*	mmu-miR-5131	mmu-miR-3090	mmu-miR-1193-3p		HNF6_Q6	mmu-let-7i	mmu-miR-101b	mmu-miR-873
AR_Q6	0.0331946	3.74567e-09	9.20529e-07	4.99926e-05		AR_Q6	0.912965	0.253691	0.698367	0.995802		mmu-miR-5111	mmu-miR-760	mmu-miR-432	mmu-miR-130a		BCL3	mmu-miR-1954	mmu-miR-22*	mmu-miR-874
T3R_Q6	3.64719e-05	0.000426874	1.16828e-10	1.10355e-06		T3R_Q6	0.215736	0.487173	0.781852	0.00491475		mmu-miR-1912	mmu-miR-193*	mmu-miR-3072	HNF1_Q6		mmu-miR-432	mmu-miR-3086-5p	ZF5_01	mmu-miR-875-3p
DR4_Q2	0.156021	0.000637451	1.65755e-05	0.000268942		DR4_Q2	0.993843	0.0724604	0.2992	0.239157		mmu-miR-17	mmu-miR-217	HNF6_Q6	mmu-miR-448-5p		mmu-miR-761	mmu-miR-300	Rad21	mmu-miR-875-5p
HNF4_Q6	0.00245768	3.21708e-07	6.11657e-07	9.80147e-05		HNF4_Q6	0.430973	0.873843	0.776688	0.563003		mmu-miR-220	mmu-miR-150*	mmu-miR-200b	mmu-miR-452-5p		MTATA_B	mmu-miR-3474	mmu-miR-706	mmu-miR-876-3p
EBF_Q6	0.000208689	2.07764e-06	0.000662694	9.84211e-09		EBF_Q6	0.92434	0.131858	0.905837	0.430361		mmu-miR-208a-3p	mmu-miR-697	PBX1_03	mmu-miR-1186		mmu-miR-3064-3p	mmu-miR-3081	mmu-miR-1933-5p	mmu-miR-876-5p
TBP_Q6	0.470661	0.209777	0.032615	0.0608965		TBP_Q6	0.560248	0.421512	0.610122	0.54979		mmu-miR-106b*	mmu-miR-292-5p	HP1SITEFACTOR_Q6	mmu-miR-301b		mmu-miR-495	SREBP1_Q6	NKX25_02	mmu-miR-877
STRA13_01	0.00456044	1.99268e-08	5.0023e-07	5.57334e-05		STRA13_01	0.0187235	0.97552	0.977329	0.557334		FOXA2_(SC-6554)	mmu-miR-466f	OCT_C	mmu-miR-450a-5p		ALX4_01	mmu-miR-665	PR_01	mmu-miR-877*
CHCH_01	0.424381	8.07658e-05	7.43471e-08	1.85778e-05		CHCH_01	0.975263	0.793347	0.377519	0.322921		SETDB1	mmu-miR-290-5p	mmu-miR-1839-3p	mmu-miR-669h-3p		HTF_01	AP1_Q4	mmu-miR-369-5p	mmu-miR-878-3p
PBX1_03	0.384636	0.000777905	0.0157589	0.011446		PBX1_03	0.688351	0.886891	0.623584	0.824877		mmu-miR-1964	mmu-miR-186*	mmu-miR-544-5p	HELIOSA_01		mmu-let-7a	HNF6_Q6	mmu-miR-125b*	mmu-miR-878-5p
HNF4_Q6_02	3.96503e-06	8.44348e-10	8.97975e-10	0.000102911		HNF4_Q6_02	0.886515	0.403082	0.107188	0.45364		mmu-miR-322*	mmu-miR-290-3p	PPARG_02	mmu-miR-1306-3p		MAF_Q6_01	mmu-miR-467c	mmu-miR-1957	mmu-miR-879
HNF4_Q6_03	3.1208e-05	1.83277e-06	0.000194684	5.85362e-12		HNF4_Q6_03	0.199745	0.303392	0.619457	0.525582		mmu-miR-696	mmu-miR-3057-5p	LHX3_01	mmu-miR-669l		mmu-miR-409-5p	mmu-miR-1197	mmu-miR-465a-5p	mmu-miR-879*
CETS1P54_03	5.3906e-05	1.21762e-05	4.88278e-11	4.81261e-05		CETS1P54_03	0.0452776	0.178416	0.989332	0.595611		mmu-miR-92b	mmu-miR-3098-5p	BAF170	HP1SITEFACTOR_Q6		mmu-miR-190b	SRY_01	mmu-miR-30a*	mmu-miR-880
CBF_01	0.67898	3.74598e-08	3.02946e-08	0.000407711		CBF_01	0.51784	0.744345	0.167904	0.631321		mmu-miR-3112	CHD2_(N-1250)	mmu-miR-196b	mmu-miR-547		mmu-miR-27a	mmu-miR-297c	CTCFL_(SC-98982)	mmu-miR-881
HOXA7_01	0.00807088	0.00923001	2.67266e-07	0.000268081		HOXA7_01	0.734855	0.0282698	0.0952686	0.604902		mmu-miR-1982,2	mmu-miR-1190	mmu-miR-210	mmu-miR-1190		AMEF2_Q6	EVI1_04	mmu-miR-7a	mmu-miR-881*
SOX5_01	0.0234383	0.000764133	0.00243428	0.0438284		SOX5_01	0.0515172	0.935764	0.554052	0.572901		mmu-let-7g*	OCT1_03	mmu-miR-154*	mmu-miR-764-5p		CDC5_01	TATA_01	ARP1_01	mmu-miR-882
TAL1BETAE47_01	0.00740841	1.07641e-05	0.0019496	5.29274e-05		TAL1BETAE47_01	0.215043	0.646697	0.225758	0.45879		mmu-miR-3093-5p	mmu-miR-669l	OCT1_07	mmu-miR-1194		ETS_Q4	NGFIC_01	mmu-miR-183*	mmu-miR-883a-3p
TAL1ALPHAE47_01	0.129651	2.12045e-08	0.00646096	1.4088e-05		TAL1ALPHAE47_01	0.758348	0.502966	0.245904	0.196023		mmu-miR-20a	mmu-miR-219-3p	XFD1_01	GEN_INI2_B		mmu-miR-194	DR3_Q4	mmu-miR-294	mmu-miR-883a-5p
TAL1BETAITF2_01	0.120348	1.8542e-05	2.30222e-05	7.16269e-08		TAL1BETAITF2_01	0.86307	0.863262	0.743264	0.00328925		mmu-miR-1193-3p	mmu-miR-374*	mmu-miR-598	mmu-miR-1-2-as		mmu-miR-5097	NFKAPPAB65_01	EVI1_01	mmu-miR-883b-3p
ZID_01	5.15345e-06	3.62215e-05	2.52378e-09	0.000607568		ZID_01	0.655233	0.92913	0.198555	0.783593		mmu-miR-486	mmu-miR-1843b-3p	mmu-miR-339-5p	mmu-miR-362-5p		CEBP_Q2	LXR_DR4_Q3	NFKB_C	mmu-miR-883b-5p
CDP_01	0.526709	8.03349e-06	0.000626504	0.00498469		CDP_01	0.612784	0.594529	0.831979	0.79424		S8_01	PGC1A	mmu-miR-467f	SIRT6		mmu-miR-34c	mmu-miR-877*	FREAC7_01	mmu-miR-9
PAX2_01	1.47328e-05	0.000421515	3.48932e-06	0.00139575		PAX2_01	0.0322764	0.655705	0.172036	0.418601		mmu-miR-344f-5p	NFAT_Q6	mmu-miR-218-1*	mmu-miR-1959		AML_Q6	mmu-miR-3470b	MYB_Q6	mmu-miR-9*
S8_01	0.515858	0.0219288	0.0045439	0.0629775		S8_01	0.467894	0.247001	0.17336	0.0214795		mmu-miR-1	PAX4_02	mmu-miR-2140	mmu-miR-411		BRN2_01	mmu-miR-3963	PPARG_01	mmu-miR-92a
CDPCR3HD_01	0.0518583	0.00087433	0.00014917	0.0357368		CDPCR3HD_01	0.561328	0.689247	0.974337	0.72735		mmu-miR-29a	mmu-miR-5108	mmu-miR-704	GFI1_Q6		mmu-miR-29b	mmu-miR-292-5p	GZF1_01	mmu-miR-92a*
NRF2_01	2.06333e-05	5.77528e-05	6.05165e-20	6.19478e-07		NRF2_01	0.133983	0.667972	0.42851	0.698213		mmu-miR-29c	mmu-let-7g	mmu-miR-455*	ELF1_Q6		GTF2B	SRF_Q4	mmu-miR-151-3p	mmu-miR-92b
TAXCREB_01	0.00158218	4.05788e-07	3.04039e-10	1.08252e-05		TAXCREB_01	0.380091	0.302021	0.637473	0.856636		HEY1	mmu-miR-337-5p	mmu-miR-92b	OCT1_06		AREB6_01	mmu-miR-1953	CLOCKBMAL_Q6	mmu-miR-93
GATA1_02	0.000608017	1.9163e-05	6.76676e-06	0.00232145		GATA1_02	0.704951	0.0314027	0.615354	0.130213		USF-1	mmu-miR-181a-1*	mmu-miR-147	mmu-miR-544-5p		LRF_Q2	mmu-miR-378	mmu-miR-669k	mmu-miR-93*
HFH1_01	0.000203505	9.22936e-07	0.000308388	0.0778971		HFH1_01	0.777128	0.934831	0.487378	0.89271		CDP_01	mmu-miR-411*	mmu-miR-669j	mmu-miR-5105		CETS1P54_02	mmu-miR-705	mmu-miR-574-3p	mmu-miR-96
PAX5_02	0.0244425	3.6162e-10	0.00371309	1.02388e-05		PAX5_02	0.386906	0.911287	0.902134	0.429258		mmu-miR-489	mmu-miR-682	mmu-miR-296-3p	mmu-miR-681		mmu-miR-182	mmu-miR-28	MAX_01	mmu-miR-98
BRN2_01	0.0395183	0.000962096	0.00592553	0.332535		BRN2_01	0.8089	0.256181	0.497467	0.167464		mmu-miR-433*	TBP_Q6	mmu-miR-219-3p	GATA1_06		H2az	NRSF	mmu-miR-677	mmu-miR-99a
CEBP_01	0.372684	2.53442e-06	0.0019034	0.00244648		CEBP_01	0.507852	0.384906	0.606433	0.428359		mmu-miR-96	mmu-miR-380-5p	OCT1_06	mmu-miR-344f-3p		mmu-miR-599	ZNF274	mmu-miR-877*	mmu-miR-99b
SRY_02	0.0768928	0.000993711	0.000184684	0.441965		SRY_02	0.203721	0.944867	0.489274	0.0790528		mmu-miR-201	mmu-miR-676*	FOXM1_01	mmu-miR-3961		PBX1_01	ZNF219_01	PR_Q2	mmu-miR-99b*
GR_Q6	0.00740841	0.102726	2.0449e-05	1.48511e-08		GR_Q6	0.876273	0.615617	0.348818	0.779185		mmu-miR-412-3p	mmu-miR-20b*	mmu-miR-1196	mmu-miR-186*		mmu-miR-2141	mmu-miR-148a*	GATA_C	MOVOB_01
GRE_C	0.0156271	0.00588918	0.000667231	0.000199947		GRE_C	0.141947	0.953618	0.731608	0.0431097		mmu-miR-5112	mmu-miR-1962	mmu-miR-466o-5p	mmu-miR-3076-5p		E2F4DP1_01	mmu-miR-546	mmu-miR-203	MRF2_01
HNF1_C	0.11462	0.000132057	0.000313261	0.00526716		HNF1_C	0.606078	0.999752	0.152429	0.596375		mmu-miR-1b-3p	mmu-miR-715	mmu-miR-296-5p	mmu-miR-744		mmu-miR-300*	AP2REP_01	HA-E2F1	MSX1_01
TATA_C	0.0718192	0.00178618	6.87582e-05	1.92629e-05		TATA_C	0.789349	0.538283	0.10667	0.84803		mmu-miR-136*	mmu-miR-675-3p	p300_(F-4)	MIF1_01		mmu-miR-299	mmu-miR-101a	mmu-miR-467a	MTATA_B
STAT1_01	2.33597e-06	1.13564e-06	6.0604e-17	0.000718212		STAT1_01	0.269451	0.857933	0.626012	0.865287		mmu-miR-290-3p	mmu-miR-293*	mmu-miR-327	mmu-miR-500		mmu-miR-574-3p	TFIIIC-110	SMAD3_Q6	MTF1_Q4
OCT1_07	0.0077717	0.313605	0.0170679	0.00523062		OCT1_07	0.851811	0.0606432	0.662532	0.598982		mmu-miR-770-3p	mmu-miR-378b	mmu-miR-669l	mmu-miR-147		CEBP_Q2_01	SOX_Q6	BRF2	MUSCLE_INI_B
STAF_02	0.000300323	0.021729	1.15353e-08	6.58792e-08		STAF_02	0.883411	0.852426	0.56258	0.297649		CTCFL_(SC-98982)	mmu-miR-31	mmu-miR-376c	LDSPOLYA_B		VJUN_01	mmu-miR-338-5p	mmu-miR-684	Mxi1_(bHLH)
XFD2_01	0.0039804	0.000868277	0.0116644	0.0336926		XFD2_01	0.4252	0.193055	0.835218	0.00160307		mmu-miR-1946a	mmu-miR-1982*	mmu-miR-669g	LPOLYA_B		H3k27me3	SMAD_Q6_01	mmu-miR-3058	MYB_Q3
P53_02	7.94089e-06	0.000413051	6.32019e-08	0.00377085		P53_02	0.872441	0.532799	0.526274	0.754764		FREAC3_01	mmu-miR-183	mmu-miR-741	mmu-miR-17*		BACH2_01	mmu-miR-203*	mmu-miR-135b	MYB_Q5_01
TCF11_01	0.011466	0.0709515	0.0402755	0.00213568		TCF11_01	0.90365	0.420659	0.634772	0.332854		mmu-miR-1927	mmu-miR-490-5p	mmu-miR-211	mmu-miR-1945		mmu-miR-5122	mmu-miR-142-3p	mmu-miR-770-3p	MYB_Q6
PAX3_B	0.00426202	0.005204	9.05277e-05	0.00172622		PAX3_B	0.62584	0.591863	0.122763	0.443173		POU5F1_(SC-9081)	mmu-miR-5099	mmu-miR-5118	mmu-miR-871-3p		HFH4_01	H3k9ac	mmu-miR-409-5p	MYC_Q2
PAX9_B	0.000575661	1.44379e-05	1.04234e-08	2.72779e-05		PAX9_B	0.145415	0.970943	0.51437	0.293357		mmu-miR-467a	mmu-miR-298	mmu-miR-615-5p	mmu-miR-1897-3p		NFAT_Q6	mmu-miR-501-3p	mmu-miR-219	MYCMAX_01
PAX3_01	5.84664e-06	1.77278e-05	8.24403e-07	4.36013e-08		PAX3_01	0.505589	0.625201	0.581698	0.0241533		mmu-miR-674*	mmu-miR-3097-3p	FOXJ2_02	mmu-miR-302c		mmu-miR-105	MYB_Q5_01	NKX61_01	MYCMAX_02
HOXA3_01	0.0345333	8.57136e-06	1.90967e-07	0.000636368		HOXA3_01	0.47179	0.798639	0.153955	0.947401		mmu-miR-802	mmu-miR-3097-5p	mmu-miR-93*	mmu-miR-678		AP2GAMMA_01	mmu-miR-667	mmu-miR-708*	MYCMAX_03
SOX9_B1	0.00180554	0.00014971	4.578e-06	0.00276374		SOX9_B1	0.0135448	0.556916	0.45949	0.187271		mmu-miR-292-3p	mmu-miR-1941-3p	mmu-miR-668	mmu-miR-20b*		YY1_01	AR_02	Poised_Promoter	MYCMAX_B
TGIF_01	0.02215	0.00310596	3.68616e-07	0.00134055		TGIF_01	0.442398	0.0155706	0.784718	0.052246		TR4	WHIP	mmu-miR-423-5p	mmu-miR-181a-1*		mmu-miR-693-3p	mmu-miR-5128	mmu-miR-874	MYOD_01
MEIS1BHOXA9_02	0.152505	2.74877e-05	0.00243027	0.000458748		MEIS1BHOXA9_02	0.936346	0.13649	0.550993	0.306441		mmu-miR-717	mmu-miR-1961	mmu-miR-582-3p	mmu-miR-1839-5p		mmu-miR-465b-5p	mmu-miR-5131	mmu-miR-32	MYOD_Q6
IPF1_Q4	0.242945	0.0948825	0.125863	0.00981833		IPF1_Q4	0.575863	0.704822	0.146334	0.655297		Pbx3	mmu-miR-30d	mmu-miR-3070b-3p	mmu-miR-365		mmu-miR-382	mmu-miR-871	mmu-miR-1-2-as	MYOD_Q6_01
FOXO1_02	0.0118011	0.00198491	0.000543238	0.0902367		FOXO1_02	0.652496	0.89895	0.460619	0.3535		mmu-miR-10a*	mmu-miR-153	mmu-miR-3070a	mmu-miR-96		mmu-miR-1901	mmu-miR-1224	mmu-miR-3470b	MYOGENIN_Q6
PPARG_03	5.31106e-05	1.70848e-10	4.21338e-10	9.32538e-06		PPARG_03	0.111259	0.284052	0.06781	0.584039		NELFe	mmu-miR-1b-5p	CREBP1_01	AIRE_02		mmu-miR-141*	mmu-miR-1937c	BDP1	MYOGNF1_01
AP3_Q6	0.0763071	0.0311055	0.0583323	0.139361		AP3_Q6	0.378543	0.568675	0.939799	0.289272		mmu-miR-574-5p	mmu-miR-296-5p	mmu-miR-92a	mmu-miR-669c		mmu-miR-126-3p	OCT_C	mmu-miR-666-5p	MZF1_01
ICSBP_Q6	0.0181291	3.03121e-05	4.03336e-09	0.144192		ICSBP_Q6	0.925803	0.087203	0.131732	0.191465		Pol2(b)	mmu-miR-3061-3p	POU6F1_01	mmu-miR-124*		mmu-miR-2133	KAISO_01	mmu-miR-497	MZF1_02
ZTA_Q2	2.32596e-05	7.11509e-09	0.000184848	7.17398e-05		ZTA_Q2	0.192669	0.672064	0.872384	0.869513		mmu-miR-129-1-3p	mmu-miR-141	mmu-miR-708	MYC_Q2		PPARG_01	mmu-let-7g	mmu-miR-3090	NANOG_(SC-33759)
P53_DECAMER_Q2	6.4962e-06	1.21391e-09	4.64572e-08	6.14032e-05		P53_DECAMER_Q2	0.142059	0.226544	0.704035	0.55953		mmu-miR-129-2-3p	mmu-miR-690	mmu-miR-696	CREBP1_01		mmu-miR-1928	CREB_Q2	mmu-miR-879*	NANOG_01
COUP_DR1_Q6	9.01843e-06	8.99956e-10	3.15459e-08	4.04611e-05		COUP_DR1_Q6	0.578719	0.465653	0.396547	0.370116		mmu-miR-344g-5p	mmu-miR-5130	mmu-miR-3965	FOXJ2_02		HEN1_02	HSF_Q6	mmu-miR-452-3p	NCX_01
STAT_Q6	5.84664e-06	0.0217896	3.49407e-07	0.000720306		STAT_Q6	0.701409	0.712564	0.683885	0.521685		mmu-miR-5131	mmu-miR-149	mmu-miR-539	mmu-miR-669o		POLY_C	mmu-miR-148b	CDP_01	NELFe
NRF2_Q4	0.000377478	0.000224686	3.72723e-05	1.22565e-05		NRF2_Q4	0.450959	0.512249	0.601913	0.732148		mmu-miR-5135	Nrf1	mmu-miR-1931	mmu-miR-129-3p		CTCF_(C-20)	AHR_01	mmu-miR-1194	NERF_Q2
GR_Q6_01	0.00303644	0.00138752	5.19112e-06	1.65861e-07		GR_Q6_01	0.890157	0.345082	0.57611	0.0925536		mmu-miR-1954	mmu-miR-3093-5p	mmu-miR-5130	mmu-miR-191*		AP4_Q6_01	MAF_Q6_01	mmu-miR-1982,1	NF-E2
AR_02	0.00755313	1.12352e-05	2.28172e-05	5.53725e-05		AR_02	0.946457	0.838232	0.797307	0.893569		mmu-miR-878-5p	mmu-miR-338-3p	mmu-miR-3066	EVI1_04		XVENT1_01	AP1FJ_Q2	XFD2_01	NF-E2_(H-230)
DR3_Q4	0.000330401	1.94285e-06	9.03536e-08	0.000215282		DR3_Q4	0.602342	0.821521	0.87524	0.671595		mmu-miR-879	mmu-miR-497	mmu-miR-503*	MEF2_03		TATA_01	ATATA_B	mmu-miR-3113	NF-YA
CREBATF_Q6	0.452518	2.53442e-06	3.25476e-09	9.86079e-06		CREBATF_Q6	0.0124431	0.30205	0.46305	0.239491		mmu-miR-18b	mmu-miR-135a*	mmu-miR-141*	COMP1_01		E2F1DP2_01	MYOGENIN_Q6	AP1_Q4_01	NF-YB
IPF1_Q4_01	0.192763	0.00132114	0.000944086	0.00027588		IPF1_Q4_01	0.698424	0.586209	0.369169	0.537415		ZZZ3	mmu-miR-3077	mmu-miR-1933-5p	mmu-miR-2132		mmu-miR-471-5p	mmu-miR-467g	mmu-miR-669o-5p	NF1_Q6
YY1_Q6_02	0.167062	8.95389e-06	8.46031e-09	0.00409096		YY1_Q6_02	0.961157	0.776632	0.204124	0.246357		mmu-miR-367	mmu-miR-615-5p	mmu-miR-3096b-5p	mmu-miR-344		R_01	ETS1	mmu-miR-679-3p	NF1_Q6_01
RUSH1A_02	0.0211369	0.000606735	0.00055884	0.00691385		RUSH1A_02	0.751768	0.0766315	0.932508	0.724394		mmu-miR-153	mmu-miR-193b	mmu-miR-466f	mmu-miR-425*		mmu-miR-296-5p	ETS_Q4	Ini1	NFAT_Q4_01
IRF2_01	7.21429e-05	0.000573706	1.18753e-09	0.0114738		IRF2_01	0.551656	0.298376	0.704501	0.186663		mmu-miR-18a	mmu-miR-434-5p	mmu-miR-3084	mmu-miR-219-3p		mmu-miR-669o-5p	mmu-miR-466i-5p	ARNT_02	NFAT_Q6
EVI1_01	0.0658467	0.0231772	0.00312862	0.00144427		EVI1_01	0.138888	0.122874	0.808286	0.00475508		mmu-miR-29a*	mmu-miR-463*	Poised_Promoter	mmu-miR-151-5p		mmu-miR-715	RXRA	mmu-miR-291b-3p	NFE2_01
EVI1_04	0.36681	0.0300295	0.0347264	0.0259185		EVI1_04	0.264598	0.818365	0.695484	0.232467		mmu-miR-671-3p	mmu-miR-675-5p	mmu-miR-509-3p	mmu-miR-2133		KAISO_01	AP1_Q2_01	mmu-miR-448	NFKAPPAB_01
EVI1_05	0.0216573	9.56119e-05	0.00221385	0.00132846		EVI1_05	0.736768	0.794289	0.173087	0.354263		mmu-miR-2183	mmu-miR-466i-3p	mmu-miR-367	mmu-miR-874		VBP_01	TFIII_Q6	mmu-miR-5136	NFKAPPAB50_01
IK1_01	0.00315165	0.000731658	1.09302e-09	3.11324e-08		IK1_01	0.249007	0.502281	0.41004	0.967989		mmu-miR-362-5p	mmu-miR-881	mmu-miR-343	CETS1P54_02		CART1_01	mmu-miR-344	mmu-miR-2140	NFKAPPAB65_01
USF_02	0.0607191	0.000176636	0.000377282	2.19937e-05		USF_02	0.0124537	0.260189	0.158015	0.190741		mmu-miR-669a-3-3p	mmu-miR-3085-5p	mmu-miR-466p-3p	mmu-let-7g*		mmu-miR-679-5p	STAF_02	mmu-miR-3077	NFKB
MYCMAX_02	0.000687005	0.000115974	1.0813e-10	0.00182759		MYCMAX_02	0.241586	0.872942	0.707382	0.0349843		mmu-miR-669o-3p	mmu-miR-879	mmu-miR-429	mmu-miR-100		NF-YA	mmu-miR-3065	PTF1BETA_Q6	NFKB_C
SRF_01	0.0551544	0.000993931	0.000341025	0.00460552		SRF_01	0.852309	0.0827871	0.987448	0.463145		mmu-miR-669a-3p	mmu-miR-717	mmu-miR-17*	mmu-miR-674*		HELIOSA_02	ZBTB33	mmu-miR-16*	NFKB_Q6
SREBP1_01	0.0329912	1.59237e-08	9.33812e-06	2.81692e-05		SREBP1_01	0.182688	0.209565	0.563126	0.0246909		mmu-miR-208b	BAF170	mmu-miR-129-5p	mmu-miR-501-3p		Pol2(phosphoS2)	mmu-miR-344b	mmu-miR-763	NFKB_Q6_01
NFY_01	8.07421e-06	2.54181e-06	4.02114e-13	1.37996e-06		NFY_01	0.627198	0.1776	0.535491	0.429143		MafF_(M8194)	mmu-miR-210	mmu-miR-1247	FOXP1_01		GABP_B	mmu-miR-382*	mmu-miR-470	NFMUE1_Q6
ATATA_B	0.290072	0.000624608	0.00275349	9.43567e-07		ATATA_B	0.49448	0.846604	0.551298	0.582718		MEF2_03	mmu-miR-30b	mmu-miR-448-5p	APOLYA_B		mmu-miR-132	HIF1_Q5	mmu-miR-140*	NFY_01
LPOLYA_B	0.404303	0.0014374	8.92726e-05	0.0231238		LPOLYA_B	0.266216	0.133003	0.938783	0.871714		mmu-miR-15b*	mmu-miR-3089-5p	PRDM1_(Val90)	mmu-miR-376a*		mmu-miR-411*	mmu-miR-493	mmu-miR-466i	NFY_C
PAX4_02	0.441873	0.201607	0.000175551	0.133725		PAX4_02	0.488836	0.209379	0.206051	0.154591		mmu-miR-455*	mmu-miR-871-5p	mmu-miR-3099*	Brg1		STAT5A_02	mmu-miR-203	mmu-miR-743a	NFY_Q6
AREB6_01	9.14604e-05	1.18326e-07	4.0217e-05	0.0445476		AREB6_01	0.8109	0.938605	0.206786	0.971362		HDAC2_(SC-6296)	NF-YA	mmu-miR-877	STAT2		GC_01	STAT1_01	mmu-miR-3076-3p	NFY_Q6_01
GATA6_01	0.139033	0.000105241	2.4459e-05	0.00967367		GATA6_01	0.304833	0.119945	0.377678	0.0526772		mmu-miR-365	mmu-miR-92b	mmu-miR-342-5p	mmu-miR-3965		mmu-miR-669h-5p	GATA-1	AP4_Q6	NGFIC_01
POU3F2_02	0.178422	0.000295382	0.000788637	0.0112755		POU3F2_02	0.785429	0.574424	0.174756	0.581937		mmu-miR-466f-5p	mmu-miR-3112	mmu-miR-24-1*	IRF_Q6_01		mmu-miR-1937b	mmu-miR-3968	TST1_01	NKX22_01
NKX22_01	0.0936953	0.0030881	0.000574321	0.00487993		NKX22_01	0.7509	0.495707	0.884251	0.356472		mmu-miR-654-5p	LHX3_01	mmu-miR-365	mmu-miR-3079-5p		mmu-miR-1963	mmu-miR-499	mmu-let-7i*	NKX25_01
PAX2_02	0.00158218	0.000110908	1.35809e-07	0.00161108		PAX2_02	0.618883	0.39726	0.370138	0.625877		mmu-miR-3091-3p	mmu-miR-1907	mmu-miR-293	mmu-miR-126-3p		mmu-miR-1906	mmu-miR-3105-3p	NFE2_01	NKX25_02
BACH2_01	2.87189e-05	0.0014221	6.47711e-10	9.03138e-06		BACH2_01	0.818238	0.982169	0.616586	0.124319		HSF1	mmu-miR-1982,2	mmu-miR-295	mmu-miR-29b*		Sin3Ak-20	mmu-miR-3967	c-Jun	NKX25_Q5
LHX3_01	0.242945	0.259381	0.0162051	0.918301		LHX3_01	0.29108	0.730272	0.949746	0.125444		eGFP-JunD	mmu-miR-344g-3p	mmu-miR-30a*	XFD2_01		mmu-miR-1843b-5p	mmu-miR-3970	mmu-miR-669m-5p	NKX3A_01
HTF_01	0.0447956	0.000563308	3.63829e-05	0.13546		HTF_01	0.802436	0.66855	0.218376	0.0621506		mmu-miR-3082-3p	mmu-miR-30c	mmu-miR-669i	mmu-miR-375		mmu-miR-199b	mmu-miR-671-5p	mmu-miR-296-5p	NKX61_01
AFP1_Q6	0.0202719	0.0335997	3.73353e-05	0.0150624		AFP1_Q6	0.740835	0.96998	0.367319	0.246279		mmu-miR-3107	mmu-miR-486	mmu-miR-669f	mmu-miR-340-3p		SP1_Q4_01	mmu-miR-141*	mmu-miR-544	NKX62_Q2
FOXM1_01	0.00117936	0.00264424	0.0199024	0.130972		FOXM1_01	0.560153	0.698509	0.904284	0.406028		E2F6_(H-50)	mmu-miR-3094	mmu-miR-1306-5p	STAT5B_01		FOSL2	BACH1_01	mmu-miR-98	NMYC_01
PU1_Q6	0.0012867	1.72429e-06	8.20707e-08	3.35086e-05		PU1_Q6	0.0563368	0.887533	0.597009	0.333115		mmu-miR-361	mmu-miR-376c	ALX4_01	RFX1_02		GATA3_01	MYOD_01	Brg1	Nrf1
ALPHACP1_01	5.15345e-06	7.97814e-07	9.9792e-10	3.87818e-06		ALPHACP1_01	0.787474	0.116667	0.907729	0.910121		mmu-miR-296-5p	mmu-miR-293	mmu-miR-380-3p	mmu-miR-1970		mmu-miR-504	TAL1BETAITF2_01	mmu-miR-26a	NRF1_Q6
TFIII_Q6	3.68532e-06	1.55124e-11	2.82038e-05	2.97973e-07		TFIII_Q6	0.911943	0.849937	0.0708173	0.900354		mmu-miR-383	OCT1_02	mmu-miR-202-5p	mmu-miR-551b		mmu-miR-130a	mmu-miR-3074-1-3p	mmu-miR-377	NRF2_01
TFIIA_Q6	0.000109608	6.52346e-09	7.36954e-13	5.62698e-05		TFIIA_Q6	0.417085	0.611117	0.160329	0.499317		mmu-miR-147	mmu-miR-1956	TBP_Q6	CDPCR3HD_01		mmu-miR-1247	mmu-miR-30c-2*	EGR2_01	NRF2_Q4
PAX8_01	0.00303644	0.000359141	6.98341e-05	6.14032e-05		PAX8_01	0.596154	0.134088	0.17388	0.269185		mmu-miR-101c	mmu-miR-763	CDXA_01	mmu-miR-1892		OCT1_07	mmu-miR-7b	BARBIE_01	NRSE_B
HP1SITEFACTOR_Q6	1	0.0177664	0.0157589	0.0161932		HP1SITEFACTOR_Q6	0.647534	0.304379	0.137471	0.588611		mmu-miR-1948	mmu-miR-193	mmu-miR-375	HSF1_01		mmu-miR-328	VDR_Q3	E2F1_Q3_01	NRSF
IRF1_Q6	0.0234383	0.308558	0.00011484	0.00614959		IRF1_Q6	0.263464	0.8824	0.642332	0.692429		mmu-miR-3077	mmu-miR-1949	mmu-miR-25	NELFe		mmu-miR-29a	E4BP4_01	YY1_01	NRSF_01
NFKB_Q6_01	0.00271713	2.33444e-10	1.7642e-09	1.24082e-05		NFKB_Q6_01	0.670489	0.373699	0.112229	0.672564		mmu-miR-490	mmu-miR-2139	mmu-miR-466i	mmu-miR-5046		CHOP_01	mmu-miR-532-3p	mmu-miR-297a	NRSF_Q4
USF_Q6_01	0.0034109	3.60194e-08	1.40963e-05	4.48298e-07		USF_Q6_01	0.408609	0.200394	0.30703	0.589489		POU2F2	mmu-miR-5100	mmu-miR-184	GATA2_02		SRF_01	mmu-miR-2135	STAT1	OCT_C
MEF2_Q6_01	0.400954	0.166732	0.00891762	0.00694922		MEF2_Q6_01	0.401412	0.504562	0.229493	0.534828		IRF1	mmu-miR-1839-5p	EVI1_04	mmu-let-7c-1*		mmu-miR-423-5p	mmu-miR-342-5p	BATF	OCT_Q6
HSF1_Q6	0.00219924	1.29876e-05	7.48817e-06	0.00600562		HSF1_Q6	0.382175	0.879972	0.15266	0.558733		mmu-miR-132	mmu-miR-466q	mmu-miR-191*	mmu-miR-1264-5p		mmu-miR-30c-1*	mmu-miR-344f-3p	mmu-miR-302a	Oct-2
TFE_Q6	0.0151793	0.00147094	1.92366e-06	0.00299516		TFE_Q6	0.450332	0.301524	0.0335769	0.773468		mmu-miR-669m-3p	mmu-miR-92a	mmu-miR-872	ATF3		mmu-miR-1	mmu-miR-342-3p	NFAT_Q6	OCT1_01
GFI1B_01	0.287032	0.000407154	1.02422e-05	0.0791945		GFI1B_01	0.121942	0.360356	0.381205	0.0948281		Oct-2	mmu-miR-300	mmu-miR-24-2*	STAT4_01		mmu-miR-294*	mmu-miR-3067	mmu-miR-488	OCT1_02
EVI1_02	0.000933954	0.0164332	3.58133e-05	0.0147145		EVI1_02	0.405751	0.766373	0.387159	0.0517727		mmu-miR-1-2-as	mmu-miR-196a*	mmu-miR-669m-3p	TEF_Q6		HFH8_01	mmu-miR-743b-3p	mmu-miR-539-5p	OCT1_03
CEBPB_01	0.00189859	0.00966566	9.59947e-08	0.00337508		CEBPB_01	0.876994	0.173494	0.0374386	0.291286		CLOCKBMAL_Q6	mmu-miR-674*	mmu-miR-3091-5p	mmu-miR-503*		mmu-miR-702	mmu-miR-682	mmu-miR-466i-5p	OCT1_04
TST1_01	0.0197769	8.57136e-06	0.000245124	0.00213952		TST1_01	0.396694	0.385613	0.844941	0.306771		mmu-miR-1899	mmu-miR-671-5p	mmu-miR-450a	mmu-miR-127*		mmu-miR-326	mmu-miR-5102	ZNF219_01	OCT1_05
OCT1_02	0.690911	0.265349	0.154828	0.055879		OCT1_02	0.408671	0.508332	0.253965	0.784725		mmu-miR-5128	mmu-miR-1942	mmu-miR-214*	mmu-miR-877*		mmu-miR-3102-3p,2	mmu-miR-1933-5p	mmu-miR-1969	OCT1_06
OCT1_06	0.292351	0.0827653	0.019748	0.0192591		OCT1_06	0.250805	0.661645	0.0310057	0.287167		RSRFC4_Q2	mmu-miR-1940	mmu-miR-374*	mmu-miR-5132		SREBP2	MYCMAX_02	ATF_01	OCT1_07
CREB_Q4	0.0379508	2.33113e-07	8.31683e-09	1.27199e-08		CREB_Q4	0.976943	0.621557	0.0899134	0.565832		mmu-miR-146b	mmu-miR-187	mmu-miR-5104	MEF2_01		SREBP1_Q6	mmu-miR-719	mmu-miR-3089-3p	OCT1_B
NFKB_Q6	0.00377582	1.17501e-08	4.1669e-09	0.00345401		NFKB_Q6	0.0248045	0.29754	0.524624	0.726888		mmu-miR-1247	mmu-miR-485	mmu-miR-3098-5p	SOX5_01		mmu-miR-544-5p	OLF1_01	mmu-miR-451	OCT1_Q5_01
OCT_C	0.000239998	0.00226459	0.0159322	0.0062308		OCT_C	0.230418	0.841913	0.702059	0.0945336		mmu-miR-143	mmu-miR-3104-5p	mmu-miR-3067	XFD1_01		mmu-miR-1949	mmu-miR-544-5p	mmu-miR-760	OCT1_Q6
SREBP1_02	0.000208689	1.14055e-09	1.65689e-06	8.9793e-06		SREBP1_02	0.417675	0.692947	0.0165987	0.184008		mmu-miR-682	mmu-miR-681	mmu-miR-130b*	AREB6_01		mmu-miR-3963	mmu-miR-1912	mmu-miR-122	OCT4_01
MEF2_02	0.172852	0.00834712	0.0484593	0.116118		MEF2_02	0.111597	0.940712	0.392656	0.0568102		PIT1_Q6	mmu-miR-877*	mmu-miR-693-5p	mmu-miR-5100		mmu-miR-1940	FREAC4_01	NRF1_Q6	OCT4_02
MEF2_03	0.589469	0.0411636	0.0559339	0.0263703		MEF2_03	0.197574	0.926995	0.976312	0.482477		mmu-miR-378*	mmu-miR-5102	mmu-miR-767	AP2REP_01		SEF1_C	CEBP_Q2	mmu-miR-3964	OLF1_01
MEF2_04	0.221454	0.0445726	0.618689	0.113163		MEF2_04	0.749982	0.158065	0.198925	0.743229		mmu-miR-212-3p	mmu-miR-467a	mmu-miR-101a*	mmu-miR-105		TAL1BETAITF2_01	HNF4_Q6	mmu-miR-181a	OSF2_Q6
NKX25_01	0.00642669	0.00151214	2.5967e-05	7.26531e-05		NKX25_01	0.729477	0.439091	0.914096	0.924519		ZNF274	mmu-miR-466f-5p	mmu-miR-466h	mmu-miR-133a		mmu-miR-698	mmu-miR-1951	mmu-miR-323-3p	OTX_Q1
TCF11MAFG_01	0.000891157	0.00545811	4.17842e-05	0.000104496		TCF11MAFG_01	0.0614344	0.549704	0.50638	0.389502		NF-E2_(H-230)	mmu-miR-3084	mmu-miR-1946b	mmu-miR-133b		mmu-miR-3470b	mmu-miR-689	HMEF2_Q6	p300
CART1_01	0.157674	0.0206945	0.519851	0.212395		CART1_01	0.838643	0.952542	0.596364	0.313397		mmu-miR-142-3p	mmu-miR-1306-3p	HNF1_Q6	BCLAF1_(M33-P5B11)		NKX25_Q5	mmu-miR-30c-1*	ZTA_Q2	p300_(F-4)
NKX61_01	0.694908	0.000962096	0.119217	0.0474805		NKX61_01	0.318831	0.0813776	0.826639	0.558534		mmu-miR-140*	mmu-miR-3067	TCF11_01	mmu-miR-1306		mmu-miR-3074-2-3p	mmu-miR-369-5p	mmu-miR-192	p300_(N-15)
ATF4_Q2	0.000162759	1.00038e-06	3.15005e-13	6.58792e-08		ATF4_Q2	0.054477	0.64862	0.782166	0.953183		mmu-miR-704	mmu-miR-200a	mmu-miR-193*	mmu-miR-3103		mmu-miR-547	mmu-miR-5103	NFY_Q6	P300_01
PAX_Q6	0.000166277	0.00271686	4.3414e-07	0.000166037		PAX_Q6	0.159806	0.0750567	0.903691	0.84292		mmu-miR-669i	mmu-miR-1958	mmu-miR-3102-3p,2	NKX61_01		AHRHIF_Q6	ERR1_Q2	CEBP_Q3	P53_01
AP1_Q6_01	3.43259e-07	0.0426516	7.47293e-06	0.000389399		AP1_Q6_01	0.625014	0.742562	0.00884649	0.633608		USF1_(SC-8983)	mmu-miR-218-2*	mmu-miR-331-5p	mmu-miR-673-3p		mmu-miR-654-5p	HNF4G_(SC-6558)	mmu-miR-539	P53_02
AP1_Q4_01	6.21717e-05	0.0374331	2.34431e-05	0.00202217		AP1_Q4_01	0.315581	0.880406	0.835898	0.988155		mmu-miR-669j	mmu-miR-25	mmu-miR-2183	mmu-miR-688		HNF1_Q6	HSF1_Q6	DR3_Q4	P53_DECAMER_Q2
PXR_Q2	0.00241958	0.165884	0.000241557	0.00229916		PXR_Q2	0.510524	0.251958	0.372724	0.938652		mmu-miR-381	IRF1_Q6	mmu-miR-138*	mmu-miR-652		ZBTB33	AP1_Q4_01	mmu-miR-672	PADS_C
LEF1TCF1_Q4	0.000307209	1.04148e-05	0.00175614	1.5355e-06		LEF1TCF1_Q4	0.692098	0.098314	0.26117	0.171372		Max	mmu-miR-875-5p	mmu-miR-340-3p	mmu-miR-1895		mmu-miR-448-5p	mmu-miR-3109	mmu-miR-3473d	PAX_Q6
AIRE_02	0.00540259	0.108236	0.00039936	0.0245292		AIRE_02	0.541113	0.636651	0.0374493	0.236726		P53_01	mmu-miR-31*	mmu-miR-186*	OCT1_03		PAX4_01	IRF1_Q6	mmu-miR-30e*	PAX1_B
SRF_Q5_02	0.000564833	3.32009e-08	8.69194e-06	3.45161e-05		SRF_Q5_02	0.567571	0.604644	0.577371	0.281603		AP-2gamma	mmu-miR-337-3p	mmu-miR-18a	mmu-miR-1198-3p		HES1_Q2	GATA3_02	E2F1DP2_01	PAX2_01
LEF1_Q2_01	2.81294e-05	0.0029809	9.96414e-05	8.47807e-06		LEF1_Q2_01	0.688096	0.154174	0.111183	0.592501		mmu-miR-222	OCT1_07	mmu-miR-3472	HMGIY_Q6		ZEB1_(SC-25388)	mmu-miR-106a	mmu-miR-345-3p	PAX2_02
P53_01	0.661781	0.127737	0.00631844	0.00463497		P53_01	0.344613	0.61179	0.118253	0.199708		mmu-miR-495	mmu-miR-712	mmu-miR-5109	mmu-miR-339-3p		mmu-miR-208a-5p	E2_Q6_01	mmu-miR-302b	PAX3_01
MZF1_01	4.80726e-05	4.04095e-09	2.05111e-07	0.00107065		MZF1_01	0.46348	0.989008	0.482162	0.889512		PRDM1_(Val90)	mmu-miR-9*	MEF2_02	mmu-miR-1898		mmu-miR-325*	GATA2_03	mmu-miR-223	PAX3_B
IK2_01	0.0010792	0.000117756	4.20401e-08	1.23366e-07		IK2_01	0.683055	0.338414	0.0862924	0.41821		USF2_Q6	mmu-miR-10a	mmu-miR-151-5p	mmu-miR-1944		mmu-miR-2135	mmu-miR-431*	mmu-miR-1983	PAX4_01
FREAC4_01	5.89283e-05	1.34505e-06	3.99007e-05	0.000524219		FREAC4_01	0.552262	0.873795	0.0384095	0.948904		mmu-miR-3065	mmu-miR-331-5p	mmu-miR-487b	mmu-miR-544		mmu-miR-3072	mmu-miR-181b	mmu-miR-455*	PAX4_02
PAX4_04	0.0782766	0.0494205	9.52766e-08	0.00362954		PAX4_04	0.699483	0.593026	0.283314	0.728586		CBF_01	mmu-miR-363-5p	mmu-miR-412	STAT5A_03		mmu-miR-201	FOXO3_01	mmu-miR-744	PAX4_03
STAT5A_02	0.000956309	0.00299083	0.000324928	0.000514888		STAT5A_02	0.841906	0.226595	0.130351	0.845755		USF2	mmu-miR-539-5p	OCT_Q6	ELK4		mmu-miR-467g	PBX1_03	HNF3B_01	PAX4_04
PPARA_02	0.000949378	1.52213e-05	1.20376e-06	7.18646e-05		PPARA_02	0.657697	0.446509	0.406515	0.242521		mmu-miR-339-3p	SPT20	RSRFC4_01	mmu-miR-1188		mmu-miR-3964	USF2	USF_01	PAX5_01
CEBPDELTA_Q6	0.02295	0.00719663	0.00230483	0.00442316		CEBPDELTA_Q6	0.30522	0.21629	0.56063	0.289392		c-Myc	mmu-miR-505-3p	mmu-miR-872*	SUZ12		P53_02	mmu-miR-322*	mmu-miR-883a-5p	PAX5_02
CRX_Q4	0.000386781	0.0469858	0.000157501	0.000221952		CRX_Q4	0.752574	0.500324	0.646625	0.306558		mmu-miR-124	mmu-miR-5120	mmu-miR-467c	mmu-miR-568		HMGIY_Q3	T3R_01	AR_01	PAX5-C20
SRF_Q4	8.07421e-06	1.61647e-07	1.54209e-05	0.000493114		SRF_Q4	0.427488	0.825909	0.0344094	0.4754		mmu-miR-599	mmu-miR-488*	mmu-miR-1274a	mmu-miR-24-2*		RFX1_01	PU1_Q6	PAX6_01	PAX5-N19
DEC_Q1	0.0144067	0.000139013	3.47169e-05	3.07697e-05		DEC_Q1	0.986721	0.172074	0.779965	0.352637		OCT1_02	mmu-miR-208a	TEF_Q6	HNF3_Q6		mmu-miR-544	Brg1	mmu-miR-130b	PAX6_01
MYOGNF1_01	0.000467138	0.0765459	5.61176e-07	1.94643e-07		MYOGNF1_01	0.0148111	0.481803	0.0825262	0.413175		mmu-miR-448-3p	mmu-miR-802	mmu-miR-215	BAF170		FOXO1_01	SMC3_(ab9263)	mmu-miR-99b	PAX6_Q2
PBX1_01	0.0527918	0.000362249	0.0971343	0.00505202		PBX1_01	0.812788	0.655421	0.686008	0.432214		mmu-miR-1900	mmu-miR-669a-3-3p	mmu-miR-300	mmu-miR-672		Active_Promoter	mmu-miR-93	NKX22_01	PAX8_01
AP1_C	0.000330401	0.0132979	0.000202347	1.59182e-05		AP1_C	0.770681	0.67769	0.900398	0.996577		NKX61_01	mmu-miR-669o-3p	mmu-miR-155	mmu-miR-5136		mmu-miR-2146	TTF1_Q6	H2az	PAX8_B
BEL1_B	0.0386137	1.19385e-07	0.000133069	0.000627187		BEL1_B	0.574779	0.0875785	0.421786	0.556343		mmu-miR-300	mmu-miR-669a-3p	mmu-miR-150*	OCT1_02		LXR_Q3	NANOG_01	mmu-miR-146b*	PAX9_B
NKX3A_01	0.770316	0.118384	0.000122436	0.0757637		NKX3A_01	0.471276	0.53901	0.764492	0.654277		mmu-miR-144	mmu-miR-703	mmu-miR-669f-3p	mmu-miR-708*		mmu-miR-511	Mxi1_(bHLH)	E2_Q6_01	PBX_Q3
USF2_Q6	0.673245	0.0965832	3.68514e-06	0.00758276		USF2_Q6	0.566891	0.109233	0.137122	0.836078		mmu-miR-681	mmu-miR-344g-5p	mmu-miR-3104-5p	mmu-miR-22*		GR_Q6	MYB_Q6	mmu-miR-5115	PBX1_01
CEBP_Q3	0.0618094	3.36243e-05	0.00262935	0.00398605		CEBP_Q3	0.384638	0.41056	0.874376	0.569616		mmu-miR-1955-3p	mmu-miR-137	mmu-miR-804	mmu-miR-3070b-3p		mmu-miR-343	mmu-miR-125a-5p	HMGIY_Q6	PBX1_02
MYC_Q2	0.803491	0.109828	2.04027e-05	0.0251323		MYC_Q2	0.364435	0.551896	0.574512	0.935556		mmu-miR-221	mmu-miR-1191	MEF2_03	mmu-miR-3070a		CEBPB_01	PAX5-N19	mmu-miR-3097-5p	PBX1_03
CLOCKBMAL_Q6	0.639093	0.126991	7.13943e-06	0.0045926		CLOCKBMAL_Q6	0.634356	0.329372	0.815098	0.307465		mmu-miR-670	mmu-miR-3058	mmu-miR-5099	CHX10_01		ZBRK1_01	mmu-miR-761	mmu-miR-342-3p	Pbx3
EVI1_06	0.00737692	0.00175615	9.79581e-06	0.0897548		EVI1_06	0.560966	0.706453	0.648585	0.757636		mmu-miR-423-3p	mmu-miR-504	mmu-let-7g*	IRF7_01		mmu-miR-5128	MSX1_01	mmu-miR-1843b-3p	PEA3_Q6
RSRFC4_01	0.411341	0.0204591	0.0489491	0.435188		RSRFC4_01	0.697825	0.118737	0.995607	0.329503		mmu-miR-218-2*	mmu-miR-3108	mmu-miR-2133	mmu-miR-3960		mmu-miR-762	XPF1_Q6	mmu-miR-341	PEBP_Q6
CDXA_02	0.0341937	0.00682181	0.00591342	0.00229916		CDXA_02	0.0723648	0.680037	0.0666869	0.0320011		mmu-miR-150*	mmu-miR-17*	AP3_Q6	mmu-miR-695		mmu-miR-466i	mmu-miR-380-3p	TATA_01	PGC1A
OCT1_01	0.00777852	0.148578	0.000685234	0.000684866		OCT1_01	0.794623	0.935116	0.325112	0.604142		mmu-miR-1897-3p	mmu-miR-1964-3p	BRF2	mmu-miR-2135		E4BP4_01	mmu-miR-467a-1*	mmu-miR-1964	PIT1_Q6
CEBP_C	0.000669726	0.00159352	4.31091e-07	0.0014422		CEBP_C	0.564588	0.0034956	0.548955	0.0214967		mmu-miR-598	mmu-miR-1983	WHIP	TBP_Q6		CP2_02	mmu-miR-5114	HNF4ALPHA_Q6	PITX2_Q2
RSRFC4_Q2	0.641298	0.0765109	0.138787	0.440289		RSRFC4_Q2	0.260386	0.693848	0.572835	0.842052		mmu-miR-1904	mmu-miR-3103	mmu-miR-671-5p	mmu-miR-325*		mmu-miR-338-5p	HEY1	SREBP1	PLZF_02
FOXJ2_02	0.0589566	0.0415125	0.0231745	0.0256112		FOXJ2_02	0.90752	0.0313719	0.931581	0.784386		mmu-miR-483	mmu-miR-323-3p	mmu-miR-363-5p	POU1F1_Q6		mmu-miR-183	mmu-miR-1942	mmu-miR-669c	Poised_Promoter
NKX62_Q2	0.13225	0.0267792	0.242698	0.588548		NKX62_Q2	0.343428	0.612577	0.967338	0.741705		mmu-miR-3072*	mmu-miR-425	mmu-miR-379	mmu-miR-138*		mmu-miR-3074-5p	WT1_Q6	mmu-miR-758	Pol2
ALX4_01	0.0218524	0.0219288	0.0320374	0.000830459		ALX4_01	0.800205	0.690282	0.228502	0.356322		NF-YA	mmu-miR-654-5p	mmu-miR-363	SREBP1		VMYB_01	FOXO1_02	mmu-miR-15b*	Pol2-4H8
NFE2_01	0.000874965	0.000451995	1.57215e-05	5.31051e-05		NFE2_01	0.777688	0.404542	0.845032	0.383208		mmu-miR-219-3p	mmu-miR-3965	mmu-miR-485*	mmu-miR-344c		E2F1_Q6	LXR_Q3	Oct-2	Pol2(b)
E4BP4_01	0.14421	0.00102693	0.00382776	6.85271e-05		E4BP4_01	0.880251	0.865379	0.196712	0.326141		mmu-miR-3091-5p	mmu-miR-674	GRp20	S8_01		mmu-miR-5123	mmu-miR-669o-3p	mmu-miR-292-3p	Pol2(phosphoS2)
EVI1_03	0.0265735	0.00226229	0.000356865	0.00791278		EVI1_03	0.369238	0.922433	0.295263	0.943661		mmu-miR-714	mmu-miR-29b	mmu-miR-194	mmu-miR-5120		NRSF	EBF	mmu-miR-290-3p	Pol3
CLOX_01	0.0858655	0.0108141	0.00766397	0.550605		CLOX_01	0.129349	0.557249	0.535431	0.825082		mmu-miR-1947	mmu-miR-99b	mmu-miR-466n-3p	MMEF2_Q6		AHRARNT_01	mmu-miR-193b	PAX5-C20	POLY_C
PPARA_01	0.00919479	0.000103501	4.04726e-05	0.000540147		PPARA_01	0.00873825	0.340558	0.0172068	0.101585		mmu-miR-344e	mmu-miR-146b*	mmu-miR-10b	mmu-miR-3097-5p		STAF_02	mmu-miR-1935	PGC1A	POU1F1_Q6
HLF_01	0.381945	0.000185308	0.000375084	0.00534724		HLF_01	0.289051	0.909433	0.263682	0.745287		mmu-miR-344d	mmu-miR-1951	mmu-miR-688	mmu-miR-448-3p		mmu-miR-509-3p	mmu-miR-704	mmu-miR-127	POU2F2
LDSPOLYA_B	0.00442387	5.30894e-05	3.61645e-07	0.0230722		LDSPOLYA_B	0.28523	0.118113	0.947609	0.541303		mmu-miR-676*	mmu-miR-449b	mmu-miR-20a*	VMYB_01		MYB_Q6	mmu-miR-291b-3p	mmu-miR-501-5p	POU3F2_01
LUN1_01	6.14775e-06	0.0804668	1.24475e-06	2.12019e-06		LUN1_01	0.611852	0.444109	0.494875	0.911031		mmu-miR-323-3p	mmu-miR-5105	mmu-miR-669a	mmu-miR-669j		MYOD_Q6_01	mmu-miR-206	mmu-miR-490	POU3F2_02
TEF_Q6	0.0858655	2.14089e-05	0.0515281	0.0424194		TEF_Q6	0.0730583	0.464832	0.942318	0.0946635		mmu-miR-208a-5p	mmu-miR-450b-3p	OCT4_01	mmu-miR-341		HNF4_Q6_02	mmu-miR-125a-3p	mmu-miR-1a	POU5F1_(SC-9081)
SF1_Q6	0.000145005	9.71519e-08	1.68842e-09	6.14032e-05		SF1_Q6	0.776544	0.752446	0.437094	0.885995		mmu-miR-3965	mmu-miR-871-3p	mmu-miR-31*	mmu-miR-466f		mmu-miR-1969	mmu-miR-218	AP1_C	POU6F1_01
HNF1_Q6	0.191041	0.00379769	0.0402755	0.0152607		HNF1_Q6	0.865351	0.0253038	0.605219	0.476528		mmu-miR-719	mmu-miR-30e	mmu-miR-1937a	mmu-miR-187		mmu-miR-503*	PIT1_Q6	mmu-miR-718	PPAR_DR1_Q2
HNF1_Q6_01	0.192423	0.000700793	0.266654	0.000949196		HNF1_Q6_01	0.43467	0.455509	0.0322878	0.321128		c-Fos	mmu-miR-324-3p	mmu-miR-5131	CEBPA_01		mmu-miR-1941-3p	NFY_Q6_01	mmu-miR-326	PPARA_01
PBX1_02	0.107112	0.000379942	0.00342569	0.00385466		PBX1_02	0.722067	0.0136574	0.991068	0.688561		mmu-miR-194	mmu-miR-3076-5p	OCT1_05	OCT4_01		HEN1_01	mmu-miR-22	HNF4A	PPARA_02
GFI1_01	0.0174503	1.34505e-06	8.77403e-05	0.00499471		GFI1_01	0.133151	0.0521294	0.179927	0.56238		mmu-miR-5132	mmu-miR-195	mmu-miR-18b	TFIIIC-110		mmu-miR-470	FOXA1_(C-20)	PAX5_02	PPARG_01
HNF6_Q6	0.00634518	0.017277	0.0155268	0.00542087		HNF6_Q6	0.795182	0.817112	0.921062	0.714904		HA-E2F1	mmu-miR-598	HNF1_01	mmu-miR-434-5p		mmu-miR-1927	mmu-miR-3091-3p	mmu-miR-1982,2	PPARG_02
CEBP_Q2_01	0.0782766	0.000162055	2.07289e-05	0.00060988		CEBP_Q2_01	0.816686	0.000777654	0.135768	0.380632		SRF	mmu-miR-322*	mmu-miR-466f-5p	NKX3A_01		GR_Q6_01	CEBPA_01	c-Fos	PPARG_03
OCT4_02	0.452691	0.00173251	5.70521e-05	0.0115393		OCT4_02	0.782762	0.200344	0.633158	0.579902		AP-2alpha	mmu-miR-483	mmu-miR-27b*	HFH1_01		mmu-miR-297b-3p	AP1_Q6	PAX_Q6	PR_01
SRF_Q6	0.0129248	1.27723e-05	0.000120504	0.000385521		SRF_Q6	0.135295	0.993342	0.985699	0.207235		BAF170	mmu-miR-99a	mmu-miR-669f-5p	GFI1B_01		ERalpha_a	NRSF_01	FOXM1_01	PR_02
FAC1_01	0.08996	9.87412e-06	2.49951e-06	0.00939097		FAC1_01	0.524856	0.603604	0.399757	0.829802		NKX3A_01	mmu-miR-1944	mmu-miR-669p	mmu-miR-24-1*		mmu-miR-29a*	mmu-let-7e	mmu-miR-3470a	PR_Q2
TBP_01	0.377089	0.564098	0.209989	0.000449798		TBP_01	0.296702	0.755206	0.379483	0.327571		mmu-miR-3097-3p	mmu-miR-878-3p	mmu-miR-669a-5p	FOXJ2_01		BARBIE_01	mmu-miR-1194	mmu-miR-466b-3p	PRDM1_(Val90)
CDC5_01	0.0234383	0.000765564	0.00140348	0.00241883		CDC5_01	0.805878	0.259939	0.737268	0.802122		mmu-miR-1946b	mmu-miR-3971	mmu-miR-5119	mmu-miR-1899		mmu-miR-34c*	HLF_01	H3k9ac	PTF1BETA_Q6
HELIOSA_01	0.00382152	0.000599671	0.000511455	0.0158612		HELIOSA_01	0.0169147	0.787611	0.335057	0.132409		mmu-miR-374c	mmu-miR-34c	mmu-miR-423-3p	PAX1_B		mmu-miR-669g	mmu-miR-466n-3p	mmu-miR-219-3p	PU,1
CDPCR3_01	0.0181291	2.72774e-05	2.34517e-07	0.0123607		CDPCR3_01	0.331146	0.00602778	0.377438	0.994321		BCL3	mmu-miR-340-3p	mmu-miR-467d	SPT20		WHIP	mmu-miR-488	mmu-miR-669a	PU1_Q6
POU1F1_Q6	0.00398472	0.0300295	0.791	0.061209		POU1F1_Q6	0.585686	0.690902	0.187982	0.353197		mmu-miR-467b	mmu-miR-1843-5p	mmu-miR-2135	mmu-miR-31*		mmu-miR-204	mmu-miR-182	EBF_Q6	PXR_Q2
PIT1_Q6	0.645021	0.0121364	0.457338	0.234296		PIT1_Q6	0.287519	0.904549	0.285515	0.594656		mmu-miR-544-3p	mmu-miR-1274a	mmu-miR-411*	FOXD3_01		mmu-miR-5119	PAX5_02	mmu-miR-3063	R_01
POU3F2_01	0.106454	0.00170753	0.00539785	0.00836312		POU3F2_01	0.626694	0.651203	0.341168	0.558845		mmu-miR-1192	mmu-miR-16	mmu-miR-1959	mmu-miR-714		mmu-miR-3967	mmu-miR-340-5p	CDX2_Q5	Rad21
CMAF_01	0.0210096	7.75654e-06	1.70574e-06	0.00176973		CMAF_01	0.32863	0.394481	0.512487	0.0769075		mmu-miR-151-5p	mmu-miR-1249	mmu-miR-1945	mmu-miR-190b		mmu-miR-452-5p	mmu-miR-295*	mmu-miR-1952	RBPJK_01
STAT5A_03	0.185737	0.685637	0.000877519	0.0523376		STAT5A_03	0.30446	0.150127	0.592189	0.908957		mmu-miR-743b-5p	mmu-miR-1946a	mmu-miR-1965	mmu-miR-5122		mmu-miR-467f	mmu-miR-2145	mmu-miR-376b*	RBPJK_Q4
STAT6_01	0.116277	0.658789	0.000168488	0.00551566		STAT6_01	0.679587	0.0193647	0.0797533	0.906701		mmu-miR-1a	mmu-miR-669o-5p	mmu-miR-542-5p	PGC1A		XPF1_Q6	Max	mmu-miR-411*	Repressed
CEBPB_02	0.0055727	4.50747e-06	3.47302e-07	8.5679e-05		CEBPB_02	0.145582	0.642251	0.748107	0.743295		mmu-miR-32	mmu-miR-320	mmu-miR-125b-1-3p	mmu-miR-293		AP-2alpha	mmu-miR-330	Active_Promoter	RFX_Q6
HOX13_01	0.012864	0.010382	0.000418793	1.00693e-05		HOX13_01	0.0148977	0.288959	0.337888	0.395692		mmu-miR-187	mmu-miR-5123	mmu-miR-220	EVI1_06		CTCF	CHX10_01	ALPHACP1_01	RFX1_01
PAX1_B	1	0.0121364	0.143502	0.0845003		PAX1_B	0.0885571	0.429849	0.996605	0.388857		mmu-miR-466i	mmu-miR-669f-5p	mmu-miR-3080-5p	FOXO1_02		E12_Q6	mmu-miR-3060	mmu-miR-879	RFX1_02
Active_Promoter	0.118308	3.32009e-08	1.76052e-36	2.06189e-22		Active_Promoter	0.873927	0.489921	0.907431	0.128224		mmu-miR-880	mmu-miR-669p	mmu-miR-678	AMEF2_Q6		mmu-let-7c-1*	OCT1_05	mmu-miR-93*	RFX5_(N-494)
CEBPB	0.0782758	9.6766e-09	9.8575e-23	6.54912e-17		CEBPB	0.970356	0.230171	0.36607	0.655186		Brg1	mmu-miR-669a-5p	mmu-miR-1939	FOX_Q2		mmu-miR-297c	mmu-miR-883b-3p	mmu-miR-3096-5p	ROAZ_01
ELF1_(SC-631)	0.168937	6.04863e-06	1.35473e-30	1.03756e-17		ELF1_(SC-631)	0.324107	0.444396	0.661963	0.744815		RPC155	mmu-miR-126-3p	mmu-miR-106b*	mmu-miR-1939		mmu-miR-3095-3p	EGR2_01	mmu-miR-200a	RORA1_01
FOXA1_(C-20)	0.232218	3.58867e-12	6.53581e-20	1.64689e-17		FOXA1_(C-20)	0.469352	0.905112	0.647267	0.544071		mmu-miR-3104-5p	mmu-miR-412-3p	mmu-miR-212-5p	mmu-miR-1955		mmu-miR-1957	mmu-miR-105	mmu-miR-449b	RORA2_01
FOXA1_(SC-101058)	0.452691	5.8445e-12	1.10813e-10	3.83503e-13		FOXA1_(SC-101058)	0.0963575	0.93869	0.586456	0.23909		mmu-let-7c-1*	mmu-miR-669c	mmu-miR-1964	mmu-miR-574-3p		ZZZ3	mmu-miR-598	CETS168_Q6	RP58_01
FOXA2_(SC-6554)	0.505644	4.15653e-10	3.90499e-09	4.25227e-12		FOXA2_(SC-6554)	0.229566	0.656812	0.558522	0.326646		mmu-miR-3076-5p	mmu-miR-376b	mmu-miR-295*	mmu-miR-99b*		mmu-miR-5130	mmu-miR-224	mmu-miR-3064-3p	RPC155
H2az	6.41527e-06	4.29998e-15	5.81939e-29	1.12675e-22		H2az	0.812217	0.556883	0.884657	0.770219		mmu-miR-760	mmu-miR-652	mmu-miR-10a*	mmu-miR-296-5p		TCF11_01	mmu-miR-3093-5p	mmu-miR-16	RREB1_01
H3k27ac	0.0121186	3.33163e-13	8.19681e-30	6.6696e-21		H3k27ac	0.970996	0.167908	0.35806	0.840459		mmu-miR-24-1*	mmu-miR-3080-5p	mmu-miR-2132	SP2_(SC-643)		NFKAPPAB65_01	IRF7_01	TAF7_(SQ-8)	RSRFC4_01
H3k27me3	3.82935e-06	6.59283e-16	2.35884e-25	6.30687e-20		H3k27me3	0.817791	0.0502631	0.0897656	0.229916		mmu-miR-345-5p	mmu-miR-3106	mmu-miR-744	mmu-miR-719		POU2F2	mmu-miR-130a	YY1	RSRFC4_Q2
H3k36me3	0.00103388	4.47332e-11	7.11129e-31	1.33523e-23		H3k36me3	0.01761	0.03716	0.329624	0.631236		mmu-miR-680	mmu-miR-292-3p	mmu-miR-1193-5p	mmu-miR-3080-3p		mmu-miR-30b	mmu-miR-708*	UF1H3BETA_Q6	RUSH1A_02
H3k4me1	0.000457838	6.59283e-16	8.14201e-29	2.01776e-21		H3k4me1	0.28635	0.919994	0.606891	0.405501		mmu-miR-3098-5p	mmu-miR-688	mmu-miR-770-5p	mmu-miR-30c-2*		mmu-miR-503	STAT2	mmu-miR-680	RXRA
H3k4me2	0.000327397	8.02257e-16	8.26226e-30	1.33523e-23		H3k4me2	0.998101	0.445663	0.423955	0.281033		mmu-miR-31*	mmu-miR-3102-3p,2	mmu-miR-615-3p	mmu-miR-99a		mmu-miR-331-5p	H3k4me1	NKX25_01	S8_01
H3k4me3	0.000208689	3.5773e-13	5.04223e-29	1.33523e-23		H3k4me3	0.983407	0.797963	0.330845	0.356047		mmu-miR-411	mmu-miR-1895	mmu-miR-1932	mmu-miR-374*		mmu-miR-431	mmu-miR-5106	NFMUE1_Q6	SEF1_C
H3k79me2	0.0618094	1.243e-08	3.45016e-35	2.06189e-22		H3k79me2	0.984025	0.390904	0.178595	0.813029		mmu-miR-653	mmu-miR-10b	mmu-miR-1938	mmu-miR-1249		mmu-miR-758	mmu-miR-154*	IRF1_01	SETDB1
H3k9ac	0.000628336	4.37688e-14	1.65301e-30	1.89051e-24		H3k9ac	0.217375	0.836902	0.905362	0.659489		MYC_Q2	mmu-miR-219-5p	mmu-miR-468	mmu-miR-615-3p		FOXJ2_02	EVI1_03	E2F6	SF1_Q6
H4k20me1	9.42888e-06	1.41305e-12	5.653e-27	3.96806e-21		H4k20me1	0.70231	0.4361	0.930383	0.867213		mmu-miR-224	mmu-miR-466m-5p	PBX1_01	mmu-miR-219		HSF1	mmu-miR-141	USF-1	Sin3Ak-20
HDAC2_(SC-6296)	0.594196	4.73545e-09	1.31949e-12	8.85028e-11		HDAC2_(SC-6296)	0.273267	0.392581	0.975194	0.3244		mmu-miR-877	mmu-miR-669m-5p	mmu-miR-363-3p	GRp20		mmu-miR-466g	mmu-miR-539	mmu-miR-187	SIRT6
HEY1	0.523072	2.19798e-10	4.91947e-34	6.03144e-18		HEY1	0.743041	0.896992	0.139123	0.732771		GATA2_(CG2-96)	mmu-miR-466h-5p	mmu-miR-344f-3p	mmu-miR-2140		TFIII_Q6	mmu-miR-448-5p	mmu-miR-669g	SIX5
HNF4A_(H-171)	0.146615	1.46096e-11	1.43302e-06	4.06158e-08		HNF4A_(H-171)	0.644138	0.0684435	0.361905	0.9713		ERalpha_a	mmu-miR-5135	mmu-miR-744*	mmu-miR-125b-3p		mmu-miR-3104-3p	mmu-miR-330*	CTCF_(C-20)	SMAD_Q6
HNF4G_(SC-6558)	0.380597	2.26449e-10	8.36813e-06	1.47511e-08		HNF4G_(SC-6558)	0.977337	0.878145	0.332671	0.250052		mmu-miR-21*	mmu-miR-1906	mmu-miR-344g-5p	mmu-miR-701		AR_Q6	mmu-miR-344f-5p	HNF6_Q6	SMAD_Q6_01
JunD	0.356979	2.56128e-07	3.15692e-16	1.68441e-09		JunD	0.942747	0.157279	0.432449	0.833791		E2F1	mmu-miR-10b*	PBX_Q3	mmu-miR-452		mmu-miR-99a	mmu-miR-302d	mmu-miR-489	SMAD3_Q6
KAP1	0.132849	0.00272941	1.72412e-06	3.91677e-08		KAP1	0.459446	0.732867	0.383317	0.948242		mmu-miR-378b	mmu-miR-542-5p	mmu-miR-669d	MEF2_04		VDR_Q3	MEF2_03	mmu-miR-1899	SMAD4_Q6
MafK_(SC-477)	0.316711	4.0636e-07	1.85431e-08	1.13489e-06		MafK_(SC-477)	0.0812338	0.146739	0.68607	0.33262		mmu-miR-879*	mmu-miR-574-5p	mmu-miR-669c	mmu-miR-696		MYCMAX_03	mmu-miR-3473	mmu-miR-369-3p	SMC3_(ab9263)
MafK_(ab50322)	0.297557	9.5274e-07	2.65271e-14	5.755e-08		MafK_(ab50322)	0.386409	0.483269	0.427074	0.281014		mmu-miR-1936	mmu-miR-1946b	mmu-miR-718	IRF3		mmu-miR-1958	mmu-miR-1929	mmu-miR-291b-5p	SOX_Q6
PU,1	0.00896249	7.74601e-07	5.21571e-26	1.21001e-10		PU,1	0.0526045	0.422484	0.10266	0.783909		mmu-miR-1306-5p	mmu-miR-325*	mmu-miR-10a	mmu-miR-744*		mmu-miR-218-2*	mmu-miR-697	mmu-miR-218-1*	SOX5_01
Pol2	0.0191807	1.09614e-08	2.69477e-35	4.31164e-19		Pol2	0.652005	0.157604	0.487296	0.166134		mmu-miR-363-3p	mmu-miR-1937b	mmu-miR-1839-5p	MEF2_02		mmu-miR-125b-1-3p	mmu-miR-467d*	mmu-miR-1960	SOX9_B1
RXRA	0.458271	5.06242e-08	1.79175e-05	4.85799e-08		RXRA	0.540026	0.849687	0.563947	0.370098		mmu-miR-212	mmu-miR-3087	mmu-miR-1948	mmu-miR-503		mmu-miR-1982,2	ZID_01	mmu-miR-434-3p	SP1
Repressed	9.42888e-06	8.17919e-14	0.00412409	1.24131e-05		Repressed	0.493963	0.373487	0.560172	0.859295		p300_(N-15)	mmu-miR-5136	mmu-miR-2134	mmu-miR-453		eGFP-HDAC8	mmu-miR-1930	CTCF_(SC-5916)	SP1_01
SETDB1	0.506192	0.000593303	0.00269466	0.00035514		SETDB1	0.24173	0.161515	0.389488	0.311311		mmu-miR-1902	mmu-miR-34a	mmu-miR-471	EFC_Q6		MYCMAX_01	mmu-miR-320	SRF_C	SP1_Q2_01
SP1	0.157977	1.55124e-11	1.32723e-20	2.655e-16		SP1	0.324564	0.12566	0.95876	0.228056		mmu-miR-3098-3p	mmu-miR-3102	mmu-miR-339-3p	mmu-miR-200c*		mmu-let-7f*	mmu-miR-2137	mmu-miR-875-5p	SP1_Q4_01
SRF	0.757855	0.000850924	1.06109e-14	5.11973e-05		SRF	0.204178	0.230754	0.123809	0.600704		mmu-miR-139-5p	mmu-miR-448-3p	mmu-miR-3099	mmu-miR-210		mmu-miR-133a*	mmu-miR-3074-5p	STAT3_02	SP1_Q6
STAT1	0.000143891	0.00786526	1.77003e-17	9.69907e-05		STAT1	0.591238	0.719475	0.857311	0.379602		GEN_INI2_B	mmu-miR-1893	mmu-miR-684	mmu-miR-1937a		mmu-miR-742	XFD1_01	H4k20me1	SP1_Q6_01
STAT3	0.0160635	1.59851e-05	1.00237e-16	2.64903e-10		STAT3	0.568279	0.528287	0.968522	0.404677		mmu-miR-467e	SP2_(SC-643)	mmu-miR-27a*	TR4		E2F1DP1_01	mmu-miR-218-2*	PPARG_02	SP2_(SC-643)
Sin3Ak-20	1	0.00278203	5.28441e-29	3.97898e-08		Sin3Ak-20	0.845225	0.624477	0.273268	0.099964		mmu-miR-466i-3p	mmu-miR-344	mmu-miR-1-2-as	mmu-miR-875-5p		mmu-miR-150*	mmu-miR-505-5p	mmu-miR-5104	SP3_Q3
TAF1	0.156216	2.33444e-10	1.88899e-35	6.01215e-17		TAF1	0.465899	0.561671	0.48139	0.207215		mmu-miR-382*	mmu-miR-344c	NKX61_01	mmu-miR-299*		mmu-miR-140	mmu-miR-713	FOXJ2_02	SPT20
TBP	0.0782208	1.05931e-08	5.70619e-39	1.54857e-17		TBP	0.386586	0.421551	0.137375	0.34346		NRSF	mmu-miR-34b-5p	mmu-miR-3061-5p	mmu-miR-30c-1*		EBF_Q6	mmu-miR-3082-5p	mmu-miR-1892	SPZ1_01
TCF4	0.297248	2.36964e-10	4.13803e-13	1.95644e-09		TCF4	0.0595409	0.22644	0.591797	0.957021		mmu-miR-3472	mmu-miR-449a	mmu-miR-669o	mmu-miR-671-3p		mmu-miR-15b*	mmu-miR-466p-3p	RUSH1A_02	SREBP_Q3
Weak_Promoter	0.00153199	3.449e-12	5.22738e-31	1.77449e-20		Weak_Promoter	0.652179	0.732776	0.318073	0.683322		mmu-miR-448-5p	mmu-miR-1306-5p	mmu-miR-3962	mmu-miR-5103		mmu-miR-3069-5p	mmu-miR-15b	E2F_Q2	SREBP1
p300	0.22959	2.25489e-12	1.05062e-13	9.28928e-12		p300	0.226777	0.218247	0.78402	0.589445		mmu-miR-1952	mmu-miR-122	mmu-miR-32	FOXM1_01		ICSBP_Q6	mmu-miR-450b-5p	mmu-miR-1198	SREBP1_01
p300_(N-15)	0.833339	4.60647e-05	1.28194e-06	3.62729e-06		p300_(N-15)	0.643861	0.277332	0.499005	0.727285		mmu-miR-214*	mmu-miR-191	mmu-miR-1900	mmu-miR-1196		ELK1_02	mmu-miR-3080-3p	mmu-miR-690	SREBP1_02
ERalpha_a	0.813002	7.20684e-08	5.19292e-07	4.07012e-05		ERalpha_a	0.890997	0.271781	0.687496	0.537697		mmu-miR-3962	mmu-miR-5126	mmu-miR-154	mmu-miR-3080-5p		mmu-miR-466l-5p	mmu-miR-463	mmu-miR-3064-5p	SREBP1_Q6
GR	0.470661	4.5651e-06	3.5263e-07	1.36207e-09		GR	0.103101	0.707325	0.356513	0.405117		mmu-miR-294*	mmu-miR-767	IPF1_Q4	OCT1_05		LMO2COM_02	c-Jun	mmu-miR-301a	SREBP2
BCL3	0.777752	0.0765459	3.47594e-06	9.53974e-06		BCL3	0.796113	0.212124	0.582252	0.964561		p300_(F-4)	mmu-miR-363-3p	mmu-miR-3079-5p	PAX4_02		mmu-miR-340-5p	HFH1_01	SP1_Q6_01	SRF
CCNT2	0.981303	0.000623736	1.81651e-24	1.4144e-10		CCNT2	0.728725	0.17205	0.592391	0.808837		BCLAF1_(M33-P5B11)	mmu-miR-1247	mmu-miR-483*	HTF_01		mmu-miR-129-3p	mmu-miR-1968	GEN_INI2_B	SRF_01
E2F1	0.817341	0.174921	3.61722e-12	5.52738e-06		E2F1	0.140289	0.390704	0.369733	0.907629		mmu-miR-28*	mmu-miR-345-5p	mmu-miR-369-5p	HNF3B_01		mmu-miR-5098	OCT1_01	IRF3	SRF_C
E2F4	1	0.143306	1.4029e-13	0.00692566		E2F4	0.313116	0.322787	0.0915256	0.64801		GABP	ZBTB33	mmu-miR-1937b	AP3_Q6		mmu-miR-673-5p	SOX5_01	IRF7_01	SRF_Q4
E2F6	0.892056	0.00460549	1.81215e-18	1.35606e-05		E2F6	0.734452	0.27184	0.918086	0.68842		E2F6	mmu-miR-346	mmu-miR-471-5p	ICSBP_Q6		mmu-miR-344g-5p	Ini1	E2F_03	SRF_Q5_01
E2F6_(H-50)	0.604826	2.47293e-05	1.08784e-23	3.23864e-10		E2F6_(H-50)	0.696569	0.137114	0.509889	0.284021		mmu-miR-2146	mmu-miR-1298	mmu-miR-1982,1	HNF3ALPHA_Q6		mmu-miR-291a-3p	OSF2_Q6	AP2_Q6_01	SRF_Q5_02
ETS1	1	0.0232078	2.01658e-20	4.07331e-07		ETS1	0.620266	0.848622	0.280233	0.0275234		mmu-miR-376b*	ZNF274	RSRFC4_Q2	CtBP2		mmu-miR-466a-3p	mmu-miR-709	LPOLYA_B	SRF_Q6
Egr-1	0.0896196	1.59237e-08	1.20293e-20	8.74744e-16		Egr-1	0.263673	0.115718	0.665593	0.41124		mmu-miR-711	mmu-miR-125a-3p	HMGIY_Q6	mmu-miR-29c*		HIF1_Q3	AREB6_01	MYB_Q3	SRY_01
FOSL2	0.405847	4.00747e-09	5.60337e-07	1.82196e-06		FOSL2	0.847832	0.0569774	0.0967629	0.573587		mmu-miR-376c*	mmu-let-7g*	mmu-miR-208a-3p	mmu-let-7d*		AIRE_01	FOXA1_(SC-101058)	AP3_Q6	SRY_02
GABP	0.884262	0.0758338	4.43547e-21	5.12491e-12		GABP	0.651319	0.361331	0.955196	0.637303		mmu-miR-2145	mmu-miR-720	mmu-miR-3074-1-3p	NKX25_02		mmu-miR-3472	ATF6_01	YY1_(C-20)	STAF_01
GTF2B	0.483884	0.0265625	9.17897e-05	4.8053e-07		GTF2B	0.810184	0.574726	0.573108	0.844054		GATA-1	mmu-miR-29c	PAX1_B	mmu-miR-3970		AR_Q2	VMYB_01	XVENT1_01	STAF_02
GTF2F1_(RAP-74)	0.369761	0.000421515	5.16249e-15	2.93395e-08		GTF2F1_(RAP-74)	0.952379	0.754823	0.508699	0.125324		mmu-miR-133a*	mmu-miR-667	mmu-miR-1306	mmu-miR-431*		THAP1_(SC-98174)	mmu-miR-423-3p	mmu-miR-1958	STAT_01
H3k9me1	0.00167338	2.94789e-13	9.64201e-31	5.45146e-22		H3k9me1	0.305187	0.575121	0.614061	0.0515437		OCT1_03	mmu-miR-3475	mmu-miR-452	mmu-miR-378*		MEIS1BHOXA9_02	MEF2_02	mmu-miR-3104-3p	STAT_Q6
HA-E2F1	0.756632	2.51225e-08	1.73161e-27	8.51863e-16		HA-E2F1	0.34429	0.693755	0.820863	0.819638		BRCA1_(C-1863)	mmu-miR-1937c	mmu-miR-3960	CDP_02		AHR_01	mmu-miR-27b*	PRDM1_(Val90)	STAT1
HMGN3	1	0.044435	5.33993e-19	4.76088e-07		HMGN3	0.0101077	0.304776	0.260979	0.312453		mmu-miR-539-3p	mmu-miR-5128	mmu-miR-3061-3p	mmu-miR-509-3p		mmu-miR-669d	mmu-miR-411*	TEF_Q6	STAT1_01
IRF1	0.622406	0.00992412	6.91993e-24	1.45286e-09		IRF1	0.754814	0.0227626	0.119758	0.118261		IRF3	mmu-miR-5133	mmu-let-7d*	mmu-miR-145*		PTF1BETA_Q6	USF_Q6	E2F1DP1RB_01	STAT1_02
Ini1	0.305311	9.26557e-05	1.92184e-10	1.15744e-05		Ini1	0.452989	0.935796	0.837532	0.224298		mmu-miR-200a*	mmu-miR-1939	OCT1_02	mmu-miR-1948		mmu-miR-199a-3p	mmu-miR-467h	mmu-miR-429	STAT1_03
MEF2A	0.0449795	0.0544805	4.50764e-09	6.55593e-07		MEF2A	0.711427	0.563031	0.59261	0.616257		mmu-miR-3086-5p	mmu-miR-202-3p	mmu-miR-463	mmu-miR-675-5p		PAX5-N19	mmu-miR-363-3p	mmu-miR-330	STAT2
MEF2C_(SC-13268)	0.242495	0.152497	0.00010823	6.13238e-07		MEF2C_(SC-13268)	0.576204	0.706593	0.490902	0.734038		ATF3	mmu-miR-615-3p	mmu-miR-127*	mmu-miR-125b-1-3p		p300_(F-4)	mmu-miR-15b*	mmu-miR-3102-5p,2	STAT3
MafF_(M8194)	0.589469	4.1419e-08	6.70125e-07	1.25045e-06		MafF_(M8194)	0.162715	0.986138	0.277705	0.0972287		mmu-miR-1941-3p	BCLAF1_(M33-P5B11)	mmu-miR-325*	IRF_Q6		mmu-miR-3081	HNF4ALPHA_Q6	mmu-miR-3074-5p	STAT3_01
Max	0.661781	3.82529e-06	1.27342e-19	7.00724e-12		Max	0.658408	0.913365	0.669186	0.033821		mmu-miR-199a-3p	TBP_01	mmu-miR-5123	mmu-miR-181a-2*		mmu-miR-125b-5p	SRY_02	LDSPOLYA_B	STAT3_02
Mxi1_(bHLH)	1	0.00679237	2.90165e-17	1.01677e-06		Mxi1_(bHLH)	0.217039	0.89255	0.176804	0.226474		mmu-miR-199b	mmu-miR-2132	mmu-miR-33	mmu-miR-1947		MEIS1_01	VMYB_02	mmu-miR-127*	STAT4_01
NANOG_(SC-33759)	1	0.0256584	0.00072425	3.2427e-07		NANOG_(SC-33759)	0.531813	0.196065	0.658187	0.00742863		mmu-miR-302a*	mmu-miR-744	mmu-miR-3059	mmu-miR-1193		JunD	mmu-miR-125b-5p	mmu-miR-463	STAT5A_01
NF-YA	0.727003	0.254378	1.02652e-11	1.07599e-05		NF-YA	0.840299	0.139192	0.546859	0.0216226		mmu-miR-708*	mmu-miR-669o	mmu-miR-362-5p	mmu-miR-106b*		mmu-miR-590-5p	mmu-miR-3965	mmu-miR-139-3p	STAT5A_02
NF-YB	0.364835	0.0568012	1.26224e-11	7.64571e-06		NF-YB	0.247866	0.980998	0.702925	0.362853		mmu-miR-1843-5p	mmu-miR-125b-3p	mmu-miR-3072*	mmu-miR-1964		AR_02	mmu-miR-26b*	LHX3_01	STAT5A_03
NFKB	0.0858655	0.000734495	2.13707e-29	1.45667e-09		NFKB	0.273108	0.120448	0.265672	0.92119		mmu-miR-125b-2-3p	mmu-miR-701	mmu-miR-409-5p	mmu-miR-877		PEBP_Q6	BRCA1_(C-1863)	OCT4_01	STAT5A_04
NRSF	0.872214	1.00806e-05	1.75923e-18	3.93545e-05		NRSF	0.88279	0.828911	0.0412532	0.734138		mmu-miR-1928	mmu-miR-449c	mmu-miR-1306-3p	HFH3_01		mmu-miR-5118	mmu-miR-465c-5p	ETS2_B	STAT5B_01
Nrf1	0.987921	0.234761	1.28997e-09	7.86304e-05		Nrf1	0.787018	0.00731749	0.366714	0.742949		mmu-miR-672	IRF3	mmu-miR-714	mmu-miR-193*		mmu-miR-3098-5p	mmu-miR-29b	RFX5_(N-494)	STAT6_01
Oct-2	0.624626	0.0231599	3.51237e-28	9.34178e-13		Oct-2	0.389253	0.413391	0.895466	0.203187		mmu-miR-127*	mmu-miR-485*	DTYPEPA_B	mmu-miR-1964-3p		mmu-miR-7a	mmu-miR-199a-3p	RFX_Q6	STAT6_02
PAX5-C20	0.349526	0.00479102	5.86804e-20	7.0292e-09		PAX5-C20	0.357816	0.0593777	0.898045	0.646046		ELK4	mmu-miR-374c	mmu-miR-208b	mmu-miR-669a		mmu-miR-675-3p	AP2_Q6_01	mmu-miR-23a	STRA13_01
PAX5-N19	0.191316	0.0137294	8.1784e-13	1.70123e-06		PAX5-N19	0.938671	0.893143	0.544028	0.426437		eGFP-FOS	mmu-miR-369-5p	mmu-miR-3081	mmu-miR-155		mmu-miR-200a	AML1_01	AP1_Q4	SUZ12
POU2F2	0.620382	0.0222505	2.56491e-28	7.65847e-12		POU2F2	0.905061	0.325818	0.590568	0.69919		mmu-miR-467h	POU5F1_(SC-9081)	RPC155	POU6F1_01		mmu-miR-3062	mmu-miR-33*	GABP	SZF11_01
Pol2(b)	0.563336	0.000247743	8.14201e-29	1.69497e-08		Pol2(b)	0.367324	0.697046	0.72076	0.660201		CCNT2	mmu-miR-3966	mmu-miR-191	CART1_01		Pbx3	mmu-miR-669e	EGR1_01	T3R_01
Pol2(phosphoS2)	1	0.0621423	1.06851e-21	3.57514e-10		Pol2(phosphoS2)	0.841226	0.0170348	0.728463	0.849831		Nrf1	mmu-miR-878-5p	mmu-miR-453	CDX2_Q5		mmu-miR-540-3p	mmu-miR-1945	mmu-miR-466a-3p	T3R_Q6
Pol2-4H8	0.206446	1.13687e-08	1.26249e-32	2.00105e-17		Pol2-4H8	0.360225	0.240677	0.1823	0.852243		FOSL1_(SC-183)	mmu-miR-3096b-5p	mmu-miR-700	mmu-miR-28*		GTF2F1_(RAP-74)	CART1_01	FOXO4_01	TAACC_B
TAF7_(SQ-8)	1	0.00733346	2.50779e-16	3.05559e-07		TAF7_(SQ-8)	0.790711	0.0346473	0.913072	0.985466		eGFP-GATA2	mmu-miR-1306	mmu-miR-1198	mmu-miR-718		mmu-miR-125a-5p	mmu-miR-5098	mmu-miR-3079-3p	TAF1
TCF12	0.39431	3.08463e-05	9.1891e-12	4.84893e-12		TCF12	0.43918	0.132286	0.00351038	0.39477		mmu-miR-429	SIX5	Pol3	mmu-miR-99b		mmu-miR-540-5p	GRE_C	STAT6_02	TAF7_(SQ-8)
TFIIIC-110	1	0.0168916	0.00107499	0.072797		TFIIIC-110	0.32604	0.831799	0.970168	0.0624303		mmu-miR-200b	BRF2	mmu-let-7i*	mmu-miR-1843b-3p		mmu-miR-92b	mmu-miR-3104-3p	SP1	TAL1_(SC-12984)
TR4	0.555521	0.0395175	0.0121867	0.126052		TR4	0.12802	0.353631	0.566216	0.234783		mmu-miR-200c	mmu-miR-5124	mmu-miR-129-1-3p	PIT1_Q6		mmu-miR-879	mmu-miR-351	mmu-miR-3105-5p	TAL1_Q6
USF-1	0.525757	1.28477e-09	4.8346e-18	1.58571e-12		USF-1	0.128636	0.26156	0.918265	0.610383		ZBTB7A_(SC-34508)	mmu-miR-466i	mmu-miR-129-2-3p	mmu-miR-190		mmu-miR-101a*	CREL_01	mmu-miR-669d	TAL1ALPHAE47_01
USF1_(SC-8983)	0.658311	3.19053e-07	4.84635e-15	6.41932e-11		USF1_(SC-8983)	0.295619	0.526462	0.995767	0.615741		Sin3Ak-20	NF-E2	PGC1A	OCT1_04		mmu-miR-690	mmu-miR-290-5p	mmu-miR-693-5p	TAL1BETAE47_01
YY1	0.373628	0.0652167	7.61295e-25	4.55228e-15		YY1	0.0244122	0.296302	0.913455	0.245079		Mxi1_(bHLH)	mmu-miR-208b	TBP_01	mmu-miR-2145		IRF_Q6_01	mmu-miR-3080-5p	mmu-miR-3093-5p	TAL1BETAITF2_01
YY1_(C-20)	0.381791	0.000921548	3.24789e-21	1.36742e-13		YY1_(C-20)	0.672245	0.00189297	0.940438	0.647485		TAF7_(SQ-8)	mmu-miR-450a-5p	mmu-miR-337-5p	mmu-let-7i*		mmu-miR-219-5p	LBP1_Q6	mmu-miR-1943	TATA_01
ZBTB7A_(SC-34508)	1	0.0022459	5.23516e-12	9.28928e-12		ZBTB7A_(SC-34508)	0.570499	0.420138	0.100715	0.486883		mmu-let-7i*	mmu-miR-714	mmu-miR-181a-1*	mmu-miR-208a		mmu-miR-34b-5p	mmu-miR-219-5p	mmu-miR-471-3p	TATA_C
ZNF263	0.457164	0.000734495	3.39497e-11	4.08182e-11		ZNF263	0.288488	0.274652	0.545744	0.217525		PAX1_B	mmu-miR-5115	BDP1	mmu-miR-1937c		MYOGENIN_Q6	PR_01	mmu-miR-188-5p	TAXCREB_01
Znf143_(16618-1-AP)	0.161538	0.00354321	2.69129e-11	3.36334e-09		Znf143_(16618-1-AP)	0.133272	0.561629	0.640707	0.0867201		mmu-miR-702	mmu-miR-34b-3p	NKX62_Q2	mmu-miR-5131		AP4_01	mmu-miR-3100-5p	HSF2_01	TAXCREB_02
c-Myc	0.684933	3.48727e-06	1.81651e-24	1.75934e-15		c-Myc	0.277671	0.0933147	0.158318	0.0826532		TFIIIC-110	STAT6_01	BRF1	mmu-miR-463*		YY1_Q6_02	mmu-miR-463*	mmu-miR-713	TBP
CTCF	0.000564265	2.06834e-13	1.18721e-19	1.907e-16		CTCF	0.898764	0.79294	0.462269	0.0749645		HP1SITEFACTOR_Q6	mmu-miR-1947	mmu-miR-669o-5p	GCN5		mmu-miR-212-5p	mmu-miR-466f	mmu-miR-199a-3p	TBP_01
CTCF_(C-20)	0.104348	8.17425e-05	5.9823e-17	1.44679e-12		CTCF_(C-20)	0.830883	0.387726	0.920842	0.136345		ETS1	mmu-miR-1198-3p	mmu-miR-501-5p	HNF3_Q6_01		E2F_02	mmu-miR-3061-3p	PAX4_01	TBP_Q6
CTCF_(SC-5916)	0.10881	1.41828e-06	1.06851e-12	6.12686e-12		CTCF_(SC-5916)	0.375248	0.783706	0.92861	0.439629		mmu-miR-2133	mmu-miR-3101	HNF1_Q6_01	mmu-miR-412		mmu-miR-1983	mmu-miR-1191	mmu-miR-384-3p	TBX5_01
GATA-1	0.905596	0.00198054	8.63787e-14	7.11767e-10		GATA-1	0.130166	0.858273	0.736807	0.564366		NANOG_(SC-33759)	mmu-miR-3081	mmu-miR-99a	mmu-miR-146b*		mmu-miR-452-3p	mmu-miR-712	mmu-miR-2182	TBX5_02
Rad21	0.13674	2.05078e-09	9.28368e-15	4.45643e-14		Rad21	0.977058	0.748973	0.800534	0.314627		mmu-miR-1898	mmu-miR-29a	mmu-miR-29c*	mmu-miR-689		AP1_Q4	mmu-miR-5129	mmu-miR-1192	TBX5_Q5
SMC3_(ab9263)	0.272225	2.84734e-07	1.6225e-13	3.69446e-11		SMC3_(ab9263)	0.0293992	0.888361	0.989142	0.633232		SIRT6	mmu-miR-1964	mmu-miR-378b	mmu-miR-2138		mmu-miR-1188	HNF1_01	CACCCBINDINGFACTOR_Q6	TCF11_01
AP-2alpha	0.765337	2.07764e-06	2.80939e-12	2.82224e-06		AP-2alpha	0.898724	0.186913	0.405972	0.531035		mmu-miR-1955	STAT5A_03	NF-E2_(H-230)	mmu-miR-1274a		mmu-miR-1897-5p	mmu-miR-20b*	GATA4_Q3	TCF11MAFG_01
AP-2gamma	0.666767	3.46234e-09	9.36603e-18	8.01932e-09		AP-2gamma	0.686461	0.443138	0.705342	0.694762		HMGN3	mmu-miR-5112	mmu-miR-483	mmu-miR-3076-3p		E2F1_Q3_01	mmu-miR-22*	POLY_C	TCF12
EBF1_(C-8)	0.0270897	0.00424066	3.96863e-15	3.58913e-10		EBF1_(C-8)	0.178177	0.657341	0.60321	0.541853		eGFP-JunB	mmu-miR-1932	mmu-miR-466h-3p	mmu-miR-450a		mmu-miR-145*	AFP1_Q6	NKX62_Q2	TCF4
FOSL1_(SC-183)	0.992283	0.0301141	1.96439e-06	0.000545562		FOSL1_(SC-183)	0.720043	0.586807	0.298466	0.716983		mmu-miR-376a	mmu-miR-673-3p	OCT1_04	BRN2_01		mmu-miR-344b	mmu-miR-383	mmu-miR-2139	TCF4_Q5
GATA-2	0.0999728	1.35968e-06	2.06427e-16	1.59604e-11		GATA-2	0.143633	0.659039	0.791006	0.225412		Pol2(phosphoS2)	mmu-miR-15a*	ZZZ3	HSF1		CEBPB	mmu-miR-540-5p	STAT3	TEF_Q6
SIX5	1	0.637104	2.65165e-09	0.00654801		SIX5	0.418963	0.311654	0.00209509	0.91628		mmu-miR-689	mmu-miR-3473d	mmu-miR-1843b-3p	mmu-miR-92a*		mmu-miR-5046	mmu-miR-1894-3p	HIC1_03	TEF1_Q6
c-Fos	0.746984	5.26803e-06	2.91025e-17	1.76992e-14		c-Fos	0.143085	0.975088	0.902579	0.309231		SREBP1	mmu-miR-28*	mmu-miR-671-3p	CDXA_01		mmu-miR-26b	PAX9_B	mmu-miR-3081	TEL2_Q6
c-Jun	0.500534	4.0636e-07	2.12732e-14	5.15675e-10		c-Jun	0.749099	0.934703	0.846298	0.134212		mmu-miR-466h-3p	mmu-miR-1843b-5p	mmu-miR-200c*	mmu-miR-15b*		mmu-miR-1933-3p	mmu-miR-374c	NCX_01	TFE_Q6
eGFP-FOS	0.964691	0.00632127	5.65759e-05	0.00287205		eGFP-FOS	0.222217	0.367253	0.613446	0.023806		mmu-miR-200b*	mmu-miR-1843-3p	POU5F1_(SC-9081)	mmu-miR-669i		H3k27ac	mmu-miR-344c	mmu-miR-5098	TFIIA_Q6
eGFP-JunD	0.602342	0.00871471	1.64671e-09	1.66536e-06		eGFP-JunD	0.581115	0.436451	0.765938	0.198279		mmu-miR-374	mmu-miR-718	mmu-miR-376a*	mmu-miR-15a*		GATA4_Q3	mmu-miR-2141	TFIIIC-110	TFIII_Q6
CTCFL_(SC-98982)	0.537847	0.0143483	9.08122e-10	3.97383e-07		CTCFL_(SC-98982)	0.495725	0.320042	0.804934	0.91867		BDP1	mmu-miR-433*	mmu-miR-3086-3p	FREAC7_01		mmu-miR-1192	ETF_Q6	NF1_Q6	TFIIIC-110
GATA2_(CG2-96)	0.80783	0.000460845	4.3829e-07	1.66536e-06		GATA2_(CG2-96)	0.456734	0.4099	0.000972468	0.12743		ERRA	mmu-miR-471	mmu-miR-5132	mmu-miR-466h-3p		mmu-miR-1945	mmu-miR-3102	mmu-miR-878-3p	TGIF_01
USF2	0.684411	3.83716e-05	1.7645e-10	4.82457e-09		USF2	0.118534	0.886895	0.674563	0.191813		mmu-miR-24-2*	mmu-miR-3473c	SUZ12	mmu-miR-448		ER_Q6_02	c-Fos	mmu-let-7f*	THAP1_(SC-98174)
Poised_Promoter	2.27925e-05	7.68592e-10	0.0266072	9.03766e-06		Poised_Promoter	0.718154	0.695422	0.826981	0.114839		mmu-miR-369-3p	mmu-miR-34c*	mmu-miR-505-3p	mmu-miR-369-5p		COUP_01	STRA13_01	mmu-miR-293	TITF1_Q3
TAL1_(SC-12984)	0.383463	5.03498e-07	1.03369e-08	1.24655e-08		TAL1_(SC-12984)	0.990954	0.512881	0.726349	0.756437		E2F4	mmu-miR-208a-3p	mmu-miR-1893	mmu-miR-471-5p		GATA1_04	mmu-miR-433	mmu-miR-218	TR4
BAF155	0.380108	0.000934927	2.00193e-06	0.00088511		BAF155	0.752641	0.390487	0.624519	0.974002		mmu-miR-5109	mmu-miR-487b	mmu-miR-412-5p	NFAT_Q6		mmu-miR-200c	MTATA_B	mmu-miR-1197	TST1_01
BATF	0.135062	0.000688117	1.20723e-09	6.53158e-09		BATF	0.0929916	0.806728	0.857711	0.0258814		mmu-miR-127	mmu-miR-99b*	mmu-miR-3080-3p	mmu-miR-196a*		mmu-miR-147	mmu-miR-193	mmu-miR-652	TTF1_Q6
BRCA1_(C-1863)	0.913917	0.0755282	2.12439e-10	1.40884e-06		BRCA1_(C-1863)	0.193788	0.950073	0.69284	0.884079		mmu-miR-139-3p	mmu-miR-551b	mmu-miR-879*	BRF2		ACAAT_B	mmu-miR-1907	CDPCR3HD_01	UF1H3BETA_Q6
EBF	0.0718192	0.0396342	3.62218e-10	4.01672e-09		EBF	0.340608	0.901007	0.51496	0.0327782		mmu-miR-193*	mmu-miR-1905	mmu-miR-1964-3p	mmu-miR-1247		CHCH_01	CEBPGAMMA_Q6	HDAC2_(SC-6296)	USF_01
GATA3_(SC-268)	0.500064	0.000292665	4.57406e-13	3.51877e-09		GATA3_(SC-268)	0.681074	0.446919	0.548152	0.391556		CHD2_(N-1250)	mmu-miR-1957	mmu-miR-675-5p	mmu-miR-5115		mmu-miR-31*	CtBP2	mmu-miR-681	USF_02
IRF4_(M-17)	0.42739	0.0910675	1.21973e-07	2.41177e-06		IRF4_(M-17)	0.564619	0.608836	0.449008	0.668885		mmu-miR-1843b-3p	mmu-miR-707	mmu-miR-99b	ZNF274		mmu-miR-1962	STAT5B_01	mmu-miR-465c-5p	USF_C
ZEB1_(SC-25388)	0.191078	0.096185	6.96372e-08	2.90932e-06		ZEB1_(SC-25388)	0.866968	0.0247213	0.79103	0.60748		mmu-miR-337-5p	THAP1_(SC-98174)	mmu-miR-505	RSRFC4_01		E2F_01	mmu-miR-344d	SPZ1_01	USF_Q6
BRF2	1	0.640157	0.0587273	0.387093		BRF2	0.532528	0.311644	0.821224	0.102031		mmu-miR-181a-1*	mmu-miR-5103	PIT1_Q6	RSRFC4_Q2		CREB_Q4	NF-YB	E2F1_Q4_01	USF_Q6_01
CHD2_(N-1250)	1	0.186449	4.14466e-20	8.41917e-09		CHD2_(N-1250)	0.4776	0.442996	0.300709	0.231793		mmu-miR-293*	mmu-miR-1193	mmu-miR-676	SRY_02		Rad21	mmu-miR-5127	MEF2_03	USF-1
ERRA	1	0.104048	0.632815	0.756179		ERRA	0.627303	0.380282	0.562787	0.0637869		mmu-miR-135a*	mmu-miR-880	mmu-miR-679-3p	mmu-miR-135a*		HNF4G_(SC-6558)	mmu-miR-700	mmu-miR-208b	USF1_(SC-8983)
Pbx3	0.559198	0.0704628	9.44685e-12	5.13972e-05		Pbx3	0.950778	0.4653	0.394118	0.199648		mmu-miR-293	ELK4	mmu-miR-1899	mmu-miR-1960		mmu-miR-219-3p	BACH2_01	STRA13_01	USF2
ATF3	0.930202	0.0946773	7.61793e-05	0.0411825		ATF3	0.488364	0.374787	0.632896	0.256588		mmu-miR-196a*	mmu-miR-3080-3p	mmu-miR-1937c	mmu-miR-1963		mmu-miR-20b*	mmu-miR-466h-5p	ROAZ_01	USF2_Q6
BCL11A	0.0768928	0.0168115	3.12354e-07	2.41427e-05		BCL11A	0.686635	0.614104	0.667325	0.557928		SPT20	mmu-miR-5046	mmu-miR-100	mmu-miR-1932		mmu-miR-1966	HNF3_Q6	mmu-miR-411	VBP_01
BCLAF1_(M33-P5B11)	0.880881	0.561933	3.16854e-08	0.046698		BCLAF1_(M33-P5B11)	0.486006	0.390654	0.392482	0.465019		mmu-miR-1964-3p	mmu-miR-147	mmu-miR-341	NF-E2		mmu-miR-2139	mmu-miR-3090	T3R_01	VDR_Q3
RFX5_(N-494)	0.399872	0.000605556	1.38656e-14	2.11429e-05		RFX5_(N-494)	0.690071	0.274968	0.954192	0.409977		mmu-miR-5105	mmu-miR-1197	mmu-miR-1967	mmu-miR-471		mmu-miR-3473b	mmu-miR-1896	mmu-miR-5130	VDR_Q6
SUZ12	0.000485222	0.0241011	0.362096	0.0527069		SUZ12	0.737081	0.359127	0.478286	0.638753		mmu-miR-340-3p	NF-E2_(H-230)	mmu-miR-127	NFAT_Q4_01		TCF4_Q5	mmu-miR-770-5p	mmu-miR-101a*	VJUN_01
BHLHE40	0.458271	0.00111712	0.000545573	1.38077e-05		BHLHE40	0.0823112	0.453903	0.218735	0.847684		mmu-miR-1249	mmu-miR-574-3p	mmu-miR-715	mmu-miR-127		mmu-miR-3961	E2F_01	mmu-miR-466l-3p	VMAF_01
ELK4	0.960941	0.781201	1.11455e-12	0.0524912		ELK4	0.462569	0.365332	0.354458	0.7335		mmu-miR-126-3p	mmu-miR-3088	mmu-miR-689	mmu-miR-184		mmu-miR-28*	mmu-miR-542-3p	TITF1_Q3	VMYB_01
SP2_(SC-643)	1	0.492055	3.38595e-11	0.099464		SP2_(SC-643)	0.349504	0.567005	0.0739359	0.963451		SP2_(SC-643)	mmu-miR-3962	mmu-miR-1249	mmu-miR-483*		mmu-miR-5109	PEA3_Q6	E2F4DP2_01	VMYB_02
ZBTB33	1	0.522812	3.16388e-07	0.0030778		ZBTB33	0.865424	0.8547	0.281341	0.434229		mmu-miR-5126	mmu-miR-1965	SPT20	mmu-miR-27b*		mmu-miR-467c	mmu-miR-1906	mmu-miR-193	Weak_Promoter
HNF4A	0.134758	9.18962e-05	4.30341e-05	1.47152e-07		HNF4A	0.984169	0.987215	0.902075	0.297243		ZBTB33	mmu-miR-3963	CART1_01	mmu-miR-26b*		mmu-miR-5111	mmu-miR-216a	mmu-miR-467e	WHIP
HSF1	0.601473	0.0267792	0.00180036	0.33668		HSF1	0.908322	0.604972	0.396185	0.73899		mmu-miR-1939	mmu-miR-93*	mmu-miR-5122	CLOX_01		H3k4me3	MafF_(M8194)	mmu-miR-590-3p	WHN_B
eGFP-JunB	1	0.0522544	1.35964e-05	1.4088e-05		eGFP-JunB	0.464776	0.17006	0.653606	0.981996		mmu-miR-2132	mmu-miR-1952	mmu-miR-125b-3p	ZZZ3		mmu-miR-136	STAT1_02	mmu-miR-485*	WT1_Q6
Brg1	0.790699	0.00275149	0.0019411	0.031522		Brg1	0.152539	0.888273	0.850261	0.263105		SIX5	mmu-miR-719	eGFP-HDAC8	mmu-miR-1937b		mmu-miR-453	HNF4A	mmu-miR-3102-3p,2	XBP1_01
SIRT6	1	0.0424406	7.62804e-05	0.0175914		SIRT6	0.413348	0.584934	0.45105	0.0665964		BRF2	mmu-miR-696	mmu-miR-5100	mmu-miR-879*		H3k79me2	mmu-miR-21	SRF_Q6	XFD1_01
eGFP-GATA2	1	0.000920552	3.69463e-05	1.40284e-05		eGFP-GATA2	0.646344	0.53165	0.535551	0.338186		NF-E2	mmu-miR-412	MEF2_04	mmu-miR-376b*		HNF4A	mmu-miR-744*	mmu-miR-1965	XFD2_01
STAT2	0.00417531	0.143898	1.8096e-15	0.0316752		STAT2	0.321339	0.919425	0.279089	0.666483		mmu-miR-450a-5p	mmu-miR-742*	ERRA	mmu-miR-412-5p		mmu-miR-3059	mmu-miR-409-5p	mmu-miR-3475	XFD3_01
NF-E2	1	0.648353	0.000916779	0.467182		NF-E2	0.357103	0.77852	0.0067864	0.346546		mmu-miR-3081	mmu-miR-451	mmu-miR-5115	mmu-miR-376c*		mmu-miR-23a	mmu-miR-871-3p	TBX5_Q5	XPF1_Q6
SREBP1	1	0.071187	0.00824505	0.0626775		SREBP1	0.612052	0.0691782	0.892051	0.15939		mmu-miR-1932	mmu-miR-181a-2*	mmu-miR-434-5p	NKX62_Q2		mmu-miR-302a	mmu-miR-25	SRF_01	XRCC4
THAP1_(SC-98174)	1	0.752379	1.67931e-08	0.0139956		THAP1_(SC-98174)	0.936189	0.668982	0.344563	0.579929		mmu-miR-471	mmu-miR-29c*	mmu-miR-5111	mmu-miR-5126		mmu-miR-449c	mmu-miR-710	NELFe	XVENT1_01
p300_(F-4)	0.880881	0.0154533	0.0209186	0.000607568		p300_(F-4)	0.940061	0.0633241	0.600374	0.461868		mmu-miR-487b	mmu-miR-341	mmu-miR-1901	mmu-miR-5099		MAZR_01	MZF1_01	mmu-miR-3073-5p	YY1
PRDM1_(Val90)	0.66918	0.000563308	0.0289384	1.02388e-05		PRDM1_(Val90)	0.388044	0.658416	0.942241	0.708167		mmu-miR-99b*	mmu-miR-671-3p	mmu-miR-2182	mmu-miR-337-5p		DEC_Q1	mmu-miR-3470a	SMC3_(ab9263)	YY1_(C-20)
WHIP	0.408588	0.224317	0.0596058	0.00581951		WHIP	0.894572	0.439965	0.699835	0.709811		THAP1_(SC-98174)	mmu-miR-700	mmu-miR-720	mmu-miR-295*		mmu-miR-222	TAL1_Q6	CETS1P54_03	YY1_01
ZNF274	0.647076	0.527336	0.875523	0.417048		ZNF274	0.0108291	0.829091	0.53781	0.8338		mmu-miR-5103	mmu-miR-712*	mmu-miR-433*	ERRA		mmu-miR-297a*	mmu-miR-653	mmu-miR-302d	YY1_02
NF-E2_(H-230)	0.648797	0.829929	0.296049	0.0114549		NF-E2_(H-230)	0.320666	0.171169	0.588558	0.481581		mmu-miR-412	mmu-miR-676	mmu-miR-136*	mmu-miR-485*		mmu-miR-434-3p	mmu-miR-582-5p	mmu-miR-466f-5p	YY1_Q6
IRF3	0.91916	0.596215	1.71762e-07	0.114477		IRF3	0.304889	0.0346434	0.935235	0.737705		mmu-miR-29c*	mmu-miR-1901	mmu-miR-666-5p	mmu-miR-136*		mmu-miR-511-3p	SRF_Q6	mmu-let-7c-2*	YY1_Q6_02
BAF170	0.76791	0.248869	0.0164627	0.0542091		BAF170	0.5451	0.470978	0.452457	0.00364852		mmu-miR-341	mmu-miR-1937a	mmu-miR-3964	LHX3_01		mmu-miR-872*	mmu-miR-135a*	mmu-miR-126-3p	ZBRK1_01
CtBP2	0.185707	0.000971642	0.00375797	0.153741		CtBP2	0.710814	0.979157	0.491733	0.392667		mmu-miR-700	mmu-miR-1945	mmu-miR-5126	mmu-miR-1900		mmu-miR-466i-5p	mmu-miR-125b-2-3p	PBX1_02	ZBTB33
POU5F1_(SC-9081)	0.539578	0.622066	0.342648	0.00522334		POU5F1_(SC-9081)	0.343113	0.488373	0.498516	0.343464		mmu-miR-712*	mmu-miR-2137	mmu-miR-208a	ISRE_01		TAL1_(SC-12984)	mmu-miR-3962	LFA1_Q6	ZBTB7A_(SC-34508)
RPC155	0.792843	0.000203752	0.19519	0.0126176		RPC155	0.586681	0.530844	0.680534	0.521161		mmu-miR-1901	mmu-miR-5122	POU1F1_Q6	mmu-miR-2182		E2F1DP1RB_01	mmu-miR-2132	MINI20_B	ZEB1_(SC-25388)
ZZZ3	0.572336	0.0198989	0.322133	0.557752		ZZZ3	0.902322	0.577351	0.545801	0.438908		mmu-miR-1945	mmu-miR-450a	mmu-miR-652	mmu-miR-3072*		STAT5B_01	NFAT_Q4_01	SZF11_01	ZEC_01
GRp20	1	1	0.0623605	0.110108		GRp20	0.275922	0.789599	0.380657	0.839263		mmu-miR-2137	mmu-miR-3960	mmu-miR-701	BDP1		DR4_Q2	AR_Q2	mmu-miR-3967	ZF5_01
eGFP-HDAC8	1	1	0.586164	1		eGFP-HDAC8	0.917326	0.543586	0.604141	0.295194		mmu-miR-450a	mmu-miR-412-5p	mmu-miR-28*	mmu-miR-1893		E2F1_Q4	mmu-miR-1198-3p	mmu-miR-217	ZF5_B
eGFP-NR4A1	1	1	1	1		eGFP-NR4A1	0.0732774	0.457498	0.155999	0.559492		mmu-miR-3960	mmu-miR-471-5p	ZNF274	mmu-miR-700		SRF_Q5_01	YY1_01	mmu-miR-653	ZIC1_01
PGC1A	0.406916	0.19976	0.209989	0.0882304		PGC1A	0.223915	0.264097	0.898207	0.0301416		mmu-miR-471-5p	mmu-miR-125b-1-3p	mmu-miR-376a	mmu-miR-712*		E2F1_Q6_01	mmu-miR-669l	RSRFC4_01	ZIC2_01
NELFe	0.561341	0.0578348	0.00255423	0.0380024		NELFe	0.710077	0.49548	0.988118	0.307578		GRp20	GRp20	mmu-miR-5103	mmu-miR-1901		PLZF_02	HFH8_01	USF1_(SC-8983)	ZIC3_01
SPT20	1	0.320576	0.516398	0.0856875		SPT20	0.255353	0.339878	0.543924	0.247408		eGFP-HDAC8	eGFP-HDAC8	mmu-miR-5105	mmu-miR-2137		CBF_02	CP2_01	PAX1_B	ZID_01
SREBP2	1	1	0.00296775	1		SREBP2	0.85892	0.350922	0.473964	0.99359		eGFP-NR4A1	eGFP-NR4A1	mmu-miR-126-3p	eGFP-HDAC8		mmu-miR-203	mmu-miR-669a-3p	mmu-miR-717	Znf143_(16618-1-AP)
BDP1	1	0.0923835	0.236683	1		BDP1	0.312767	0.0932974	0.829625	0.846945		SREBP2	SREBP2	mmu-miR-5136	eGFP-NR4A1		H3k4me2	mmu-miR-449c	mmu-miR-34b-3p	ZNF219_01
GCN5	1	1	0.00238559	0.289401		GCN5	0.198149	0.555353	0.536607	0.0155431		GCN5	GCN5	mmu-miR-181a-2*	SREBP2		mmu-miR-124	mmu-miR-721	E2F1_Q4	ZNF263
BRF1	1	1	0.25026	1		BRF1	0.330128	0.79611	0.717231	0.339329		BRF1	BRF1	mmu-miR-2137	BRF1		PBX_Q3	mmu-miR-208a	mmu-miR-1298	ZNF274
Pol3	1	1	0.201623	1		Pol3	0.167232	0.663818	0.296484	0.683448		Pol3	Pol3	eGFP-NR4A1	Pol3		mmu-miR-151-5p	mmu-miR-302c*	mmu-miR-1839-5p	ZTA_Q2
XRCC4	1	1	1	1		XRCC4	0.505628	0.0400844	0.67346	0.14034		XRCC4	XRCC4	XRCC4	XRCC4		mmu-miR-124*	HNF1_C	mmu-miR-9	ZZZ3

## Sheet: Ileum_Tip
Table S6
Regulatory factors enriched in microbially regulated gene clusters during short colonization of GF mice and their comparsion with the average adjusted p-value dervied from 1000 random sampling:
Ileum_Tip
													Sorted according to p-value:					Sorted according to p-value:					Regulatory factors specific for:
Factor	Cluster 1	Cluster 2	Cluster 3	Cluster 4		#	Factor	Cluster 1_random	Cluster 2_random	Cluster 3_random	Cluster 4_random		Cluster 1	Cluster 2	Cluster 3	Cluster 4		Cluster 1_random	Cluster 2_random	Cluster 3_random	Cluster 4_random		Cluster 1	Cluster 2	Cluster 3	Cluster 4
mmu-let-7g	0.000927704	1.19812e-06	1.99445e-06	1.17627e-07		1419	IRF2_01	0.96472	0.398166	0.346956	0.000125035		DBP_Q6	Active_Promoter	H3k27me3	H3k4me3		MYOD_01	mmu-miR-369-5p	Brg1	IRF2_01		DBP_Q6	FOXA2_(SC-6554)	CACD_01	c-Myc
mmu-let-7i	0.000927704	1.56084e-05	1.26048e-07	1.08783e-07		524	mmu-miR-881	0.347258	0.619868	0.0958219	0.000456494		Repressed	Pol2	H3k4me2	H3k36me3		GR_Q6	ATF1_Q6	mmu-miR-1958	mmu-miR-881		AP1_01	FOXA1_(SC-101058)	STAT3	YY1_(C-20)
mmu-miR-1	0.289365	1.74573e-05	1.21889e-06	5.22966e-11		1024	NRSF_01	0.805201	0.073527	0.877136	0.000648654		AP1_01	H3k4me2	H2az	Weak_Promoter		CACD_01	mmu-miR-218-1*	E2F4DP2_01	NRSF_01		NERF_Q2	JunD	SP1_01	Max
mmu-miR-15b	0.00468213	1.0838e-07	1.24833e-10	4.26861e-22		698	mmu-miR-2140	0.0344566	0.461669	0.472897	0.00102474		EGR_Q6	H3k4me3	H3k4me1	H3k27ac		mmu-miR-669g	GR_Q6_01	mmu-miR-374c	mmu-miR-2140		TFIII_Q6	AP-2gamma	WT1_Q6	YY1
mmu-miR-23b	0.0591676	8.60527e-07	0.00136566	4.28809e-13		569	mmu-miR-872*	0.382862	0.204651	0.897226	0.00103958		NERF_Q2	Weak_Promoter	H4k20me1	Pol2		IRF4_(M-17)	RSRFC4_01	E2F1_Q6_01	mmu-miR-872*		STAT_Q6	NRF1_Q6	UF1H3BETA_Q6	ETS1
mmu-miR-27b	0.0650424	2.56113e-12	6.18905e-08	9.98608e-10		654	mmu-miR-1950	0.314682	0.383135	0.499313	0.00156245		TFIII_Q6	H3k79me2	H3k9ac	H3k9ac		TBP	mmu-miR-1932	SOX_Q6	mmu-miR-1950		MYOGENIN_Q6	CTCF_(C-20)	c-Fos	NFKB
mmu-miR-29b	0.0722283	2.08425e-07	3.77347e-08	5.1725e-07		96	mmu-miR-18a	0.251202	0.331152	0.503278	0.002643		STAT_Q6	H3k9ac	H3k27ac	H3k79me2		CDXA_01	HSF1	mmu-miR-344g-5p	mmu-miR-18a		SF1_Q6	HNF4G_(SC-6558)	PAX4_03	CCNT2
mmu-miR-30a	0.0840384	1.81241e-06	3.0603e-06	1.03732e-13		23	mmu-miR-133a	0.876634	0.212424	0.489277	0.00334434		MYOGENIN_Q6	H2az	H3k9me1	Pol2-4H8		mmu-miR-3086-5p	mmu-miR-125a-5p	HNF4ALPHA_Q6	mmu-miR-133a		IK2_01	E2F1_Q3_01	c-Jun	ZBTB7A_(SC-34508)
mmu-miR-30b	0.0849216	8.47625e-07	6.99195e-06	2.03158e-15		1463	SREBP1_02	0.65243	0.0146302	0.92851	0.00382756		SF1_Q6	H3k27ac	H3k4me3	Active_Promoter		FOXO4_01	MSX1_01	mmu-miR-467a	SREBP1_02		MYOGNF1_01	E2F6	E2F1_Q3	GABP
mmu-miR-99a	1	0.0169406	0.0107286	0.0195431		193	mmu-miR-376c	0.734295	0.677628	0.0126232	0.00446215		IK2_01	H3k36me3	Pol2	H3k4me2		mmu-miR-107	Ini1	BCLAF1_(M33-P5B11)	mmu-miR-376c		ETS1_B	AHR_Q5	MAZ_Q6	IRF1
mmu-miR-99b	1	0.0362749	0.00711492	0.0332256		250	mmu-miR-126-5p	0.74918	0.431014	0.272433	0.00477641		MYOGNF1_01	H3k4me1	H3k36me3	H3k4me1		mmu-miR-1198-3p	mmu-miR-677	TCF11MAFG_01	mmu-miR-126-5p		NRF2_01	FOSL2	MAZR_01	Mxi1_(bHLH)
mmu-miR-101a	0.0242058	1.62223e-08	3.01272e-12	2.65149e-11		1370	TAL1ALPHAE47_01	0.941339	0.381167	0.219145	0.00491807		ETS1_B	H3k27me3	H3k79me2	H2az		mmu-miR-3057-3p	mmu-let-7b	mmu-miR-871	TAL1ALPHAE47_01		IK1_01			NRSF
mmu-miR-124	0.355527	1.11612e-07	3.1196e-10	4.90664e-12		579	mmu-miR-466l	0.618609	0.0314752	0.114171	0.00546224		NRF2_01	TAF1	Weak_Promoter	H4k20me1		mmu-miR-469	RFX5_(N-494)	ZNF263	mmu-miR-466l		AREB6_03			Pol2(b)
mmu-miR-125a-5p	0.274385	0.000652884	1.7488e-05	1.89496e-06		2	mmu-let-7i	0.706546	0.102746	0.730837	0.0057034		IK1_01	HEY1	SP1_Q4_01	TAF1		CCNT2	NKX62_Q2	CDC5_01	mmu-let-7i		PAX6_Q2			Pol2(phosphoS2)
mmu-miR-125a-3p	0.0358962	7.82882e-06	6.39147e-09	2.24047e-10		834	mmu-miR-3966	0.505688	0.824822	0.71017	0.00587494		H2az	H4k20me1	CACD_01	H3k9me1		mmu-miR-878-5p	mmu-miR-678	E4F1_Q6	mmu-miR-3966		MEF3_B			PAX5-C20
mmu-miR-125b-5p	0.262001	0.000974243	5.76549e-06	1.18946e-06		1652	BATF	0.926645	0.976498	0.122178	0.00591537		AREB6_03	TBP	SP1_Q6	HA-E2F1		mmu-miR-3964	CDP_02	USF_Q6	BATF		T3R_Q6			ZNF263
mmu-miR-126-3p	1	0.267173	0.108375	0.198011		90	mmu-let-7b	0.92069	0.0104581	0.515575	0.00716249		PAX6_Q2	CTCF	SP1_Q6_01	HEY1		NFKAPPAB65_01	mmu-miR-124*	mmu-miR-3098-3p	mmu-let-7b		STAF_02			HMGN3
mmu-miR-127	0.179227	0.261987	0.175746	6.28159e-05		462	mmu-miR-688	0.975877	0.115846	0.84551	0.00739055		MEF3_B	Pol2-4H8	SP1_Q2_01	H3k27me3		mmu-miR-452-3p	BCLAF1_(M33-P5B11)	mmu-miR-377	mmu-miR-688		NFE2_01
mmu-miR-128	0.13021	3.17584e-08	5.19952e-09	2.33022e-11		1388	TATA_C	0.970396	0.713677	0.0256246	0.00784033		T3R_Q6	FOXA1_(C-20)	STAT3	TBP		NFAT_Q6	mmu-miR-463	mmu-miR-297b-3p	TATA_C		PPARG_01
mmu-miR-130a	0.00231496	2.64187e-05	4.30072e-09	1.17795e-08		604	mmu-miR-1195	0.81487	0.158011	0.625212	0.0083599		STAF_02	ELF1_(SC-631)	SP1_01	c-Myc		FOXP3_Q4	SREBP1_02	mmu-miR-872	mmu-miR-1195		AP1_Q4_01
mmu-miR-9	0.00442292	2.32296e-09	7.90944e-08	3.84792e-12		1486	PPARA_02	0.699312	0.589206	0.468227	0.0105829		NFE2_01	FOXA2_(SC-6554)	CTCF	ELF1_(SC-631)		mmu-miR-3070b-3p	mmu-miR-1900	TBX5_01	PPARA_02		STAT1_03
mmu-miR-132	0.0951165	1.71173e-09	5.99029e-07	1.07577e-10		1671	HNF4A	0.84164	0.935447	0.999824	0.0110763		H3k27me3	SP1	Active_Promoter	E2F6_(H-50)		RPC155	Pbx3	PAX9_B	HNF4A		CHOP_01
mmu-miR-133a	0.0360163	5.25068e-06	1.25266e-05	2.94168e-08		309	mmu-miR-15a*	0.407629	0.935883	0.738326	0.0110813		PPARG_01	CEBPB	p300	YY1_(C-20)		mmu-miR-669l	mmu-miR-719	CBF_01	mmu-miR-15a*		HNF4ALPHA_Q6
mmu-miR-134	0.0540208	2.38304e-07	1.80198e-09	3.69557e-14		1435	NKX22_01	0.561514	0.647176	0.979655	0.0121346		AP1_Q4_01	FOXA1_(SC-101058)	Pol2-4H8	Sin3Ak-20		CLOX_01	mmu-miR-2132	mmu-miR-690	NKX22_01		HNF4_DR1_Q3
mmu-miR-135a	0.0775323	1.80605e-06	1.50202e-07	3.06797e-09		490	mmu-miR-706	0.850611	0.426479	0.249593	0.0126025		H4k20me1	E2F6_(H-50)	PU,1	Max		IRF7_01	mmu-miR-484	E2F_Q2	mmu-miR-706		SREBP1_02
mmu-miR-136	0.0664225	4.81946e-07	2.22772e-10	3.11374e-12		346	mmu-miR-19a*	0.217428	0.484287	0.969357	0.0139612		STAT1_03	HA-E2F1	CACBINDINGPROTEIN_Q6	YY1		NFKAPPAB_01	mmu-miR-702	mmu-miR-3572	mmu-miR-19a*		SRY_01
mmu-miR-137	0.164573	0.00111439	3.30591e-06	0.000164277		1097	FXR_Q3	0.12827	0.81114	0.774203	0.0140866		CHOP_01	H3k9me1	WT1_Q6	CTCF		mmu-miR-5109	mmu-miR-3067	mmu-miR-376c	FXR_Q3		GCNF_01
mmu-miR-138	0.0851642	2.52605e-10	1.92644e-08	3.04211e-09		803	mmu-miR-5098	0.693486	0.540745	0.935056	0.0146828		AHR_01	JunD	GC_01	SP1		mmu-miR-1843-5p	H2az	IK3_01	mmu-miR-5098		mmu-miR-1958
mmu-miR-140	0.178433	9.53207e-06	2.62292e-07	4.88738e-06		1687	BAF170	0.947382	0.64662	0.143408	0.01538		HNF4ALPHA_Q6	Sin3Ak-20	CEBPB	ETS1		H2az	mmu-miR-291b-5p	mmu-miR-546	BAF170		NFKAPPAB65_01
mmu-miR-141	0.189667	1.05745e-15	1.65798e-07	5.43756e-14		237	mmu-miR-653	0.0553564	0.166668	0.604491	0.0154737		HNF4_DR1_Q3	AP-2gamma	TBP	NFKB		mmu-miR-1192	mmu-miR-1912	HNF1_C	mmu-miR-653		COUP_01
mmu-miR-142-3p	0.0565044	3.59954e-10	2.73348e-05	6.8383e-05		1512	CLOX_01	0.0160975	0.882607	0.675065	0.0159143		USF_Q6	GC_01	E2F1_Q6_01	Egr-1		mmu-miR-382	CREB_01	SUZ12	CLOX_01		HNF4_01_B
mmu-miR-144	0.136701	6.06633e-10	2.02895e-10	8.15906e-10		331	mmu-miR-331-5p	0.408417	0.75512	0.302444	0.016734		SREBP1_02	SP1_Q6_01	Repressed	CCNT2		mmu-miR-344b	EVI1_03	ATF3_Q6	mmu-miR-331-5p		E12_Q6
mmu-miR-145	0.0561679	1.76206e-09	4.36828e-10	4.03721e-10		898	mmu-miR-5128	0.436969	0.393897	0.0837972	0.017257		SRY_01	SP1_Q6	USF_Q6	ZBTB7A_(SC-34508)		AR_Q6	mmu-miR-345-5p	mmu-miR-3093-5p	mmu-miR-5128		HNF4_Q6_01
mmu-miR-146a	0.0247925	8.13588e-06	4.57321e-06	3.19594e-08		957	MYOD_01	0.000511144	0.435183	0.086236	0.017529		GCNF_01	NRF1_Q6	RXRA	CEBPB		mmu-miR-1943	mmu-miR-3090	SIX5	MYOD_01		TBX5_Q5
mmu-miR-149	0.00282491	9.23147e-06	9.77239e-14	4.56228e-13		1073	ZIC3_01	0.132132	0.164397	0.604105	0.0176785		mmu-miR-1958	CTCF_(C-20)	UF1H3BETA_Q6	GABP		USF2	mmu-miR-669m-3p	mmu-miR-330	ZIC3_01		PPAR_DR1_Q2
mmu-miR-150	0.262001	2.95696e-10	3.10721e-08	3.93569e-16		354	mmu-miR-33*	0.57078	0.19325	0.111146	0.0185776		NFKAPPAB65_01	ZF5_01	TAF1	IRF1		mmu-miR-1b-3p	mmu-miR-201	mmu-miR-30e*	mmu-miR-33*		PAX_Q6
mmu-miR-152	0.0314178	1.56371e-07	1.78255e-08	3.37233e-11		1287	EGR3_01	0.378558	0.385694	0.367813	0.0188819		COUP_01	USF-1	c-Fos	SP1_Q6		TAL1BETAITF2_01	AHRHIF_Q6	mmu-miR-106b	EGR3_01		MZF1_01
mmu-miR-153	0.570563	8.99751e-05	9.51259e-05	2.97733e-06		702	mmu-miR-2182	0.47522	0.694495	0.155197	0.0213109		HNF4_01_B	SP1_Q4_01	AHR_01	FOXA1_(C-20)		STAT1	FOXP1_01	mmu-miR-295	mmu-miR-2182		NFKB_Q6_01
mmu-miR-154	0.225473	2.12589e-05	0.0242959	7.18917e-06		633	mmu-miR-1933-5p	0.879888	0.544366	0.246836	0.0213442		E12_Q6	SP1_Q2_01	USF-1	p300		mmu-miR-3084	ZF5_B	ZEC_01	mmu-miR-1933-5p		TTF1_Q6
mmu-miR-155	0.26242	4.95517e-08	1.42204e-06	8.76427e-06		882	mmu-miR-344f-5p	0.83999	0.935979	0.0555765	0.021383		HNF4_Q6_01	PU,1	PAX4_03	ZF5_01		mmu-miR-669k	MMEF2_Q6	mmu-miR-3473c	mmu-miR-344f-5p		COUP_DR1_Q6
mmu-miR-10b	0.0810402	2.31015e-07	9.35186e-09	1.16448e-08		291	mmu-miR-300*	0.157808	0.315013	0.442096	0.0218884		TBX5_Q5	HNF4A_(H-171)	c-Jun	USF-1		mmu-miR-425	mmu-miR-449c	ELF1_(SC-631)	mmu-miR-300*		PU1_Q6
mmu-miR-129-5p	0.471237	3.75644e-09	1.13883e-10	4.75457e-11		1684	ZNF274	0.983044	0.29172	0.574533	0.0238877		PPAR_DR1_Q2	Egr-1	E2F1_Q3	SP1_Q6_01		FREAC3_01	UF1H3BETA_Q6	mmu-miR-1249	ZNF274
mmu-miR-181a	0.0290896	1.04793e-12	3.12665e-07	1.76508e-10		4	mmu-miR-15b	0.0739541	0.27256	0.368712	0.0250412		PAX_Q6	HNF4G_(SC-6558)	HNF4A_(H-171)	Mxi1_(bHLH)		BHLHE40	mmu-miR-344c	mmu-miR-294*	mmu-miR-15b
mmu-miR-182	0.417808	8.07057e-14	5.58475e-12	6.32881e-09		1343	ETS_Q4	0.307504	0.138241	0.86159	0.0253507		MZF1_01	E2F1_Q3_01	ELF1_(SC-631)	NRSF		mmu-let-7a*	mmu-miR-5123	mmu-miR-759	ETS_Q4
mmu-miR-183	0.0839568	5.4172e-09	1.57163e-09	4.3515e-07		1142	CREB_Q2_01	0.854016	0.147853	0.914521	0.0253789		H3k4me3	E2F6	MAZ_Q6	Pol2(b)		BAF155	mmu-miR-466l	FOXO4_01	CREB_Q2_01
mmu-miR-184	0.00774133	0.0607654	0.114981	0.029006		852	mmu-miR-3473c	0.719973	0.83998	0.0202284	0.0261819		NFKB_Q6_01	AHR_Q5	MAZR_01	Pol2(phosphoS2)		mmu-miR-342-3p	PAX2_01	AML1_Q6	mmu-miR-3473c
mmu-miR-185	0.000957485	1.43909e-08	3.93368e-09	1.95408e-10		935	mmu-miR-3094	0.490926	0.997266	0.581971	0.0262746		CACBINDINGPROTEIN_Q6	RXRA	E2F_Q2	PAX5-C20		mmu-miR-33	mmu-miR-5116	SP1_Q6	mmu-miR-3094
mmu-miR-186	0.0129054	1.35286e-07	7.32996e-12	1.80818e-17		678	mmu-miR-1969	0.78549	0.930655	0.073442	0.0269958		TTF1_Q6	EGR_Q6	HEY1	E2F_Q2		mmu-miR-138	BDP1	mmu-miR-34c*	mmu-miR-1969
mmu-miR-187	0.776323	0.0436097	0.00050786	0.000262467		613	mmu-miR-1895	0.189863	0.114815	0.451488	0.0280534		COUP_DR1_Q6	E2F1_Q6_01	EGR_Q6	ZNF263		GR_Q6_01	mmu-miR-1958	TATA_C	mmu-miR-1895
mmu-miR-24	0.0202822	7.65132e-06	1.14515e-09	1.93574e-09		792	mmu-miR-3109	0.103038	0.144725	0.250798	0.0280596		PU1_Q6	FOSL2	SP1	HMGN3		ATATA_B	RXRA	ALX4_01	mmu-miR-3109
mmu-miR-190	0.181421	6.18588e-05	5.82138e-05	0.0137868		1490	DEC_Q1	0.423975	0.232555	0.255183	0.0281572		H3k4me2	E2F1_Q3	ZNF219_01	USF1_(SC-8983)		OCT1_07	ZBTB7A_(SC-34508)	AR_03	DEC_Q1
mmu-miR-191	0.43681	0.00956873	0.0235006	0.000876058		1274	RORA1_01	0.24031	0.790869	0.724505	0.0283105		E2A_Q6	Poised_Promoter	KROX_Q6	PU,1		E2F4	mmu-miR-30b	IRF1	RORA1_01
mmu-miR-193	0.0880121	8.89518e-06	2.12244e-05	4.47676e-05		399	mmu-miR-546	0.193063	0.189213	0.0136468	0.0283583		HSF_Q6	HIC1_02	ZF5_01	Rad21		mmu-miR-2140	mmu-miR-1931	mmu-miR-1298	mmu-miR-546
mmu-miR-194	0.239631	0.00111412	6.92269e-10	4.57636e-07		649	mmu-miR-1946a	0.964287	0.271341	0.408591	0.0284062		AP1_Q6_01	AP2_Q6	CTCF_(C-20)	c-Fos		mmu-miR-467g	CREL_01	CDPCR3HD_01	mmu-miR-1946a
mmu-miR-195	0.00872938	2.69769e-06	2.65474e-10	5.85746e-22		968	NFKAPPAB65_01	0.0115561	0.709332	0.744375	0.0285404		WT1_Q6	c-Myc	EBF1_(C-8)	ZF5_B		mmu-miR-669h-5p	CEBP_Q2_01	OLF1_01	NFKAPPAB65_01
mmu-miR-199a-5p	0.514674	2.58869e-09	0.000153077	2.24869e-09		179	mmu-miR-433	0.108603	0.620793	0.92003	0.0292827		TFIIA_Q6	HDAC2_(SC-6296)	GATA3_(SC-268)	SP1_Q2_01		mmu-miR-485	mmu-miR-541	STAF_02	mmu-miR-433
mmu-miR-200b	0.0976965	2.09235e-09	3.34962e-05	3.37903e-10		1470	NKX61_01	0.899388	0.599054	0.385506	0.0294347		SMAD4_Q6	KROX_Q6	E2F1_Q3_01	JunD		mmu-miR-590-3p	mmu-miR-1934	NGFIC_01	NKX61_01
mmu-miR-202-3p	0.00730166	7.3628e-07	1.29308e-07	1.39497e-05		1224	HSF2_01	0.524185	0.260005	0.10951	0.0299715		NKX25_Q5	MYCMAX_B	NFKB	GC_01		CLOCKBMAL_Q6	APOLYA_B	mmu-miR-3057-3p	HSF2_01
mmu-miR-203	0.169244	2.82288e-07	3.61099e-08	3.43664e-13		1395	PAX3_B	0.690721	0.471801	0.676531	0.0303275		FOX_Q2	NRSF	Egr-1	E2F_Q3_01		SP1_Q6_01	mmu-miR-3969	mmu-miR-715	PAX3_B
mmu-miR-204	0.00377456	6.12666e-07	1.03592e-05	1.25594e-10		1133	SMAD_Q6	0.609559	0.0691213	0.54439	0.0304183		LEF1_Q2	LXR_DR4_Q3	PAX5-C20	E2F1_Q3_01		mmu-miR-3100-5p	SOX5_01	mmu-miR-669c	SMAD_Q6
mmu-miR-205	9.99764e-05	7.71584e-14	2.71573e-09	1.95086e-09		1113	MYOGENIN_Q6	0.719885	0.912579	0.91633	0.0322052		STAT6_02	CCNT2	SPZ1_01	SP1_Q4_01		mmu-miR-1194	mmu-miR-3070b-3p	mmu-miR-1960	MYOGENIN_Q6
mmu-miR-206	0.0314178	2.33802e-09	1.87703e-08	4.54972e-11		998	AP1_Q6	0.970346	0.588267	0.935818	0.0326026		H3k4me1	NGFIC_01	NRSF	E2F1_Q6_01		PR_01	AP-2alpha	mmu-miR-1971	AP1_Q6
mmu-miR-122	0.792989	1.19416e-05	0.00132163	1.26051e-06		1078	HIF1_Q5	0.665654	0.463823	0.872752	0.0329559		P53_DECAMER_Q2	mmu-miR-694	MUSCLE_INI_B	CTCF_(C-20)		mmu-miR-3071	mmu-miR-1964-3p	SRF_01	HIF1_Q5
mmu-miR-143	0.185974	1.49748e-10	0.0424345	7.59094e-09		1051	GABP_B	0.763005	0.110867	0.660127	0.0329739		STAT_01	YY1_(C-20)	HDAC2_(SC-6296)	E2F1_Q4_01		YY1_(C-20)	IPF1_Q4_01	mmu-miR-20b	GABP_B
mmu-miR-30e	0.0888627	2.18425e-07	2.07993e-06	2.18337e-13		1276	MYB_Q6	0.205723	0.0755208	0.639822	0.0333206		AHRARNT_01	E2F_Q2	FOXA2_(SC-6554)	E2F1_Q3		mmu-miR-689	HP1SITEFACTOR_Q6	CCNT2	MYB_Q6
mmu-miR-290-5p	0.209604	8.03022e-07	8.03371e-06	4.30007e-12		1568	Repressed	0.595376	0.388662	0.381561	0.0355371		XVENT1_01	MAZR_01	HIF1_Q3	E2F6		mmu-miR-5134	mmu-miR-669f-5p	mmu-miR-21	Repressed
mmu-miR-291a-3p	0.407407	0.000463589	2.34089e-06	1.87152e-11		1010	GATA_C	0.61223	0.879091	0.962821	0.0359228		TEF1_Q6	Pol2(b)	FOXA1_(C-20)	CHD2_(N-1250)		mmu-miR-674*	CDPCR1_01	PBX_Q3	GATA_C
mmu-miR-292-5p	0.209095	2.71633e-08	8.43539e-07	2.52163e-11		1069	VDR_Q3	0.711256	0.517926	0.479047	0.0369864		HNF4_Q6	EGR3_01	EBF	mmu-miR-590-3p		PAX5_02	SPT20	CP2_02	VDR_Q3
mmu-miR-294	0.402499	2.13215e-05	9.57921e-06	9.24762e-11		1384	SRY_02	0.673747	0.882494	0.87819	0.0391959		mmu-miR-692	p300	CTCF_(SC-5916)	AP2_Q3		CEBP_C	NGFIC_01	PPARG_01	SRY_02
mmu-miR-295	0.279087	4.24771e-05	2.01794e-05	1.4044e-10		1096	EFC_Q6	0.317444	0.155058	0.298642	0.0408493		ALX4_01	AP-2alpha	ETF_Q6	AP-2gamma		Pol2(phosphoS2)	GFI1_01	mmu-miR-183*	EFC_Q6
mmu-miR-296-3p	0.197121	6.9322e-08	0.000467723	1.28743e-10		396	mmu-miR-483*	0.422673	0.910738	0.894545	0.0409668		P53_02	SP1_01	E2F1DP1_01	E2F_Q4_01		NFKB_C	ERalpha_a	mmu-miR-467b*	mmu-miR-483*
mmu-miR-299	0.238685	0.000160977	0.000738101	1.48606e-06		1172	AIRE_01	0.569069	0.295594	0.361992	0.0414039		NFKB_C	AP2_Q3	Rad21	USF2		mmu-miR-31*	mmu-miR-425*	AREB6_03	AIRE_01
mmu-miR-301a	0.000572649	2.7927e-05	3.23867e-07	6.52461e-11		1317	PPARG_01	0.415431	0.940709	0.0372518	0.0423277		mmu-miR-466l-3p	E2F1_Q4_01	E2F1_Q4	GATA-2		mmu-miR-293*	mmu-miR-27a	NFKAPPAB_01	PPARG_01
mmu-miR-302a	0.30222	0.00031638	7.78772e-05	1.6842e-12		1127	HNF4_DR1_Q3	0.412397	0.518148	0.640093	0.0424642		MZF1_02	AHRHIF_Q6	E2F1_Q6	CTCF_(SC-5916)		AREB6_01	FREAC3_01	mmu-miR-3093-3p	HNF4_DR1_Q3
mmu-miR-34c	0.0152341	6.76826e-10	7.422e-11	1.73118e-08		276	mmu-miR-202-5p	0.367477	0.89379	0.0893099	0.043191		ZTA_Q2	CTCF_(SC-5916)	FOSL2	NRF1_Q6		NF-E2_(H-230)	MOVOB_01	mmu-miR-3104-3p	mmu-miR-202-5p
mmu-miR-34b-5p	0.0144881	3.67365e-09	1.43014e-10	6.11511e-08		1573	STAT3	0.24588	0.370051	0.690684	0.0432077		OCT_C	SP3_Q3	CMYB_01	EBF1_(C-8)		mmu-miR-101a*	mmu-miR-681	mmu-miR-219	STAT3
mmu-let-7d	0.000325126	3.53701e-05	4.36467e-06	1.07078e-07		1638	EBF1_(C-8)	0.206877	0.6759	0.119245	0.0436367		PAX4_03	CACD_01	AP4_Q6	GABP_B		mmu-miR-1939	mmu-miR-324-5p	c-Myc	EBF1_(C-8)
mmu-miR-106a	0.117644	7.34104e-07	4.36703e-11	8.78952e-15		643	mmu-miR-1941-3p	0.0959907	0.166591	0.841251	0.043637		H3k9ac	AHR_01	NMYC_01	GATA-1		ALX4_01	mmu-miR-297a	LMO2COM_02	mmu-miR-1941-3p
mmu-miR-106b	0.188925	8.94069e-07	1.67287e-11	1.94688e-14		1478	SRF_Q5_02	0.0578716	0.491111	0.88516	0.0436593		AP1_Q2_01	E2F1_Q6	SP3_Q3	POU2F2		CTCF_(C-20)	mmu-miR-5106	mmu-miR-742	SRF_Q5_02
mmu-miR-130b	0.000972338	1.92448e-05	6.46652e-08	4.66811e-09		67	mmu-miR-291a-3p	0.444887	0.655055	0.642279	0.0439224		AP4_Q5	ETF_Q6	c-Myc	Oct-2		mmu-miR-3473b	ZF5_01	mmu-miR-199a-3p	mmu-miR-291a-3p
mmu-miR-19b	0.24765	1.74197e-05	5.84613e-13	6.45197e-08		174	mmu-miR-376b	0.877408	0.984252	0.844291	0.0440732		TBX5_01	E2F_Q3_01	HNF4G_(SC-6558)	TAF7_(SQ-8)		mmu-miR-133b	NRSF_Q4	HOXA4_Q2	mmu-miR-376b
mmu-miR-30c	0.0458962	4.8427e-07	7.74826e-08	2.71597e-14		708	mmu-miR-2861	0.494568	0.404479	0.517174	0.0445656		NFKB_Q6	HIC1_03	JunD	Znf143_(16618-1-AP)		mmu-miR-374c	mmu-miR-713	mmu-miR-1306	mmu-miR-2861
mmu-miR-30d	0.0756024	4.33258e-07	7.5499e-06	6.58321e-13		540	mmu-miR-465c-5p	0.666044	0.486615	0.827694	0.0452637		COUPTF_Q6	E2F_Q3	E2F1_Q4_01	KROX_Q6		TCF4_Q5	OCT1_01	GATA2_01	mmu-miR-465c-5p
mmu-miR-148a	0.0321167	2.85046e-08	2.76366e-07	2.99821e-09		796	mmu-miR-3091-3p	0.359629	0.784185	0.813016	0.0455834		ETS_Q4	TCF4	MafK_(ab50322)	AHRHIF_Q6		BRACH_01	mmu-miR-141	mmu-miR-192	mmu-miR-3091-3p
mmu-miR-192	0.222372	4.80865e-05	1.38145e-05	6.9199e-12		1035	FREAC2_01	0.278242	0.360081	0.325975	0.0456789		CETS1P54_01	c-Fos	E2F_Q4_01	WT1_Q6		mmu-miR-218	STAT2	HA-E2F1	FREAC2_01
mmu-miR-196a	0.420762	5.72892e-06	4.80412e-06	3.23872e-05		176	mmu-miR-370	0.258537	0.119369	0.598999	0.0458987		NF1_Q6	Max	TCF12	EGR_Q6		mmu-miR-653	mmu-miR-136*	mmu-miR-351	mmu-miR-370
mmu-miR-200a	0.17952	4.75386e-16	5.07432e-07	1.66679e-13		154	mmu-miR-7b	0.206741	0.674337	0.088282	0.0475807		SEF1_C	ZF5_B	Pol2(b)	SMC3_(ab9263)		mmu-miR-98	mmu-miR-1894-3p	PAX4_01	mmu-miR-7b
mmu-miR-208a	0.672327	0.000229357	6.72375e-05	0.0193813		1092	STAT6_02	0.988515	0.34429	0.796477	0.0488409		ZID_01	Repressed	E2F_Q3	E2F1_Q6		SMAD_Q6_01	XVENT1_01	mmu-miR-345-5p	STAT6_02
mmu-let-7a	0.000355882	3.38465e-06	5.44535e-06	2.61911e-08		754	mmu-miR-5110	0.166507	0.935372	0.477999	0.0488802		STAT5A_01	ZBTB7A_(SC-34508)	HNF4_Q6_03	GTF2F1_(RAP-74)		mmu-miR-5113	mmu-miR-99b	mmu-miR-3068	mmu-miR-5110
mmu-let-7b	0.00097784	8.58913e-06	4.34031e-07	4.96398e-09		552	mmu-miR-466h	0.522819	0.631166	0.320711	0.0507847		STAT1_02	UF1H3BETA_Q6	MYCMAX_B	E2F_Q6		TCF4	mmu-miR-471-5p	mmu-miR-669f-5p	mmu-miR-466h
mmu-let-7c	0.000364702	8.64974e-06	1.06832e-06	1.23291e-08		122	mmu-miR-340-5p	0.681455	0.429593	0.0877713	0.0510835		OCT1_01	YY1	ER_Q6_02	AHR_Q5		POU5F1_(SC-9081)	USF_C	mmu-let-7d	mmu-miR-340-5p
mmu-let-7e	0.000408607	1.12975e-05	7.85647e-06	1.04675e-07		1189	AP2ALPHA_03	0.666847	0.678299	0.738088	0.0514966		KAISO_01	ZNF219_01	NANOG_01	GATA3_(SC-268)		SRF_Q5_02	CEBPGAMMA_Q6	mmu-miR-1892	AP2ALPHA_03
mmu-let-7f	0.000923335	2.73155e-06	4.67286e-05	4.51298e-08		863	mmu-miR-3081	0.720207	0.89484	0.368157	0.051514		HNF4_01	c-Jun	GATA-1	E2F_03		PAX8_01	mmu-miR-543	LEF1TCF1_Q4	mmu-miR-3081
mmu-miR-15a	0.0211896	3.38951e-08	1.18066e-11	2.28537e-21		740	mmu-miR-3964	0.0107335	0.49282	0.653904	0.0526023		PAX3_01	GR	GATA-2	E2F_Q6_01		mmu-miR-466b-3-3p	AP4_Q5	SMAD_Q6_01	mmu-miR-3964
mmu-miR-16	0.00418819	3.95152e-06	2.6786e-11	4.49437e-23		1065	E2F1_Q3	0.475328	0.859394	0.736788	0.052853		MEIS1_01	MZF1_02	R_01	UF1H3BETA_Q6		mmu-miR-544-5p	MZF1_02	NANOG_01	E2F1_Q3
mmu-miR-18a	0.21942	7.16368e-06	2.01304e-05	0.000123133		1619	TCF12	0.305659	0.952354	0.124886	0.0530111		mmu-miR-3105-3p	Rad21	SMC3_(ab9263)	STAT3		HAND1E47_01	mmu-miR-3108	CtBP2	TCF12
mmu-miR-20a	0.352233	2.38221e-07	1.01587e-10	9.95975e-15		1201	MOVOB_01	0.31678	0.0510307	0.988435	0.0531413		BLIMP1_Q6	E2F_Q6	YY1_(C-20)	RFX5_(N-494)		BARBIE_01	mmu-miR-411	mmu-miR-883b-3p	MOVOB_01
mmu-miR-21	0.147643	9.64605e-07	0.000171828	1.88363e-10		106	mmu-miR-31	0.59823	0.841265	0.163229	0.0534031		BACH1_01	AHRARNT_02	SREBP1_Q6	GR		CTCF	mmu-miR-135a	SPZ1_01	mmu-miR-31
mmu-miR-22	0.0266908	3.17261e-10	0.000342875	1.38177e-09		1450	USF_Q6_01	0.225303	0.592083	0.392744	0.0538882		PEA3_Q6	MAZ_Q6	USF_C	CACD_01		mmu-miR-764-3p	mmu-miR-3089-3p	TATA_01	USF_Q6_01
mmu-miR-23a	0.0596789	4.0128e-07	0.00140998	4.64694e-13		1371	TAL1BETAITF2_01	0.0232509	0.960336	0.523646	0.0551893		LXR_DR4_Q3	GATA-2	AP2_Q6	SP1_01		mmu-let-7a	AREB6_03	mmu-miR-181d	TAL1BETAITF2_01
mmu-miR-26a	0.00231293	2.65379e-06	1.31071e-07	3.29953e-11		1164	PAX6_Q2	0.459488	0.299818	0.389948	0.0553568		mmu-miR-669l	NMYC_01	E2F_Q4	ETF_Q6		mmu-miR-200c	mmu-miR-327	mmu-miR-343	PAX6_Q2
mmu-miR-26b	0.00245019	2.80503e-07	1.29306e-08	3.09595e-10		1237	GATA3_02	0.324563	0.543433	0.714778	0.0554144		SP1_Q4_01	ELF1_Q6	AHR_Q5	EGR3_01		Pol3	mmu-miR-3079-5p	mmu-miR-127	GATA3_02
mmu-miR-29a	0.203319	1.11612e-07	1.47085e-06	8.24931e-07		126	mmu-miR-135b	0.221051	0.139429	0.214668	0.055802		ER_Q6	ATF_01	E2F_Q6_01	HIC1_02		Brg1	SMAD_Q6	mmu-miR-1945	mmu-miR-135b
mmu-miR-29c	0.343195	7.33203e-07	6.62179e-07	8.79975e-07		474	mmu-miR-669c	0.882228	0.493007	0.0326011	0.0569324		PPARA_02	E2F_Q4	AP2_Q3	E2F4		CART1_01	mmu-miR-1946b	mmu-miR-29a*	mmu-miR-669c
mmu-miR-27a	0.0333032	1.51962e-11	4.97481e-08	3.3703e-10		426	mmu-miR-667	0.873241	0.135356	0.287461	0.0576447		AP4_01	mmu-miR-590-3p	EGR1_01	Nrf1		mmu-miR-652	E2F_Q3	mmu-miR-376a	mmu-miR-667
mmu-miR-31	0.289592	2.85369e-08	1.81519e-12	2.34434e-10		266	mmu-miR-183*	0.18389	0.264799	0.0373849	0.058364		HFH8_01	TAL1_(SC-12984)	E2F_Q3_01	FOXA1_(SC-101058)		eGFP-FOS	mmu-miR-491	MEIS1_01	mmu-miR-183*
mmu-miR-92a	0.516368	0.000308572	4.74221e-06	4.78e-07		755	mmu-miR-3969	0.857365	0.041849	0.821098	0.0592906		SP1_Q2_01	GABP	GR	mmu-miR-16		mmu-miR-466f-3p	mmu-miR-15b*	mmu-miR-503*	mmu-miR-3969
mmu-miR-93	0.118869	3.337e-07	5.95518e-12	2.16756e-13		727	mmu-miR-129-2-3p	0.903261	0.84143	0.347417	0.0598752		mmu-miR-205	WT1_Q6	E2F_03	TCF4		mmu-miR-200a*	NRSF_01	mmu-miR-302b*	mmu-miR-129-2-3p
mmu-miR-96	0.0582749	4.06046e-11	4.24623e-10	3.92352e-09		987	HNF4_01	0.895109	0.178843	0.311831	0.0599492		OLF1_01	EFC_Q6	AP4_Q5	NF-YA		mmu-miR-328	MYB_Q6	mmu-miR-344f-5p	HNF4_01
mmu-miR-34a	0.0134429	8.74574e-10	4.30072e-09	1.74095e-07		624	mmu-miR-1894-3p	0.474067	0.059238	0.592713	0.0620044		ATF4_Q2	WHN_B	TCF4	E2F_Q3		mmu-miR-34c	mmu-miR-539	STAT4_01	mmu-miR-1894-3p
mmu-miR-98	0.00239581	1.29687e-05	3.57991e-06	1.89418e-07		451	mmu-miR-423-5p	0.492762	0.500999	0.83876	0.0624242		mmu-miR-741	EGR2_01	TBX5_01	MTF1_Q4		mmu-miR-15b	mmu-miR-325*	mmu-miR-3072*	mmu-miR-423-5p
mmu-miR-103	0.136701	8.94069e-07	1.39025e-09	4.03913e-18		319	mmu-miR-27a*	0.200287	0.182241	0.635426	0.0630369		USF_C	CACBINDINGPROTEIN_Q6	DEAF1_01	E2F1		HA-E2F1	mmu-miR-24-2*	mmu-miR-487b	mmu-miR-27a*
mmu-miR-322	0.0222943	5.54947e-07	1.77019e-11	4.26861e-22		1477	AIRE_02	0.797039	0.124728	0.254238	0.0631283		AP2ALPHA_02	HMGN3	ZNF263	PAX4_03		ATF_01	mmu-miR-664	BCL3	AIRE_02
mmu-miR-324-5p	0.0621098	0.000685978	7.9505e-06	0.000914991		1068	CHX10_01	0.472576	0.60333	0.272123	0.0641472		AP1_Q6	E2F1DP1RB_01	ZF5_B	E2F_Q4		mmu-miR-1191	mmu-miR-721	eGFP-FOS	CHX10_01
mmu-miR-326	0.0343487	3.40053e-12	2.79914e-08	2.66548e-14		940	mmu-miR-1247	0.463073	0.140801	0.787156	0.0643284		HNF4_Q6_02	HES1_Q2	STAT1	NF-YB		GATA_Q6	mmu-miR-186	mmu-miR-668	mmu-miR-1247
mmu-miR-328	0.121522	8.39465e-08	2.04672e-06	3.89198e-05		1019	T3R_01	0.168053	0.125314	0.893172	0.0645348		E47_02	mmu-miR-654-3p	Poised_Promoter	SRF		IK3_01	mmu-miR-551b	mmu-miR-449b	T3R_01
mmu-miR-329	0.178342	6.0984e-09	2.13554e-11	1.0314e-16		128	mmu-miR-107	0.00718364	0.388366	0.562391	0.0646079		VMYB_02	mmu-miR-200a	AHRARNT_02	FOXA2_(SC-6554)		NF1_Q6	mmu-miR-30d	mmu-miR-193*	mmu-miR-107
mmu-miR-330	0.0187715	7.43966e-12	4.09401e-09	7.74668e-14		588	mmu-miR-669f	0.162517	0.483241	0.53553	0.0648239		DEC_Q1	EGR1_01	CP2_02	mmu-miR-875-3p		mmu-miR-365	ZZZ3	mmu-miR-378	mmu-miR-669f
mmu-miR-148b	0.0149499	1.75154e-07	2.04319e-08	3.05468e-09		1582	GR	0.822582	0.989423	0.0941286	0.0653682		STAF_01	CREB_Q2	FOXA1_(SC-101058)	mmu-miR-15b		mmu-miR-191	mmu-miR-1955-3p	ARNT_01	GR
mmu-miR-338-3p	0.0196003	4.38599e-08	1.77194e-11	2.1128e-14		1013	HAND1E47_01	0.0612052	0.774617	0.339602	0.0653981		GABP_B	E47_01	CREB_Q4	mmu-miR-322		mmu-miR-190	HIF1_Q3	mmu-miR-760-5p	HAND1E47_01
mmu-miR-339-5p	0.138849	7.28667e-05	4.3849e-12	2.53706e-07		1061	AREB6_03	0.771594	0.0682197	0.0378891	0.0655753		BACH2_01	ATF6_01	AHRHIF_Q6	WHN_B		LYF1_01	mmu-miR-421	mmu-miR-541	AREB6_03
mmu-miR-340-5p	0.0124914	8.37301e-13	1.50368e-11	8.0616e-14		1042	MYCMAX_B	0.175832	0.551422	0.55047	0.0667638		NMYC_01	E2F4DP1_01	PPARG_03	E2F4DP1_01		mmu-miR-5114	EVI1_04	mmu-miR-542-5p	MYCMAX_B
mmu-miR-342-3p	0.374097	5.49696e-06	8.29953e-06	3.9121e-14		1271	USF_01	0.389299	0.644604	0.264525	0.0668304		COMP1_01	mmu-miR-141	AP-2gamma	mmu-miR-195		mmu-miR-2141	mmu-miR-1193-5p	ZTA_Q2	USF_01
mmu-miR-346	0.134482	0.00336887	7.51171e-07	0.000159109		1455	EVI1_02	0.418848	0.733091	0.876467	0.0675122		AREB6_01	E2F_Q4_01	E2F_Q6	AP2_Q6_01		mmu-miR-3088	NFKB	mmu-miR-382	EVI1_02
mmu-miR-351	0.274447	0.00236543	3.65634e-05	9.66741e-08		1014	STAT_01	0.718365	0.9624	0.270913	0.0680934		SRF_01	SMC3_(ab9263)	mmu-miR-590-3p	mmu-miR-1958		BDP1	mmu-miR-670	mmu-let-7f	STAT_01
mmu-miR-135b	0.0744793	3.32936e-06	2.75693e-07	2.70786e-08		719	mmu-miR-3473b	0.052773	0.442029	0.298033	0.0682375		TEL2_Q6	NFKAPPAB_01	DR1_Q3	HIF1_Q3		mmu-miR-3474	AR_Q2	ATF4_Q2	mmu-miR-3473b
mmu-miR-101b	0.0243331	4.26627e-08	9.29939e-12	4.14028e-12		1145	E2F_Q4_01	0.249341	0.945672	0.44424	0.0684807		OCT_Q6	STAT3	MINI20_B	EGR1_01		EBOX_Q6_01	CAAT_01	mmu-miR-687	E2F_Q4_01
mmu-miR-107	0.136701	8.94069e-07	1.39025e-09	4.03913e-18		1497	CEBP_Q3	0.852435	0.397222	0.198828	0.0694169		CREL_01	PAX6_Q2	T3R_01	MAZ_Q6		mmu-miR-374	mmu-miR-466p-3p	mmu-miR-449a	CEBP_Q3
mmu-miR-10a	0.0394819	3.82193e-08	2.93292e-08	7.8564e-08		1223	HSF1_01	0.895177	0.667962	0.60954	0.0696145		ZBRK1_01	mmu-miR-875-3p	CREB_Q2	E2F1DP1_01		mmu-miR-296-3p	FOSL2	ER_Q6_02	HSF1_01
mmu-miR-17	0.121716	2.08414e-06	6.00481e-11	1.35308e-14		1607	NF-YB	0.162355	0.147725	0.658917	0.0704251		STAT1_01	AHRARNT_01	ZIC2_01	ELK1_02		FOXO4_02	PAX4_04	mmu-miR-3069-3p	NF-YB
mmu-miR-19a	0.263131	2.49895e-06	1.43031e-13	2.86209e-07		791	mmu-miR-3096-5p	0.622916	0.785673	0.619156	0.0705305		SUZ12	mmu-miR-105	AP4_Q6_01	mmu-miR-1907		mmu-miR-493	E2A_Q2	MEF2_04	mmu-miR-3096-5p
mmu-miR-25	0.348992	0.000110079	9.53123e-06	1.59445e-08		619	mmu-miR-1896	0.566326	0.904814	0.122372	0.0708927		SP3_Q3	PAX4_03	E4F1_Q6	ZNF219_01		E2_01	GATA3_01	mmu-miR-5131	mmu-miR-1896
mmu-miR-28	0.110859	3.94229e-08	6.83534e-05	7.106e-08		513	mmu-miR-741	0.264406	0.775462	0.131862	0.071371		AP1_C	E2F_Q6_01	E2F6_(H-50)	c-Jun		mmu-miR-3105-5p	eGFP-JunD	LPOLYA_B	mmu-miR-741
mmu-miR-32	0.385735	2.34199e-05	5.54827e-06	1.90357e-07		1678	NF-E2	0.973575	0.737039	0.521457	0.0721334		SP1_Q6_01	E2F_03	HIF1_Q5	HNF4A_(H-171)		mmu-miR-2146	mmu-miR-323-3p	mmu-miR-1948	NF-E2
mmu-miR-100	1	0.0135938	0.00837055	0.0151265		1479	LEF1_Q2_01	0.694783	0.441156	0.700905	0.0731483		P300_01	TAF7_(SQ-8)	WHN_B	mmu-miR-15a		mmu-miR-1967	LEF1_Q2	eGFP-HDAC8	LEF1_Q2_01
mmu-miR-139-5p	0.0702111	1.97872e-08	2.16013e-05	1.75172e-15		121	mmu-miR-339-5p	0.347307	0.296518	0.453722	0.0734298		TBX5_02	LXR_Q3	USF1_(SC-8983)	E2F1DP1RB_01		TAL1BETAE47_01	mmu-miR-99b*	mmu-miR-16*	mmu-miR-339-5p
mmu-miR-200c	0.17825	1.48236e-08	6.85462e-05	8.36298e-10		816	mmu-miR-5119	0.781399	0.273658	0.383737	0.0738567		DR3_Q4	E4F1_Q6	HEB_Q6	NRF2_01		NKX25_Q5	mmu-miR-3470b	mmu-miR-1981	mmu-miR-5119
mmu-miR-210	0.401938	0.00530397	0.0635864	0.00512138		963	P300_01	0.935659	0.869738	0.1074	0.0744428		MTATA_B	USF1_(SC-8983)	ZIC3_01	MAZR_01		mmu-miR-186*	ER_Q6	mmu-miR-505-3p	P300_01
mmu-miR-212	0.832245	2.0569e-07	0.000253352	3.86977e-05		1416	IPF1_Q4_01	0.702454	0.0463365	0.242172	0.0751846		mmu-miR-344g-3p	MUSCLE_INI_B	AP2ALPHA_02	AP-2alpha		YY1_Q6_02	PAX5_02	mmu-miR-1969	IPF1_Q4_01
mmu-miR-214	0.0022013	3.61375e-11	6.43639e-12	7.94567e-16		1126	AML1_Q6	0.114087	0.213804	0.0237371	0.0752252		mmu-miR-337-3p	NERF_Q2	MYB_Q6	NGFIC_01		GATA3_03	mmu-miR-1190	mmu-miR-743b-3p	AML1_Q6
mmu-miR-216a	0.0843643	0.00725275	6.90614e-11	2.14407e-06		467	mmu-miR-693-5p	0.933286	0.173122	0.197068	0.0763964		WHN_B	mmu-miR-450b-5p	MZF1_01	mmu-miR-694		mmu-miR-5132	mmu-miR-154*	LHX3_01	mmu-miR-693-5p
mmu-miR-218	0.00780287	1.52889e-12	0.000695368	6.3367e-10		749	mmu-miR-5102	0.612792	0.51292	0.647456	0.0782872		LRF_Q2	E2F_02	E2F4DP1_01	AHRARNT_01		GATA1_04	mmu-miR-1937b	mmu-miR-412	mmu-miR-5102
mmu-miR-219	0.483393	0.25234	0.00417498	0.00254526		1469	CART1_01	0.0691462	0.312308	0.55959	0.0785887		RBPJK_01	GATA3_(SC-268)	DEC_Q1	HIC1_03		mmu-miR-654-3p	GEN_INI_B	mmu-miR-3470b	CART1_01
mmu-miR-223	0.00356425	0.00591272	1.16925e-06	3.26887e-09		939	mmu-miR-5131	0.493855	0.765371	0.0696461	0.0792319		SP1_01	DEAF1_01	NRF1_Q6	MUSCLE_INI_B		mmu-miR-673-3p	mmu-miR-144	PAX2_01	mmu-miR-5131
mmu-miR-320	0.00096601	1.72463e-11	6.62859e-11	2.57888e-10		1676	eGFP-GATA2	0.887844	0.848795	0.446516	0.0794354		OCT1_B	HNF4_Q6_03	E2F_02	E2F_02		MEF2A	SREBP1_Q6	mmu-miR-1967	eGFP-GATA2
mmu-miR-33	0.461859	5.76569e-08	7.2662e-07	4.074e-09		406	mmu-miR-369-5p	0.97781	0.00132793	0.36059	0.0800307		CACCCBINDINGFACTOR_Q6	NFKB_C	LFA1_Q6	AP2_Q6		mmu-miR-210	SZF11_01	SP1_01	mmu-miR-369-5p
mmu-miR-211	0.00384331	3.32936e-06	2.23274e-05	5.80204e-11		914	mmu-miR-3102-3p,2	0.456024	0.93606	0.711021	0.0805313		HNF3ALPHA_Q6	DR4_Q2	CACCCBINDINGFACTOR_Q6	SP3_Q3		mmu-miR-1959	HNF4_01_B	mmu-miR-139-3p	mmu-miR-3102-3p,2
mmu-miR-221	0.342204	1.71786e-06	1.66877e-05	6.93002e-11		442	mmu-miR-759	0.612651	0.771717	0.0233071	0.0806666		MOVOB_01	HMX1_01	NGFIC_01	EGR2_01		FOXJ2_02	mmu-miR-3967	mmu-miR-362-3p	mmu-miR-759
mmu-miR-222	0.468994	6.63101e-06	5.06774e-05	5.33829e-11		787	mmu-miR-3473d	0.269658	0.951943	0.86149	0.0816962		ZF5_B	mmu-miR-669f-3p	HES1_Q2	E2F1_Q4		mmu-miR-434-5p	mmu-miR-3096-3p	mmu-miR-3106	mmu-miR-3473d
mmu-miR-224	0.103658	4.18656e-05	1.98979e-09	9.85842e-11		1376	CDPCR3HD_01	0.45326	0.846739	0.028524	0.082391		RFX1_02	mmu-miR-350	ETS1_B	HIF1_Q5		GC_01	CREBP1_Q2	P53_01	CDPCR3HD_01
mmu-miR-181b	0.0684537	1.22587e-11	7.90944e-08	3.92352e-09		1318	PPARG_02	0.504159	0.155629	0.959873	0.0827905		mmu-let-7d	NFKB	mmu-miR-1958	TCF12		mmu-miR-1941-3p	mmu-miR-7a*	mmu-miR-381	PPARG_02
mmu-miR-181c	0.0236855	2.28769e-12	4.46154e-08	2.08133e-10		843	mmu-miR-466l-5p	0.592216	0.414563	0.399213	0.083071		mmu-miR-488	MafK_(ab50322)	ZBTB7A_(SC-34508)	CTCFL_(SC-98982)		mmu-miR-92b	mmu-miR-879*	mmu-miR-290-5p	mmu-miR-466l-5p
mmu-miR-7a	0.00353815	1.98287e-09	2.59638e-09	3.74484e-10		982	E2_01	0.0881321	0.341109	0.688325	0.0841433		NFKAPPAB50_01	mmu-miR-205	E2A_Q2	mmu-miR-495		POU3F2_02	HSF_Q6	NFKB_Q6	E2_01
mmu-miR-7b	0.00354034	3.06106e-08	4.1486e-10	3.86107e-10		124	mmu-miR-346	0.624253	0.891296	0.604351	0.0849329		mmu-let-7a	mmu-miR-182	XPF1_Q6	ATF_01		mmu-miR-141	Active_Promoter	mmu-miR-128	mmu-miR-346
mmu-miR-217	0.104656	1.82568e-07	3.9388e-07	1.24305e-11		375	mmu-miR-433*	0.524127	0.550918	0.199698	0.0854801		SRF_Q5_02	HIF1_Q5	LXR_DR4_Q3	HDAC2_(SC-6296)		mmu-miR-1981	AR_02	mmu-miR-471-3p	mmu-miR-433*
mmu-miR-361	0.000680594	0.01089	4.45667e-05	8.26407e-07		692	mmu-miR-2134	0.690658	0.780751	0.140917	0.0860416		mmu-let-7c	CP2_02	PAX5_01	SP2_(SC-643)		mmu-miR-212-3p	mmu-let-7i	PAX5_01	mmu-miR-2134
mmu-miR-362-3p	0.122477	1.39946e-07	9.5875e-15	4.94749e-16		844	mmu-miR-544-3p	0.349802	0.298562	0.624893	0.0863658		CEBPB_01	mmu-miR-5101	HIC1_02	mmu-miR-497		mmu-miR-28c	NFKB_Q6_01	mmu-miR-5128	mmu-miR-544-3p
mmu-miR-363	0.402119	0.00292024	0.00232924	0.000180216		586	mmu-miR-1187	0.597601	0.391154	0.404427	0.0866284		NF1_Q6_01	p300_(N-15)	HA-E2F1	SREBP1_Q6		GATA2_03	mmu-miR-3092	mmu-miR-138	mmu-miR-1187
mmu-miR-365	0.363388	0.000293921	1.26639e-05	4.63667e-08		1493	AP1_C	0.15805	0.873844	0.668621	0.0867793		LFA1_Q6	mmu-miR-216b	E47_01	E2F4DP2_01		mmu-miR-181b	MafF_(M8194)	mmu-miR-92a	AP1_C
mmu-miR-375	0.0681514	0.014634	3.02435e-07	1.89136e-12		901	mmu-miR-3108	0.350395	0.0626798	0.127468	0.087437		ALPHACP1_01	NFKAPPAB65_01	RREB1_01	E2F1DP2_01		XFD3_01	mmu-miR-879	MYOD_01	mmu-miR-3108
mmu-miR-377	0.0237875	9.74488e-11	3.89152e-08	1.78633e-12		1660	ERRA	0.303795	0.488606	0.921225	0.0875217		mmu-let-7e	E2F1	HNF4_Q6_01	RXRA		mmu-miR-3109	mmu-miR-690	CLOCKBMAL_Q6	ERRA
mmu-miR-378	0.716747	1.58353e-07	1.63201e-10	1.15235e-10		785	mmu-miR-466m-3p	0.993237	0.166981	0.113075	0.088044		mmu-miR-331-3p	RREB1_01	NFY_01	CETS168_Q6		FREAC4_01	mmu-miR-384-3p	mmu-miR-340-5p	mmu-miR-466m-3p
mmu-miR-379	0.0177971	7.15143e-05	0.00912909	0.000711325		1331	E4F1_Q6	0.810371	0.359227	0.00791046	0.0880831		NFKAPPAB_01	LFA1_Q6	ZIC1_01	MINI19_B		mmu-miR-1935	mmu-miR-344e	mmu-miR-7b	E4F1_Q6
mmu-miR-381	0.0404147	1.08793e-11	3.23901e-08	1.90389e-14		1152	SP1_Q4_01	0.311667	0.939906	0.999746	0.0884019		mmu-miR-3102-3p,2	CREBP1_Q2	PPARG_01	CACBINDINGPROTEIN_Q6		mmu-miR-378b	PAX1_B	mmu-miR-202-5p	SP1_Q4_01
mmu-miR-382	0.417705	6.92379e-07	1.37753e-05	1.28297e-07		26	mmu-miR-136	0.672242	0.826403	0.507797	0.0884541		LYF1_01	DEC_Q1	MafF_(M8194)	CETS1P54_03		HOX13_01	NFKB_Q6	mmu-miR-5127	mmu-miR-136
mmu-miR-383	0.248201	0.00185207	0.000237213	4.97626e-06		1212	VMYB_01	0.256315	0.180829	0.205492	0.0888832		DEAF1_01	SEF1_C	mmu-miR-743a	eGFP-JunD		mmu-miR-3093-3p	mmu-miR-20a	mmu-miR-133a*	VMYB_01
mmu-miR-335-5p	0.0599922	1.90074e-08	4.17721e-05	2.02664e-14		1273	BRACH_01	0.054953	0.755473	0.330689	0.0895146		VDR_Q6	ELK1_02	TAL1_(SC-12984)	SPZ1_01		SOX_Q6	AR_Q6	mmu-miR-669b	BRACH_01
mmu-miR-133b	0.0360163	5.25068e-06	1.25266e-05	2.94168e-08		1098	GCM_Q2	0.147252	0.500648	0.774948	0.0904607		mmu-miR-539-5p	STAT3_02	AHRARNT_01	mmu-miR-467f		HMGIY_Q6	mmu-miR-5112	GATA1_02	GCM_Q2
mmu-miR-215	0.404564	6.00483e-05	7.3629e-06	8.16129e-10		448	mmu-miR-488*	0.966367	0.35685	0.713262	0.0904906		ER_Q6_02	Mxi1_(bHLH)	E2F1DP1RB_01	AHR_01		mmu-miR-511-3p	GABP_B	mmu-miR-3074-5p	mmu-miR-488*
mmu-miR-384-5p	0.0524321	4.34909e-07	7.69242e-08	1.94743e-15		1375	S8_01	0.624703	0.770297	0.468009	0.0906918		VDR_Q3	ZNF263	POU2F2	E2_Q6_01		mmu-miR-433	SP1	DEAF1_02	S8_01
mmu-miR-384-3p	0.00169828	2.18608e-06	3.64247e-08	2.0226e-10		497	mmu-miR-712*	0.451822	0.893381	0.448529	0.0908089		NKX25_01	USF_Q6	NFKAPPAB_01	mmu-miR-1192		mmu-miR-463*	mmu-miR-1895	GR	mmu-miR-712*
mmu-miR-196b	0.402052	5.53336e-05	6.72128e-06	8.17466e-05		1059	HMEF2_Q6	0.5619	0.869945	0.518645	0.0910593		OCT1_Q6	mmu-miR-188-3p	Oct-2	AHRARNT_02		mmu-miR-5107	mmu-miR-688	mmu-miR-466c-3p	HMEF2_Q6
mmu-miR-410	0.0721107	5.28773e-06	2.62372e-06	1.09106e-10		520	mmu-miR-879	0.521467	0.107335	0.985371	0.0915448		PAX2_01	GATA2_(CG2-96)	eGFP-JunD	MafK_(ab50322)		mmu-miR-323-5p	mmu-miR-106b*	mmu-miR-758	mmu-miR-879
mmu-miR-376b	0.0368026	2.57301e-08	0.000864943	2.02727e-08		282	mmu-miR-292-3p	0.984564	0.304432	0.471034	0.0925061		mmu-miR-875-3p	HNF4A	MYOGENIN_Q6	mmu-miR-1906		mmu-miR-217	HNF4A_(H-171)	mmu-miR-547	mmu-miR-292-3p
mmu-miR-411	0.034874	0.00858479	0.000485365	1.77373e-06		470	mmu-miR-146b*	0.836389	0.654497	0.99809	0.0930515		SOX_Q6	E2F1DP1_01	CBF_02	MYCMAX_B		CREBP1_Q2	PBX1_02	mmu-miR-713	mmu-miR-146b*
mmu-miR-370	0.59432	1.37934e-08	1.33304e-10	2.46332e-08		979	GATA3_01	0.770338	0.0903854	0.584916	0.0939028		HAND1E47_01	R_01	MYB_Q5_01	HNF4_Q6_03		AML1_Q6	FREAC7_01	mmu-miR-881	GATA3_01
mmu-miR-425	0.302489	1.32549e-09	0.00561634	1.28552e-14		1400	TGIF_01	0.644997	0.454413	0.19304	0.0950819		ELK1_01	GABP_B	mmu-miR-743b-3p	Pbx3		TFIIA_Q6	MEIS1BHOXA9_02	mmu-miR-1274a	TGIF_01
mmu-miR-431	0.21942	9.24877e-05	1.60357e-06	5.00298e-08		101	mmu-miR-26a	0.765053	0.290875	0.398931	0.0954012		ROAZ_01	CREB_Q4_01	mmu-miR-1904	ZEB1_(SC-25388)		GR_01	mmu-miR-30c	LBP1_Q6	mmu-miR-26a
mmu-miR-433	0.178401	5.46595e-13	6.18388e-05	1.06639e-06		1436	PAX2_02	0.659941	0.721252	0.280037	0.0955096		mmu-miR-484	mmu-miR-544-3p	AML1_01	mmu-miR-693-3p		CREB_Q2	mmu-miR-370	CREB_02	PAX2_02
mmu-miR-448	0.587427	0.00068725	0.00184025	1.8897e-06		436	mmu-miR-3099*	0.612333	0.443934	0.138231	0.0956598		MINI19_B	E2F1_Q4	AML1_Q6	CREB_Q3		BRCA1_(C-1863)	TBP_01	MEF2_Q6_01	mmu-miR-3099*
mmu-miR-429	0.101877	7.18558e-09	1.99577e-05	1.30182e-11		1585	E2F1	0.466142	0.626536	0.768413	0.0960854		HSF1_Q6	mmu-miR-1904	mmu-miR-763	mmu-miR-103		mmu-miR-467e	TAL1_Q6	FOXJ2_02	E2F1
mmu-miR-449a	0.0145985	2.52726e-08	1.05268e-09	1.30536e-08		449	mmu-miR-677	0.740304	0.00885259	0.558418	0.0960881		mmu-miR-30a*	PPARA_02	Max	mmu-miR-107		MYOD_Q6_01	PITX2_Q2	mmu-miR-2141	mmu-miR-677
mmu-miR-450a-5p	1	0.0203279	0.0111458	0.104234		1214	VMAF_01	0.249022	0.365565	0.768283	0.0963355		MINI20_B	HAND1E47_01	SMAD4_Q6	PAX5_01		SRF_01	mmu-miR-671-3p	AFP1_Q6	VMAF_01
mmu-miR-451	0.620218	0.664301	0.0431134	0.00688165		1365	CETS1P54_03	0.543259	0.675044	0.110606	0.0969164		mmu-miR-301a	AP2_Q6_01	EGR3_01	mmu-miR-873		mmu-miR-879*	AREB6_04	mmu-miR-679-5p	CETS1P54_03
mmu-miR-489	0.349636	7.80261e-09	0.000709493	2.95005e-17		572	mmu-miR-877*	0.235377	0.519393	0.81602	0.0971342		ETS2_B	PAX5-C20	Ini1	mmu-miR-1935		mmu-miR-485*	PADS_C	mmu-miR-22*	mmu-miR-877*
mmu-miR-485	0.417705	6.11397e-08	5.77937e-08	2.72369e-06		859	mmu-miR-1843b-5p	0.811879	0.644902	0.698765	0.0973733		MAZ_Q6	mmu-miR-494	CCNT2	MINI20_B		mmu-miR-466c-3p	mmu-miR-3087	CAP_01	mmu-miR-1843b-5p
mmu-miR-486	0.314519	1.21904e-06	2.04964e-07	8.03818e-05		492	mmu-miR-708*	0.695744	0.208959	0.138207	0.0978999		FOXM1_01	GATA-1	T3R_Q6	AP4_01		mmu-miR-3061-3p	mmu-miR-10b*	OCT1_01	mmu-miR-708*
mmu-miR-543	0.0598898	4.54378e-12	1.9784e-06	1.40895e-16		1248	LEF1_Q2	0.529651	0.0911441	0.96369	0.0996286		TAXCREB_02	ZIC3_01	SREBP1_02	FOSL2		mmu-miR-547	mmu-miR-181a	TCF4	LEF1_Q2
mmu-miR-539	0.0266155	3.19353e-07	0.000332604	1.896e-13		264	mmu-miR-10b*	0.843119	0.122789	0.253449	0.10002		mmu-miR-3093-3p	mmu-miR-433	BACH2_01	mmu-miR-466l		mmu-miR-450a-3p	DEAF1_02	mmu-miR-511-5p	mmu-miR-10b*
mmu-miR-542-3p	0.0450347	3.15829e-08	1.05524e-10	4.7952e-11		338	mmu-miR-341	0.203133	0.326921	0.441916	0.100049		HEN1_01	OLF1_01	AP2GAMMA_01	mmu-miR-186		FOXA2_(SC-6554)	STAT3_02	PAX8_B	mmu-miR-341
mmu-miR-367	0.567086	8.3484e-05	4.01087e-05	2.33695e-07		597	mmu-miR-466j	0.821839	0.836804	0.691581	0.100604		NANOG_01	eGFP-JunD	SMAD_Q6_01	LXR_DR4_Q3		MYCMAX_02	CAAT_C	RORA2_01	mmu-miR-466j
mmu-miR-494	0.00388094	4.99107e-13	4.08588e-08	1.34371e-16		1457	TST1_01	0.124158	0.314894	0.70613	0.1008		NRF2_Q4	NRSF_Q4	LXR_Q3	KAP1		RUSH1A_02	AIRE_02	mmu-miR-291b-5p	TST1_01
mmu-miR-376c	0.00771988	1.41389e-12	2.03138e-06	3.85831e-06		38	mmu-miR-153	0.682518	0.778024	0.793555	0.101229		mmu-miR-466l	DEAF1_02	mmu-miR-466l	CREBATF_Q6		TST1_01	CP2_02	APOLYA_B	mmu-miR-153
mmu-miR-487b	0.172491	0.00118478	0.779222	0.0407019		663	mmu-miR-669n	0.273407	0.259032	0.884965	0.101287		PPARG_03	mmu-miR-468	AP2ALPHA_01	mmu-miR-489		OCT1_05	PLZF_02	mmu-miR-208a	mmu-miR-669n
mmu-miR-20b	0.206833	7.70324e-07	1.31142e-10	3.41482e-15		836	mmu-miR-3110	0.884966	0.537581	0.224308	0.101334		MTF1_Q4	PAX3_01	PPARA_02	mmu-miR-350		mmu-miR-709	T3R_01	P300_01	mmu-miR-3110
mmu-miR-503	0.399747	0.00614195	1.44099e-08	1.7347e-09		1644	eGFP-FOS	0.071369	0.639506	0.0600562	0.101423		RBPJK_Q4	mmu-miR-340-5p	USF_Q6_01	SREBP_Q3		KAP1	POU6F1_01	mmu-miR-3071	eGFP-FOS
mmu-miR-302b	0.304698	0.000661493	4.66727e-06	1.99247e-12		1406	ICSBP_Q6	0.907907	0.24178	0.364372	0.101549		HFH4_01	PAX5_01	USF2	PAX4_01		mmu-let-7g*	LYF1_01	mmu-miR-3063	ICSBP_Q6
mmu-miR-302d	0.298354	0.000143225	6.93584e-05	3.42862e-12		11	mmu-miR-99b	0.653389	0.0598328	0.985147	0.102707		CETS1P54_03	mmu-miR-181a	STAT_Q6	ATF3_Q6		mmu-miR-466p-3p	mmu-miR-328	HSF2_01	mmu-miR-99b
mmu-miR-301b	0.00141663	0.000222661	5.54636e-07	3.9073e-09		700	mmu-miR-2145	0.131277	0.691123	0.380459	0.103082		IRF1_Q6	TBX5_02	ETS2_B	NERF_Q2		P53_01	mmu-miR-142-3p	mmu-miR-380-5p	mmu-miR-2145
mmu-miR-374	0.0266908	9.33711e-08	1.04758e-09	2.79251e-09		1141	AP2_Q6_01	0.440289	0.896292	0.675867	0.103263		PITX2_Q2	AP2ALPHA_01	P53_DECAMER_Q2	mmu-miR-298		mmu-miR-669f-5p	PBX_Q3	CETS1P54_03	AP2_Q6_01
mmu-miR-216b	0.0802798	1.18849e-13	6.16686e-08	6.15274e-08		781	mmu-miR-219-5p	0.874438	0.389114	0.696106	0.105437		mmu-miR-421	CP2_01	mmu-miR-674	E2_01		mmu-miR-466i-5p	BEL1_B	mmu-miR-33*	mmu-miR-219-5p
mmu-miR-592	0.270754	2.887e-11	1.46618e-10	1.61522e-08		1075	STAT5A_01	0.326946	0.155915	0.953076	0.106195		mmu-miR-1982*	CETS168_Q6	CETS168_Q6	HNF4G_(SC-6558)		FXR_Q3	HEY1	WHN_B	STAT5A_01
mmu-miR-758	0.00208183	2.79937e-08	1.29308e-07	1.55037e-08		1221	OCT1_03	0.330999	0.42407	0.333151	0.106246		MYB_Q6	CACCCBINDINGFACTOR_Q6	PU1_Q6	R_01		TCF11_01	MRF2_01	mmu-miR-292-5p	OCT1_03
mmu-miR-551b	0.531357	0.0511903	7.00634e-05	0.371564		236	mmu-miR-544	0.560855	0.306962	0.55504	0.106343		CMYB_01	mmu-miR-1958	STAF_01	mmu-miR-329		YY1_02	mmu-miR-1198-3p	mmu-miR-3089-5p	mmu-miR-544
mmu-miR-761	0.00218728	9.21821e-11	8.31737e-13	7.54924e-16		990	PAX5_01	0.818268	0.575035	0.0827554	0.108572		SP1_Q6	ZIC2_01	STAT6_02	IRF4_(M-17)		mmu-miR-151-5p	mmu-miR-340-3p	mmu-miR-344g-3p	PAX5_01
mmu-miR-496	0.161729	1.18796e-05	1.14241e-05	4.66511e-05		1328	TCF4_Q5	0.0544922	0.911555	0.899965	0.109397		BARBIE_01	mmu-miR-3057-3p	HIC1_03	mmu-miR-494		mmu-miR-2145	mmu-miR-100	mmu-miR-678	TCF4_Q5
mmu-miR-488	0.000325126	1.37125e-07	9.28125e-09	3.01293e-12		411	mmu-miR-291b-5p	0.252614	0.0206378	0.104694	0.109905		FREAC4_01	mmu-miR-376c	MINI19_B	mmu-miR-543		mmu-miR-1948	mmu-miR-295	mmu-miR-672	mmu-miR-291b-5p
mmu-miR-497	0.0116441	6.35273e-08	7.42348e-11	1.04715e-19		1314	STAT1_02	0.289773	0.473429	0.55342	0.110882		mmu-miR-361	MafK_(SC-477)	Sin3Ak-20	ELK4		ZIC3_01	E47_01	CDXA_01	STAT1_02
mmu-miR-495	0.682557	7.02289e-11	1.22916e-11	5.17934e-20		1588	E2F6_(H-50)	0.275089	0.915437	0.362125	0.112055		ATF_B	mmu-miR-218	mmu-miR-362-3p	SMAD4_Q6		mmu-miR-681	mmu-miR-93	mmu-miR-466m-3p	E2F6_(H-50)
mmu-miR-449c	0.0121434	1.56949e-07	6.28196e-09	2.0283e-08		1674	Brg1	0.0674754	0.982547	0.00075931	0.112282		SRF_Q4	SPZ1_01	BACH1_01	NRSE_B		HNF4_Q6	mmu-miR-127	mmu-miR-689	Brg1
mmu-miR-146b	0.0528695	3.97713e-06	2.16982e-05	1.63479e-08		902	mmu-miR-5135	0.933094	0.297619	0.963824	0.112937		mmu-miR-5119	AP2GAMMA_01	NFKAPPAB50_01	LFA1_Q6		RFX1_02	CEBPB	mmu-miR-509-5p	mmu-miR-5135
mmu-miR-499	0.0248926	6.85181e-11	3.40552e-08	5.11345e-11		120	mmu-miR-338-3p	0.349993	0.362453	0.127002	0.113361		mmu-miR-3473	ATF_B	HSF_Q6	CREBP1_Q2		mmu-miR-683	mmu-miR-669h-3p	mmu-miR-466l	mmu-miR-338-3p
mmu-miR-491	0.189485	0.00151918	1.27715e-05	9.90194e-07		1038	GEN_INI3_B	0.197195	0.297628	0.509203	0.113567		mmu-miR-590-3p	mmu-miR-181c	ARNT_02	EBOX_Q6_01		mmu-miR-1894-5p	NKX25_Q5	E2A_Q6	GEN_INI3_B
mmu-miR-708	0.026403	9.74797e-06	3.75053e-05	1.95011e-07		954	mmu-miR-125b-1-3p	0.223937	0.71151	0.740034	0.11361		mmu-miR-546	KAP1	NFMUE1_Q6	mmu-miR-150		mmu-miR-5117	E2_Q6_01	mmu-miR-291b-3p	mmu-miR-125b-1-3p
mmu-miR-505	0.0605486	0.000269289	0.00151953	4.75287e-05		541	mmu-miR-465c-3p	0.452083	0.743093	0.328082	0.113618		TCF4_Q5	mmu-miR-27b	mmu-miR-3473d	mmu-miR-1197		mmu-miR-883b-5p	mmu-miR-667	AP4_Q6_01	mmu-miR-465c-3p
mmu-miR-721	0.0118033	2.63157e-05	1.75006e-07	5.16645e-07		1249	OCT1_Q5_01	0.781756	0.568921	0.853026	0.114063		MEIS1AHOXA9_01	USF2	MafK_(SC-477)	mmu-miR-362-3p		mmu-miR-539	mmu-miR-5046	mmu-miR-744	OCT1_Q5_01
mmu-miR-490	0.158377	0.00464067	0.00136929	0.000145913		894	mmu-miR-3102-5p,2	0.955446	0.749843	0.673713	0.115145		STAT5A_04	LEF1_Q2	GABP_B	eGFP-GATA2		mmu-miR-1306-5p	AP2_Q6	RBPJK_01	mmu-miR-3102-5p,2
mmu-miR-615-3p	0.653233	0.0141255	0.000459269	7.80937e-06		248	mmu-miR-124*	0.865486	0.0129589	0.286869	0.115739		MAF_Q6_01	CREB_Q3	COUP_DR1_Q6	mmu-miR-466f-3p		STAF_02	mmu-miR-412	EBF1_(C-8)	mmu-miR-124*
mmu-miR-181d	0.0781214	4.51547e-12	9.28599e-07	5.07895e-10		1374	PAX2_01	0.998313	0.0346944	0.0793839	0.11748		PPARA_01	mmu-miR-684	HMX1_01	CETS1P54_01		mmu-miR-199a-5p	mmu-let-7c-1*	NRSF_Q4	PAX2_01
mmu-miR-882	0.0021259	3.36783e-09	1.23009e-08	9.22444e-11		1604	Mxi1_(bHLH)	0.799147	0.154998	0.167418	0.119117		ZEC_01	mmu-miR-326	IRF4_(M-17)	NFY_Q6_01		AP-2gamma	SPZ1_01	PGC1A	Mxi1_(bHLH)
mmu-miR-190b	0.0832337	0.000202088	0.000172282	0.00177245		1554	H3k79me2	0.738063	0.526915	0.513729	0.119721		TBP_01	mmu-miR-3074-2-3p	TBX5_Q5	LXR_Q3		mmu-miR-3106	ETS_Q4	ATF1_Q6	H3k79me2
mmu-miR-874	0.021311	0.00341757	0.00112007	3.81319e-09		839	mmu-miR-452-5p	0.948767	0.340787	0.30465	0.121992		EBF_Q6	mmu-miR-664	BATF	E2A_Q2		mmu-miR-93*	p300_(F-4)	mmu-miR-543	mmu-miR-452-5p
mmu-miR-876-5p	0.232139	4.06046e-11	0.000689151	8.94133e-12		1618	TAF7_(SQ-8)	0.183482	0.309151	0.391387	0.122496		ELK1_02	mmu-miR-1843-5p	GR_01	mmu-miR-761		AP3_Q6	AP4_Q6_01	mmu-miR-196a*	TAF7_(SQ-8)
mmu-miR-876-3p	0.0457972	1.62197e-05	9.7188e-09	4.39367e-06		1195	HIC1_03	0.852995	0.541301	0.170581	0.123023		mmu-miR-694	mmu-miR-3475	mmu-miR-544-3p	mmu-miR-214		GATA1_02	mmu-miR-135b	mmu-miR-2146	HIC1_03
mmu-miR-18b	0.36981	1.49668e-05	0.00018413	0.000105871		1176	HES1_Q2	0.69907	0.41991	0.614092	0.123383		AHRARNT_02	ATF4_Q2	EBOX_Q6_01	mmu-miR-126-5p		PAX3_01	mmu-miR-1247	BATF	HES1_Q2
mmu-miR-193b	0.0781687	1.14884e-05	1.1024e-05	9.71659e-06		1136	E2F_Q2	0.924349	0.39589	0.0106457	0.123658		FOXP1_01	STAF_01	AP2_Q6_01	CREB_Q4		mmu-miR-362-3p	mmu-miR-1944	mmu-miR-1896	E2F_Q2
mmu-miR-421	0.000664923	1.38971e-07	5.99029e-07	1.84588e-12		1155	E2F1_Q4_01	0.526237	0.566871	0.976217	0.124029		PBX1_03	MYB_Q6	ELK1_01	CREB_Q2_01		POU6F1_01	mmu-miR-883b-3p	mmu-miR-1a	E2F1_Q4_01
mmu-miR-504	0.0859296	0.0619137	8.07233e-06	1.08783e-07		82	mmu-miR-30c	0.229812	0.116977	0.303848	0.124528		USF_Q6_01	mmu-miR-181d	ARNT_01	OLF1_01		mmu-miR-3072	mmu-miR-24	mmu-miR-215	mmu-miR-30c
mmu-miR-590-5p	0.170021	1.4656e-07	1.63244e-05	2.66673e-09		1161	SMAD_Q6_01	0.0557115	0.680105	0.0488244	0.125627		GATA1_06	NFY_01	MEF2A	mmu-miR-466b-3p		mmu-miR-673-5p	E2F_Q4	mmu-miR-704	SMAD_Q6_01
mmu-miR-590-3p	0.000786407	6.55091e-17	6.36886e-18	2.06234e-27		1285	ARNT_01	0.387588	0.665812	0.0645784	0.12611		PAX2_02	mmu-miR-543	PPAR_DR1_Q2	mmu-miR-466c-3p		mmu-miR-466f-5p	mmu-miR-409-5p	mmu-miR-30e	ARNT_01
mmu-miR-92b	0.3094	0.00207683	6.99195e-06	2.54586e-07		906	mmu-miR-3082-3p	0.557512	0.303843	0.136657	0.126316		TITF1_Q3	mmu-miR-298	YY1	CREB_Q2		mmu-miR-3961	CDP_01	mmu-miR-448	mmu-miR-3082-3p
mmu-miR-449b	0.00536407	1.30293e-08	3.35563e-09	2.83975e-08		211	mmu-miR-146b	0.246418	0.274875	0.615497	0.12775		mmu-let-7f	mmu-miR-669f	PR_01	ZIC2_01		GCM_Q2	mmu-miR-1251	SRY_01	mmu-miR-146b
mmu-miR-873	0.0155222	2.09796e-08	1.5785e-08	7.70926e-18		278	mmu-miR-207	0.278752	0.785996	0.900455	0.127991		mmu-let-7g	NFY_Q6_01	mmu-miR-1190	RBPJK_01		HMGN3	XRCC4	TCF12	mmu-miR-207
mmu-miR-875-5p	0.0355023	0.00901864	9.88175e-05	0.00216573		1545	FOXA1_(SC-101058)	0.999638	0.757804	0.567163	0.128328		mmu-let-7i	TAXCREB_01	TAXCREB_01	ERalpha_a		GEN_INI_B	mmu-miR-3069-5p	mmu-miR-466i-3p	FOXA1_(SC-101058)
mmu-miR-208b	0.187966	5.68242e-06	9.52896e-06	1.70289e-05		503	mmu-miR-501-3p	0.261537	0.273259	0.808714	0.128558		mmu-miR-5102	CBF_01	MYOD_Q6_01	Ini1		mmu-miR-215	mmu-miR-466a-5p	mmu-miR-29a	mmu-miR-501-3p
mmu-miR-544	0.132882	1.69976e-07	7.16286e-10	8.62295e-07		1018	AHRARNT_02	0.621472	0.823779	0.411761	0.128913		mmu-miR-3968	NFKB_Q6_01	RFX_Q6	PAX5-N19		mmu-miR-463	mmu-miR-3109	BARBIE_01	AHRARNT_02
mmu-miR-653	0.0316559	5.67992e-07	5.55086e-05	2.4861e-06		438	mmu-miR-763	0.983423	0.31167	0.682283	0.128914		VJUN_01	IK3_01	STRA13_01	VDR_Q3		TAF1	mmu-miR-540-5p	mmu-miR-411	mmu-miR-763
mmu-miR-1192	0.663536	3.07748e-09	3.30846e-11	9.86101e-19		1539	HOX13_01	0.107642	0.447857	0.691548	0.12943		AP4_Q6	GCM_Q2	NRSF_Q4	HES1_Q2		mmu-miR-3098-5p	mmu-miR-344f-3p	CACBINDINGPROTEIN_Q6	HOX13_01
mmu-let-7g*	0.503926	1.16628e-06	1.0435e-09	6.99123e-07		1664	BCLAF1_(M33-P5B11)	0.150664	0.0137988	0.0060736	0.130083		RFX_Q6	TTF1_Q6	EGR2_01	mmu-miR-139-5p		MRF2_01	E2F_Q6	mmu-miR-338-3p	BCLAF1_(M33-P5B11)
mmu-let-7i*	0.367136	0.193503	0.246152	0.197869		951	mmu-miR-1306-3p	0.665661	0.948245	0.246814	0.131976		XBP1_01	XBP1_01	HNF4_01_B	mmu-miR-384-5p		BCLAF1_(M33-P5B11)	NF-YB	mmu-miR-3108	mmu-miR-1306-3p
mmu-miR-15b*	0.00201309	0.000113121	0.0398503	0.000441968		1293	STAF_01	0.88347	0.898498	0.200986	0.133663		NRF1_Q6	IK1_01	AP-2alpha	COUPTF_Q6		CEBPB	CREB_Q2_01	GR_Q6	STAF_01
mmu-miR-27b*	0.584678	0.000182959	1.85806e-06	1.85473e-09		1250	PR_01	0.040414	0.155119	0.563798	0.133793		CEBP_C	mmu-miR-330	NRSE_B	mmu-miR-30b		mmu-miR-467b*	POU5F1_(SC-9081)	HNF4_Q6_03	PR_01
mmu-miR-29b*	0.0292684	3.62481e-08	0.000679005	4.04956e-05		10	mmu-miR-99a	0.203257	0.270463	0.768725	0.133874		mmu-miR-185	EBOX_Q6_01	HNF4_DR1_Q3	mmu-miR-374c		AHRHIF_Q6	mmu-miR-3059	FOXJ2_01	mmu-miR-99a
mmu-miR-30a*	0.000563812	2.0824e-07	1.91412e-06	3.43381e-07		1626	ZBTB7A_(SC-34508)	0.518195	0.0369747	0.659775	0.134145		AR_03	mmu-miR-3470b	STAT3_02	ATF3		mmu-miR-3096b-5p	mmu-miR-219	mmu-miR-431	ZBTB7A_(SC-34508)
mmu-miR-30b*	0.00506022	0.000378094	0.000143632	3.33181e-05		294	mmu-miR-34c*	0.723905	0.997804	0.0250787	0.13467		mmu-miR-320	Ini1	PAX5-N19	E47_01		mmu-miR-200b*	mmu-miR-294*	mmu-miR-3059	mmu-miR-34c*
mmu-miR-99b*	0.176097	0.00130189	0.33053	0.00646901		1414	DR3_Q4	0.620991	0.800491	0.411048	0.135789		mmu-miR-130b	E47_02	SEF1_C	CREB_Q4_01		mmu-miR-3077	HEB_Q6	mmu-miR-293*	DR3_Q4
mmu-miR-101a*	0.0834178	3.84608e-06	0.000222046	1.86055e-06		1320	NERF_Q2	0.641846	0.838565	0.435161	0.135908		SRF_C	XVENT1_01	mmu-miR-149	LEF1_Q2		mmu-miR-381	mmu-miR-3104-5p	CEBPB_02	NERF_Q2
mmu-miR-124*	0.153197	0.000977198	0.00226245	1.1638e-11		828	mmu-miR-3066	0.650735	0.954274	0.665027	0.136292		mmu-let-7b	FOXJ2_01	GLI_Q2	LRF_Q2		mmu-miR-711	IRF_Q6	XFD2_01	mmu-miR-3066
mmu-miR-125b*	0.304049	0.00372234	2.38949e-06	1.26365e-05		27	mmu-miR-137	0.509068	0.327123	0.508786	0.137041		AML1_01	Pbx3	ACAAT_B	CREB_02		mmu-miR-451	WHN_B	mmu-miR-5106	mmu-miR-137
mmu-miR-126-5p	0.00231496	5.00919e-09	9.94832e-08	8.82482e-16		1036	HFH8_01	0.40465	0.198546	0.249422	0.137322		AML1_Q6	RFX1_01	E2_Q6_01	mmu-miR-20b		CTCF_(SC-5916)	mmu-miR-467e	mmu-miR-539-5p	HFH8_01
mmu-miR-127*	0.0245025	4.56083e-05	0.0751779	2.42208e-07		130	mmu-miR-17	0.506092	0.541834	0.377974	0.137394		NRSE_B	mmu-miR-1187	AREB6_02	PPARA_02		mmu-miR-1193-5p	TAACC_B	mmu-miR-741	mmu-miR-17
mmu-miR-9*	0.449086	3.21673e-10	0.00248834	2.18611e-09		628	mmu-miR-1928	0.648851	0.829647	0.707347	0.137726		MYCMAX_02	mmu-miR-1896	CETS1P54_03	DR4_Q2		mmu-miR-300*	Mxi1_(bHLH)	mmu-miR-875-5p	mmu-miR-1928
mmu-miR-133a*	0.0797529	4.03947e-05	0.00693698	0.00865778		867	mmu-miR-3970	0.961635	0.993658	0.357298	0.137911		MYCMAX_B	mmu-miR-381	NFY_Q6	TAXCREB_01		AP1_C	EFC_Q6	mmu-miR-743b-5p	mmu-miR-3970
mmu-miR-135a*	0.5324	0.00729497	0.0402414	0.00320457		697	mmu-miR-2139	0.804131	0.353946	0.16289	0.138178		FXR_IR1_Q6	NRSE_B	mmu-miR-291a-5p	T3R_01		PAX4_01	PR_01	mmu-miR-136*	mmu-miR-2139
mmu-miR-136*	0.0431173	0.00400694	0.000172206	0.0876326		1581	ERalpha_a	0.689432	0.0504126	0.4776	0.139238		MAZR_01	mmu-miR-181b	mmu-miR-291b-5p	mmu-miR-706		mmu-miR-744	mmu-miR-10a*	GFI1B_01	ERalpha_a
mmu-miR-140*	0.124304	3.89889e-09	0.000147591	2.0688e-07		1329	TEL2_Q6	0.792279	0.630331	0.809462	0.139956		MAF_Q6	USF_C	mmu-miR-3064-5p	NRSF_Q4		mmu-miR-615-5p	PPARG_02	mmu-miR-154*	TEL2_Q6
mmu-miR-141*	0.00756523	2.58357e-06	1.9784e-06	6.58486e-08		721	mmu-miR-466l-3p	0.323208	0.908773	0.532503	0.140458		AREB6_04	HNF4_Q6_01	mmu-miR-3085-3p	STAT1_02		IRF_Q6	mmu-miR-3100-3p	mmu-miR-3098-5p	mmu-miR-466l-3p
mmu-miR-142-5p	0.00841727	3.64247e-10	2.04369e-05	2.80961e-12		50	mmu-miR-24	0.199597	0.142151	0.320388	0.140582		RORA2_01	HIF1_Q3	mmu-miR-19a	BCLAF1_(M33-P5B11)		VMYB_02	STAT5A_01	OCT1_06	mmu-miR-24
mmu-miR-145*	0.103676	4.98765e-06	1.96934e-11	4.45422e-05		152	mmu-miR-181c	0.426252	0.549846	0.328658	0.140832		H3k27ac	mmu-miR-692	SREBP_Q3	mmu-miR-742		mmu-miR-539-3p	mmu-miR-208b	H3k27me3	mmu-miR-181c
mmu-miR-150*	0.237089	1.21658e-07	4.84202e-09	0.015613		1675	SIRT6	0.990231	0.86722	0.808193	0.141137		STAT5A_02	AP2ALPHA_02	ATF4_Q2	MafK_(SC-477)		mmu-miR-471-5p	mmu-miR-669f-3p	mmu-miR-3082-3p	SIRT6
mmu-miR-151-5p	0.773792	0.00766503	0.00827896	0.410064		45	mmu-miR-183	0.792372	0.213237	0.912449	0.143481		mmu-miR-466q	Pol2(phosphoS2)	AP4_01	AP2ALPHA_01		GATA4_Q3	mmu-miR-127*	mmu-miR-883a-3p	mmu-miR-183
mmu-miR-151-3p	0.00377456	0.000128587	7.42402e-06	0.000862362		88	mmu-miR-208a	0.834227	0.802883	0.106919	0.14367		ZNF219_01	mmu-miR-763	mmu-miR-105	STAT3_02		NF-YB	mmu-miR-1195	AP4_Q5	mmu-miR-208a
mmu-miR-154*	0.045794	0.00288663	0.000497697	1.40361e-06		479	mmu-miR-720	0.392906	0.251128	0.817348	0.144311		mmu-miR-705	CTCFL_(SC-98982)	mmu-miR-1903	MYB_Q6		mmu-miR-669f	NFY_01	EVI1_04	mmu-miR-720
mmu-miR-10b*	0.00363959	0.197811	0.141497	0.0485456		369	mmu-miR-409-3p	0.237298	0.413026	0.91197	0.145793		DR1_Q3	mmu-miR-27a	AR_01	mmu-miR-3473c		mmu-miR-491	PU1_Q6	mmu-miR-708*	mmu-miR-409-3p
mmu-miR-181a-2*	0.00802218	1	1	0.371437		976	CP2_01	0.744297	0.3609	0.578346	0.14679		mmu-miR-466b-5p	mmu-miR-5114	PAX9_B	mmu-miR-106a		mmu-miR-1897-5p	mmu-miR-669a-3-3p	mmu-miR-3099*	CP2_01
mmu-miR-183*	0.122477	0.000437909	0.00271392	4.3515e-07		942	mmu-miR-5111	0.486539	0.597674	0.781438	0.147018		OCT1_07	ARNT_01	RBPJK_01	mmu-miR-20a		USF1_(SC-8983)	PR_02	HIF1_Q3	mmu-miR-5111
mmu-miR-186*	0.226131	0.000140324	0.00155429	0.000993634		510	mmu-miR-676	0.897559	0.365145	0.61759	0.147134		mmu-miR-301b	mmu-miR-320	mmu-miR-692	MYOD_Q6_01		GATA2_01	mmu-miR-691	AP1FJ_Q2	mmu-miR-676
mmu-miR-188-5p	0.0186557	0.000164123	3.07269e-05	6.69496e-05		336	mmu-miR-339-3p	0.267398	0.809554	0.870655	0.147173		mmu-miR-1961	HSF_Q6	ELK1_02	mmu-miR-33*		mmu-miR-5110	mmu-miR-1902	mmu-miR-5097	mmu-miR-339-3p
mmu-miR-188-3p	0.0413438	1.99992e-13	9.85476e-10	4.79439e-13		153	mmu-miR-7a	0.319094	0.548912	0.626437	0.147292		mmu-miR-3069-5p	HFH4_01	MYOGNF1_01	BATF		XPF1_Q6	mmu-miR-1903	mmu-miR-181a-2*	mmu-miR-7a
mmu-miR-24-1*	0.444009	0.0530163	0.000741934	0.0238508		750	mmu-miR-3078	0.452731	0.477762	0.63607	0.1482		E2F_Q3_01	NRF2_01	MEF2C_(SC-13268)	NFMUE1_Q6		mmu-miR-181a-1*	USF2	mmu-miR-2134	mmu-miR-3078
mmu-miR-191*	0.116048	0.00144823	7.75576e-08	6.58232e-05		1428	NFY_01	0.936461	0.158424	0.364605	0.148416		HSF2_01	mmu-miR-466a-5p	TFIII_Q6	MEF2A		CETS1P54_02	MafK_(SC-477)	GLI_Q2	NFY_01
mmu-miR-193*	0.472006	3.80711e-05	0.0379149	0.187221		1167	PEBP_Q6	0.3496	0.982582	0.302606	0.148764		Weak_Promoter	mmu-miR-466e-5p	PAX4_01	CP2_02		mmu-miR-335-3p	ZIC3_01	KAP1	PEBP_Q6
mmu-miR-199a-3p	0.580209	0.00777246	2.65474e-10	4.06162e-06		892	mmu-miR-490-3p	0.593969	0.831379	0.739081	0.151056		E2F_Q6_01	mmu-miR-466b-3p	ATF_B	E2_Q6		T3R_01	AP1_Q2_01	mmu-miR-20a	mmu-miR-490-3p
mmu-miR-200b*	0.22558	0.000142249	0.00389382	3.99851e-09		1663	BCL11A	0.552197	0.609278	0.819322	0.151063		TFE_Q6	mmu-miR-466c-3p	mmu-miR-883a-5p	mmu-miR-425		mmu-miR-568	CREB_Q4_01	OCT1_07	BCL11A
mmu-miR-201	0.00505481	0.000133327	4.86198e-06	1.21589e-10		868	mmu-miR-1955-3p	0.569141	0.0833337	0.416922	0.151786		FOXO4_01	mmu-miR-1940	CETS1P54_01	mmu-miR-17		mmu-miR-21	mmu-miR-1941-3p	BAF170	mmu-miR-1955-3p
mmu-miR-202-5p	0.750621	3.15444e-06	6.16165e-07	4.7254e-07		306	mmu-let-7c-1*	0.782524	0.137486	0.449603	0.152266		BRACH_01	mmu-miR-540-3p	HSF1_Q6	mmu-miR-712		MEF2_04	mmu-miR-653	CREB_Q3	mmu-let-7c-1*
mmu-miR-203*	0.941767	8.43132e-05	4.86198e-06	1.46131e-06		1230	XFD3_01	0.102517	0.589187	0.815553	0.152467		AR_Q2	T3R_Q6	mmu-miR-759	mmu-miR-709		mmu-miR-3089-5p	mmu-miR-466m-3p	mmu-miR-1963	XFD3_01
mmu-miR-207	0.0146376	3.12633e-08	3.67925e-10	3.15104e-12		463	mmu-miR-689	0.0433575	0.94539	0.11369	0.15345		R_01	mmu-miR-592	ETS_Q6	MZF1_02		R_01	mmu-miR-675-5p	Rad21	mmu-miR-689
mmu-miR-30e*	0.00169828	9.98856e-08	2.40281e-06	4.55479e-07		655	mmu-miR-669l	0.0158341	0.539405	0.569773	0.154569		Poised_Promoter	CREB_Q4	ZBRK1_01	MYOGENIN_Q6		GLI_Q2	Pol2-4H8	mmu-miR-467h	mmu-miR-669l
mmu-miR-290-3p	0.187966	3.34115e-07	1.46138e-05	4.87839e-10		886	mmu-miR-1b-5p	0.813866	0.18749	0.863003	0.154952		XFD2_01	SF1_Q6	CREL_01	ATF6_01		AR_Q2	mmu-miR-296-5p	RXRA	mmu-miR-1b-5p
mmu-miR-291a-5p	0.0432805	6.22733e-08	1.38434e-13	8.12543e-13		1040	MTATA_B	0.410091	0.406691	0.751308	0.155392		HNF3B_01	mmu-miR-466n-3p	VDR_Q3	EBF		CETS168_Q6	mmu-miR-3096b-3p	CTCF_(C-20)	MTATA_B
mmu-miR-292-3p	0.102487	5.06678e-07	4.76999e-05	4.78047e-11		139	mmu-miR-212	0.45514	0.784217	0.895577	0.15605		DR4_Q2	SETDB1	mmu-miR-19b	mmu-miR-381		mmu-miR-1982,1	mmu-miR-500	AP1_Q4_01	mmu-miR-212
mmu-miR-293*	0.46065	0.0010377	0.00584434	3.62485e-07		1575	TAF1	0.149125	0.457451	0.174493	0.156747		SRF_Q5_01	mmu-miR-214	BLIMP1_Q6	mmu-miR-106b		mmu-miR-150	mmu-miR-206	WHIP	TAF1
mmu-miR-293	1	0.000964633	0.047968	0.00812858		854	mmu-miR-5127	0.781621	0.831087	0.0909253	0.157569		mmu-miR-384-3p	mmu-miR-3061-5p	BCL11A	ELK1_01		AR_02	mmu-miR-505-5p	BRF1	mmu-miR-5127
mmu-miR-294*	0.215006	5.94518e-06	5.16866e-05	1.41632e-10		623	mmu-miR-1894-5p	0.135704	0.467844	0.165648	0.157669		mmu-miR-30e*	mmu-miR-3058	PITX2_Q2	TAXCREB_02		mmu-miR-3572	mmu-miR-1198	CDP_02	mmu-miR-1894-5p
mmu-miR-295*	0.0160289	0.000222307	0.00169156	7.2897e-09		1565	PU,1	0.296845	0.445406	0.701197	0.157754		MYB_Q5_01	DR1_Q3	mmu-miR-1966	ATF_B		mmu-miR-697	mmu-miR-693-5p	MYC_Q2	PU,1
mmu-miR-296-5p	0.205465	0.050177	0.00469112	0.00840869		15	mmu-miR-125a-3p	0.825789	0.875229	0.458094	0.157778		TAL1BETAE47_01	mmu-miR-96	SRF_Q5_01	mmu-miR-335-5p		mmu-miR-1898	mmu-miR-3098-3p	PBX1_01	mmu-miR-125a-3p
mmu-miR-297a	0.014298	2.9858e-10	3.78305e-05	2.35831e-08		68	mmu-miR-292-5p	0.641731	0.849637	0.111646	0.15784		NFAT_Q4_01	mmu-miR-876-5p	mmu-miR-1929	mmu-miR-338-3p		mmu-miR-138*	MEF2C_(SC-13268)	AML1_01	mmu-miR-292-5p
mmu-miR-298	0.0890498	4.62597e-12	4.6574e-11	5.7351e-17		259	mmu-miR-145*	0.216563	0.884626	0.741907	0.158213		E2F1_Q6	RFX_Q6	mmu-miR-761	DEAF1_01		mmu-miR-7a*	mmu-miR-204	mmu-miR-125a-5p	mmu-miR-145*
mmu-miR-299*	0.150526	2.8533e-05	0.00569976	4.21473e-05		933	mmu-miR-3077	0.155145	0.350459	0.68132	0.158259		CEBPDELTA_Q6	PAX4_01	NFKB_Q6_01	GCM_Q2		MYCMAX_B	mmu-miR-92a	mmu-miR-5122	mmu-miR-3077
mmu-miR-300*	0.0457134	1.58397e-05	7.42402e-06	1.90111e-06		105	mmu-miR-27a	0.482112	0.0505195	0.838359	0.159092		YY1_02	mmu-miR-466l-5p	mmu-miR-875-3p	mmu-miR-326		mmu-miR-3967	AREB6_01	mmu-miR-2182	mmu-miR-27a
mmu-miR-300	0.196177	7.09331e-06	4.59257e-07	1.15985e-05		1672	HSF1	0.352791	0.00633992	0.296115	0.161298		HIC1_02	ATF1_Q6	CREB_Q3	mmu-miR-30c		GATA1_03	mmu-miR-5114	E2F_Q3	HSF1
mmu-miR-302a*	0.226351	4.00778e-09	5.13801e-06	2.0066e-09		1267	PAX6_01	0.688087	0.612793	0.883191	0.16194		HNF4_Q6_03	mmu-miR-1903	STAT2	mmu-miR-466l-3p		DEAF1_02	c-Myc	mmu-miR-1968	PAX6_01
mmu-miR-34c*	0.150704	3.09923e-06	0.00574079	0.168954		1378	TAXCREB_01	0.603473	0.68178	0.209249	0.163989		GZF1_01	mmu-miR-743a	ATF3_Q6	AP2GAMMA_01		mmu-miR-466k	mmu-miR-5118	GTF2B	TAXCREB_01
mmu-miR-34b-3p	0.0140884	4.12575e-06	6.4557e-07	7.19485e-07		1254	FOXP3_Q4	0.0146676	0.84856	0.196546	0.164132		mmu-miR-15b*	XPF1_Q6	NF1_Q6	mmu-miR-466i-3p		MEF2_02	STAT6_01	mmu-miR-705	FOXP3_Q4
mmu-let-7d*	0.444009	5.11026e-05	0.081385	0.0894438		286	mmu-miR-295*	0.560736	0.739709	0.482892	0.164722		COREBINDINGFACTOR_Q6	mmu-miR-1190	HNF4A	MZF1_01		mmu-miR-125a-5p	AMEF2_Q6	mmu-miR-141	mmu-miR-295*
mmu-miR-106b*	0.147881	0.0266576	0.0444982	0.0575624		795	mmu-miR-5134	0.0434316	0.688037	0.377791	0.165405		E2F1_Q3	CREBATF_Q6	ZEB1_(SC-25388)	mmu-miR-455		mmu-miR-1224	HNF4_01	mmu-miR-5130	mmu-miR-5134
mmu-miR-130b*	0.0222036	0.00514106	3.64814e-07	1.42448e-07		952	mmu-miR-1964-3p	0.961221	0.046223	0.748828	0.1663		mmu-miR-871-3p	mmu-miR-3970	TTF1_Q6	mmu-miR-134		AHR_Q5	MEF2_Q6_01	mmu-miR-126-3p	mmu-miR-1964-3p
mmu-miR-30c-1*	0.23362	6.76268e-05	4.76999e-05	1.98994e-08		850	mmu-miR-212-5p	0.493982	0.184581	0.358488	0.167126		SMAD3_Q6	mmu-miR-499	NFY_Q6_01	mmu-miR-342-3p		mmu-miR-696	DTYPEPA_B	mmu-miR-296-3p	mmu-miR-212-5p
mmu-miR-30c-2*	0.20883	0.000974243	4.95844e-05	3.41731e-06		879	mmu-miR-3070a	0.654675	0.971875	0.543614	0.167208		PAX9_B	mmu-miR-495	CAAT_C	NFY_Q6		mmu-miR-489	VMYB_01	mmu-miR-5046	mmu-miR-3070a
mmu-miR-148a*	0.0275806	6.5193e-05	5.07096e-05	1.28233e-08		144	mmu-miR-223	0.280324	0.352895	0.667622	0.167445		mmu-miR-5121	AR_Q6	mmu-miR-31	FOSL1_(SC-183)		mmu-miR-379	mmu-miR-1930	mmu-miR-665	mmu-miR-223
mmu-miR-196a*	1	0.316526	0.0267355	0.184524		79	mmu-miR-106b	0.195116	0.539178	0.0173286	0.167676		mmu-miR-1839-5p	mmu-miR-693-3p	mmu-miR-291b-3p	E12_Q6		mmu-miR-3065	mmu-miR-362-3p	GRp20	mmu-miR-106b
mmu-miR-200a*	0.202423	0.000472938	0.00990161	1.72421e-06		1446	PAX8_01	0.0583203	0.290904	0.849389	0.167941		mmu-miR-758	mmu-miR-712	mmu-miR-3057-3p	mmu-miR-466j		mmu-miR-127	HNF6_Q6	mmu-let-7c-2*	PAX8_01
mmu-let-7a*	0.00425724	2.2324e-10	1.43783e-05	6.88392e-12		210	mmu-miR-449c	0.912999	0.0305054	0.335058	0.169647		mmu-miR-5112	CMYB_01	mmu-miR-466n-5p	mmu-miR-7a*		mmu-miR-380-5p	mmu-miR-27a*	FOXO1_01	mmu-miR-449c
mmu-let-7b*	0.0140374	5.71741e-09	1.49791e-06	2.52308e-10		959	CMYB_01	0.447256	0.39554	0.357852	0.170159		mmu-miR-1843-5p	mmu-miR-1982,1	mmu-miR-3083	mmu-miR-3083		mmu-miR-679-5p	GATA3_(SC-268)	mmu-miR-302c	CMYB_01
mmu-let-7c-1*	0.595467	6.62678e-09	2.25866e-07	1.49953e-06		876	mmu-miR-3088	0.082032	0.880229	0.371245	0.170248		mmu-miR-3091-5p	NFAT_Q4_01	AP2ALPHA_03	SZF11_01		NELFe	GATA2_03	mmu-miR-2139	mmu-miR-3088
[truncated: 1,397 more rows]

## Sheet: Colon_Crypt
Table S6
[truncated: 1,707 more rows]

## Sheet: Colon_Tip
Table S6
[truncated: 1,707 more rows]

## Sheet: Specific TFs for C1
Table S6
[truncated: 36 more rows]

## Sheet: Specific TFs for C2
Table S6
[truncated: 16 more rows]
