# Supplementary material for: Site-specific programming of the host epithelial transcriptome by the gut microbiota
Source: Genome Biol. 2015 Mar 28;16(1):62. doi: 10.1186/s13059-015-0614-4 (PMC4404278; doi:10.1186/s13059-015-0614-4)
Supplement: Additional file 10: Table S7. — List of primer sequences used in quantitative PCR analysis. [file 13059_2015_614_MOESM10_ESM.xlsx]

## Sheet: Primers
Table S7
List of primers used in qPCR analysis
Gene	Forward 5'>3'	Reverse 5'>3'	Reference
Pigr	ATGAGGCTCTACTTGTTCACGC	CGCCTTCTATACTACTCACCTCC	Primerbank 31981570a1
H2-DMb1	ACCCCACAGGACTTCACATAC	GGATACAGCACCCCAAATTCA	Primerbank 31981708a1
Oas3	TCTGGGGTCGCTAAACATCAC	GATGACGAGTTCGACATCGGT	Primerbank 21644585a1
Isg15	GGTGTCCGTGACTAACTCCAT	TGGAAAGGGTAAGACCGTCCT	Primerbank 7657240a1
Prdx6	CGCCAGAGTTTGCCAAGAG	TCCGTGGGTGTTTCACCATTG	Primerbank 6671549a1
Ces3a	AAGCTCCTAGCAAACAAGCAA	TGGGCTAATAAGGGCCTTGAA	Primerbank 29476863a1
Car2	TCCCACCACTGGGGATACAG	CTCTTGGACGCAGCTTTATCATA	Primerbank 31981657a1
Cdc25c	ATGTCTACAGGACCTATCCCAC	ACCTAAAACTGGGTGCTGAAAC	Primerbank 882120a1
Cdc45	GATTTCCGCAAGGAGTTCTACG	TACTGGACGTGGTCACACTGA	Primerbank 6753366a1
Rpl32 (L32)	CCTCTGGTGAAGCCCAAGATC	TCTGGGTTTCCGCCAGTTT	Sommer and Bäckhed, Mucosal Immunology, 2014 (PMID: 25160818)
